# Supplementary material for: Rhamnolipid Enhances the Nitrogen Fixation Activity of Azotobacter chroococcum by Influencing Lysine Succinylation
Source: Front Microbiol. 2021 Jul 30;12:697963. doi: 10.3389/fmicb.2021.697963 (PMC8360865; doi:10.3389/fmicb.2021.697963)
Supplement: Supplementary file 2 [file Data_Sheet_2.xlsx]

## Sheet: Quant
Protein accession	Position	Amino acid	Protein description	Gene name	Localization probability	PEP	Score	Modified sequence	Charge	Mass error [ppm]	MS/MS Count	CK0_rep1	CK0_rep2	CK0_rep3	CK22_rep1	CK22_rep2	CK22_rep3	RL22_rep1	RL22_rep2	RL22_rep3	CK22/CK0 Ratio	CK22/CK0 P value	RL22/CK0 Ratio	RL22/CK0 P value	RL22/CK22 Ratio	RL22/K22 P value	common/site Ratio	common/site P value
A0A0C4WFH6	147	K	N5-carboxyaminoimidazole ribonucleotide synthase OS=Azotobacter chroococcum NCIMB 8003 OX=1328314 GN=purK PE=3 SV=1	purK	1	9.86067e-05	115.86	TLGYDGK(1)GQK	2	-1.1326	8	0.76	0.719	0.729	1.171	1.148		1.325	1.135	1.244	1.575	0.00027687	1.678	0.00042163	1.065	0.37456	1.575	0.00042163
A0A0C4WFH6	326	K	N5-carboxyaminoimidazole ribonucleotide synthase OS=Azotobacter chroococcum NCIMB 8003 OX=1328314 GN=purK PE=3 SV=1	purK	1	4.61174e-09	50.116	VAAIADCHLHHYGK(1)AFK	3	-1.1424	1	0.756
A0A0C4WFQ5	177	K	NADH-quinone oxidoreductase OS=Azotobacter chroococcum NCIMB 8003 OX=1328314 GN=qor PE=4 SV=1	qor	1	1.7366e-07	132.44	LIGTVGSPEK(1)AER	2	-1.2264	6		0.975		1.211	1.248	1.149	0.993	0.929		1.234		0.986		0.799	0.0110987
A0A0C4WFR0	291	K	Methionyl-tRNA formyltransferase OS=Azotobacter chroococcum NCIMB 8003 OX=1328314 GN=fmt PE=3 SV=1	fmt	1	4.47779e-05	69.201	LQLPGGK(1)PLAFAELYHSR	3	-0.33815	6	0.319	1.564	0.334		1.185	1.308				1.687	0.31336
A0A0C4WFR0	210	K	Methionyl-tRNA formyltransferase OS=Azotobacter chroococcum NCIMB 8003 OX=1328314 GN=fmt PE=3 SV=1	fmt	1	0.00260743	85.813	LNK(1)DEAR	2	-0.41562	6	0.734		0.77		1.334	1.466	1.009		0.907	1.862	0.0071837	1.274	0.054043	0.684	0.033383	1.274	0.054043
A0A0C4WFR5	296	K	Glycine--tRNA ligase alpha subunit OS=Azotobacter chroococcum NCIMB 8003 OX=1328314 GN=glyQ PE=3 SV=1	glyQ	1	1.18253e-05	60	AK(1)LGFPMAPPELR	2	-2.5463	4	1.096	1.633		0.289					0.267	0.212		0.196		0.924		0.212
A0A0C4WFS8	149	K	Uncharacterized protein OS=Azotobacter chroococcum NCIMB 8003 OX=1328314 GN=Achr_1240 PE=4 SV=1	Achr_1240	1	2.17118e-50	223.38	GQSAEDK(1)VITMAQGLADYKPK	3	0.09679	27	2.86	0.513	1.049	0.498	1.336	1.335	0.139	0.257	0.194	0.717	0.77422	0.133	0.027176	0.186	0.0123613	0.717	0.77422
A0A0C4WFS8	161	K	Uncharacterized protein OS=Azotobacter chroococcum NCIMB 8003 OX=1328314 GN=Achr_1240 PE=4 SV=1	Achr_1240	1	3.24836e-33	189.56	VITMAQGLADYK(1)PK	2	-1.6848	49	1.176	1.147	1.123	0.787	0.852	0.94	0.942	0.903	0.911	0.748	0.005303	0.8	0.00027575	1.069	0.26346	0.8	0.005303
A0A0C4WFS8	142	K	Uncharacterized protein OS=Azotobacter chroococcum NCIMB 8003 OX=1328314 GN=Achr_1240 PE=4 SV=1	Achr_1240	1	2.65358e-159	313.99	EDFK(1)GQSAEDK	2	-1.9485	48	0.895	0.937	0.939	1.032	1.048	0.98	1.138	1.08	1.068	1.104	0.018077	1.186	0.0024436	1.074	0.064744	1.104	0.018077
A0A0C4WFS8	138	K	Uncharacterized protein OS=Azotobacter chroococcum NCIMB 8003 OX=1328314 GN=Achr_1240 PE=4 SV=1	Achr_1240	1	1.43384e-32	209.7	LDK(1)EDFK	2	-0.18655	27	0.804	0.829	0.849	0.928	0.959	0.93	1.375	1.307	1.281	1.135	0.0026227	1.597	5.9421e-05	1.407	0.000136589	1.135	0.0026227
A0A0C4WFS8	51	K	Uncharacterized protein OS=Azotobacter chroococcum NCIMB 8003 OX=1328314 GN=Achr_1240 PE=4 SV=1	Achr_1240	1	0.000153081	113.7	RLPPK(1)AVLK	2	-0.70321	29	1.165	1.366	1.63	0.53	0.673	0.599	0.665	0.997	0.822	0.433	0.0022006	0.597	0.026715	1.378	0.083022	0.597	0.026715
A0A0C4WFS8	62	K	Uncharacterized protein OS=Azotobacter chroococcum NCIMB 8003 OX=1328314 GN=Achr_1240 PE=4 SV=1	Achr_1240	1	4.10368e-06	150.53	QAGLLFK(1)NDK	2	2.1632	16	1.212	1.279		0.841	0.823	0.832	1.025	1.021	1.009	0.668	0.00033817	0.818	0.0024028	1.224	1.67055e-05	0.818	0.0024028
A0A0C4WFS8	55	K	Uncharacterized protein OS=Azotobacter chroococcum NCIMB 8003 OX=1328314 GN=Achr_1240 PE=4 SV=1	Achr_1240	1	6.43615e-05	108.3	AVLK(1)QAGLLFK	2	-1.8678	17	1.11	1.157	1.222	0.816	0.846	0.801	0.939	0.925	0.95	0.706	0.00041682	0.807	0.00176119	1.143	0.00169854	0.807	0.00176119
A0A0C4WFT3	20	K	Nitrogen fixation protein OS=Azotobacter chroococcum NCIMB 8003 OX=1328314 GN=nifT PE=4 SV=1	nifT	1	1.84174e-24	165.72	RNDAGQLTFYIAK(1)K	2	-1.3174	28	0.796	0.878	0.843	0.78	0.873	1.171	0.968	1.356	1.572	1.122	0.46294	1.548	0.046099	1.38	0.166699	1.122	0.46294
A0A0C4WFT4	390	K	Nitrogenase molybdenum-iron cofactor biosynthesis protein NifN OS=Azotobacter chroococcum NCIMB 8003 OX=1328314 GN=nifN PE=3 SV=1	nifN	1	1.64741e-07	97.084	AEGAELVLGNSHALQPAK(1)R	3	-1.6037	8	1.418	1.392	1.388	0.784		0.719	0.487	0.561	0.515	0.537	0.00033842	0.372	1.93234e-05	0.693	0.0096816	0.537	0.00033842
A0A0C4WFT4	9	K	Nitrogenase molybdenum-iron cofactor biosynthesis protein NifN OS=Azotobacter chroococcum NCIMB 8003 OX=1328314 GN=nifN PE=3 SV=1	nifN	1	5.40469e-05	85.716	K(1)ALAVSPLK	2	-1.3986	2		0.818	0.769
A0A0C4WFT7	27	K	Nitrogen fixation (2Fe-2S) ferredoxin (Shethna I protein), FeS1 OS=Azotobacter chroococcum NCIMB 8003 OX=1328314 GN=fesI PE=4 SV=1	fesI	1	7.1893e-12	120.75	GSCGAK(1)GAEPVYNAFAQVLIQK	3	-0.34011	2	0.693		0.869
A0A0C4WFU1	22	K	Nif11-like leader peptide family natural product precursor [Azotobacter beijerinckii](predicted) OS=Azotobacter chroococcum NCIMB 8003 OX=1328314 GN=Achr_1440 PE=4 SV=1	Achr_1440	1	0.000497885	85.716	ADPALAEK(1)LK	2	-1.1931	9	1.421	1.463	1.57	0.498	0.574	0.619	0.709	0.699	0.743	0.38	0.000159413	0.483	3.5623e-05	1.272	0.021198	0.483	0.000159413
A0A0C4WFU1	64	K	Nif11-like leader peptide family natural product precursor [Azotobacter beijerinckii](predicted) OS=Azotobacter chroococcum NCIMB 8003 OX=1328314 GN=Achr_1440 PE=4 SV=1	Achr_1440	1	0.00213334	60.892	DQLSPK(1)MAK	2	-1.8679	6	0.973	0.942	1.016		0.735	0.696				0.732	0.0029553
A0A0C4WFU1	14	K	Nif11-like leader peptide family natural product precursor [Azotobacter beijerinckii](predicted) OS=Azotobacter chroococcum NCIMB 8003 OX=1328314 GN=Achr_1440 PE=4 SV=1	Achr_1440	1	0.000128086	96.946	AK(1)ADPALAEK	2	-3.8983	8	1.351	1.344	1.451	0.702	0.704	0.75		0.546	0.42	0.52	3.8729e-05	0.349	0.00195622	0.672	0.028223	0.52	0.00195622
A0A0C4WFU4	189	K	Cysteine desulfurase OS=Azotobacter chroococcum NCIMB 8003 OX=1328314 GN=nifS PE=3 SV=1	nifS	1	2.12789e-19	150.93	LPIDLK(1)NSSIHMLSLSGHK	3	-1.7339	21	1.066	1.161	1.341	0.951	0.86	0.875	0.677	0.637		0.753	0.0191241	0.552	0.0070999	0.734	0.0067602	0.753	0.0191241
A0A0C4WFU4	265	K	Cysteine desulfurase OS=Azotobacter chroococcum NCIMB 8003 OX=1328314 GN=nifS PE=3 SV=1	nifS	1	3.00265e-13	104.04	ALAFMEHENTEVK(1)R	3	-0.67584	17	1.674	1.392		0.79	0.892	0.912	0.748	0.694	0.634	0.564	0.0078761	0.451	0.0033193	0.8	0.027004	0.564	0.0078761
A0A0C4WFU4	207	K	Cysteine desulfurase OS=Azotobacter chroococcum NCIMB 8003 OX=1328314 GN=nifS PE=3 SV=1	nifS	1	3.89691e-05	74.424	LHAPK(1)GVGVLYLR	2	-4.5638	9	1.469		1.658		0.871		0.414	0.484	0.532	0.557		0.305	0.00145654	0.547		0.557
A0A0C4WFU4	379	K	Cysteine desulfurase OS=Azotobacter chroococcum NCIMB 8003 OX=1328314 GN=nifS PE=3 SV=1	nifS	1	3.50982e-26	184.98	K(1)LSPYWSGNGPVEDPGK	2	-0.17814	26	0.988	0.911	0.887	1.111	1.046	1.15	1.004	1.003	0.998	1.187	0.0157767	1.079	0.141996	0.909	0.075802	1.079	0.141996
A0A0C4WFU4	202	K	Cysteine desulfurase OS=Azotobacter chroococcum NCIMB 8003 OX=1328314 GN=nifS PE=3 SV=1	nifS	1	1.25131e-06	110.9	NSSIHMLSLSGHK(1)LHAPK	3	0.17668	9	1.236	1.273	1.265		0.5	0.472			0.375	0.386	3.8554e-05	0.298		0.772		0.386
A0A0C4WFV1	118	K	Thioesterase/thiol ester dehydrase-isomerase OS=Azotobacter chroococcum NCIMB 8003 OX=1328314 GN=Achr_1640 PE=4 SV=1	Achr_1640	1	2.57829e-21	167.01	K(1)PTQVPPLQPTTEQEK	2	10.199	12	0.532	0.908	1.158	0.938	0.836	0.9	1.392	1.322	1.246	1.029	0.77034	1.524	0.179821	1.481	0.0010762	1.029	0.77034
A0A0C4WFV1	133	K	Thioesterase/thiol ester dehydrase-isomerase OS=Azotobacter chroococcum NCIMB 8003 OX=1328314 GN=Achr_1640 PE=4 SV=1	Achr_1640	1	5.67139e-06	108.91	KPTQVPPLQPTTEQEK(1)R	3	-0.52486	19	0.948	1.034	1.152	0.854	1.04	0.94	0.952	0.951	1.072	0.904	0.27716	0.949	0.50484	1.05	0.50958	0.949	0.50484
A0A0C4WFV6	163	K	NAD(P) transhydrogenase, subunit alpha part 1 OS=Azotobacter chroococcum NCIMB 8003 OX=1328314 GN=Achr_1740 PE=4 SV=1	Achr_1740	1	2.61891e-09	136.06	FMPMLMTAAGTVK(1)AAR	2	0.81327	29	1.041	1.07	1.181	0.706	1.191	1.069		0.497	0.919	0.901	0.48192	0.645	0.36288	0.716	0.33102	0.901	0.48192
A0A0C4WFV6	200	K	NAD(P) transhydrogenase, subunit alpha part 1 OS=Azotobacter chroococcum NCIMB 8003 OX=1328314 GN=Achr_1740 PE=4 SV=1	Achr_1740	1	0.00454721	42.446	PAVK(1)EQIESLGAK	2	28.901	1	0.756
A0A0C4WFV6	344	K	NAD(P) transhydrogenase, subunit alpha part 1 OS=Azotobacter chroococcum NCIMB 8003 OX=1328314 GN=Achr_1740 PE=4 SV=1	Achr_1740	1	1.87145e-09	141.93	LIVDK(1)DGQFR	2	-1.0218	8		0.738	0.742	1.163	1.266	1.272	1.19	1.12	1.124	1.667	0.00086375	1.547	0.00043654	0.928	0.101384	1.547	0.00086375
A0A0C4WFV6	24	K	NAD(P) transhydrogenase, subunit alpha part 1 OS=Azotobacter chroococcum NCIMB 8003 OX=1328314 GN=Achr_1740 PE=4 SV=1	Achr_1740	1	0.000136	105.36	VAATPETVK(1)K	2	-1.5922	9	0.612	0.388	0.638	1.495	1.448	1.439	1.31	1.193	1.143	2.675	0.024216	2.226	0.0074605	0.832	0.0115381	2.226	0.024216
A0A0C4WFV6	266	K	NAD(P) transhydrogenase, subunit alpha part 1 OS=Azotobacter chroococcum NCIMB 8003 OX=1328314 GN=Achr_1740 PE=4 SV=1	Achr_1740	1	9.79073e-13	128.68	K(1)APTLLHEATVQEMK	2	2.0291	12	0.977	1.165	0.72	1.08	1.202	1.276		0.78	0.673	1.243	0.190057	0.762	0.27002	0.613	0.0098794
A0A0C4WFW6	67	K	Transcriptional regulator, RpiR family/SIS domain protein OS=Azotobacter chroococcum NCIMB 8003 OX=1328314 GN=Achr_2000 PE=4 SV=1	Achr_2000	1	0.000129077	48.701	AIGCTGFQDLK(1)LK	2	1.6319	3	0.737	0.782	0.825
A0A0C4WFX1	246	K	Tryptophan synthase alpha chain OS=Azotobacter chroococcum NCIMB 8003 OX=1328314 GN=trpA PE=3 SV=1	trpA	1	1.74346e-06	106.97	AAGK(1)EQAVGDVLGLCR	2	-1.1068	6	1.426	1.439		0.789	0.562	0.797			0.504	0.5	0.025464	0.352		0.704		0.5
A0A0C4WG17	6	K	Molybdenum storage protein subunit A OS=Azotobacter chroococcum NCIMB 8003 OX=1328314 GN=mosA PE=4 SV=1	mosA	1	7.59336e-20	164.3	TNTIK(1)HVLSPLASQTLQDR	3	-1.684	9	1.706	0.818	1.978	0.429	0.453	0.474	0.68	0.566		0.301	0.053978	0.415	0.107701	1.378	0.026636	0.415	0.107701
A0A0C4WG17	64	K	Molybdenum storage protein subunit A OS=Azotobacter chroococcum NCIMB 8003 OX=1328314 GN=mosA PE=4 SV=1	mosA	1	0.00880271	63.301	K(1)LLPEHR	2	3.2006	3					1.294		1.09		1.098					0.845
A0A0C4WG17	29	K	Molybdenum storage protein subunit A OS=Azotobacter chroococcum NCIMB 8003 OX=1328314 GN=mosA PE=4 SV=1	mosA	1	0.0095117	61.48	DLTRPVAGK(1)R	2	-1.8583	3			1.005			1.059			0.97	1.054		0.965		0.916
A0A0C4WG24	339	K	Succinate-semialdehyde dehydrogenase I OS=Azotobacter chroococcum NCIMB 8003 OX=1328314 GN=gabD PE=3 SV=1	gabD	1	4.96876e-13	116.36	AVAK(1)VEEHIADAVSR	2	-0.31929	7	1.251	1.168	1.36		0.349	0.636			0.36	0.391	0.023819	0.286		0.731		0.391
A0A0C4WG24	138	K	Succinate-semialdehyde dehydrogenase I OS=Azotobacter chroococcum NCIMB 8003 OX=1328314 GN=gabD PE=3 SV=1	gabD	1	6.55553e-06	89.382	VYGDTIPGHQADK(1)R	2	-1.0809	5	0.997	1.148			0.252					0.235
A0A0C4WG24	100	K	Succinate-semialdehyde dehydrogenase I OS=Azotobacter chroococcum NCIMB 8003 OX=1328314 GN=gabD PE=3 SV=1	gabD	1	2.38825e-10	121.96	LMTLEQGK(1)PLAEAR	2	-1.69	6	0.762	0.849	0.732
A0A0C4WG34	128	K	Glutathione S-transferase, N-terminal domain protein OS=Azotobacter chroococcum NCIMB 8003 OX=1328314 GN=Achr_3420 PE=4 SV=1	Achr_3420	1	2.94974e-06	83.214	FAADPAQHEAVK(1)AQGR	3	-1.7898	5	0.913	0.877	0.905	0.899			0.93			1.001		1.035		1.034		1.001
A0A0C4WG34	116	K	Glutathione S-transferase, N-terminal domain protein OS=Azotobacter chroococcum NCIMB 8003 OX=1328314 GN=Achr_3420 PE=4 SV=1	Achr_3420	1	0.000152144	93.649	IFTTEK(1)FAADPAQHEAVK	3	-1.4491	10	0.689	0.62	0.729	1.309	1.315	1.237	1.216	1.198	1.157	1.895	0.00023881	1.752	0.00034319	0.925	0.033839	1.752	0.00034319
A0A0C4WG44	384	K	Phosphate regulon metal ion transporter containing CBS domains OS=Azotobacter chroococcum NCIMB 8003 OX=1328314 GN=Achr_3570 PE=4 SV=1	Achr_3570	1	0.00377111	53.517	GDTPLFK(1)VER	2	-1.7089	3	0.689	0.883	0.775
A0A0C4WG44	373	K	Phosphate regulon metal ion transporter containing CBS domains OS=Azotobacter chroococcum NCIMB 8003 OX=1328314 GN=Achr_3570 PE=4 SV=1	Achr_3570	1	8.58571e-06	78.816	GIVAYQPGK(1)LLVR	2	-3.2141	10	0.871	0.929	1.051	1.134		1.119	0.844	0.951	1.041	1.185	0.093579	0.995	0.94628	0.839	0.107181
A0A0C4WG44	441	K	Phosphate regulon metal ion transporter containing CBS domains OS=Azotobacter chroococcum NCIMB 8003 OX=1328314 GN=Achr_3570 PE=4 SV=1	Achr_3570	1	0.000778023	88.35	VVLAK(1)VLR	2	-1.1959	9	0.387	0.352	0.372	1.435	1.325	1.424	1.364	1.615	1.65	3.766	1.8934e-06	4.167	2.3783e-05	1.106	0.2074	3.766	2.3783e-05
A0A0C4WG60	40	K	L-threonine dehydratase OS=Azotobacter chroococcum NCIMB 8003 OX=1328314 GN=ilvA PE=3 SV=1	ilvA	1	0.00247655	79.809	LGNQILLK(1)R	2	-3.5313	2	0.747	0.796
A0A0C4WG60	7	K	L-threonine dehydratase OS=Azotobacter chroococcum NCIMB 8003 OX=1328314 GN=ilvA PE=3 SV=1	ilvA	1	0.00371944	56.014	MLEQYVK(1)K	2	-0.78663	4	0.873	0.741	0.724
A0A0C4WG60	287	K	L-threonine dehydratase OS=Azotobacter chroococcum NCIMB 8003 OX=1328314 GN=ilvA PE=3 SV=1	ilvA	1	4.22415e-13	117.45	SITEPAGALAVAGIK(1)R	2	-1.3915	9	1.636	1.606	1.518	0.68	0.634	0.674	0.474	0.465	0.447	0.418	1.50333e-05	0.291	8.3626e-07	0.697	0.00020463	0.418	1.50333e-05
A0A0C4WG60	58	K	L-threonine dehydratase OS=Azotobacter chroococcum NCIMB 8003 OX=1328314 GN=ilvA PE=3 SV=1	ilvA	1	2.7926e-13	106.97	GAYNK(1)VAQLGEAELAR	2	-0.65727	8	1.573	1.475	1.937	0.197	0.658	0.679		0.059	0.286	0.308	0.034357	0.104	0.192624	0.337	0.21666	0.308	0.192624
A0A0C4WG60	116	K	L-threonine dehydratase OS=Azotobacter chroococcum NCIMB 8003 OX=1328314 GN=ilvA PE=3 SV=1	ilvA	1	4.61667e-10	104.76	GAK(1)VVLHGDAFPEALAHSLK	3	-0.4482	11	0.713	0.622	0.806	1.324	1.395	1.566	0.931	0.913	1.145	2.001	0.0014823	1.396	0.032725	0.698	0.0144248	1.396	0.032725
A0A0C4WG60	93	K	L-threonine dehydratase OS=Azotobacter chroococcum NCIMB 8003 OX=1328314 GN=ilvA PE=3 SV=1	ilvA	1	5.76314e-05	95.311	HLGIK(1)AIIVMPR	2	-2.6622	9	0.594	0.501	0.624	1.58	1.6	1.565	0.78	1.06	1.311	2.76	0.0042633	1.833	0.02338	0.664	0.103543	1.833	0.02338
A0A0C4WG60	106	K	L-threonine dehydratase OS=Azotobacter chroococcum NCIMB 8003 OX=1328314 GN=ilvA PE=3 SV=1	ilvA	1	3.63781e-05	139.02	TTPEIK(1)VQAVR	2	-1.6832	9	0.718	0.759	0.747	1.267	1.311	1.289	1.139	1.094	1.053	1.739	4.3375e-06	1.478	0.000157386	0.85	0.0027222	1.478	0.000157386
A0A0C4WG60	351	K	L-threonine dehydratase OS=Azotobacter chroococcum NCIMB 8003 OX=1328314 GN=ilvA PE=3 SV=1	ilvA	1	0.000251753	113.14	AFCQAIGK(1)R	2	-3.3808	8	0.9	0.93		1.055	1.016	0.999	1.199	1.126	1.152	1.118	0.0189626	1.267	0.0030367	1.133	0.00702	1.118	0.0189626
A0A0C4WG91	117	K	DUF3617 domain-containing protein [Azotobacter chroococcum](predicted) OS=Azotobacter chroococcum NCIMB 8003 OX=1328314 GN=Achr_4320 PE=4 SV=1	Achr_4320	1	0.00314749	67.464	SDQLWK(1)FR	2	1.9361	2	0.852	0.686
A0A0C4WG91	171	K	DUF3617 domain-containing protein [Azotobacter chroococcum](predicted) OS=Azotobacter chroococcum NCIMB 8003 OX=1328314 GN=Achr_4320 PE=4 SV=1	Achr_4320	1	9.63876e-17	142.51	WVGSDCGGLK(1)PGQGAR	2	-0.56413	6	1.259	1.115	1.134				0.493	0.589	0.674			0.501	0.0020613
A0A0C4WGC4	124	K	PrkA family serine protein kinase OS=Azotobacter chroococcum NCIMB 8003 OX=1328314 GN=Achr_4780 PE=4 SV=1	Achr_4780	1	0.00271166	72.492	LK(1)QLIEK	2	0.4201	4	1.322	1.387				0.299		0.266		0.221		0.196		0.89		0.221
A0A0C4WGC4	67	K	PrkA family serine protein kinase OS=Azotobacter chroococcum NCIMB 8003 OX=1328314 GN=Achr_4780 PE=4 SV=1	Achr_4780	1	0.000445936	81.32	IFSNK(1)VIR	2	-1.5834	8	1.1	1.116	1.117	0.87		0.849	0.971	0.824	0.85	0.774	0.000179476	0.794	0.043785	1.026	0.7495	0.794	0.043785
A0A0C4WGC4	538	K	PrkA family serine protein kinase OS=Azotobacter chroococcum NCIMB 8003 OX=1328314 GN=Achr_4780 PE=4 SV=1	Achr_4780	1	4.26924e-09	140.78	IEK(1)PAGISNPK	2	-0.88295	17	1.184	1.138	1.214	1.256	0.177	1.24	1.189	0.205		0.756	0.45834	0.591	0.50338	0.782	0.8122	0.756	0.50338
A0A0C4WGC4	468	K	PrkA family serine protein kinase OS=Azotobacter chroococcum NCIMB 8003 OX=1328314 GN=Achr_4780 PE=4 SV=1	Achr_4780	1	6.89287e-05	102.46	YLK(1)EYLAPR	2	-2.1386	9	1.194	1.177	1.202	0.906	0.932	0.872	0.789	0.811	0.831	0.758	0.000163017	0.68	1.92971e-05	0.897	0.0113011	0.758	0.000163017
A0A0C4WGC4	370	K	PrkA family serine protein kinase OS=Azotobacter chroococcum NCIMB 8003 OX=1328314 GN=Achr_4780 PE=4 SV=1	Achr_4780	1	1.13136e-05	126.48	LK(1)EPENSNIYSK	2	-1.0763	18	1.135	1.241	1.192	0.918	0.822	0.85	0.866	0.917	0.784	0.726	0.00153559	0.719	0.00326	0.991	0.86854	0.726	0.00326
A0A0C4WGC4	546	K	PrkA family serine protein kinase OS=Azotobacter chroococcum NCIMB 8003 OX=1328314 GN=Achr_4780 PE=4 SV=1	Achr_4780	1	4.44969e-13	156.02	IEKPAGISNPK(1)DFR	3	-3.9029	18	0.655	0.699	0.716	1.214	1.165	1.169	1.215	1.365	1.26	1.714	5.7005e-05	1.855	0.000141336	1.082	0.101362	1.714	0.000141336
A0A0C4WGC4	102	K	PrkA family serine protein kinase OS=Azotobacter chroococcum NCIMB 8003 OX=1328314 GN=Achr_4780 PE=4 SV=1	Achr_4780	1	3.15591e-21	159.11	HAAQGLEEK(1)K	2	-1.6983	5			1.6	1.185			0.974	0.785	0.58	0.741		0.487		0.658		0.741
A0A0C4WGC4	129	K	PrkA family serine protein kinase OS=Azotobacter chroococcum NCIMB 8003 OX=1328314 GN=Achr_4780 PE=4 SV=1	Achr_4780	1	6.51141e-06	140.05	QLIEK(1)VPFYAIK	2	-1.2162	17	1.529	1.739	1.573	0.278	0.822	0.714	0.384	0.545	0.503	0.375	0.087404	0.296	0.000403	0.789	0.70294	0.375	0.087404
A0A0C4WGC4	122	K	PrkA family serine protein kinase OS=Azotobacter chroococcum NCIMB 8003 OX=1328314 GN=Achr_4780 PE=4 SV=1	Achr_4780	1	0.00794577	53.878	SSLAEK(1)LK	2	-1.4593	3				1.249	1.133		1.118							0.939
A0A0C4WGC4	336	K	PrkA family serine protein kinase OS=Azotobacter chroococcum NCIMB 8003 OX=1328314 GN=Achr_4780 PE=4 SV=1	Achr_4780	1	0.000540014	64.064	VADEIK(1)IYDK	2	-0.98096	3			1.036			0.976	1.025			0.942		0.989		1.05		0.989
A0A0C4WGC4	358	K	PrkA family serine protein kinase OS=Azotobacter chroococcum NCIMB 8003 OX=1328314 GN=Achr_4780 PE=4 SV=1	Achr_4780	1	2.1826e-06	74.733	AHCAPDTLK(1)MLAQFSVLSR	3	-0.19897	4	0.886	0.484	0.972
A0A0C4WGC4	535	K	PrkA family serine protein kinase OS=Azotobacter chroococcum NCIMB 8003 OX=1328314 GN=Achr_4780 PE=4 SV=1	Achr_4780	0.99931	8.81442e-14	85.742	VALNEELEK(0.999)IEK(0.001)PAGISNPK	3	-0.85506	8	1.345	1.521	1.335	0.596	0.631	0.64	0.57		0.614	0.444	6.4925e-05	0.423	0.00078097	0.951	0.29314	0.444	0.00078097
A0A0C4WGC4	324	K	PrkA family serine protein kinase OS=Azotobacter chroococcum NCIMB 8003 OX=1328314 GN=Achr_4780 PE=4 SV=1	Achr_4780	1	1.89194e-06	146.27	IYIVK(1)VPYCLR	2	-1.5539	15	1.15	1.489	1.913	0.452	0.561	0.673	0.69	0.674	0.669	0.37	0.0061793	0.447	0.033439	1.206	0.225	0.447	0.033439
A0A0C4WGC4	397	K	PrkA family serine protein kinase OS=Azotobacter chroococcum NCIMB 8003 OX=1328314 GN=Achr_4780 PE=4 SV=1	Achr_4780	1	0.0039685	56.378	AK(1)SIQEYR	2	-0.44081	2	0.864		0.688
A0A0C4WGC4	116	K	PrkA family serine protein kinase OS=Azotobacter chroococcum NCIMB 8003 OX=1328314 GN=Achr_4780 PE=4 SV=1	Achr_4780	1	3.5721e-06	76.009	KQILYLLGPVGGGK(1)SSLAEK	3	-1.4668	5	1.165	1.271	1.199			0.258		0.143		0.213		0.118		0.554		0.213
A0A0C4WGC4	349	K	PrkA family serine protein kinase OS=Azotobacter chroococcum NCIMB 8003 OX=1328314 GN=Achr_4780 PE=4 SV=1	Achr_4780	1	3.11556e-26	148.82	LLTHSSLAK(1)AHCAPDTLK	3	-1.0179	9	1.094	1.236	1.139	0.849	0.821	0.757	1.046	0.913	0.925	0.7	0.00195754	0.831	0.030119	1.188	0.035615	0.831	0.030119
A0A0C4WGC4	575	K	PrkA family serine protein kinase OS=Azotobacter chroococcum NCIMB 8003 OX=1328314 GN=Achr_4780 PE=4 SV=1	Achr_4780	1	1.47159e-09	159.93	NPSWLSYEK(1)LR	2	0.05408	6	1.408		1.02	0.808	0.802	0.925			0.787	0.696	0.079043	0.648		0.931		0.696
A0A0C4WGC4	566	K	PrkA family serine protein kinase OS=Azotobacter chroococcum NCIMB 8003 OX=1328314 GN=Achr_4780 PE=4 SV=1	Achr_4780	1	1.04931e-12	110.91	ANNNGK(1)NPSWLSYEK	2	-0.73623	23	1.296	1.255	0.987	0.908	0.865	0.898	0.751	0.946	0.816	0.755	0.034685	0.71	0.035981	0.941	0.39768	0.755	0.035981
A0A0C4WGC4	380	K	PrkA family serine protein kinase OS=Azotobacter chroococcum NCIMB 8003 OX=1328314 GN=Achr_4780 PE=4 SV=1	Achr_4780	1	2.25196e-17	154.09	LKEPENSNIYSK(1)MR	2	-0.30621	26	1.425	1.447	1.63	0.337	0.374	0.441	0.292			0.256	0.000102538	0.195		0.76		0.256
A0A0C4WGC4	422	K	PrkA family serine protein kinase OS=Azotobacter chroococcum NCIMB 8003 OX=1328314 GN=Achr_4780 PE=4 SV=1	Achr_4780	1	0.00177051	74.486	FAFK(1)ILSK	2	-0.52352	8	1.174	1.114	1.184	0.832	0.845		0.808	0.827	0.826	0.725	0.00104191	0.709	7.7021e-05	0.978	0.148479	0.725	0.00104191
A0A0C4WGC4	390	K	PrkA family serine protein kinase OS=Azotobacter chroococcum NCIMB 8003 OX=1328314 GN=Achr_4780 PE=4 SV=1	Achr_4780	1	2.31561e-07	147.72	VYDGENLK(1)DTDPK	2	3.5195	12	1.271	1.234	1.205	0.806	0.91	0.853	0.612	0.936	0.817	0.692	0.00065626	0.637	0.066356	0.921	0.49828	0.692	0.066356
A0A0C4WGC4	103	K	PrkA family serine protein kinase OS=Azotobacter chroococcum NCIMB 8003 OX=1328314 GN=Achr_4780 PE=4 SV=1	Achr_4780	1	4.40306e-08	103.87	K(1)QILYLLGPVGGGK	2	-2.47	9	1.568	1.711	1.537	0.126	0.842	0.806	0.448	0.553	0.505	0.368	0.17546	0.313	7.668e-05	0.849	0.85882	0.368	0.17546
A0A0C4WGC4	395	K	PrkA family serine protein kinase OS=Azotobacter chroococcum NCIMB 8003 OX=1328314 GN=Achr_4780 PE=4 SV=1	Achr_4780	1	4.71676e-45	184.65	VYDGENLKDTDPK(1)AK	2	-0.62889	15	0.672	0.718	0.765	1.197	1.267	1.21	1.184	1.175	1.229	1.705	0.00020254	1.665	0.00021724	0.977	0.34966	1.665	0.00021724
A0A0C4WGC4	608	K	PrkA family serine protein kinase OS=Azotobacter chroococcum NCIMB 8003 OX=1328314 GN=Achr_4780 PE=4 SV=1	Achr_4780	1	5.04218e-05	108.4	EDQQK(1)HNDFVTR	3	-1.4155	8	1.141	1.223	1.261	0.627		0.594			0.371	0.505	0.00055563	0.307		0.608		0.505
A0A0C4WGC4	178	K	PrkA family serine protein kinase OS=Azotobacter chroococcum NCIMB 8003 OX=1328314 GN=Achr_4780 PE=4 SV=1	Achr_4780	1	5.68858e-05	86.243	YLSTIMSPWATK(1)R	2	0.12561	5		1.576	1.688		0.517		0.201		0.308	0.317		0.156	0.0129588	0.492		0.317
A0A0C4WGC4	624	K	PrkA family serine protein kinase OS=Azotobacter chroococcum NCIMB 8003 OX=1328314 GN=Achr_4780 PE=4 SV=1	Achr_4780	1	0.00103243	75.243	GYTEK(1)QVR	2	-1.7283	8	0.858		0.975	1.212	1.187	1.09	1.05	1.006	1.023	1.269	0.03266	1.12	0.106097	0.882	0.02336	1.12	0.106097
A0A0C4WGC4	340	K	PrkA family serine protein kinase OS=Azotobacter chroococcum NCIMB 8003 OX=1328314 GN=Achr_4780 PE=4 SV=1	Achr_4780	1	6.04233e-33	181.44	IYDK(1)LLTHSSLAK	3	-1.0941	16	1.517	1.473	1.377	0.683	0.675	0.763	0.59	0.632	0.613	0.486	0.000118634	0.42	1.77941e-05	0.865	0.030501	0.486	0.000118634
A0A0C4WGC4	311	K	PrkA family serine protein kinase OS=Azotobacter chroococcum NCIMB 8003 OX=1328314 GN=Achr_4780 PE=4 SV=1	Achr_4780	1	6.65088e-05	116.13	NNK(1)NNEAFIDR	2	-1.2925	9	1.22	1.26	1.281	0.828	0.847	0.839	0.777	0.798	0.778	0.668	1.69779e-05	0.626	4.8479e-06	0.936	0.0037009	0.668	1.69779e-05
A0A0C4WGE3	58	K	Tetratricopeptide repeat family protein OS=Azotobacter chroococcum NCIMB 8003 OX=1328314 GN=Achr_5030 PE=4 SV=1	Achr_5030	1	4.74778e-17	156.73	LLGK(1)ALQAAGDADGAR	2	-1.0254	7	0.527			1.212	1.242	1.178	0.986	1.012	1.698	2.297		2.338		1.018	0.9397	2.297
A0A0C4WGG4	103	K	Anthranilate synthase component II (Glutamine amido-transferase) OS=Azotobacter chroococcum NCIMB 8003 OX=1328314 GN=trpGD PE=4 SV=1	trpGD	1	1.33592e-07	122.51	VAMHGK(1)TSPVFHR	3	0.35492	12	1.482	1.422	1.396	0.815	0.829	0.745	0.62	0.554	0.493	0.556	9.8441e-05	0.388	0.000157783	0.698	0.0080023	0.556	0.000157783
A0A0C4WGG4	133	K	Anthranilate synthase component II (Glutamine amido-transferase) OS=Azotobacter chroococcum NCIMB 8003 OX=1328314 GN=trpGD PE=4 SV=1	trpGD	1	1.23032e-06	117.18	YHSLVVK(1)R	2	-0.34344	4		0.771			1.219	1.226			1.035	1.586		1.342		0.847		1.342
A0A0C4WGG8	6	K	S-adenosylmethionine decarboxylase proenzyme OS=Azotobacter chroococcum NCIMB 8003 OX=1328314 GN=speD PE=3 SV=1	speD	1	7.1171e-05	96.957	LK(1)LHGFNNLTK	2	-1.2498	8	1.148	1.178	1.215			0.238	0.31			0.202		0.263		1.303		0.263
A0A0C4WGH2	22	K	Iron-sulfur cluster insertion protein ErpA OS=Azotobacter chroococcum NCIMB 8003 OX=1328314 GN=erpA PE=3 SV=1	erpA	1	1.09121e-10	139.78	VK(1)TLISEEGNPR	2	-1.937	3						1.621	0.287		1.585					0.577
A0A0C4WGI8	572	K	Cyclic nucleotide-binding domain/CBS domain pair/putative nucleotidyltransferase domain protein OS=Azotobacter chroococcum NCIMB 8003 OX=1328314 GN=Achr_5790 PE=4 SV=1	Achr_5790	1	0.00485644	56.202	QLAAK(1)GVIEAK	2	-0.18413	3		0.97				0.981		1.063		1.011		1.096		1.084		1.011
A0A0C4WGI8	134	K	Cyclic nucleotide-binding domain/CBS domain pair/putative nucleotidyltransferase domain protein OS=Azotobacter chroococcum NCIMB 8003 OX=1328314 GN=Achr_5790 PE=4 SV=1	Achr_5790	1	1.16943e-05	99.276	QAFAK(1)LLTSSDPFR	2	-3.0023	6		2.113		0.509	1.308	1.055		0.346	0.605	0.453		0.225		0.497	0.21478	0.453
A0A0C4WGI8	73	K	Cyclic nucleotide-binding domain/CBS domain pair/putative nucleotidyltransferase domain protein OS=Azotobacter chroococcum NCIMB 8003 OX=1328314 GN=Achr_5790 PE=4 SV=1	Achr_5790	1	1.83084e-16	128.57	VEHLHIIK(1)QGHVLGQR	3	-1.3077	9	0.647	0.605	0.586	1.395	1.273	1.203	1.375	1.275	1.21	2.106	0.000139826	2.1	9.7982e-05	0.997	0.96896	2.1	0.000139826
A0A0C4WGK0	74	K	Acyl-CoA dehydrogenase NM domain-like OS=Azotobacter chroococcum NCIMB 8003 OX=1328314 GN=Achr_6040 PE=3 SV=1	Achr_6040	1	2.74724e-19	123.99	EGCSWSEAGVK(1)TPSGFK	2	0.69217	3	1.013		0.915		0.591					0.613
A0A0C4WGK0	225	K	Acyl-CoA dehydrogenase NM domain-like OS=Azotobacter chroococcum NCIMB 8003 OX=1328314 GN=Achr_6040 PE=3 SV=1	Achr_6040	1	7.32314e-39	175.62	LPDAPPGTK(1)GISLFIVPK	2	-1.9896	11	0.559	0.823	0.838	0.814	0.834	1.093	1.268	1.473	1.701	1.235	0.25004	2.001	0.0109964	1.621	0.0187982	1.235	0.25004
A0A0C4WGK0	455	K	Acyl-CoA dehydrogenase NM domain-like OS=Azotobacter chroococcum NCIMB 8003 OX=1328314 GN=Achr_6040 PE=3 SV=1	Achr_6040	1	8.1874e-10	110.88	K(1)VLMTQGESLK	2	-1.5908	18	0.653	0.76	0.612	1.214	1.215	1.302	1.119	1.284	1.316	1.842	0.0008404	1.837	0.00171978	0.997	0.9301	1.837	0.00171978
A0A0C4WGK0	80	K	Acyl-CoA dehydrogenase NM domain-like OS=Azotobacter chroococcum NCIMB 8003 OX=1328314 GN=Achr_6040 PE=3 SV=1	Achr_6040	1	8.47253e-05	97.277	TPSGFK(1)EAYR	2	-0.50723	7	0.766	0.827	0.806	0.995	1.083		1.295	1.201		1.299	0.0088844	1.561	0.00160273	1.201	0.083699	1.299	0.0088844
A0A0C4WGK0	465	K	Acyl-CoA dehydrogenase NM domain-like OS=Azotobacter chroococcum NCIMB 8003 OX=1328314 GN=Achr_6040 PE=3 SV=1	Achr_6040	1	3.58755e-83	224.49	VLMTQGESLK(1)AFTR	2	-1.3284	20	0.646	0.581	0.606	1.214	1.217	1.266	1.346	1.288	1.405	2.017	3.5643e-05	2.203	3.8882e-05	1.093	0.036779	2.017	3.8882e-05
A0A0C4WGK0	331	K	Acyl-CoA dehydrogenase NM domain-like OS=Azotobacter chroococcum NCIMB 8003 OX=1328314 GN=Achr_6040 PE=3 SV=1	Achr_6040	1	1.91827e-06	55.866	ALNGPK(1)APGLPADPIIVHPDVR	3	-0.79004	4	0.826		0.728
A0A0C4WGK0	473	K	Acyl-CoA dehydrogenase NM domain-like OS=Azotobacter chroococcum NCIMB 8003 OX=1328314 GN=Achr_6040 PE=3 SV=1	Achr_6040	1	0.00526433	56.091	IVHK(1)FCK	2	-1.5252	9	0.564	0.598	0.58	1.092	1.046	1.089	1.652	1.495	1.511	1.852	4.7261e-06	2.674	1.52886e-05	1.443	0.00045503	1.852	1.52886e-05
A0A0C4WGK0	5	K	Acyl-CoA dehydrogenase NM domain-like OS=Azotobacter chroococcum NCIMB 8003 OX=1328314 GN=Achr_6040 PE=3 SV=1	Achr_6040	1	0.00391387	67.903	PDYK(1)APVR	2	2.3095	7	1.018	1.266	1.355		0.735		0.699	0.497	0.802	0.606		0.549	0.021243	0.906		0.606
A0A0C4WGL8	16	K	Phosphoribosyl-ATP pyrophosphatase OS=Azotobacter chroococcum NCIMB 8003 OX=1328314 GN=hisE PE=3 SV=1	hisE	1	0.0160025	54.309	K(1)NAAPDSSYVASLYHK	3	-1.0676	1	0.756
A0A0C4WGL8	31	K	Phosphoribosyl-ATP pyrophosphatase OS=Azotobacter chroococcum NCIMB 8003 OX=1328314 GN=hisE PE=3 SV=1	hisE	1	2.33898e-75	240.82	NAAPDSSYVASLYHK(1)GLNK	3	-2.2063	18	0.68	0.679	0.672	1.368	1.345	1.321	1.12	1.198	1.09	1.986	1.8106e-07	1.678	0.0029955	0.845	0.0047599	1.678	0.0029955
A0A0C4WGM0	8	K	1-(5-phosphoribosyl)-5-[(5-phosphoribosylamin o)methylideneamino] imidazole-4-carboxamide isomerase OS=Azotobacter chroococcum NCIMB 8003 OX=1328314 GN=Achr_6490 PE=4 SV=1	Achr_6490	1	0.00203891	51.864	LPTAIK(1)LHK	2	-1.763	5	0.862		0.584	0.731	1.715					1.692	0.43306
A0A0C4WGM2	696	K	Penicillin binding protein 1A OS=Azotobacter chroococcum NCIMB 8003 OX=1328314 GN=ponA PE=4 SV=1	ponA	1	1.72406e-06	88.24	SDLAGK(1)TGTTNESK	2	-0.63563	5	0.944	1.27	1.184		0.641		0.114			0.566		0.101		0.178		0.566
A0A0C4WGM3	358	K	Type 4 fimbrial biogenesis outer membrane protein PilQ OS=Azotobacter chroococcum NCIMB 8003 OX=1328314 GN=pilQ PE=3 SV=1	pilQ	1	0.000125037	61.067	K(1)VGNVLLVAPADEIAAR	2	-0.48205	1			0.802
A0A0C4WGM5	363	K	Glutamate synthase subunit beta OS=Azotobacter chroococcum NCIMB 8003 OX=1328314 GN=gltD PE=4 SV=1	gltD	1	2.03759e-11	125.14	VEGVK(1)VVETR	2	-2.0065	19	0.591	0.657	0.757	0.803	1.233	1.289	1.468	1.301	1.395	1.658	0.042837	2.077	0.00077639	1.252	0.188417	1.658	0.042837
A0A0C4WGM5	291	K	Glutamate synthase subunit beta OS=Azotobacter chroococcum NCIMB 8003 OX=1328314 GN=gltD PE=4 SV=1	gltD	1	4.57879e-21	144.09	K(1)VVVLGGGDTAMDCNR	2	-1.5978	18	0.846	0.799	0.766	1.009	1.007	1.071	1.199	1.336	1.252	1.28	0.0021438	1.571	0.00045508	1.227	0.0054996	1.28	0.0021438
A0A0C4WGM5	314	K	Glutamate synthase subunit beta OS=Azotobacter chroococcum NCIMB 8003 OX=1328314 GN=gltD PE=4 SV=1	gltD	1	0.00019379	101.82	QGAK(1)GVTCAYR	2	-1.64	6	0.74	0.771			0.948	0.979	1.403	1.363		1.275	0.0112968	1.831	0.00171939	1.435	0.0035614	1.275	0.0112968
A0A0C4WGM5	199	K	Glutamate synthase subunit beta OS=Azotobacter chroococcum NCIMB 8003 OX=1328314 GN=gltD PE=4 SV=1	gltD	1	0.00223852	81.642	LEK(1)SVLSR	2	1.1437	4	1.243		1.247				0.449		0.492			0.378	0.02988
A0A0C4WGM5	288	K	Glutamate synthase subunit beta OS=Azotobacter chroococcum NCIMB 8003 OX=1328314 GN=gltD PE=4 SV=1	gltD	1	7.14828e-05	92.732	SAEDFIDMK(1)GK	2	-2.1588	10			0.736	1.121	1.048	1.094		1.358	1.269	1.478		1.785		1.208	0.0133839	1.478
A0A0C4WGM5	358	K	Glutamate synthase subunit beta OS=Azotobacter chroococcum NCIMB 8003 OX=1328314 GN=gltD PE=4 SV=1	gltD	1	2.70699e-08	101.64	QPIAIVGEDK(1)VEGVK	2	-2.2576	6		1.197	1.086	0.658	0.812		1.067		1.105	0.644	0.061701	0.951	0.44482	1.478	0.0655	0.951	0.44482
A0A0C4WGM5	438	K	Glutamate synthase subunit beta OS=Azotobacter chroococcum NCIMB 8003 OX=1328314 GN=gltD PE=4 SV=1	gltD	1	0.000430401	63.766	HQTSNPK(1)IFAGGDMVR	3	-2.5483	2	0.756
A0A0C4WGM5	343	K	Glutamate synthase subunit beta OS=Azotobacter chroococcum NCIMB 8003 OX=1328314 GN=gltD PE=4 SV=1	gltD	1	8.60728e-05	137.84	EEGVK(1)FLYNR	2	-2.9559	9			0.309		1.132	1.071	1.479	1.255	1.587	3.565		4.661		1.308	0.064356	3.565
A0A0C4WGM6	3	K	Universal stress protein UspA OS=Azotobacter chroococcum NCIMB 8003 OX=1328314 GN=Achr_6740 PE=4 SV=1	Achr_6740	1	2.12789e-19	96.78	VK(1)HILIAHDLSPEADIALR	3	0.37216	13	0.784	0.847	0.826	1.197	1.188	1.261	0.972	0.949	1.242	1.484	0.000179971	1.287	0.050823	0.868	0.164918	1.287	0.050823
A0A0C4WGM7	179	K	Potassium efflux protein KefA OS=Azotobacter chroococcum NCIMB 8003 OX=1328314 GN=kefA PE=4 SV=1	kefA	1	0.00431171	57.293	QDGK(1)ALSAEGR	2	-2.1345	1	0.756
A0A0C4WGM7	382	K	Potassium efflux protein KefA OS=Azotobacter chroococcum NCIMB 8003 OX=1328314 GN=kefA PE=4 SV=1	kefA	1	4.64613e-05	83.474	LLAK(1)QAAEGEAPADPALR	2	-2.2508	3	0.618	0.824	0.909
A0A0C4WGM7	89	K	Potassium efflux protein KefA OS=Azotobacter chroococcum NCIMB 8003 OX=1328314 GN=kefA PE=4 SV=1	kefA	1	1.15221e-06	110.88	QLAAAPQQTK(1)AAQR	2	-1.5379	3	0.759	0.785	0.8
A0A0C4WGM7	517	K	Potassium efflux protein KefA OS=Azotobacter chroococcum NCIMB 8003 OX=1328314 GN=kefA PE=4 SV=1	kefA	1	0.000196695	90.142	K(1)LDTLHADIGHYR	3	-1.3431	4				1.669	1.026		1.058	0.912						0.731	0.37658
A0A0C4WGM7	31	K	Potassium efflux protein KefA OS=Azotobacter chroococcum NCIMB 8003 OX=1328314 GN=kefA PE=4 SV=1	kefA	1	3.20106e-05	74.524	K(1)AVQTSLEGLAER	2	-4.0154	2		1.233							0.504			0.409
A0A0C4WGM8	127	K	Ribosomal RNA large subunit methyltransferase J OS=Azotobacter chroococcum NCIMB 8003 OX=1328314 GN=rlmJ PE=3 SV=1	rlmJ	1	0.0109704	40.386	LLK(1)ENMAGDR	2	-0.36917	1		0.786
A0A0C4WGM8	212	K	Ribosomal RNA large subunit methyltransferase J OS=Azotobacter chroococcum NCIMB 8003 OX=1328314 GN=rlmJ PE=3 SV=1	rlmJ	1	7.6627e-17	161.23	FYQDLQK(1)SGAPTLLR	2	-0.17023	9	1.113	1.139	0.907	0.9	0.982	1	0.895	0.936	1.04	0.912	0.33102	0.909	0.3376	0.996	0.93512	0.912	0.3376
A0A0C4WGN0	92	K	Branched-chain-amino-acid aminotransferase OS=Azotobacter chroococcum NCIMB 8003 OX=1328314 GN=ilvE PE=3 SV=1	ilvE	1	0.000494534	76.605	ENK(1)LDSAYIR	2	-1.8901	7	1.023	0.901		1.099	1.037	1.161	0.945	0.993		1.142	0.124539	1.007	0.90746	0.882	0.072421	1.007	0.90746
A0A0C4WGN0	72	K	Branched-chain-amino-acid aminotransferase OS=Azotobacter chroococcum NCIMB 8003 OX=1328314 GN=ilvE PE=3 SV=1	ilvE	1	2.75388e-06	76.563	LFDSAHIMGMK(1)IPFTR	3	-1.6246	11	1.076	1.065	1.332	0.598	1.009	1.276	0.837	0.413		0.83	0.38768	0.54	0.095537	0.65	0.33876	0.83	0.38768
A0A0C4WGN0	283	K	Branched-chain-amino-acid aminotransferase OS=Azotobacter chroococcum NCIMB 8003 OX=1328314 GN=ilvE PE=3 SV=1	ilvE	1	0.000996777	79.809	RGPLTEK(1)LQR	2	-1.8491	10	1.067	0.987	0.956	0.581	1.145	0.881	1.134	1.263	0.971	0.866	0.41858	1.119	0.26422	1.292	0.24536
A0A0C4WGN0	239	K	Branched-chain-amino-acid aminotransferase OS=Azotobacter chroococcum NCIMB 8003 OX=1328314 GN=ilvE PE=3 SV=1	ilvE	1	3.9845e-10	134.66	EMGVEIVEK(1)R	2	-2.4081	16	1.274	1.595	1.483	0.756	0.691	0.702	0.619	0.669	0.561	0.494	0.00061583	0.425	0.00051758	0.86	0.058558	0.494	0.00061583
A0A0C4WGN0	295	K	Branched-chain-amino-acid aminotransferase OS=Azotobacter chroococcum NCIMB 8003 OX=1328314 GN=ilvE PE=3 SV=1	ilvE	1	4.80985e-06	83.474	AYFDLVTGK(1)TDAHPEWR	3	-0.64541	2	0.83	0.709
A0A0C4WGN0	117	K	Branched-chain-amino-acid aminotransferase OS=Azotobacter chroococcum NCIMB 8003 OX=1328314 GN=ilvE PE=3 SV=1	ilvE	1	0.0157651	42.229	ASGLK(1)VR	2	0.81004	3				1.535	1.202			0.739						0.54
A0A0C4WGN1	202	K	Putative lipopolysaccharide core biosynthesis protein OS=Azotobacter chroococcum NCIMB 8003 OX=1328314 GN=waaX PE=4 SV=1	waaX	1	8.80663e-05	109.88	DLACLDK(1)VAK	2	-1.382	8		0.454	0.485	1.14	1.262	1.357	1.217	1.437	1.516	2.669	0.0007805	2.961	0.00119689	1.109	0.2876	2.669	0.00119689
A0A0C4WGN1	195	K	Putative lipopolysaccharide core biosynthesis protein OS=Azotobacter chroococcum NCIMB 8003 OX=1328314 GN=waaX PE=4 SV=1	waaX	1	0.00488866	62.271	IVK(1)DLACLDK	2	-0.94908	1							1.185
A0A0C4WGN2	177	K	Glycosyl transferase family 25 OS=Azotobacter chroococcum NCIMB 8003 OX=1328314 GN=Achr_6990 PE=4 SV=1	Achr_6990	1	0.00534202	51.864	GLMVK(1)PTLAR	2	-3.1368	3	0.882		0.909					0.81				0.905
A0A0C4WGN6	521	K	Phosphomethylpyrimidine synthase OS=Azotobacter chroococcum NCIMB 8003 OX=1328314 GN=thiC PE=3 SV=1	thiC	1	2.68874e-09	119.79	IAAHAADLAK(1)GHPGAQIR	3	-0.9383	6	1.329	1.323	1.318		0.489			0.236	0.328	0.37		0.213	0.066945	0.577		0.37
A0A0C4WGN6	134	K	Phosphomethylpyrimidine synthase OS=Azotobacter chroococcum NCIMB 8003 OX=1328314 GN=thiC PE=3 SV=1	thiC	1	2.02994e-09	112.7	AK(1)AGANVSQMHYAK	2	-1.6135	6	1.148	1.102	1.12	0.717		0.716		0.529		0.638	8.3789e-05	0.471		0.738		0.638
A0A0C4WGN6	500	K	Phosphomethylpyrimidine synthase OS=Azotobacter chroococcum NCIMB 8003 OX=1328314 GN=thiC PE=3 SV=1	thiC	1	0.000218001	62.705	EHLGLPNK(1)DDVK	2	-0.47497	2	0.795	0.746
A0A0C4WGN6	29	K	Phosphomethylpyrimidine synthase OS=Azotobacter chroococcum NCIMB 8003 OX=1328314 GN=thiC PE=3 SV=1	thiC	1	0.0038749	41.796	K(1)IYVPGSRPDIR	3	-0.10611	1	0.756
A0A0C4WGN6	585	K	Phosphomethylpyrimidine synthase OS=Azotobacter chroococcum NCIMB 8003 OX=1328314 GN=thiC PE=3 SV=1	thiC	1	6.88986e-05	90.306	FCSMK(1)ITQEVR	2	3.8938	5	1.259	1.074			0.537	0.576				0.477	0.0135824
A0A0C4WGN6	504	K	Phosphomethylpyrimidine synthase OS=Azotobacter chroococcum NCIMB 8003 OX=1328314 GN=thiC PE=3 SV=1	thiC	0.981697	1.06133e-06	82.822	EHLGLPNK(0.018)DDVK(0.982)TGIITYK	3	-0.4779	3	0.796	0.797	0.749
A0A0C4WGN8	251	K	Aspartyl/Asparaginyl beta-hydroxylase family protein OS=Azotobacter chroococcum NCIMB 8003 OX=1328314 GN=Achr_7240 PE=4 SV=1	Achr_7240	1	4.28645e-05	127.93	NLSAWEQAHK(1)R	2	2.3203	4	1.02	0.935	0.988		0.261					0.266
A0A0C4WGP0	487	K	Acyl-CoA synthetase OS=Azotobacter chroococcum NCIMB 8003 OX=1328314 GN=Achr_7340 PE=4 SV=1	Achr_7340	1	0.00119619	98.009	QK(1)DLLIVR	2	-1.677	6	0.791	0.903			1.161	1.366		0.897	0.967	1.492	0.062684	1.1	0.3302	0.738	0.077958	1.1	0.3302
A0A0C4WGP4	237	K	DNA topoisomerase 4 subunit A OS=Azotobacter chroococcum NCIMB 8003 OX=1328314 GN=parC PE=3 SV=1	parC	1	0.000558532	53.028	AELLK(1)TYETGR	2	-1.5617	3					1.235			1.136	1.086					0.9
A0A0C4WGP4	439	K	DNA topoisomerase 4 subunit A OS=Azotobacter chroococcum NCIMB 8003 OX=1328314 GN=parC PE=3 SV=1	parC	1	0.0151281	49.325	LEEMK(1)IR	2	-1.6616	4		0.539			1.235	1.49			1.098	2.528		2.037		0.806		2.037
A0A0C4WGP4	470	K	DNA topoisomerase 4 subunit A OS=Azotobacter chroococcum NCIMB 8003 OX=1328314 GN=parC PE=3 SV=1	parC	1	6.55087e-25	169.57	K(1)ELLADAETYGDAR	2	-0.61768	9	0.601	0.616	0.563	1.333	1.339	1.371	1.211	1.222	1.339	2.271	4.1554e-06	2.119	5.8354e-05	0.933	0.101876	2.119	5.8354e-05
A0A0C4WGP4	284	K	DNA topoisomerase 4 subunit A OS=Azotobacter chroococcum NCIMB 8003 OX=1328314 GN=parC PE=3 SV=1	parC	1	4.28377e-07	96.957	VLEQIAAQMQAK(1)K	2	-1.9705	6			1.114	0.935		1.194	1.074	1.018		0.956		0.939		0.983	0.94114	0.956
A0A0C4WGP4	678	K	DNA topoisomerase 4 subunit A OS=Azotobacter chroococcum NCIMB 8003 OX=1328314 GN=parC PE=3 SV=1	parC	1	0.0015024	44.57	GNK(1)LIAIPGER	2	-2.3782	3	0.782	0.798	0.763
A0A0C4WGP6	4	K	lactate utilization protein [Azotobacter chroococcum](predicted) OS=Azotobacter chroococcum NCIMB 8003 OX=1328314 GN=Achr_7540 PE=4 SV=1	Achr_7540	1	0.00257456	69.716	SAK(1)ANILAK	2	-0.02338	3		1.044	1.073				0.397					0.375
A0A0C4WGP6	10	K	lactate utilization protein [Azotobacter chroococcum](predicted) OS=Azotobacter chroococcum NCIMB 8003 OX=1328314 GN=Achr_7540 PE=4 SV=1	Achr_7540	1	0.00103243	75.243	ANILAK(1)LR	2	-3.0359	5	1.115	1.166	1.119				0.379		0.381			0.335	1.54594e-05
A0A0C4WGP7	46	K	SsrA-binding protein OS=Azotobacter chroococcum NCIMB 8003 OX=1328314 GN=smpB PE=3 SV=1	smpB	1	1.11789e-06	84.999	AGK(1)AQLVDSYVLLK	2	-1.2481	2		0.724					1.279					1.767
A0A0C4WGP7	97	K	SsrA-binding protein OS=Azotobacter chroococcum NCIMB 8003 OX=1328314 GN=smpB PE=3 SV=1	smpB	1	2.14427e-07	135.63	ELGK(1)LFGAVQQK	2	-2.1006	8	0.655	0.635		1.206	1.165	1.257	1.247	1.241	1.245	1.875	0.0002567	1.929	0.0150795	1.029	0.3183	1.875	0.0150795
A0A0C4WGQ1	154	K	Carbamoyl-phosphate synthase small chain OS=Azotobacter chroococcum NCIMB 8003 OX=1328314 GN=carA PE=3 SV=1	carA	1	0.01661	51.531	SFPGLK(1)GMDLAK	2	-1.5619	1		0.786
A0A0C4WGQ1	3	K	Carbamoyl-phosphate synthase small chain OS=Azotobacter chroococcum NCIMB 8003 OX=1328314 GN=carA PE=3 SV=1	carA	1	0.000129503	72.031	TK(1)PAILALADGSIFR	2	-0.38214	4	0.733	1.177	1.008				0.327					0.336
A0A0C4WGQ1	95	K	Carbamoyl-phosphate synthase small chain OS=Azotobacter chroococcum NCIMB 8003 OX=1328314 GN=carA PE=3 SV=1	carA	1	9.81751e-10	170.95	NK(1)QSLPDYLR	2	-2.479	8	1.536	1.49	1.361	0.555		0.629	0.465	0.559	0.569	0.405	0.00084252	0.363	0.000161816	0.897	0.32958	0.405	0.00084252
A0A0C4WGQ3	334	K	ATP-dependent zinc metalloprotease FtsH OS=Azotobacter chroococcum NCIMB 8003 OX=1328314 GN=ftsH1 PE=3 SV=1	ftsH1	1	1.2006e-05	129.56	EQILK(1)VHMR	2	-4.0062	8		1.12	0.983	1.103	1.12	0.948	1.154	0.936	0.962	1.005	0.96018	0.968	0.74194	0.962	0.6618
A0A0C4WGQ3	339	K	ATP-dependent zinc metalloprotease FtsH OS=Azotobacter chroococcum NCIMB 8003 OX=1328314 GN=ftsH1 PE=3 SV=1	ftsH1	1	3.6558e-08	89.382	K(1)VPVSEDVNPTVIAR	2	-2.3672	7	1.074			1.033	1.154	1.047	1.003	1.105	1.145	1.004		1.01		1.006	0.92144	1.004
A0A0C4WGQ3	435	K	ATP-dependent zinc metalloprotease FtsH OS=Azotobacter chroococcum NCIMB 8003 OX=1328314 GN=ftsH1 PE=3 SV=1	ftsH1	1	8.12372e-05	58.508	LVPEHDPVYK(1)VSIIPR	3	-1.2017	1			0.802
A0A0C4WGQ3	205	K	ATP-dependent zinc metalloprotease FtsH OS=Azotobacter chroococcum NCIMB 8003 OX=1328314 GN=ftsH1 PE=3 SV=1	ftsH1	1	0.000225692	101.45	TLLAK(1)AIAGEAK	2	-3.1197	2					1.089	1.206
A0A0C4WGQ3	200	K	ATP-dependent zinc metalloprotease FtsH OS=Azotobacter chroococcum NCIMB 8003 OX=1328314 GN=ftsH1 PE=3 SV=1	ftsH1	1	0.000352748	72.327	GVLMVGPPGTGK(1)TLLAK	2	2.6709	4	1.097	0.899	1.041		0.122					0.121
A0A0C4WGQ3	393	K	ATP-dependent zinc metalloprotease FtsH OS=Azotobacter chroococcum NCIMB 8003 OX=1328314 GN=ftsH1 PE=3 SV=1	ftsH1	1	0.00172149	52.591	DK(1)IMMGAER	2	-3.6727	1	0.756
A0A0C4WGQ3	178	K	ATP-dependent zinc metalloprotease FtsH OS=Azotobacter chroococcum NCIMB 8003 OX=1328314 GN=ftsH1 PE=3 SV=1	ftsH1	1	0.0110263	44.767	DPGK(1)FQR	2	1.9331	3			1.302			1.106		0.487		0.849		0.374		0.44		0.849
A0A0C4WGQ3	508	K	ATP-dependent zinc metalloprotease FtsH OS=Azotobacter chroococcum NCIMB 8003 OX=1328314 GN=ftsH1 PE=3 SV=1	ftsH1	1	0.00365344	55.754	NMVTK(1)WGLSEK	2	1.3125	2	0.861		0.691
A0A0C4WGQ3	410	K	ATP-dependent zinc metalloprotease FtsH OS=Azotobacter chroococcum NCIMB 8003 OX=1328314 GN=ftsH1 PE=3 SV=1	ftsH1	1	2.82267e-09	93.772	EK(1)LNTAYHEAGHAIVGR	3	-1.1133	7	1.178	1.177	1.084	0.854	0.819		0.832		0.521	0.73	0.0039416	0.59	0.25614	0.809	0.41576	0.73	0.25614
A0A0C4WGQ5	90	K	Transcription termination/antitermination protein NusA OS=Azotobacter chroococcum NCIMB 8003 OX=1328314 GN=nusA PE=3 SV=1	nusA	1	0.000578341	55.604	EREPDAK(1)LGDVVEEK	3	-2.1302	10	1.219		1.085			0.677	0.953	0.747		0.588		0.738	0.1487	1.256		0.738
A0A0C4WGQ5	3	K	Transcription termination/antitermination protein NusA OS=Azotobacter chroococcum NCIMB 8003 OX=1328314 GN=nusA PE=3 SV=1	nusA	1	0.000178424	65.12	SK(1)EVLLVVESVSNEK	2	-4.8596	1		0.786
A0A0C4WGQ5	119	K	Transcription termination/antitermination protein NusA OS=Azotobacter chroococcum NCIMB 8003 OX=1328314 GN=nusA PE=3 SV=1	nusA	1	0.00179137	73.637	QVIVQK(1)VR	2	-0.22128	6	1.214	1.294	1.251		0.551			0.43	0.388	0.44		0.326	0.000141445	0.742		0.44
A0A0C4WGQ5	145	K	Transcription termination/antitermination protein NusA OS=Azotobacter chroococcum NCIMB 8003 OX=1328314 GN=nusA PE=3 SV=1	nusA	1	0.000476838	66.664	VGEIISGSVK(1)K	2	-1.2183	8	0.752		0.816	1.2	1.202	1.163	1.158	1.142	1.101	1.516	0.00111735	1.446	0.0019958	0.954	0.063042	1.446	0.0019958
A0A0C4WGQ5	419	K	Transcription termination/antitermination protein NusA OS=Azotobacter chroococcum NCIMB 8003 OX=1328314 GN=nusA PE=3 SV=1	nusA	1	6.94448e-05	92.428	LLTK(1)AIATEEK	2	0.0018548	3	0.779	0.798	0.766
A0A0C4WGQ5	186	K	Transcription termination/antitermination protein NusA OS=Azotobacter chroococcum NCIMB 8003 OX=1328314 GN=nusA PE=3 SV=1	nusA	1	0.000119385	101.48	ALLK(1)EIRPENR	2	-1.8878	13		1.462	1.255	0.975		0.879	0.834	0.754	0.736	0.682	0.054042	0.57	0.0050385	0.836	0.064359	0.682	0.054042
A0A0C4WGQ5	37	K	Transcription termination/antitermination protein NusA OS=Azotobacter chroococcum NCIMB 8003 OX=1328314 GN=nusA PE=3 SV=1	nusA	1	2.2439e-06	162.8	K(1)RYEDEVDLR	3	1.1415	10	0.947	1.032	1.107		1.262	0.979	0.876	0.85	0.728	1.089	0.52602	0.795	0.034284	0.73	0.081838
A0A0C4WGQ5	113	K	Transcription termination/antitermination protein NusA OS=Azotobacter chroococcum NCIMB 8003 OX=1328314 GN=nusA PE=3 SV=1	nusA	1	1.54315e-12	169.81	IAAQTAK(1)QVIVQK	2	-1.6801	14	1.591	1.626	1.535	0.641	0.633	0.645	0.492	0.506	0.471	0.404	4.3251e-07	0.309	8.0821e-07	0.766	0.00024135	0.404	8.0821e-07
A0A0C4WGQ7	330	K	Polyribonucleotide nucleotidyltransferase OS=Azotobacter chroococcum NCIMB 8003 OX=1328314 GN=pnp PE=3 SV=1	pnp	1	3.19007e-06	117.21	TVRPLK(1)IEVGVLPK	2	-0.71804	26	0.955	0.916	0.834	1.013	0.706	0.679	1.451	1.363	1.238	0.887	0.36694	1.498	0.0027236	1.69	0.0163839
A0A0C4WGQ7	502	K	Polyribonucleotide nucleotidyltransferase OS=Azotobacter chroococcum NCIMB 8003 OX=1328314 GN=pnp PE=3 SV=1	pnp	1	2.68186e-16	130.78	VAGTAK(1)GVTALQMDIK	2	-1.8168	14	1.259			0.952	0.948	0.959	1.068	1.005	1.274	0.757		0.886		1.171	0.165575	0.886
A0A0C4WGQ7	79	K	Polyribonucleotide nucleotidyltransferase OS=Azotobacter chroococcum NCIMB 8003 OX=1328314 GN=pnp PE=3 SV=1	pnp	1	0.000905372	76.833	IPGGFFK(1)R	2	-1.9566	9	1.238	1.302	1.326	0.77	0.809	0.739	0.79	0.82	0.785	0.6	0.00010203	0.62	4.0684e-05	1.033	0.32348	0.62	0.00010203
A0A0C4WGQ7	315	K	Polyribonucleotide nucleotidyltransferase OS=Azotobacter chroococcum NCIMB 8003 OX=1328314 GN=pnp PE=3 SV=1	pnp	1	1.83528e-05	133.98	ENIVDGK(1)PR	2	-1.2149	10	1.169	1.309	1.267	0.776	0.745	0.817	0.869	0.887	0.805	0.624	0.0003964	0.684	0.00105782	1.095	0.084278	0.684	0.00105782
A0A0C4WGQ7	87	K	Polyribonucleotide nucleotidyltransferase OS=Azotobacter chroococcum NCIMB 8003 OX=1328314 GN=pnp PE=3 SV=1	pnp	1	2.8129e-07	115.04	EGRPSEK(1)ETLTSR	3	-0.016965	5	0.7	0.841	0.805
A0A0C4WGQ7	692	K	Polyribonucleotide nucleotidyltransferase OS=Azotobacter chroococcum NCIMB 8003 OX=1328314 GN=pnp PE=3 SV=1	pnp	1	0.0039672	61.577	LSIK(1)DVAAAEASGV	2	-1.4788	1			0.802
A0A0C4WGQ7	419	K	Polyribonucleotide nucleotidyltransferase OS=Azotobacter chroococcum NCIMB 8003 OX=1328314 GN=pnp PE=3 SV=1	pnp	1	4.67491e-06	76.196	GVQAMLPK(1)GDEFPYTVR	2	0.74492	9	1.507	1.465	1.454	0.455	0.561	0.598	0.615		0.485	0.365	0.0066584	0.373	0.076035	1.022	0.88556	0.373	0.076035
A0A0C4WGQ7	566	K	Polyribonucleotide nucleotidyltransferase OS=Azotobacter chroococcum NCIMB 8003 OX=1328314 GN=pnp PE=3 SV=1	pnp	1	0.00269627	87.251	IDQDK(1)IR	2	0.7021	7	1.305	1.363	1.288	0.601	0.551		0.561		0.546	0.437	0.00023556	0.42	4.408e-05	0.961	0.48168	0.437	0.00023556
A0A0C4WGQ7	338	K	Polyribonucleotide nucleotidyltransferase OS=Azotobacter chroococcum NCIMB 8003 OX=1328314 GN=pnp PE=3 SV=1	pnp	1	6.53302e-26	146.37	IEVGVLPK(1)THGSALFTR	3	-1.5649	15	1.472	1.988	1.406	0.527	0.517	0.499	0.593	0.54	0.549	0.317	0.0092012	0.346	0.00072415	1.09	0.060224	0.346	0.0092012
A0A0C4WGQ7	663	K	Polyribonucleotide nucleotidyltransferase OS=Azotobacter chroococcum NCIMB 8003 OX=1328314 GN=pnp PE=3 SV=1	pnp	1	0.00103937	98.009	IEK(1)VTDVLK	2	-2.535	9	1.506	1.542	1.544	0.588	0.581	0.608	0.591	0.619	0.644	0.387	2.3089e-07	0.404	2.0428e-06	1.043	0.21198	0.404	2.0428e-06
A0A0C4WGQ7	221	K	Polyribonucleotide nucleotidyltransferase OS=Azotobacter chroococcum NCIMB 8003 OX=1328314 GN=pnp PE=3 SV=1	pnp	1	7.06035e-05	83.775	AIK(1)EFAAEAAR	2	-2.3496	7	1.212	1.187		0.87	0.839	0.864	1.005		0.95	0.715	0.00025593	0.815	0.020761	1.14	0.0143049	0.815	0.020761
A0A0C4WGQ7	630	K	Polyribonucleotide nucleotidyltransferase OS=Azotobacter chroococcum NCIMB 8003 OX=1328314 GN=pnp PE=3 SV=1	pnp	1	0.000697221	79.809	IYVGK(1)VER	2	-1.5536	5	1.42	1.391		0.535	0.533				0.501	0.38	0.000118694	0.356		0.938		0.38
A0A0C4WGQ7	472	K	Polyribonucleotide nucleotidyltransferase OS=Azotobacter chroococcum NCIMB 8003 OX=1328314 GN=pnp PE=3 SV=1	pnp	1	1.91788e-16	162.23	APVAGIAMGLVK(1)EGER	2	-1.9212	20	1.044	1.12	1.404	0.723	0.852	0.852	0.876	0.943	0.923	0.68	0.022217	0.768	0.049916	1.13	0.102239	0.768	0.049916
A0A0C4WGQ7	172	K	Polyribonucleotide nucleotidyltransferase OS=Azotobacter chroococcum NCIMB 8003 OX=1328314 GN=pnp PE=3 SV=1	pnp	1	0.000108076	50.519	VGYHEETGYLLNPTYEQLK(1)ASR	3	0.90544	2	0.584	0.966
A0A0C4WGQ7	573	K	Polyribonucleotide nucleotidyltransferase OS=Azotobacter chroococcum NCIMB 8003 OX=1328314 GN=pnp PE=3 SV=1	pnp	1	6.60833e-05	108.93	DVIGK(1)GGATIR	2	-2.2221	9	0.771	0.821	0.833	1.072	1.068	1.069	1.266	1.175	1.212	1.323	0.0070955	1.506	0.00021868	1.138	0.027018	1.323	0.0070955
A0A0C4WGQ7	54	K	Polyribonucleotide nucleotidyltransferase OS=Azotobacter chroococcum NCIMB 8003 OX=1328314 GN=pnp PE=3 SV=1	pnp	1	1.9643e-19	171.51	QADPGK(1)GFFPLSVHYQEK	2	-0.75933	15	0.837	0.795	0.827	1.033	1.068	1.112	1.135	1.15	1.308	1.307	0.00053713	1.461	0.00139905	1.118	0.092436	1.307	0.00139905
A0A0C4WGQ8	78	K	Aspartate 1-decarboxylase OS=Azotobacter chroococcum NCIMB 8003 OX=1328314 GN=panD PE=3 SV=1	panD	1	4.36509e-08	111.61	MISVNGAAAHK(1)AQK	2	-1.4322	20	1.096	0.827	0.689	1.14	0.915	1.286	0.839	1.057	1.321	1.279	0.20344	1.232	0.32752	0.963	0.79746	1.232	0.32752
A0A0C4WGR0	158	K	Sigma54-dependent response regulator, CbrB OS=Azotobacter chroococcum NCIMB 8003 OX=1328314 GN=cbrB PE=4 SV=1	cbrB	1	8.31788e-54	180.11	K(1)VAPTDSTVLIQGESGTGK	2	-1.2382	9	0.833	0.866	0.826	1.128	1.108	1.127	1.095	1.138	1.11	1.332	5.6304e-05	1.324	0.000104042	0.994	0.65802	1.324	0.000104042
A0A0C4WGR0	309	K	Sigma54-dependent response regulator, CbrB OS=Azotobacter chroococcum NCIMB 8003 OX=1328314 GN=cbrB PE=4 SV=1	cbrB	1	4.23334e-16	144.47	LNVISLK(1)LPALR	2	-3.5369	9	0.754	0.929	1.02	1.04	0.838	0.86	1.032	1.237	1.452	1.013	0.89388	1.377	0.075317	1.359	0.065461	1.013	0.89388
A0A0C4WGR0	273	K	Sigma54-dependent response regulator, CbrB OS=Azotobacter chroococcum NCIMB 8003 OX=1328314 GN=cbrB PE=4 SV=1	cbrB	1	1.3399e-05	110.52	VGSVQSQK(1)VDVR	2	-0.52727	3	0.737	0.833	0.774
A0A0C4WGR0	188	K	Sigma54-dependent response regulator, CbrB OS=Azotobacter chroococcum NCIMB 8003 OX=1328314 GN=cbrB PE=4 SV=1	cbrB	1	0.00125197	78.178	ALHNLSK(1)R	2	-1.2773	5		1.044		1.238		1.254	0.885		0.922	1.193		0.865		0.725	0.0044219
A0A0C4WGR9	214	K	Phosphatidylserine synthase OS=Azotobacter chroococcum NCIMB 8003 OX=1328314 GN=pssA PE=3 SV=1	pssA	1	0.00384055	61.48	YYSFK(1)DLDLK	2	-0.63821	3				0.958				1.33	1.209					1.325
A0A0C4WGV0	207	K	Ribose-phosphate pyrophosphokinase OS=Azotobacter chroococcum NCIMB 8003 OX=1328314 GN=prsA PE=3 SV=1	prsA	1	2.02637e-15	111.98	AVAK(1)SLGVDLAIIDKR	2	-1.0593	14	1.023	1.175	0.791	0.852	0.818	1.564	0.469	1.091	1.205	1.082	0.85844	0.925	0.6762	0.855	0.6307
A0A0C4WGV0	267	K	Ribose-phosphate pyrophosphokinase OS=Azotobacter chroococcum NCIMB 8003 OX=1328314 GN=prsA PE=3 SV=1	prsA	1	7.14173e-38	180.49	GHGAAK(1)VYAYCTHPVLSGR	3	-1.5997	13	1.091	1.098	1.127	0.967	0.97	0.885	0.96	0.87	0.878	0.851	0.0068836	0.817	0.0034837	0.96	0.39552	0.851	0.0068836
A0A0C4WGV0	218	K	Ribose-phosphate pyrophosphokinase OS=Azotobacter chroococcum NCIMB 8003 OX=1328314 GN=prsA PE=3 SV=1	prsA	1	0.000161214	94.66	SLGVDLAIIDK(1)R	2	-1.273	8	0.943	0.903	1.098		1.007	1.28	0.904	0.789	0.928	1.165	0.294	0.89	0.21274	0.764	0.096436
A0A0C4WGV0	222	K	Ribose-phosphate pyrophosphokinase OS=Azotobacter chroococcum NCIMB 8003 OX=1328314 GN=prsA PE=3 SV=1	prsA	1	2.77699e-05	58.045	RRPK(1)ANQSEVMHIIGDVEGR	4	0.82112	3	0.908		0.641
A0A0C4WGV2	8	K	Peptide chain release factor 1 OS=Azotobacter chroococcum NCIMB 8003 OX=1328314 GN=prfA PE=3 SV=1	prfA	1	6.96837e-05	74.524	ASLLNK(1)LDLLHDR	2	-1.2204	3	0.71	0.834
A0A0C4WGV2	57	K	Peptide chain release factor 1 OS=Azotobacter chroococcum NCIMB 8003 OX=1328314 GN=prfA PE=3 SV=1	prfA	1	6.00645e-10	140.57	K(1)VQDDLAGAQALLK	2	-1.2756	8	1.392	1.413	1.444	0.733	0.614		0.572	0.6	0.461	0.476	0.075659	0.384	0.0071386	0.808	0.180062	0.476	0.075659
A0A0C4WGV2	162	K	Peptide chain release factor 1 OS=Azotobacter chroococcum NCIMB 8003 OX=1328314 GN=prfA PE=3 SV=1	prfA	1	9.89815e-15	84.266	IEILSENPGEHGGYK(1)EIITR	3	-0.81596	7	1.141	1.166	1.323	0.699	0.748			0.604	0.681	0.598	0.0041956	0.531	0.0034239	0.888	0.22378	0.598	0.0041956
A0A0C4WGV2	178	K	Peptide chain release factor 1 OS=Azotobacter chroococcum NCIMB 8003 OX=1328314 GN=prfA PE=3 SV=1	prfA	1	0.00047948	99.305	LK(1)FESGAHR	2	-0.88623	3	0.754	0.788	0.802
A0A0C4WGV2	290	K	Peptide chain release factor 1 OS=Azotobacter chroococcum NCIMB 8003 OX=1328314 GN=prfA PE=3 SV=1	prfA	1	0.0117268	42.061	QDAAAHK(1)EISETR	3	-0.74899	1	0.756
A0A0C4WGV7	95	K	Uracil phosphoribosyltransferase OS=Azotobacter chroococcum NCIMB 8003 OX=1328314 GN=upp PE=3 SV=1	upp	1	8.74695e-05	106.11	LIPSAK(1)VSVVGLSR	2	-1.5228	7			1.573	0.973	0.976	1.039	0.968	0.891	1.013	0.633		0.609		0.961	0.40144	0.633
A0A0C4WGV7	70	K	Uracil phosphoribosyltransferase OS=Azotobacter chroococcum NCIMB 8003 OX=1328314 GN=upp PE=3 SV=1	upp	1	1.82736e-10	150.24	K(1)ITVVPILR	2	-0.99232	9	1.133	1.156	1.145	0.928	0.973	0.945	0.789	0.847	0.87	0.829	0.00023557	0.73	0.00044212	0.881	0.0166045	0.829	0.00044212
A0A0C4WGV7	26	K	Uracil phosphoribosyltransferase OS=Azotobacter chroococcum NCIMB 8003 OX=1328314 GN=upp PE=3 SV=1	upp	1	0.00213334	60.892	RADISTK(1)SFR	2	-3.1859	10	1.221	1.357	1.392		0.812	0.659	0.647	0.726	0.541	0.556	0.0079951	0.482	0.00147621	0.867	0.3647	0.556	0.0079951
A0A0C4WGV7	14	K	Uracil phosphoribosyltransferase OS=Azotobacter chroococcum NCIMB 8003 OX=1328314 GN=upp PE=3 SV=1	upp	1	0.00388437	92.319	HK(1)LGLMR	2	-0.098127	5	1.408	1.585			0.51	0.393	0.397			0.302	0.0138174	0.265		0.879		0.302
A0A0C4WGW0	261	K	Peptidase M48, Ste24p family OS=Azotobacter chroococcum NCIMB 8003 OX=1328314 GN=Achr_9210 PE=3 SV=1	Achr_9210	1	3.38489e-05	64.266	TAALEAAIPK(1)VMPLYR	2	-1.5191	1			0.802
A0A0C4WGW0	88	K	Peptidase M48, Ste24p family OS=Azotobacter chroococcum NCIMB 8003 OX=1328314 GN=Achr_9210 PE=3 SV=1	Achr_9210	1	0.0123072	42.835	LIAK(1)APLFR	2	-0.83833	1								1.157
A0A0C4WGW3	172	K	Phosphate acetyltransferase OS=Azotobacter chroococcum NCIMB 8003 OX=1328314 GN=pta-2 PE=3 SV=1	pta-2	1	4.23003e-54	160.52	LLGAGQDTPVAGAILNK(1)VR	2	0.22195	5	1.285	0.857	0.912		0.469	0.765				0.606	0.126117
A0A0C4WGW3	190	K	Phosphate acetyltransferase OS=Azotobacter chroococcum NCIMB 8003 OX=1328314 GN=pta-2 PE=3 SV=1	pta-2	1	6.37749e-05	79.311	LCQPEPLGK(1)TLR	2	-1.0699	4		0.795		1.159	0.946			1.356		1.324		1.706		1.288		1.324
A0A0C4WGW3	505	K	Phosphate acetyltransferase OS=Azotobacter chroococcum NCIMB 8003 OX=1328314 GN=pta-2 PE=3 SV=1	pta-2	1	0.000791544	50.116	PALQLIK(1)TAPGCR	2	-4.3639	1			0.802
A0A0C4WGW8	271	K	Serine hydroxymethyltransferase OS=Azotobacter chroococcum NCIMB 8003 OX=1328314 GN=glyA PE=3 SV=1	glyA	1	3.01927e-08	67.251	LNSAVFPGAQGGPLEHVIAAK(1)AVCFK	3	1.2431	2			0.802
A0A0C4WGW8	276	K	Serine hydroxymethyltransferase OS=Azotobacter chroococcum NCIMB 8003 OX=1328314 GN=glyA PE=3 SV=1	glyA	1	5.72501e-06	106.11	AVCFK(1)EALQPEFK	2	6.0283	8	1.43	1.333	1.209		0.678	0.643	0.636	0.652	0.76	0.499	0.00183554	0.516	0.00085813	1.034	0.71256	0.516	0.00183554
A0A0C4WGW8	330	K	Serine hydroxymethyltransferase OS=Azotobacter chroococcum NCIMB 8003 OX=1328314 GN=glyA PE=3 SV=1	glyA	1	2.11493e-161	336.87	QDITGK(1)DADAALGR	2	-0.93397	18	0.989	1.011	0.993	0.852	0.842	0.827	1.229	1.146	1.121	0.842	9.8996e-05	1.168	0.0056223	1.387	0.00035887
A0A0C4WGW8	250	K	Serine hydroxymethyltransferase OS=Azotobacter chroococcum NCIMB 8003 OX=1328314 GN=glyA PE=3 SV=1	glyA	1	2.4993e-29	177.79	K(1)LNSAVFPGAQGGPLEHVIAAK	3	-1.6607	17	1.075	1.193	1.29	0.764	0.815	0.737	0.943	0.958	0.961	0.651	0.0021157	0.804	0.056021	1.236	0.0020991	0.804	0.056021
A0A0C4WGW8	374	K	Serine hydroxymethyltransferase OS=Azotobacter chroococcum NCIMB 8003 OX=1328314 GN=glyA PE=3 SV=1	glyA	1	0.00110379	84.368	GFK(1)EAECR	2	-2.0161	9	1.243	1.434	1.52	0.59	0.597	0.594	0.835	0.799	0.817	0.424	0.0048808	0.584	0.00094066	1.376	1.86076e-05	0.584	0.0048808
A0A0C4WGW8	249	K	Serine hydroxymethyltransferase OS=Azotobacter chroococcum NCIMB 8003 OX=1328314 GN=glyA PE=3 SV=1	glyA	1	0.00696781	53.878	NEEIEK(1)K	2	0.19655	1				1.178
A0A0C4WGW8	406	K	Serine hydroxymethyltransferase OS=Azotobacter chroococcum NCIMB 8003 OX=1328314 GN=glyA PE=3 SV=1	glyA	1	0.00148024	93.561	VK(1)AVCTR	2	-0.84499	11	1.425	1.386	1.498	0.464		0.469	0.662	0.669	0.639	0.325	4.0129e-05	0.457	4e-06	1.408	0.00033907	0.457	4.0129e-05
A0A0C4WGW8	345	K	Serine hydroxymethyltransferase OS=Azotobacter chroococcum NCIMB 8003 OX=1328314 GN=glyA PE=3 SV=1	glyA	1	2.07732e-71	214.78	AFITVNK(1)NSVPNDPR	2	0.99388	40	0.922	1.061	1.109	0.801	0.854	0.936	0.915	1.193	1.17	0.838	0.070342	1.06	0.62182	1.265	0.075764
A0A0C4WGW8	166	K	Serine hydroxymethyltransferase OS=Azotobacter chroococcum NCIMB 8003 OX=1328314 GN=glyA PE=3 SV=1	glyA	1	0.00871817	58.286	LAVEHK(1)PK	2	-0.27335	7	1.339	1.364		0.671		0.446			0.63	0.413	0.047484	0.466		1.128		0.466
A0A0C4WGW8	284	K	Serine hydroxymethyltransferase OS=Azotobacter chroococcum NCIMB 8003 OX=1328314 GN=glyA PE=3 SV=1	glyA	1	2.73174e-90	231.22	EALQPEFK(1)EYQQQVVK	2	0.54974	9	1.544	1.554	1.37	0.555	0.601	0.596	0.676	0.686	0.694	0.392	4.0695e-05	0.46	4.4657e-05	1.174	0.0036824	0.46	4.4657e-05
A0A0C4WGW8	62	K	Serine hydroxymethyltransferase OS=Azotobacter chroococcum NCIMB 8003 OX=1328314 GN=glyA PE=3 SV=1	glyA	1	7.51035e-05	121.31	YAEGYPGK(1)R	2	-0.63752	9	1.02	0.984	1.019	0.918	0.914	0.906	1.108	1.061	1.062	0.906	0.0013568	1.069	0.023079	1.18	0.00036298
A0A0C4WGX1	391	K	Endopeptidase La OS=Azotobacter chroococcum NCIMB 8003 OX=1328314 GN=Achr_9560 PE=3 SV=1	Achr_9560	1	0.000636039	65.879	QLK(1)MESPLAELGR	2	0.40889	4	1.109	0.972				0.346				0.333
A0A0C4WGX1	231	K	Endopeptidase La OS=Azotobacter chroococcum NCIMB 8003 OX=1328314 GN=Achr_9560 PE=3 SV=1	Achr_9560	1	9.77488e-18	166.65	LNEELSSLPQWK(1)R	2	0.56063	9	1.312	1.419	1.275		0.572	0.808	0.565	0.868	0.518	0.517	0.015516	0.487	0.0102036	0.943	0.78956	0.517	0.015516
A0A0C4WGX1	85	K	Endopeptidase La OS=Azotobacter chroococcum NCIMB 8003 OX=1328314 GN=Achr_9560 PE=3 SV=1	Achr_9560	1	7.15193e-05	117.18	YLQTEAK(1)R	2	-2.1325	9	0.659	0.666	0.705	1.118	1.143	1.103	1.423	1.354	1.309	1.657	2.3554e-05	2.013	2.3046e-05	1.215	0.00182133	1.657	2.3554e-05
A0A0C4WGX1	188	K	Endopeptidase La OS=Azotobacter chroococcum NCIMB 8003 OX=1328314 GN=Achr_9560 PE=3 SV=1	Achr_9560	1	0.000201981	84.309	DSANIAFTPMK(1)DGK	2	-1.1111	1	0.756
A0A0C4WGX1	171	K	Endopeptidase La OS=Azotobacter chroococcum NCIMB 8003 OX=1328314 GN=Achr_9560 PE=3 SV=1	Achr_9560	1	6.75239e-05	108.93	QALDK(1)GIALYR	2	-2.2099	7	1.208		1.085	0.805	0.917		0.974	0.984	1.033	0.751	0.07666	0.87	0.058165	1.158	0.070503	0.87	0.07666
A0A0C4WGX3	33	K	50S ribosomal protein L21 OS=Azotobacter chroococcum NCIMB 8003 OX=1328314 GN=rplU PE=3 SV=1	rplU	1	6.83866e-05	116.13	QYK(1)VAEGEFLK	2	-1.3639	9	1.612	1.626	1.48	0.564	0.483	0.446	0.67	0.71	0.568	0.316	0.00010243	0.413	0.00026298	1.305	0.050078	0.413	0.00026298
A0A0C4WGX3	68	K	50S ribosomal protein L21 OS=Azotobacter chroococcum NCIMB 8003 OX=1328314 GN=rplU PE=3 SV=1	rplU	1	0.000986553	47.844	VLLVGNGDDVK(1)IGAPVVEGAK	3	-1.1201	1							1.185
A0A0C4WGX3	91	K	50S ribosomal protein L21 OS=Azotobacter chroococcum NCIMB 8003 OX=1328314 GN=rplU PE=3 SV=1	rplU	1	0.00271978	81.163	HDK(1)VSIIK	2	0.13505	8	1.425	1.592	1.659		0.43	0.412	0.518	0.48	0.505	0.27	0.00021976	0.321	2.1779e-05	1.19	0.0133789	0.321	0.00021976
A0A0C4WGX3	41	K	50S ribosomal protein L21 OS=Azotobacter chroococcum NCIMB 8003 OX=1328314 GN=rplU PE=3 SV=1	rplU	1	7.17661e-05	127.93	VAEGEFLK(1)IEK	2	-2.7603	7	1.239	1.245	1.206	0.597		0.602		0.7	0.749	0.487	1.67591e-05	0.589	0.00033587	1.209	0.031077	0.589	0.00033587
A0A0C4WGX3	78	K	50S ribosomal protein L21 OS=Azotobacter chroococcum NCIMB 8003 OX=1328314 GN=rplU PE=3 SV=1	rplU	1	5.45161e-06	73.502	IGAPVVEGAK(1)VTAEVVGQGR	3	-0.31717	5	1.037	0.937						0.506				0.513
A0A0C4WGX3	96	K	50S ribosomal protein L21 OS=Azotobacter chroococcum NCIMB 8003 OX=1328314 GN=rplU PE=3 SV=1	rplU	1	0.00939603	49.058	VSIIK(1)FR	2	-1.1626	2						0.921			1.405					1.526
A0A0C4WGX5	35	K	30S ribosomal protein S20 OS=Azotobacter chroococcum NCIMB 8003 OX=1328314 GN=rpsT PE=3 SV=1	rpsT	1	0.00943699	53.878	TYIK(1)NVVK	2	-0.34322	1			0.802
A0A0C4WGX5	50	K	30S ribosomal protein S20 OS=Azotobacter chroococcum NCIMB 8003 OX=1328314 GN=rpsT PE=3 SV=1	rpsT	1	1.32934e-18	163.93	AK(1)TAYTAAVPVIDR	2	-3.2083	7	1.715	1.389			0.641	0.598	0.788	0.811	0.608	0.399	0.0144418	0.474	0.0132789	1.188	0.26776	0.474	0.0144418
A0A0C4WGX5	39	K	30S ribosomal protein S20 OS=Azotobacter chroococcum NCIMB 8003 OX=1328314 GN=rpsT PE=3 SV=1	rpsT	1	0.0194658	57.032	NVVK(1)AIDAK	2	-1.0217	2			1.28						0.47			0.367
A0A0C4WGX5	66	K	30S ribosomal protein S20 OS=Azotobacter chroococcum NCIMB 8003 OX=1328314 GN=rpsT PE=3 SV=1	rpsT	1	0.00182161	74.269	MADK(1)GIIHK	2	-1.509	6	1.135	0.881						0.437				0.434
A0A0C4WGX5	86	K	30S ribosomal protein S20 OS=Azotobacter chroococcum NCIMB 8003 OX=1328314 GN=rpsT PE=3 SV=1	rpsT	1	4.93903e-07	138.23	LNTHIK(1)ALGVAAAA	2	-1.9667	11	1.29	1.29	1.381	0.684	0.664	0.692	0.809	0.835	0.889	0.515	1.6841e-05	0.639	0.0002384	1.242	0.0020585	0.639	0.0002384
A0A0C4WGX5	44	K	30S ribosomal protein S20 OS=Azotobacter chroococcum NCIMB 8003 OX=1328314 GN=rpsT PE=3 SV=1	rpsT	1	0.00176339	76.605	AIDAK(1)DLDK	2	-0.053675	2			0.833					1.112				1.335
A0A0C4WGX6	32	K	Peptidyl-prolyl cis-trans isomerase OS=Azotobacter chroococcum NCIMB 8003 OX=1328314 GN=Achr_9710 PE=3 SV=1	Achr_9710	1	8.7974e-06	73.305	LDSGDLVDTTFDK(1)RPATFR	3	-1.9611	5	1.184	1.184	1.357		0.097			0.172		0.078		0.139		1.773		0.139
A0A0C4WGY6	197	K	Protein translocase subunit SecD OS=Azotobacter chroococcum NCIMB 8003 OX=1328314 GN=secD PE=3 SV=1	secD	1	0.00124802	80.623	K(1)NFSDFELATAER	2	-1.2204	1								1.157
A0A0C4WGY6	233	K	Protein translocase subunit SecD OS=Azotobacter chroococcum NCIMB 8003 OX=1328314 GN=secD PE=3 SV=1	secD	1	1.17627e-05	106	EYSIK(1)QNLTTVR	2	-2.6138	9	1.53	1.408	1.435	0.707	0.739	0.786	0.566	0.592	0.555	0.51	7.5496e-05	0.392	3.8392e-06	0.767	0.0018758	0.51	7.5496e-05
A0A0C4WGY6	280	K	Protein translocase subunit SecD OS=Azotobacter chroococcum NCIMB 8003 OX=1328314 GN=secD PE=3 SV=1	secD	1	7.07948e-05	83.438	ILGK(1)TANLEFR	2	-3.7247	6	1.277	1.348		0.885	0.75		0.671		0.723	0.623	0.031802	0.531	0.0052585	0.853	0.2264	0.623	0.031802
A0A0C4WGY6	75	K	Protein translocase subunit SecD OS=Azotobacter chroococcum NCIMB 8003 OX=1328314 GN=secD PE=3 SV=1	secD	1	4.87936e-09	105.94	ASSLANEGK(1)AGLVR	2	-1.1132	6	1.376	1.075	1.158		0.626		0.544	0.415		0.52		0.399	0.0068234	0.766		0.52
A0A0C4WGY6	158	K	Protein translocase subunit SecD OS=Azotobacter chroococcum NCIMB 8003 OX=1328314 GN=secD PE=3 SV=1	secD	1	5.61752e-05	104.39	VYESEVK(1)SLLR	2	-2.4327	7	1.143	1.237	1.346	0.701	0.805			0.526	0.557	0.606	0.0081823	0.436	0.00102102	0.719	0.048417	0.606	0.0081823
A0A0C4WGY6	151	K	Protein translocase subunit SecD OS=Azotobacter chroococcum NCIMB 8003 OX=1328314 GN=secD PE=3 SV=1	secD	1	0.0150302	46.033	LK(1)VYESEVK	2	-1.3598	1	0.756
A0A0C4WGY6	275	K	Protein translocase subunit SecD OS=Azotobacter chroococcum NCIMB 8003 OX=1328314 GN=secD PE=3 SV=1	secD	1	9.38152e-13	91.939	IVVELPGVQDTAEAK(1)R	2	-0.5519	7	1.73		1.615	0.759	0.745		0.429	0.543	0.66	0.45	0.00198188	0.325	0.0060166	0.723	0.125718	0.45	0.0060166
A0A0C4WGY6	372	K	Protein translocase subunit SecD OS=Azotobacter chroococcum NCIMB 8003 OX=1328314 GN=secD PE=3 SV=1	secD	1	1.31257e-06	90.689	SMAVLFIEQK(1)PVTR	2	-3.083	3	0.718	0.888	0.738
A0A0C4WGZ2	11	K	Nucleoside diphosphate kinase OS=Azotobacter chroococcum NCIMB 8003 OX=1328314 GN=ndk PE=3 SV=1	ndk	1	1.08139e-08	171.34	TLSIIK(1)PDAVAK	2	-2.1075	16	1.511	1.59	1.569	0.648	0.706	0.68	0.5	0.479	0.5	0.436	4.4807e-06	0.317	3.2784e-07	0.727	0.00037657	0.436	4.4807e-06
A0A0C4WGZ2	29	K	Nucleoside diphosphate kinase OS=Azotobacter chroococcum NCIMB 8003 OX=1328314 GN=ndk PE=3 SV=1	ndk	1	1.50703e-05	131.54	FEK(1)AGLSVVAAK	2	-1.6905	9	1.365	1.418	1.408	0.747	0.787	0.725	0.652	0.658	0.656	0.539	2.026e-05	0.469	1.8956e-07	0.87	0.029096	0.539	2.026e-05
A0A0C4WGZ2	96	K	Nucleoside diphosphate kinase OS=Azotobacter chroococcum NCIMB 8003 OX=1328314 GN=ndk PE=3 SV=1	ndk	1	1.86748e-114	289.75	ELMGATNPK(1)DAAPGTIR	2	-0.9123	19	1.203	1.162	1.158	0.941	0.948	0.962	0.787	0.809	0.77	0.809	0.000102732	0.672	2.4618e-05	0.83	0.0002833	0.809	0.000102732
A0A0C4WGZ4	402	K	Histidine--tRNA ligase OS=Azotobacter chroococcum NCIMB 8003 OX=1328314 GN=hisS PE=3 SV=1	hisS	1	0.00139191	81.32	IVGLK(1)PLR	2	-1.6486	7		0.692		1.229	1.162	1.327	1.089	1.19	1.121	1.791		1.638		0.914	0.129441	1.638
A0A0C4WGZ4	212	K	Histidine--tRNA ligase OS=Azotobacter chroococcum NCIMB 8003 OX=1328314 GN=hisS PE=3 SV=1	hisS	1	2.78613e-56	130.12	ILDSK(1)SPDTQALLVDAPK	2	-1.2061	9	0.846	0.834	1.053	1.132	1.242	1.232	0.724	0.975	1.093	1.319	0.025343	1.022	0.9346	0.774	0.09972	1.022	0.9346
A0A0C4WGZ4	3	K	Histidine--tRNA ligase OS=Azotobacter chroococcum NCIMB 8003 OX=1328314 GN=hisS PE=3 SV=1	hisS	1	0.000353745	101.41	SK(1)NIQAIR	2	-0.64833	8	1.055		1.181	1.048	1.143	1.093	0.913	0.975	0.791	0.979	0.72962	0.799	0.086376	0.816	0.036123	0.979	0.72962
A0A0C4WGZ4	372	K	Histidine--tRNA ligase OS=Azotobacter chroococcum NCIMB 8003 OX=1328314 GN=hisS PE=3 SV=1	hisS	1	1.11163e-45	212.93	LAVNAGAGSFK(1)SQLK	2	-2.126	14	0.695	0.745	0.746	1.267	1.149	1.218	1.133	1.156	1.292	1.662	0.000159675	1.638	0.00047571	0.985	0.76982	1.638	0.00047571
A0A0C4WGZ4	257	K	Histidine--tRNA ligase OS=Azotobacter chroococcum NCIMB 8003 OX=1328314 GN=hisS PE=3 SV=1	hisS	1	3.21352e-06	62.454	LDAAGVPYVINSK(1)LVR	2	-2.4142	5	0.93	1.166	1.19			0.556			0.378	0.508		0.345		0.68		0.508
A0A0C4WGZ4	242	K	Histidine--tRNA ligase OS=Azotobacter chroococcum NCIMB 8003 OX=1328314 GN=hisS PE=3 SV=1	hisS	1	0.00409979	58.426	LHFEGLK(1)AR	2	1.6388	2			1.449	0.226						0.156
A0A0C4WGZ6	73	K	Type I PLP-dependent aspartate aminotransferase-like (Major domain) OS=Azotobacter chroococcum NCIMB 8003 OX=1328314 GN=Achr_10220 PE=4 SV=1	Achr_10220	1	0.0001255	117.39	EQVAQK(1)IAR	2	-1.1889	3	0.956	0.598	0.782
A0A0C4WGZ6	378	K	Type I PLP-dependent aspartate aminotransferase-like (Major domain) OS=Azotobacter chroococcum NCIMB 8003 OX=1328314 GN=Achr_10220 PE=4 SV=1	Achr_10220	1	0.00557721	41.025	QAAEK(1)LCR	2	-0.1358	1									1.166
A0A0C4WGZ6	301	K	Type I PLP-dependent aspartate aminotransferase-like (Major domain) OS=Azotobacter chroococcum NCIMB 8003 OX=1328314 GN=Achr_10220 PE=4 SV=1	Achr_10220	1	7.97031e-10	158.57	RDLFCDLLK(1)GSR	3	-1.8831	31	0.852	1.197	1.067	0.696	0.402	0.57	1.236	1.231	1.722	0.535	0.027581	1.344	0.121598	2.511	0.0087774
A0A0C4WH09	155	K	Inosine-5'-monophosphate dehydrogenase OS=Azotobacter chroococcum NCIMB 8003 OX=1328314 GN=guaB PE=3 SV=1	guaB	1	0.00316929	74.486	EVMTPK(1)ER	2	-0.80583	8	0.967	1.296		0.936			0.903	0.925	0.836	0.827		0.785	0.138722	0.949		0.827
A0A0C4WH09	204	K	Inosine-5'-monophosphate dehydrogenase OS=Azotobacter chroococcum NCIMB 8003 OX=1328314 GN=guaB PE=3 SV=1	guaB	1	0.000174158	105.36	AK(1)AYPLASK	2	-0.11577	9	0.771	0.775	0.813	1.144	1.127	1.141	1.23	1.167	1.149	1.446	2.4913e-05	1.503	0.000103331	1.039	0.14546	1.446	0.000103331
A0A0C4WH09	192	K	Inosine-5'-monophosphate dehydrogenase OS=Azotobacter chroococcum NCIMB 8003 OX=1328314 GN=guaB PE=3 SV=1	guaB	1	4.24625e-06	117.45	LK(1)GMMTVNDIEK	2	5.8753	18	1.265	1.164	1.167	0.762		0.71	0.774	0.836	0.88	0.614	0.00157803	0.692	0.0013436	1.128	0.117795	0.692	0.00157803
A0A0C4WH09	202	K	Inosine-5'-monophosphate dehydrogenase OS=Azotobacter chroococcum NCIMB 8003 OX=1328314 GN=guaB PE=3 SV=1	guaB	1	2.22695e-11	138.23	GMMTVNDIEK(1)AK	2	-1.6341	32	1.311	1.472	1.441	0.666	0.748	0.717	0.716	0.677	0.659	0.504	0.00015742	0.486	7.7607e-05	0.963	0.42352	0.504	0.00015742
A0A0C4WH09	176	K	Inosine-5'-monophosphate dehydrogenase OS=Azotobacter chroococcum NCIMB 8003 OX=1328314 GN=guaB PE=3 SV=1	guaB	1	0.001454	109.11	QLLHK(1)HR	2	-1.0756	3			0.859					1.244	0.996			1.304
A0A0C4WH09	211	K	Inosine-5'-monophosphate dehydrogenase OS=Azotobacter chroococcum NCIMB 8003 OX=1328314 GN=guaB PE=3 SV=1	guaB	1	1.2554e-05	143.39	AYPLASK(1)DDQGR	2	-3.5083	9	1.256	0.941	1.178	0.755	0.968	0.964	0.838	0.925	0.979	0.796	0.13156	0.812	0.109575	1.02	0.80496	0.812	0.13156
A0A0C4WH09	413	K	Inosine-5'-monophosphate dehydrogenase OS=Azotobacter chroococcum NCIMB 8003 OX=1328314 GN=guaB PE=3 SV=1	guaB	1	1.12291e-54	162.41	YFQDSSAGAEK(1)LVPEGIEGR	2	0.70418	6		0.85		1.178		1.614	0.937		0.857	1.642		1.055		0.643	0.119	1.055
A0A0C4WH09	481	K	Inosine-5'-monophosphate dehydrogenase OS=Azotobacter chroococcum NCIMB 8003 OX=1328314 GN=guaB PE=3 SV=1	guaB	1	2.7665e-79	222.28	ITGAGMAESHVHDVQITK(1)EAPNYR	3	1.2243	14	1.545	1.517	1.383	0.323		0.403	0.181		0.614	0.245	0.00063648	0.268	0.24792	1.095	0.9103	0.268	0.24792
A0A0C4WH09	31	K	Inosine-5'-monophosphate dehydrogenase OS=Azotobacter chroococcum NCIMB 8003 OX=1328314 GN=guaB PE=3 SV=1	guaB	1	0.0310197	49.325	DVSLK(1)TR	2	-0.20366	1		0.786
A0A0C4WH14	28	K	Signal recognition particle protein OS=Azotobacter chroococcum NCIMB 8003 OX=1328314 GN=ffh PE=3 SV=1	ffh	1	1.55015e-14	167.06	LTEDNIK(1)DTLR	2	-1.4512	9	0.678	0.812	0.593	1.325	1.13	0.935	1.216	1.403	1.358	1.627	0.023315	1.909	0.0029228	1.173	0.20048	1.627	0.023315
A0A0C4WH14	21	K	Signal recognition particle protein OS=Azotobacter chroococcum NCIMB 8003 OX=1328314 GN=ffh PE=3 SV=1	ffh	1	4.58584e-05	112.7	AK(1)LTEDNIK	2	-3.02	7	1.003	0.921	0.976				0.337					0.349
A0A0C4WH14	278	K	Signal recognition particle protein OS=Azotobacter chroococcum NCIMB 8003 OX=1328314 GN=ffh PE=3 SV=1	ffh	1	0.000306719	44.571	FIGMGEK(1)SEALEPFHPDR	3	-1.1601	1		0.786
A0A0C4WH14	76	K	Signal recognition particle protein OS=Azotobacter chroococcum NCIMB 8003 OX=1328314 GN=ffh PE=3 SV=1	ffh	1	3.53988e-05	76.85	SLTPGQAFVK(1)IVR	2	-3.5823	8	1.507		0.99	0.71	0.997	0.834		0.939	0.887	0.678	0.158884	0.731	0.30296	1.078	0.55842	0.731	0.30296
A0A0C4WH20	212	K	Threonine synthase OS=Azotobacter chroococcum NCIMB 8003 OX=1328314 GN=thrC PE=4 SV=1	thrC	1	8.91277e-13	171.09	ASFADQGFLK(1)GTR	2	-1.8913	9	1.11	1.158	1.071	0.947	1.026	0.835	0.86	0.915	0.907	0.841	0.051301	0.803	0.00181667	0.955	0.53494	0.841	0.051301
A0A0C4WH20	73	K	Threonine synthase OS=Azotobacter chroococcum NCIMB 8003 OX=1328314 GN=thrC PE=4 SV=1	thrC	1	2.87215e-13	148.76	PFVAGSIADADFK(1)R	2	-1.1712	9	0.849	0.899	0.687	1.105	1.175	1.177	1.088	1.076	1.21	1.42	0.0134217	1.386	0.021155	0.976	0.58626	1.386	0.021155
A0A0C4WH20	343	K	Threonine synthase OS=Azotobacter chroococcum NCIMB 8003 OX=1328314 GN=thrC PE=4 SV=1	thrC	1	1.78609e-09	95.656	ATGK(1)LSVEDDRWTEAR	3	-1.0445	7	1.028		0.891		0.987	1.057	1.037		1.019	1.065	0.4981	1.071	0.42572	1.006	0.87302	1.065	0.4981
A0A0C4WH22	511	K	Single-stranded-DNA-specific exonuclease RecJ OS=Azotobacter chroococcum NCIMB 8003 OX=1328314 GN=recJ PE=4 SV=1	recJ	1	0.00116213	109.11	HLK(1)LVVR	2	0.15579	9	0.507	0.576	0.595	1.368	1.358	1.255	1.421	1.404	1.168	2.372	0.000101513	2.38	0.0004179	1.003	0.99812	2.372	0.0004179
A0A0C4WH33	199	K	Succinyl-diaminopimelate desuccinylase OS=Azotobacter chroococcum NCIMB 8003 OX=1328314 GN=dapE PE=3 SV=1	dapE	1	6.57847e-05	68.49	GK(1)QGHVAYPQLAK	3	-0.067504	7	0.628	0.687	0.76		1.316	1.464	1.102		1.16	2.01	0.0033204	1.635	0.0067439	0.814	0.074019	1.635	0.0067439
A0A0C4WH39	12	K	Arsenate reductase, glutaredoxin family OS=Azotobacter chroococcum NCIMB 8003 OX=1328314 GN=Achr_11270 PE=3 SV=1	Achr_11270	1	2.30223e-13	85.081	TDGTPVLYGIK(1)ACDTMK	2	0.86801	5		1.858				0.645	0.255		1.01	0.347		0.34		0.981		0.347
A0A0C4WH44	11	K	30S ribosomal protein S2 OS=Azotobacter chroococcum NCIMB 8003 OX=1328314 GN=rpsB PE=3 SV=1	rpsB	1	1.2736e-34	215.93	DMLK(1)AGCHFGHQTR	2	-1.0043	33	1.004	1.037	1.067	0.946	0.919	0.913	1.059	1.001	1.007	0.894	0.0056357	0.987	0.62396	1.104	0.0091797	0.987	0.62396
A0A0C4WH44	64	K	30S ribosomal protein S2 OS=Azotobacter chroococcum NCIMB 8003 OX=1328314 GN=rpsB PE=3 SV=1	rpsB	1	0.00881058	51.456	LAVGK(1)NK	2	1.6457	2				1.136			1.228							1.081
A0A0C4WH44	143	K	30S ribosomal protein S2 OS=Azotobacter chroococcum NCIMB 8003 OX=1328314 GN=rpsB PE=3 SV=1	rpsB	1	0.00167357	79.809	DLEK(1)LER	2	-0.16571	3	1.025		1.082	0.346						0.328
A0A0C4WH44	59	K	30S ribosomal protein S2 OS=Azotobacter chroococcum NCIMB 8003 OX=1328314 GN=rpsB PE=3 SV=1	rpsB	1	0.000369552	114.64	FVEK(1)LAVGK	2	-0.64567	10	0.848	0.885	0.915	1.209	1.183	1.188	1.023	0.968	0.955	1.352	0.000197008	1.113	0.024804	0.823	0.00089987	1.113	0.024804
A0A0C4WH44	45	K	30S ribosomal protein S2 OS=Azotobacter chroococcum NCIMB 8003 OX=1328314 GN=rpsB PE=3 SV=1	rpsB	1	0.000204807	65.408	IHIINLEK(1)TLPMFNEALR	3	-0.59631	3		1.539			0.634	0.562				0.389
A0A0C4WH44	73	K	30S ribosomal protein S2 OS=Azotobacter chroococcum NCIMB 8003 OX=1328314 GN=rpsB PE=3 SV=1	rpsB	1	0.00016158	130	ILFVGTK(1)R	2	-2.1351	9	1.666	1.708	1.621	0.548	0.534	0.567	0.485	0.413	0.482	0.33	5.5567e-07	0.276	1.961e-05	0.837	0.031062	0.33	1.961e-05
A0A0C4WH44	66	K	30S ribosomal protein S2 OS=Azotobacter chroococcum NCIMB 8003 OX=1328314 GN=rpsB PE=3 SV=1	rpsB	1	0.000767355	83.623	NK(1)ILFVGTK	2	-0.92553	4		0.94	0.942			0.984		0.901		1.046		0.957		0.916
A0A0C4WH44	37	K	30S ribosomal protein S2 OS=Azotobacter chroococcum NCIMB 8003 OX=1328314 GN=rpsB PE=3 SV=1	rpsB	1	1.12171e-20	178.95	NK(1)IHIINLEK	2	-1.7474	9	1.358	1.631	1.58	0.687	0.708	0.725	0.543	0.529	0.479	0.464	0.000199528	0.339	9.6723e-05	0.732	0.00160242	0.464	0.000199528
A0A0C4WH44	105	K	30S ribosomal protein S2 OS=Azotobacter chroococcum NCIMB 8003 OX=1328314 GN=rpsB PE=3 SV=1	rpsB	1	3.15334e-09	142.71	WLGGMLTNYK(1)TIR	2	-1.0728	16	1.031	0.921	0.996	1.039	1.128	1.286	0.79	0.877	0.947	1.171	0.092321	0.887	0.121778	0.757	0.027077
A0A0C4WH44	29	K	30S ribosomal protein S2 OS=Azotobacter chroococcum NCIMB 8003 OX=1328314 GN=rpsB PE=3 SV=1	rpsB	1	0.001116	62.88	MGK(1)YIFGAR	2	-1.2195	10		1.326		1.093	0.998	1.309	0.79	0.964	1.024	0.855		0.698		0.817	0.14564	0.855
A0A0C4WH48	316	K	UDP-3-O-acylglucosamine N-acyltransferase OS=Azotobacter chroococcum NCIMB 8003 OX=1328314 GN=lpxD PE=3 SV=1	lpxD	1	1.75175e-21	159.82	SIHEPGAYSSGTAMQPAAEWK(1)K	3	1.2278	13	1.11	0.98	0.998	1.09	1.001		0.686		0.764	1.016	0.80256	0.704	0.0120995	0.693	0.033321
A0A0C4WH50	463	K	DNA polymerase III subunit alpha OS=Azotobacter chroococcum NCIMB 8003 OX=1328314 GN=dnaE PE=4 SV=1	dnaE	1	4.89437e-06	94.507	LSK(1)MIPFEVGMTLEK	2	-0.77274	7		0.272		1.081	1.696	1.452	1.21	1.031	1.258	5.183		4.288		0.827	0.29252	4.288
A0A0C4WH50	206	K	DNA polymerase III subunit alpha OS=Azotobacter chroococcum NCIMB 8003 OX=1328314 GN=dnaE PE=4 SV=1	dnaE	1	0.000126093	78.043	FLK(1)QEDFEAHETR	3	-1.8344	4				1.117		1.047		1.364	1.13					1.152	0.29976
A0A0C4WH55	194	K	Enolase OS=Azotobacter chroococcum NCIMB 8003 OX=1328314 GN=eno PE=3 SV=1	eno	1	3.80837e-13	133.49	MGAEIFHNLK(1)AVLK	3	-2.2382	19	1.115	0.88	0.968	0.931	0.902	1.351	0.832	0.866		1.075	0.70722	0.86	0.20156	0.8	0.30794
A0A0C4WH55	418	K	Enolase OS=Azotobacter chroococcum NCIMB 8003 OX=1328314 GN=eno PE=3 SV=1	eno	1	5.06554e-11	160.98	IEEQLGAK(1)APYK	2	-0.28492	12	0.896	0.915	0.93	1.061	1.051	1.042	1.105	1.1	1.031	1.151	0.00030128	1.181	0.0026358	1.026	0.33462	1.151	0.0026358
A0A0C4WH55	3	K	Enolase OS=Azotobacter chroococcum NCIMB 8003 OX=1328314 GN=eno PE=3 SV=1	eno	1	0.00366263	79.809	AK(1)IVDIK	2	-0.88048	8	0.954		0.952	1.038	1.091	1.037	1.159	1.064	1.066	1.107	0.0182553	1.15	0.038664	1.039	0.3157	1.107	0.038664
A0A0C4WH55	332	K	Enolase OS=Azotobacter chroococcum NCIMB 8003 OX=1328314 GN=eno PE=3 SV=1	eno	1	4.33396e-18	142.51	EGIEK(1)GIGNSILIK	2	-2.1535	16	1.153	1.144	1.23	0.873	0.877	1	0.86	0.679	0.928	0.78	0.0075156	0.699	0.0195164	0.897	0.33036	0.78	0.0195164
A0A0C4WH55	8	K	Enolase OS=Azotobacter chroococcum NCIMB 8003 OX=1328314 GN=eno PE=3 SV=1	eno	1	0.00254043	88.35	IVDIK(1)GR	2	-1.296	7	1.24	1.257	1.258		0.663	0.681		0.611	0.575	0.537	1.72663e-05	0.474	6.3811e-05	0.882	0.063416	0.537	6.3811e-05
A0A0C4WH55	66	K	Enolase OS=Azotobacter chroococcum NCIMB 8003 OX=1328314 GN=eno PE=3 SV=1	eno	1	1.72713e-18	175.07	GVLK(1)AVANVNGPIR	2	24.462	24	1.1	1.167	1.216	0.794	0.907	0.929	0.856	0.838	0.96	0.755	0.007662	0.762	0.0060012	1.009	0.88864	0.762	0.007662
A0A0C4WH55	62	K	Enolase OS=Azotobacter chroococcum NCIMB 8003 OX=1328314 GN=eno PE=3 SV=1	eno	1	0.0268472	44.767	YLGK(1)GVLK	2	-2.0717	1						1.159
A0A0C4WH55	82	K	Enolase OS=Azotobacter chroococcum NCIMB 8003 OX=1328314 GN=eno PE=3 SV=1	eno	1	5.30415e-06	148.9	DLLLGK(1)DPADQK	2	-0.80252	9	1.111	1.13	1.105	0.951	0.974	0.878	0.916	0.821	0.943	0.838	0.0051629	0.801	0.034597	0.956	0.43414	0.838	0.034597
A0A0C4WH55	404	K	Enolase OS=Azotobacter chroococcum NCIMB 8003 OX=1328314 GN=eno PE=3 SV=1	eno	1	3.41822e-05	130.31	VSK(1)YNQLLR	2	-1.4525	9	1.541	1.565	1.558	0.602	0.6	0.602	0.581	0.584	0.554	0.387	1.833e-09	0.369	2.7638e-07	0.953	0.102044	0.387	2.7638e-07
A0A0C4WH60	231	K	Protein RecA OS=Azotobacter chroococcum NCIMB 8003 OX=1328314 GN=recA PE=3 SV=1	recA	1	8.4641e-26	150.85	TGAVK(1)EGDEVVGSETR	2	-0.34224	10	0.684	0.766	0.729	1.243	1.314	1.262	1.144	1.215	1.045	1.753	0.00010321	1.562	0.00123992	0.891	0.067403	1.562	0.00123992
A0A0C4WH60	306	K	Protein RecA OS=Azotobacter chroococcum NCIMB 8003 OX=1328314 GN=recA PE=3 SV=1	recA	1	0.000742556	64.064	ANAAK(1)FLEDNR	2	-0.59626	6	0.871	1.011	0.877		0.97	0.892	1.003			1.012	0.8568	1.091		1.077		1.012
A0A0C4WH60	296	K	Protein RecA OS=Azotobacter chroococcum NCIMB 8003 OX=1328314 GN=recA PE=3 SV=1	recA	1	3.44213e-26	163.93	SGAWYSYQGNK(1)IGQGK	2	-1.0471	9	0.649	0.754	0.697	1.258	1.235	1.179	1.158	1.277	1.237	1.749	0.0002967	1.749	0.00042119	1	0.99016	1.749	0.00042119
A0A0C4WH60	18	K	Protein RecA OS=Azotobacter chroococcum NCIMB 8003 OX=1328314 GN=recA PE=3 SV=1	recA	1	5.55093e-21	132.44	ALAAALGQIEK(1)QFGK	2	-0.65304	7	0.929	1.013	1.033			0.226				0.228
A0A0C4WH60	320	K	Protein RecA OS=Azotobacter chroococcum NCIMB 8003 OX=1328314 GN=recA PE=3 SV=1	recA	1	6.48179e-05	111.61	EVAAAIEK(1)SIR	2	-3.7066	10	0.904	0.917	0.964	1.061	1.149	1.123	0.995	1.021	0.97	1.197	0.004258	1.072	0.046139	0.896	0.0171796	1.072	0.046139
A0A0C4WH60	249	K	Protein RecA OS=Azotobacter chroococcum NCIMB 8003 OX=1328314 GN=recA PE=3 SV=1	recA	1	0.00164773	63.301	NK(1)VAPPFR	2	-1.7585	3			0.941					1.074	1.047			1.127
A0A0C4WH60	176	K	Protein RecA OS=Azotobacter chroococcum NCIMB 8003 OX=1328314 GN=recA PE=3 SV=1	recA	1	0.00507307	81.32	K(1)ITGNIK	2	-0.092884	8	0.953	0.556		1.57	1.309	1.029	1.059	0.875	1.175	1.727	0.113041	1.374	0.2291	0.796	0.21354	1.374	0.2291
A0A0C4WH62	103	K	Uncharacterized protein OS=Azotobacter chroococcum NCIMB 8003 OX=1328314 GN=Achr_11780 PE=4 SV=1	Achr_11780	1	0.000186874	98.009	QLLAK(1)GAVLR	2	-4.8794	5	1.088	1.179	1.061		0.422	0.428				0.383	0.000178225
A0A0C4WH62	36	K	Uncharacterized protein OS=Azotobacter chroococcum NCIMB 8003 OX=1328314 GN=Achr_11780 PE=4 SV=1	Achr_11780	1	0.000305663	70.389	VAK(1)ESSVGTPR	2	-2.5697	4		1.237	1.28		0.549				0.406	0.436		0.323		0.74		0.436
A0A0C4WH62	29	K	Uncharacterized protein OS=Azotobacter chroococcum NCIMB 8003 OX=1328314 GN=Achr_11780 PE=4 SV=1	Achr_11780	1	0.000973903	53.517	DFELTK(1)MLEK	2	0.6439	4	0.946	1.127				0.367				0.354
A0A0C4WH71	267	K	4-hydroxyphenylpyruvate dioxygenase OS=Azotobacter chroococcum NCIMB 8003 OX=1328314 GN=hppD PE=4 SV=1	hppD	1	0.00814566	40.386	SLLYLEEK(1)TR	2	-2.3011	1	0.756
A0A0C4WH71	329	K	4-hydroxyphenylpyruvate dioxygenase OS=Azotobacter chroococcum NCIMB 8003 OX=1328314 GN=hppD PE=4 SV=1	hppD	1	0.00233262	76.605	SK(1)NVSLLR	2	-1.6064	7		1.252	1.19	0.986	1.031	0.872	0.916	0.753		0.789	0.037939	0.683	0.062663	0.867	0.23248	0.789	0.062663
A0A0C4WH77	108	K	Superoxide dismutase OS=Azotobacter chroococcum NCIMB 8003 OX=1328314 GN=sodB PE=3 SV=1	sodB	1	0.00172702	81.642	FK(1)EEFTK	2	-0.1853	9	0.95	1.027	1.013	0.975	0.887	0.441	1.19	1.282	1.249	0.77	0.33394	1.244	0.0025202	1.616	0.166298
A0A0C4WH82	8	K	Ribosomal protein S12 methylthiotransferase RimO OS=Azotobacter chroococcum NCIMB 8003 OX=1328314 GN=rimO PE=3 SV=1	rimO	1	9.04574e-05	51.829	STSSTPK(1)VGFVSLGCPK	2	0.59715	1		0.786
A0A0C4WH82	276	K	Ribosomal protein S12 methylthiotransferase RimO OS=Azotobacter chroococcum NCIMB 8003 OX=1328314 GN=rimO PE=3 SV=1	rimO	1	2.09124e-07	124.06	AMK(1)RPAFEDQTLAR	3	-2.2527	18	0.861	0.892	0.834	1.126	1.222	1.154	1.073	1.105	0.93	1.354	0.00062066	1.201	0.033079	0.887	0.106325	1.201	0.033079
A0A0C4WH82	216	K	Ribosomal protein S12 methylthiotransferase RimO OS=Azotobacter chroococcum NCIMB 8003 OX=1328314 GN=rimO PE=3 SV=1	rimO	1	2.39949e-06	124.06	TDFWNGQPVK(1)TR	2	-1.5813	13	0.679	0.655	0.636	1.346	1.297	1.311	1.148	1.256	1.171	2.007	2.9014e-06	1.815	5.8354e-05	0.904	0.026122	1.815	5.8354e-05
A0A0C4WH88	50	K	Phosphoribosylglycinamide formyltransferase OS=Azotobacter chroococcum NCIMB 8003 OX=1328314 GN=purN PE=3 SV=1	purN	1	1.60252e-43	206.03	AK(1)NAGIATQVLDHR	2	-1.6964	18	0.883	1.074	1.008	1.075	1.036	0.872	1.129	1.016	0.935	1.006	0.9544	1.039	0.65428	1.033	0.71522	1.006	0.9544
A0A0C4WH89	147	K	DNA replication initiation factor OS=Azotobacter chroococcum NCIMB 8003 OX=1328314 GN=Achr_12760 PE=3 SV=1	Achr_12760	1	0.00254754	57.888	ELPIK(1)LPDLK	2	-0.21384	5	1.179		1.17		0.72	0.998	0.576			0.731	0.29556	0.49		0.671		0.731
A0A0C4WH89	2	K	DNA replication initiation factor OS=Azotobacter chroococcum NCIMB 8003 OX=1328314 GN=Achr_12760 PE=3 SV=1	Achr_12760	1	0.000124766	81.163	MK(1)PIQLPLGVR	2	-6.1376	11		0.979	0.818	0.916	0.87		1.391		1.186	0.994	0.98152	1.434	0.094985	1.443	0.049156
A0A0C4WH95	335	K	Tol-Pal system protein TolB OS=Azotobacter chroococcum NCIMB 8003 OX=1328314 GN=tolB PE=3 SV=1	tolB	1	4.06404e-39	170.95	VTFVGNYNANPK(1)LSADEK	2	-0.21887	4	1.006	1.015	1.036		0.1					0.098
A0A0C4WH95	157	K	Tol-Pal system protein TolB OS=Azotobacter chroococcum NCIMB 8003 OX=1328314 GN=tolB PE=3 SV=1	tolB	1	0.000244933	90.263	LTGIK(1)GAFSTR	2	-2.4035	2	0.759	0.783
A0A0C4WH95	341	K	Tol-Pal system protein TolB OS=Azotobacter chroococcum NCIMB 8003 OX=1328314 GN=tolB PE=3 SV=1	tolB	1	2.09354e-05	72.922	LSADEK(1)TLVMIHR	3	-0.96716	5	0.887	0.65
A0A0C4WH95	220	K	Tol-Pal system protein TolB OS=Azotobacter chroococcum NCIMB 8003 OX=1328314 GN=tolB PE=3 SV=1	tolB	1	0.00121162	83.438	IAYVSFEQK(1)RPR	2	-2.4575	8	0.999	0.977	0.974		0.252					0.256
A0A0C4WH98	75	K	Glycine cleavage system transcriptional repressor OS=Azotobacter chroococcum NCIMB 8003 OX=1328314 GN=Achr_13070 PE=4 SV=1	Achr_13070	1	0.000191559	87.895	METGLPTLAK(1)R	2	-0.92986	13	1.007	0.757	0.667	1.125		1.278	0.975	1.202	1.111	1.483	0.089497	1.353	0.082917	0.912	0.38412	1.353	0.089497
A0A0C4WHA4	115	K	Pseudouridylate synthase RluA OS=Azotobacter chroococcum NCIMB 8003 OX=1328314 GN=rluA PE=4 SV=1	rluA	1	0.0119851	53.878	YDPPTK(1)PR	2	-1.0024	2					1.532		0.772							0.504
A0A0C4WHC8	721	K	Alanine--tRNA ligase OS=Azotobacter chroococcum NCIMB 8003 OX=1328314 GN=alaS PE=3 SV=1	alaS	1	0.000102874	115.86	EAAALVK(1)GSR	2	-0.29114	9	1.357	1.252	1.38	0.8	0.835	0.709	0.723	0.761	0.696	0.588	0.00075504	0.547	0.000104109	0.93	0.27008	0.588	0.00075504
A0A0C4WHC8	359	K	Alanine--tRNA ligase OS=Azotobacter chroococcum NCIMB 8003 OX=1328314 GN=alaS PE=3 SV=1	alaS	1	4.58339e-05	118.91	VLK(1)NEEEQFAK	2	-2.7093	9	0.764	0.804	0.81	1.17	1.202	1.157	1.174	1.161	1.065	1.484	5.6238e-05	1.43	0.00057615	0.963	0.31068	1.43	0.00057615
A0A0C4WHC8	636	K	Alanine--tRNA ligase OS=Azotobacter chroococcum NCIMB 8003 OX=1328314 GN=alaS PE=3 SV=1	alaS	1	3.77602e-61	184.65	NSTVETEVTDIDSAK(1)K	2	-0.94766	9	1.747	1.784	1.581	0.509	0.602	0.494	0.342	0.529	0.366	0.314	8.3117e-05	0.242	0.00051814	0.771	0.137697	0.314	0.00051814
A0A0C4WHC8	2	K	Alanine--tRNA ligase OS=Azotobacter chroococcum NCIMB 8003 OX=1328314 GN=alaS PE=3 SV=1	alaS	1	0.00720031	56.014	MK(1)SAEIR	2	1.5511	2	0.939	0.596
A0A0C4WHC8	367	K	Alanine--tRNA ligase OS=Azotobacter chroococcum NCIMB 8003 OX=1328314 GN=alaS PE=3 SV=1	alaS	1	1.0882e-08	117.41	NEEEQFAK(1)TLEQGLK	2	0.37189	6	1.313		1.309			0.95		0.689	0.25	0.725		0.358	0.26426	0.494		0.725
A0A0C4WHC8	826	K	Alanine--tRNA ligase OS=Azotobacter chroococcum NCIMB 8003 OX=1328314 GN=alaS PE=3 SV=1	alaS	1	0.00211171	79.059	LK(1)AGDLMK	2	-1.1397	10	1.208			1.315	1.256	1.197	0.224	1.249	1.025	1.04		0.689		0.663	0.35808
A0A0C4WHC8	832	K	Alanine--tRNA ligase OS=Azotobacter chroococcum NCIMB 8003 OX=1328314 GN=alaS PE=3 SV=1	alaS	1	1.32883e-08	112.73	AGDLMK(1)QAAAAVGGK	2	-2.8232	20	0.841	0.783	0.903	1.075	1.17	1.142	1.167	0.965	1.185	1.34	0.0036755	1.313	0.025764	0.979	0.7462	1.313	0.025764
A0A0C4WHC8	841	K	Alanine--tRNA ligase OS=Azotobacter chroococcum NCIMB 8003 OX=1328314 GN=alaS PE=3 SV=1	alaS	1	7.10428e-24	127.38	QAAAAVGGK(1)GGGRPDMAQGGGTEAGK	3	0.10561	9	1.111	1.133	1.103	1.08	1.04	1.189	0.779	0.656	0.736	0.989	0.76592	0.649	0.0135412	0.656	0.0027955	0.989	0.76592
A0A0C4WHC8	72	K	Alanine--tRNA ligase OS=Azotobacter chroococcum NCIMB 8003 OX=1328314 GN=alaS PE=3 SV=1	alaS	1	2.39845e-06	100.07	AGGK(1)HNDLENVGYTAR	3	-1.3416	12	0.938	0.943	0.992	1.238	1.019	1.051	0.85	1.011	1.023	1.151	0.094242	1.004	0.99246	0.872	0.182617	1.004	0.99246
A0A0C4WHC8	584	K	Alanine--tRNA ligase OS=Azotobacter chroococcum NCIMB 8003 OX=1328314 GN=alaS PE=3 SV=1	alaS	1	3.5294e-39	258.79	QILGEHVQQK(1)GSLVNSQR	3	-2.2371	17	1.153	1.059	1.014	0.903	0.864	0.744	1.086	1.155	0.91	0.778	0.0223	0.977	0.75416	1.255	0.071276	0.977	0.75416
A0A0C4WHC8	525	K	Alanine--tRNA ligase OS=Azotobacter chroococcum NCIMB 8003 OX=1328314 GN=alaS PE=3 SV=1	alaS	1	9.54621e-10	115.24	DTTK(1)AGGAYLHHGVVAEGGLR	3	-1.2504	7	1.329	1.494	1.089	0.556	0.594			0.619	0.531	0.441	0.0068829	0.441	0.0086352	1	0.97976	0.441	0.0086352
A0A0C4WHC8	54	K	Alanine--tRNA ligase OS=Azotobacter chroococcum NCIMB 8003 OX=1328314 GN=alaS PE=3 SV=1	alaS	1	0.000262249	86.205	DCFLGLEK(1)R	2	-1.8848	5	1.169	1.139	1.185			0.31		0.301		0.266		0.259		0.971		0.266
A0A0C4WHC8	647	K	Alanine--tRNA ligase OS=Azotobacter chroococcum NCIMB 8003 OX=1328314 GN=alaS PE=3 SV=1	alaS	1	0.0001923	77.157	GAMALFGEK(1)YGDSVR	2	4.2465	4	0.857	0.767	0.715
A0A0C4WHD0	32	K	Glutamine synthetase catalytic domain family protein OS=Azotobacter chroococcum NCIMB 8003 OX=1328314 GN=Achr_13990 PE=3 SV=1	Achr_13990	1	1.39327e-05	73.655	GK(1)VMTATGFLAGQR	2	-2.7514	7	1.21	1.006	0.956	1.002	1.093		0.604	0.7		0.991	0.96194	0.617	0.020819	0.622	0.030865	0.991	0.96194
A0A0C4WHE0	181	K	Folylpolyglutamate synthetase protein OS=Azotobacter chroococcum NCIMB 8003 OX=1328314 GN=folC PE=3 SV=1	folC	1	0.000904547	56.202	DSVAFEK(1)AGIFR	2	-0.02964	1						1.159
A0A0C4WHE2	351	K	O-succinylhomoserine sulfhydrylase OS=Azotobacter chroococcum NCIMB 8003 OX=1328314 GN=metZ PE=3 SV=1	metZ	1	4.59806e-29	111.6	MISITTNLGDTK(1)TTIAHPATTSHGR	4	-0.10678	5	0.657	0.845	0.846
A0A0C4WHE7	202	K	Uncharacterized protein OS=Azotobacter chroococcum NCIMB 8003 OX=1328314 GN=Achr_14360 PE=4 SV=1	Achr_14360	1	7.6088e-05	65.724	YYDSHPQVMAANVAETHK(1)R	3	-1.3866	1	0.756
A0A0C4WHE9	200	K	Response regulator with CheY-like receiver domain and winged-helix DNA-binding domain OS=Azotobacter chroococcum NCIMB 8003 OX=1328314 GN=Achr_14410 PE=4 SV=1	Achr_14410	1	0.000483587	101.41	K(1)FFPELIR	2	-1.303	9	1.001	0.642	1.002	0.902	1.002	1.099	1.256	1.027	1.241	1.135	0.41446	1.332	0.134102	1.173	0.140219	1.135	0.41446
A0A0C4WHF1	81	K	Uncharacterized protein OS=Azotobacter chroococcum NCIMB 8003 OX=1328314 GN=Achr_14460 PE=4 SV=1	Achr_14460	1	0.000464919	47.27	SSGEPIPNLLFK(1)SSDTLH	2	0.90447	1		0.786
A0A0C4WHF1	27	K	Uncharacterized protein OS=Azotobacter chroococcum NCIMB 8003 OX=1328314 GN=Achr_14460 PE=4 SV=1	Achr_14460	1	0.000131254	71.896	LAVEIGK(1)WPDGR	2	-3.5283	6	1.538	0.924	1.251	0.456			0.529		0.464	0.368		0.401	0.020075	1.089		0.401
A0A0C4WHF5	23	K	AAA superfamily ATPase, MoxR-like protein OS=Azotobacter chroococcum NCIMB 8003 OX=1328314 GN=Achr_14560 PE=4 SV=1	Achr_14560	1	0.000614021	47.57	QYLAGQILGQEK(1)LIDR	2	-0.82172	2		0.534	1.059
A0A0C4WHF8	24	K	Ribosome modulation factor OS=Azotobacter chroococcum NCIMB 8003 OX=1328314 GN=rmf PE=3 SV=1	rmf	1	0.000782407	76.85	GYQNGIHGK(1)SR	2	-3.0113	2	0.756
A0A0C4WHG4	27	K	CRISPR-associated protein Cas7/Cse4/CasC, subtype I-E/ECOLI OS=Azotobacter chroococcum NCIMB 8003 OX=1328314 GN=Achr_14830 PE=4 SV=1	Achr_14830	1	0.00542948	46.068	DDTGAPK(1)DALFGGHR	2	7.6872	1	0.756
A0A0C4WHG4	245	K	CRISPR-associated protein Cas7/Cse4/CasC, subtype I-E/ECOLI OS=Azotobacter chroococcum NCIMB 8003 OX=1328314 GN=Achr_14830 PE=4 SV=1	Achr_14830	1	0.00497412	65.404	K(1)LLGNLQGDR	2	-0.18758	2		0.856	0.73
A0A0C4WHG4	307	K	CRISPR-associated protein Cas7/Cse4/CasC, subtype I-E/ECOLI OS=Azotobacter chroococcum NCIMB 8003 OX=1328314 GN=Achr_14830 PE=4 SV=1	Achr_14830	1	2.37888e-19	156.02	HGGPLSLANAFEK(1)PVSPR	3	-3.2935	21	0.943	0.791	0.733	0.836	0.99	1.097	1.327	1.161	1.375	1.185	0.195221	1.566	0.007597	1.322	0.040377	1.185	0.195221
A0A0C4WHG4	160	K	CRISPR-associated protein Cas7/Cse4/CasC, subtype I-E/ECOLI OS=Azotobacter chroococcum NCIMB 8003 OX=1328314 GN=Achr_14830 PE=4 SV=1	Achr_14830	1	0.00114215	67.507	AK(1)ALLDGGK	2	-0.51296	5	1.011					0.848	1.161	1.118	1.149	0.839		1.13		1.347
A0A0C4WHG4	69	K	CRISPR-associated protein Cas7/Cse4/CasC, subtype I-E/ECOLI OS=Azotobacter chroococcum NCIMB 8003 OX=1328314 GN=Achr_14830 PE=4 SV=1	Achr_14830	1	4.22564e-07	125.98	K(1)LQALLLER	2	-1.525	9	0.902	0.919	0.898	0.936	0.921	0.872	1.179	1.22	1.294	1.004	0.89198	1.358	0.00040286	1.353	0.00094394	1.004	0.89198
A0A0C4WHG4	45	K	CRISPR-associated protein Cas7/Cse4/CasC, subtype I-E/ECOLI OS=Azotobacter chroococcum NCIMB 8003 OX=1328314 GN=Achr_14830 PE=4 SV=1	Achr_14830	1	0.00087221	75.243	VSSQCFK(1)R	2	-0.91722	3	0.986		1.143				0.32					0.301
A0A0C4WHG4	157	K	CRISPR-associated protein Cas7/Cse4/CasC, subtype I-E/ECOLI OS=Azotobacter chroococcum NCIMB 8003 OX=1328314 GN=Achr_14830 PE=4 SV=1	Achr_14830	1	0.00647799	53.517	ASAPAEVVK(1)K	2	-2.9486	4				1.002	1.043			1.257	1.335					1.267	0.022544
A0A0C4WHG4	100	K	CRISPR-associated protein Cas7/Cse4/CasC, subtype I-E/ECOLI OS=Azotobacter chroococcum NCIMB 8003 OX=1328314 GN=Achr_14830 PE=4 SV=1	Achr_14830	1	7.11423e-06	76.85	IESALAAAGLK(1)LK	2	-0.5343	15	1.007	0.951	0.956	0.927	0.27	0.886	1.315	1.286	1.465	0.715	0.36284	1.395	0.00168159	1.952	0.185945
A0A0C4WHH5	371	K	Chaperone protein HtpG OS=Azotobacter chroococcum NCIMB 8003 OX=1328314 GN=htpG PE=3 SV=1	htpG	1	1.52721e-09	124.81	LAK(1)SEPEQYK	2	-1.0111	9	0.833	0.872	0.817	1.218	1.141	1.183	1.038	0.98	1.15	1.404	0.00023514	1.256	0.0110787	0.894	0.087797	1.256	0.0110787
A0A0C4WHH5	67	K	Chaperone protein HtpG OS=Azotobacter chroococcum NCIMB 8003 OX=1328314 GN=htpG PE=3 SV=1	htpG	1	4.51668e-20	131.48	FEALSKPELLENNAELK(1)IR	3	-1.7244	2	0.746		0.813
A0A0C4WHH5	347	K	Chaperone protein HtpG OS=Azotobacter chroococcum NCIMB 8003 OX=1328314 GN=htpG PE=3 SV=1	htpG	1	9.68234e-05	96.946	EILQK(1)DPVIDSMK	2	-0.23247	7	1.275	1.381	1.121				0.479	0.574	0.302			0.359	0.0062371
A0A0C4WHH5	389	K	Chaperone protein HtpG OS=Azotobacter chroococcum NCIMB 8003 OX=1328314 GN=htpG PE=3 SV=1	htpG	1	5.03552e-20	139.7	AFGQVIK(1)EGPAEDFANR	2	0.71848	7	1.524	1.547	1.475	0.373	0.43	0.374			0.183	0.259	1.51216e-05	0.121		0.466		0.259
A0A0C4WHH5	48	K	Chaperone protein HtpG OS=Azotobacter chroococcum NCIMB 8003 OX=1328314 GN=htpG PE=3 SV=1	htpG	1	2.27645e-13	151.66	ELISNASDAADK(1)LR	2	-3.3152	9	1.326	1.516	1.515	0.681	0.71	0.747	0.587	0.536	0.725	0.491	0.000162642	0.424	0.00098248	0.864	0.17624	0.491	0.00098248
A0A0C4WHH5	77	K	Chaperone protein HtpG OS=Azotobacter chroococcum NCIMB 8003 OX=1328314 GN=htpG PE=3 SV=1	htpG	1	9.35326e-26	135.24	GAK(1)TITLEDNGIGMSR	2	-2.2644	36	1.488	1.366	1.378	0.667	0.746	0.751	0.619	0.576	0.799	0.511	0.000140339	0.471	0.00177872	0.921	0.44348	0.511	0.00177872
A0A0C4WHH5	378	K	Chaperone protein HtpG OS=Azotobacter chroococcum NCIMB 8003 OX=1328314 GN=htpG PE=3 SV=1	htpG	1	0.000433853	72.365	SEPEQYK(1)GFWK	2	-1.3172	7	1.369	1.258	1.189	0.627	0.672	0.597	0.555			0.497	0.000198685	0.436		0.878		0.497
A0A0C4WHH5	515	K	Chaperone protein HtpG OS=Azotobacter chroococcum NCIMB 8003 OX=1328314 GN=htpG PE=3 SV=1	htpG	1	0.00137638	72.038	AK(1)EGLIER	2	-0.92399	7	1.082	1.18	1.323	0.792	0.697	0.746			0.57	0.623	0.0024157	0.477		0.765		0.623
A0A0C4WHH5	355	K	Chaperone protein HtpG OS=Azotobacter chroococcum NCIMB 8003 OX=1328314 GN=htpG PE=3 SV=1	htpG	1	6.04589e-13	130.99	DPVIDSMK(1)SALTK	2	-2.6241	12	1.308	1.643	1.978	0.412		0.561	0.292	0.393	0.343	0.296	0.0080441	0.209	0.0004441	0.704	0.118958	0.296	0.0080441
A0A0C4WHH5	74	K	Chaperone protein HtpG OS=Azotobacter chroococcum NCIMB 8003 OX=1328314 GN=htpG PE=3 SV=1	htpG	1	0.0460254	45.489	ISFDK(1)GAK	2	0.31724	2			1.131		0.669					0.592
A0A0C4WHH5	572	K	Chaperone protein HtpG OS=Azotobacter chroococcum NCIMB 8003 OX=1328314 GN=htpG PE=3 SV=1	htpG	1	4.62809e-09	110.9	VPDSK(1)PIFEINPVHPLILK	3	-2.4375	11	0.577	2.718	0.396		0.622	0.664		0.648	0.707	0.523	0.7345	0.551	0.78102	1.054	0.44154	0.551	0.78102
A0A0C4WHH5	368	K	Chaperone protein HtpG OS=Azotobacter chroococcum NCIMB 8003 OX=1328314 GN=htpG PE=3 SV=1	htpG	1	0.000147312	117.99	VLDMLEK(1)LAK	2	-2.6228	27	0.632	0.745	0.903	1.009	0.988	1.229	1.178	1.247	1.433	1.415	0.047019	1.692	0.0107979	1.196	0.11746	1.415	0.047019
A0A0C4WHH5	202	K	Chaperone protein HtpG OS=Azotobacter chroococcum NCIMB 8003 OX=1328314 GN=htpG PE=3 SV=1	htpG	1	1.06969e-06	121.86	K(1)YSDHIALPIELPK	3	-0.28487	24	1.345	1.438	1.639	0.686	0.722	0.71	0.59	0.624	0.561	0.479	0.00025871	0.401	0.0001586	0.838	0.0065966	0.479	0.00025871
A0A0C4WHH5	498	K	Chaperone protein HtpG OS=Azotobacter chroococcum NCIMB 8003 OX=1328314 GN=htpG PE=3 SV=1	htpG	1	0.000118948	86.838	GDLDLGK(1)LDTEEER	2	-0.37144	7	1.5		1.324	0.858	0.85	0.846	0.769		0.594	0.603	0.078596	0.483	0.036037	0.801	0.32482	0.603	0.078596
A0A0C4WHH5	56	K	Chaperone protein HtpG OS=Azotobacter chroococcum NCIMB 8003 OX=1328314 GN=htpG PE=3 SV=1	htpG	1	1.03211e-26	141.88	FEALSK(1)PELLENNAELK	2	-0.61921	9	1.159	1.425	1.645	0.363	0.834	1.132	0.623	0.692	0.536	0.551	0.123581	0.438	0.0028402	0.795	0.72484	0.551	0.123581
A0A0C4WHH5	382	K	Chaperone protein HtpG OS=Azotobacter chroococcum NCIMB 8003 OX=1328314 GN=htpG PE=3 SV=1	htpG	1	0.000762262	76.605	GFWK(1)AFGQVIK	2	-1.6268	2		0.833	0.754
A0A0C4WHH5	178	K	Chaperone protein HtpG OS=Azotobacter chroococcum NCIMB 8003 OX=1328314 GN=htpG PE=3 SV=1	htpG	1	0.000174158	98.009	GTK(1)IVLHLK	2	-1.067	9	0.999	1.195	1.116	0.928	0.928	0.855	1.076	0.88	0.883	0.819	0.028422	0.858	0.13998	1.047	0.5872	0.858	0.13998
A0A0C4WHH9	592	K	Methionine--tRNA ligase OS=Azotobacter chroococcum NCIMB 8003 OX=1328314 GN=metG PE=3 SV=1	metG	1	4.47842e-05	62.398	IALIEK(1)CEFVEGADK	2	-2.3415	1		0.786
A0A0C4WHH9	147	K	Methionine--tRNA ligase OS=Azotobacter chroococcum NCIMB 8003 OX=1328314 GN=metG PE=3 SV=1	metG	1	4.08068e-06	84.266	GTCPK(1)CGAEDQYGDNCEK	2	0.93125	1	0.756
A0A0C4WHH9	387	K	Methionine--tRNA ligase OS=Azotobacter chroococcum NCIMB 8003 OX=1328314 GN=metG PE=3 SV=1	metG	1	1.00949e-12	137.4	VNSDLVGK(1)VVNIASR	2	-1.6658	5	1.054	1.233	1.077		0.35	0.447				0.355	0.00258
A0A0C4WHH9	185	K	Methionine--tRNA ligase OS=Azotobacter chroococcum NCIMB 8003 OX=1328314 GN=metG PE=3 SV=1	metG	1	4.46501e-07	110.44	SAISGATPVLK(1)DSK	2	-2.3126	6				1.184	1.173	1.164	1.255	1.131	1.072					0.982	0.70672
A0A0C4WHH9	142	K	Methionine--tRNA ligase OS=Azotobacter chroococcum NCIMB 8003 OX=1328314 GN=metG PE=3 SV=1	metG	1	0.0063447	49.96	FIK(1)GTCPK	2	-0.44459	7	0.781	0.812	0.849		1.086	0.98	1.263	1.166		1.269	0.017076	1.492	0.0026434	1.176	0.129976	1.269	0.017076
A0A0C4WHH9	188	K	Methionine--tRNA ligase OS=Azotobacter chroococcum NCIMB 8003 OX=1328314 GN=metG PE=3 SV=1	metG	1	0.000454	86.205	DSK(1)HFFFK	2	-1.6905	8	0.868	0.841	0.867	1.154	1.077	1.083	1.147		1.014	1.286	0.00050168	1.258	0.0175389	0.978	0.69312	1.258	0.0175389
A0A0C4WHH9	361	K	Methionine--tRNA ligase OS=Azotobacter chroococcum NCIMB 8003 OX=1328314 GN=metG PE=3 SV=1	metG	1	0.0260419	51.864	YYYASK(1)LSR	2	0.87859	1	0.756
A0A0C4WHH9	601	K	Methionine--tRNA ligase OS=Azotobacter chroococcum NCIMB 8003 OX=1328314 GN=metG PE=3 SV=1	metG	1	2.29696e-05	101.48	CEFVEGADK(1)LLR	2	-0.096187	7		0.811	0.838	1.111	1.153		1.147	1.183	1.135	1.373	0.0060408	1.401	0.000463	1.02	0.41206	1.373	0.0060408
A0A0C4WHH9	464	K	Methionine--tRNA ligase OS=Azotobacter chroococcum NCIMB 8003 OX=1328314 GN=metG PE=3 SV=1	metG	1	6.38163e-05	120.33	APWALNK(1)VEGK	2	-1.6764	9	1.06	0.981	0.865	1.166	1.222	1.192	0.921	0.615	1.012	1.232	0.025199	0.877	0.41118	0.712	0.142136
A0A0C4WHH9	285	K	Methionine--tRNA ligase OS=Azotobacter chroococcum NCIMB 8003 OX=1328314 GN=metG PE=3 SV=1	metG	1	8.99074e-05	96.946	DSK(1)AELYHFIGK	2	-2.5786	7	1.231			0.978	1.078	1.118	1.087	1.019	0.968	0.859		0.832		0.968	0.57772	0.859
A0A0C4WHJ2	69	K	Pyridoxine/pyridoxamine 5'-phosphate oxidase OS=Azotobacter chroococcum NCIMB 8003 OX=1328314 GN=pdxH2 PE=3 SV=1	pdxH2	1	3.14327e-14	154.28	VLLLK(1)GLDER	2	-0.17177	12	0.68	0.656	0.74	1.242	1.325	1.236	1.209	1.151	1.212	1.832	0.000138044	1.721	0.000160518	0.939	0.089777	1.721	0.000160518
A0A0C4WHJ2	86	K	Pyridoxine/pyridoxamine 5'-phosphate oxidase OS=Azotobacter chroococcum NCIMB 8003 OX=1328314 GN=pdxH2 PE=3 SV=1	pdxH2	1	6.5581e-06	68.108	GFTFFSNYDSAK(1)GQQLK	2	-0.76031	2	0.882	0.656
A0A0C4WHJ5	21	K	cation transporter [Azotobacter chroococcum](predicted) OS=Azotobacter chroococcum NCIMB 8003 OX=1328314 GN=Achr_15640 PE=4 SV=1	Achr_15640	1	0.00543285	40.533	HLK(1)LEALDAAR	2	0.045566	1		0.786
A0A0C4WHJ8	89	K	Putative oxidoreductase, Fe-dependent alcohol dehydrogenase family OS=Azotobacter chroococcum NCIMB 8003 OX=1328314 GN=Achr_15740 PE=4 SV=1	Achr_15740	1	4.40648e-05	97.594	K(1)ELASELGCPPEK	2	-0.63917	3					1.113			1.087	1.258					1.053
A0A0C4WHL5	250	K	TonB-dependent vitamin B12 receptor OS=Azotobacter chroococcum NCIMB 8003 OX=1328314 GN=btuB PE=3 SV=1	btuB	1	0.000585556	83.438	AK(1)SHNDYDQVNR	3	-0.55596	1	0.756
A0A0C4WHL5	301	K	TonB-dependent vitamin B12 receptor OS=Azotobacter chroococcum NCIMB 8003 OX=1328314 GN=btuB PE=3 SV=1	btuB	1	2.66713e-10	77.431	NEDK(1)SDTYQDGSFYSR	2	0.92107	2		0.807	0.781
A0A0C4WHM1	63	K	Sulfurtransferase OS=Azotobacter chroococcum NCIMB 8003 OX=1328314 GN=Achr_16310 PE=4 SV=1	Achr_16310	1	0.000232315	42.061	DLSGPVQK(1)GVTGR	2	-4.0398	1					1.136
A0A0C4WHM3	61	K	YcgL domain-containing protein Achr_16360 OS=Azotobacter chroococcum NCIMB 8003 OX=1328314 GN=Achr_16360 PE=3 SV=1	Achr_16360	1	0.00064307	69.276	EDIHK(1)VLENLGK	2	-3.2394	2		1.368						0.301				0.22
A0A0C4WHM3	9	K	YcgL domain-containing protein Achr_16360 OS=Azotobacter chroococcum NCIMB 8003 OX=1328314 GN=Achr_16360 PE=3 SV=1	Achr_16360	1	0.000515352	102.46	ICSIYK(1)SPR	2	1.3791	5	1.356	1.723		0.245			0.488	0.457		0.159		0.307	0.0109967	1.929		0.307
A0A0C4WHN5	151	K	tRNA-dihydrouridine(20/20a) synthase OS=Azotobacter chroococcum NCIMB 8003 OX=1328314 GN=dusA PE=3 SV=1	dusA	1	0.0435869	43.168	DAVAIPVTVK(1)HR	2	-1.0368	1			0.802
A0A0C4WHR6	174	K	Branched-chain amino acid ABC transporter substrate-binding protein OS=Azotobacter chroococcum NCIMB 8003 OX=1328314 GN=livK PE=4 SV=1	livK	1	5.88596e-05	108.34	VAVLHDK(1)QQYGEGIATAVR	3	-3.7313	1			0.802
A0A0C4WHR6	293	K	Branched-chain amino acid ABC transporter substrate-binding protein OS=Azotobacter chroococcum NCIMB 8003 OX=1328314 GN=livK PE=4 SV=1	livK	1	7.85784e-07	69.224	AFDRDPHNQVLVEAFK(1)AK	3	-1.3812	3	0.886	0.745	0.706
A0A0C4WHR7	237	K	Phosphonate ABC transporter, substrate-binding protein OS=Azotobacter chroococcum NCIMB 8003 OX=1328314 GN=Achr_17570 PE=4 SV=1	Achr_17570	1	1.2353e-12	124.06	K(1)AFLALDPAKPEHK	3	-2.614	10	1.166	1.495	1.23	0.379	0.446	0.357				0.304	0.00029636
A0A0C4WHR7	123	K	Phosphonate ABC transporter, substrate-binding protein OS=Azotobacter chroococcum NCIMB 8003 OX=1328314 GN=Achr_17570 PE=4 SV=1	Achr_17570	1	5.46581e-17	152.23	FISADANVK(1)SLQDLK	2	-0.71607	9	1.758	1.634	1.701	0.601	0.58	0.528	0.398	0.382	0.387	0.336	1.7822e-05	0.229	2.2426e-07	0.683	0.00071826	0.336	1.7822e-05
A0A0C4WHR7	246	K	Phosphonate ABC transporter, substrate-binding protein OS=Azotobacter chroococcum NCIMB 8003 OX=1328314 GN=Achr_17570 PE=4 SV=1	Achr_17570	1	1.94871e-07	141.44	AFLALDPAK(1)PEHK	2	-1.8378	14	1.631	1.613	1.466	0.667	0.826	0.605	0.518	0.4	0.424	0.445	0.00113754	0.285	0.000120993	0.64	0.021196	0.445	0.00113754
A0A0C4WHR7	131	K	Phosphonate ABC transporter, substrate-binding protein OS=Azotobacter chroococcum NCIMB 8003 OX=1328314 GN=Achr_17570 PE=4 SV=1	Achr_17570	1	1.39346e-27	128.28	GK(1)TFAFGSVSSTSGSLMPR	2	1.4301	7	1.073	0.995	0.922			0.191				0.192
A0A0C4WHR7	53	K	Phosphonate ABC transporter, substrate-binding protein OS=Azotobacter chroococcum NCIMB 8003 OX=1328314 GN=Achr_17570 PE=4 SV=1	Achr_17570	0.999969	0.000106113	62.398	FKPLGAYLEK(1)ELGMPVK	3	-1.6081	4	0.672	0.764	0.913
A0A0C4WHR7	95	K	Phosphonate ABC transporter, substrate-binding protein OS=Azotobacter chroococcum NCIMB 8003 OX=1328314 GN=Achr_17570 PE=4 SV=1	Achr_17570	1	1.26545e-15	167.06	LK(1)TGNAIPLVQR	2	-1.0251	11	1.657	1.667	1.626	0.663	0.638	0.633	0.384	0.394	0.377	0.391	2.6112e-07	0.233	3.2303e-08	0.597	1.57097e-05	0.391	2.6112e-07
A0A0C4WHR7	129	K	Phosphonate ABC transporter, substrate-binding protein OS=Azotobacter chroococcum NCIMB 8003 OX=1328314 GN=Achr_17570 PE=4 SV=1	Achr_17570	1	0.0304536	41.025	SLQDLK(1)GK	2	0.45473	1								1.157
A0A0C4WHR7	114	K	Phosphonate ABC transporter, substrate-binding protein OS=Azotobacter chroococcum NCIMB 8003 OX=1328314 GN=Achr_17570 PE=4 SV=1	Achr_17570	1	1.8853e-07	148.76	FTSK(1)FISADANVK	2	-2.1436	8	1.425	1.628	1.42	0.623	0.635		0.359	0.533	0.492	0.422	0.0006804	0.309	0.00077696	0.733	0.129219	0.422	0.00077696
A0A0C4WHR7	201	K	Phosphonate ABC transporter, substrate-binding protein OS=Azotobacter chroococcum NCIMB 8003 OX=1328314 GN=Achr_17570 PE=4 SV=1	Achr_17570	1	0.000103527	87.942	LVTAGK(1)VDTAK	2	-1.2064	9	1.437	1.545	1.563	0.786	0.758	0.766	0.489	0.438	0.465	0.508	1.92531e-05	0.306	4.4084e-06	0.603	0.0001161	0.508	1.92531e-05
A0A0C4WHR7	265	K	Phosphonate ABC transporter, substrate-binding protein OS=Azotobacter chroococcum NCIMB 8003 OX=1328314 GN=Achr_17570 PE=4 SV=1	Achr_17570	1	7.29048e-26	157.67	FIETK(1)PENYQGIEEAAR	2	-0.566	9	1.857	1.764	1.671	0.597	0.569	0.589	0.315	0.243	0.262	0.332	2.5859e-06	0.155	2.1436e-05	0.467	0.00061625	0.332	2.1436e-05
A0A0C4WHR7	45	K	Phosphonate ABC transporter, substrate-binding protein OS=Azotobacter chroococcum NCIMB 8003 OX=1328314 GN=Achr_17570 PE=4 SV=1	Achr_17570	1	0.000753737	88.24	FK(1)PLGAYLEK	2	-1.5165	6		1.491			0.622	0.644				0.425
A0A0C4WHR7	43	K	Phosphonate ABC transporter, substrate-binding protein OS=Azotobacter chroococcum NCIMB 8003 OX=1328314 GN=Achr_17570 PE=4 SV=1	Achr_17570	0.999828	0.000234693	132.44	K(1)FKPLGAYLEK	2	-1.4984	20	1.665	1.581	1.469	0.709	0.683	0.736	0.455	0.437	0.414	0.451	4.3537e-05	0.277	4.6951e-06	0.614	0.000155053	0.451	4.3537e-05
A0A0C4WHR7	157	K	Phosphonate ABC transporter, substrate-binding protein OS=Azotobacter chroococcum NCIMB 8003 OX=1328314 GN=Achr_17570 PE=4 SV=1	Achr_17570	1	0.00329117	47.334	DGIK(1)PEEFFSR	2	-0.21165	1			0.802
A0A0C4WHR7	110	K	Phosphonate ABC transporter, substrate-binding protein OS=Azotobacter chroococcum NCIMB 8003 OX=1328314 GN=Achr_17570 PE=4 SV=1	Achr_17570	1	0.00049879	69.915	EQDEK(1)FTSK	2	-1.7727	8	1.354	1.429	1.466	0.694	0.748	0.682	0.449	0.403		0.5	4.3235e-05	0.301	0.000160567	0.602	0.0025962	0.5	0.000160567
A0A0C4WHT3	225	K	Succinate dehydrogenase iron-sulfur subunit OS=Azotobacter chroococcum NCIMB 8003 OX=1328314 GN=sdhB PE=4 SV=1	sdhB	1	1.14947e-10	151.22	GLNPTK(1)AIGHVR	2	-2.647	10	1.305	1.54	1.421	0.876	0.855	0.779	0.565	0.54	0.499	0.588	0.00089681	0.376	8.1649e-05	0.639	0.00092232	0.588	0.00089681
A0A0C4WHT3	118	K	Succinate dehydrogenase iron-sulfur subunit OS=Azotobacter chroococcum NCIMB 8003 OX=1328314 GN=sdhB PE=4 SV=1	sdhB	1	3.47046e-37	193.96	QYEK(1)VQPYLQNNTPAPAIER	3	0.071968	5	1.311	1.243	1.087	0.223		0.163				0.159	0.00088246
A0A0C4WHT3	219	K	Succinate dehydrogenase iron-sulfur subunit OS=Azotobacter chroococcum NCIMB 8003 OX=1328314 GN=sdhB PE=4 SV=1	sdhB	1	1.75557e-38	209.7	GIMNCVYVCPK(1)GLNPTK	2	8.5815	23	1.566	1.451	1.583	0.734	0.781	0.784	0.414	0.441	0.457	0.5	3.8603e-05	0.285	3.0242e-06	0.571	9.9018e-05	0.5	3.8603e-05
A0A0C4WHT3	5	K	Succinate dehydrogenase iron-sulfur subunit OS=Azotobacter chroococcum NCIMB 8003 OX=1328314 GN=sdhB PE=4 SV=1	sdhB	1	2.04923e-11	164.31	SLPK(1)TLQVSVYR	2	-1.5128	9	1.007	1.086	1.12	1.091	1.065	1.111	0.776	0.769	0.873	1.017	0.6326	0.753	0.0052633	0.74	0.0020838
A0A0C4WHT4	243	K	Succinate--CoA ligase [ADP-forming] subunit alpha OS=Azotobacter chroococcum NCIMB 8003 OX=1328314 GN=sucD PE=3 SV=1	sucD	1	4.71347e-11	89.636	ANVTKPVVSYIAGVTAPSGK(1)R	3	-1.7318	10	1.412	1.4	1.449	0.483	0.376	0.564	0.376			0.334	0.0112166	0.265		0.793		0.334
A0A0C4WHT4	272	K	Succinate--CoA ligase [ADP-forming] subunit alpha OS=Azotobacter chroococcum NCIMB 8003 OX=1328314 GN=sucD PE=3 SV=1	sucD	1	6.35173e-10	156.57	FAALQDAGVK(1)TVR	2	-1.5814	9	0.964	1.025	0.983	1.044	1.031	1.066	0.935	0.981	0.985	1.057	0.053957	0.976	0.38298	0.924	0.0146593
A0A0C4WHT4	228	K	Succinate--CoA ligase [ADP-forming] subunit alpha OS=Azotobacter chroococcum NCIMB 8003 OX=1328314 GN=sucD PE=3 SV=1	sucD	1	3.93191e-14	86.798	ANVTK(1)PVVSYIAGVTAPSGK	2	-1.2748	4	0.759	1.031	1.249				0.151					0.149
A0A0C4WHT4	7	K	Succinate--CoA ligase [ADP-forming] subunit alpha OS=Azotobacter chroococcum NCIMB 8003 OX=1328314 GN=sucD PE=3 SV=1	sucD	1	0.00199593	72.038	SILVNK(1)DTK	2	-1.191	7	1.182		1.199		0.949	0.9	0.962	0.927	0.833	0.777	0.0115557	0.762	0.0164033	0.981	0.75474	0.777	0.0164033
A0A0C4WHT4	43	K	Succinate--CoA ligase [ADP-forming] subunit alpha OS=Azotobacter chroococcum NCIMB 8003 OX=1328314 GN=sucD PE=3 SV=1	sucD	1	1.21316e-24	116.95	MVGGVTPGK(1)GGTTHLGLPVFNTVR	3	-1.1166	15	1.569	0.951	1.107	0.9	0.847	1.057	0.602	0.863	0.771	0.773	0.21436	0.616	0.060764	0.797	0.136318	0.773	0.21436
A0A0C4WHT4	111	K	Succinate--CoA ligase [ADP-forming] subunit alpha OS=Azotobacter chroococcum NCIMB 8003 OX=1328314 GN=sucD PE=3 SV=1	sucD	1	0.000497217	100.84	LK(1)CDELGVR	2	-3.1715	4	0.553	1.793	0.556						0.344			0.356
A0A0C4WHT4	262	K	Succinate--CoA ligase [ADP-forming] subunit alpha OS=Azotobacter chroococcum NCIMB 8003 OX=1328314 GN=sucD PE=3 SV=1	sucD	1	1.63255e-05	82.437	GTADEK(1)FAALQDAGVK	2	-2.0544	7	1.147	1.434	1.39	0.582	0.546	0.577		0.524		0.429	0.00031888	0.396		0.922		0.429
A0A0C4WHT6	125	K	ABC transporter, ATP binding component OS=Azotobacter chroococcum NCIMB 8003 OX=1328314 GN=Achr_18180 PE=3 SV=1	Achr_18180	1	2.56235e-12	135.28	QINEVLALHK(1)GLR	2	-2.1989	5	1.039	1.074	1.084				0.469	0.593				0.498	0.105824
A0A0C4WHT6	202	K	ABC transporter, ATP binding component OS=Azotobacter chroococcum NCIMB 8003 OX=1328314 GN=Achr_18180 PE=3 SV=1	Achr_18180	1	0.000161172	58.889	ILELLK(1)DLQAR	2	-2.2481	1		0.786
A0A0C4WHT6	153	K	ABC transporter, ATP binding component OS=Azotobacter chroococcum NCIMB 8003 OX=1328314 GN=Achr_18180 PE=3 SV=1	Achr_18180	1	4.72206e-06	87.942	LK(1)AYPHELSGGQR	3	-0.35315	2		0.76	0.829
A0A0C4WHU1	152	K	ABC-type antimicrobial peptide transport system, ATPase component OS=Azotobacter chroococcum NCIMB 8003 OX=1328314 GN=Achr_18330 PE=4 SV=1	Achr_18330	1	8.33533e-09	148.9	PAK(1)LSGGQQQR	2	-2.4825	10	1.046	1.013	1.157	1.193	1.133	1.193	0.723	0.716	0.716	1.094	0.104084	0.67	0.0100003	0.612	4.8397e-06
A0A0C4WHU1	144	K	ABC-type antimicrobial peptide transport system, ATPase component OS=Azotobacter chroococcum NCIMB 8003 OX=1328314 GN=Achr_18330 PE=4 SV=1	Achr_18330	1	4.56721e-32	196.44	LTEVGLEK(1)HVAHRPAK	4	-0.016017	34	0.552	0.594	0.677	1.575	1.683	1.426	1.031	1	1.033	2.569	0.00024467	1.681	0.00099712	0.654	0.00101971	1.681	0.00099712
A0A0C4WHU1	220	K	ABC-type antimicrobial peptide transport system, ATPase component OS=Azotobacter chroococcum NCIMB 8003 OX=1328314 GN=Achr_18330 PE=4 SV=1	Achr_18330	1	0.00193258	96.51	LLESVK(1)R	2	-0.25484	9	0.853	0.895	0.919	1.411	1.382	1.274	0.879	0.785	0.759	1.525	0.00037875	0.909	0.120097	0.596	0.00066342
A0A0C4WHU2	147	K	Malonyl CoA-acyl carrier protein transacylase OS=Azotobacter chroococcum NCIMB 8003 OX=1328314 GN=Achr_18380 PE=4 SV=1	Achr_18380	1	2.2102e-05	103.69	LDLDSIK(1)PLAEAR	2	-2.3113	7	1.249	1.3	1.434	0.545	0.671			0.451	0.541	0.458	0.0035953	0.374	0.00142104	0.816	0.28068	0.458	0.0035953
A0A0C4WHU7	1057	K	Methionine synthase OS=Azotobacter chroococcum NCIMB 8003 OX=1328314 GN=metH PE=4 SV=1	metH	0.998057	1.96359e-05	51.577	QQAAK(0.998)PDGK(0.002)PNYSLADFVAPK	3	-0.52971	3	0.784	0.778	0.78
A0A0C4WHU7	261	K	Methionine synthase OS=Azotobacter chroococcum NCIMB 8003 OX=1328314 GN=metH PE=4 SV=1	metH	1	1.54359e-05	70.195	HAK(1)PISVGLNCALGAK	2	-0.18143	4	0.722	0.925	0.697
A0A0C4WHU7	904	K	Methionine synthase OS=Azotobacter chroococcum NCIMB 8003 OX=1328314 GN=metH PE=4 SV=1	metH	0.999797	0.00304114	46.447	EMKPAYVAK(1)LR	2	-1.3316	2				1.05			1.314							1.251
A0A0C4WHU7	1102	K	Methionine synthase OS=Azotobacter chroococcum NCIMB 8003 OX=1328314 GN=metH PE=4 SV=1	metH	1	2.68538e-06	61.067	AYQDK(1)GDDYNSIMVK	2	1.0811	5	1.386				0.77	0.903	0.843			0.604		0.608		1.008		0.608
A0A0C4WHU7	740	K	Methionine synthase OS=Azotobacter chroococcum NCIMB 8003 OX=1328314 GN=metH PE=4 SV=1	metH	1	6.5254e-05	60.547	MFLPQVVK(1)SAR	2	-4.4888	5	1.029	0.759	0.642				1.031	1.16				1.352	0.180116
A0A0C4WHU7	1217	K	Methionine synthase OS=Azotobacter chroococcum NCIMB 8003 OX=1328314 GN=metH PE=4 SV=1	metH	1	2.62025e-13	99.305	YFAVGK(1)VEK	2	-1.1251	25	0.763	0.807	0.834	1.085	1.089	1.095	1.253	1.201	1.172	1.36	0.0071045	1.508	0.00022215	1.109	0.034524	1.36	0.0071045
A0A0C4WHU7	1220	K	Methionine synthase OS=Azotobacter chroococcum NCIMB 8003 OX=1328314 GN=metH PE=4 SV=1	metH	1	3.43516e-06	121.96	VEK(1)DQVASYSAR	2	-1.9742	8	1.454		1.509	0.889	0.672	0.809	0.831	0.934	0.75	0.533	0.0095587	0.566	0.0062189	1.061	0.58242	0.566	0.0095587
A0A0C4WHU7	392	K	Methionine synthase OS=Azotobacter chroococcum NCIMB 8003 OX=1328314 GN=metH PE=4 SV=1	metH	1	7.03045e-05	114.39	TNITGSAK(1)FAR	2	-4.8964	7	1.176	1.181	1.202	0.673	0.804			0.654	0.701	0.623	0.117442	0.571	0.00025574	0.917	0.47686	0.623	0.117442
A0A0C4WHU7	776	K	Methionine synthase OS=Azotobacter chroococcum NCIMB 8003 OX=1328314 GN=metH PE=4 SV=1	metH	1	0.0129321	43.613	ILMATVK(1)GDVHDIGK	2	-0.18338	1		0.786
A0A0C4WHU7	1061	K	Methionine synthase OS=Azotobacter chroococcum NCIMB 8003 OX=1328314 GN=metH PE=4 SV=1	metH	0.996417	7.04742e-09	112.68	QQAAK(0.004)PDGK(0.996)PNYSLADFVAPK	3	1.0089	6	1.14	0.936	0.915		0.77		0.935	0.804		0.772		0.872	0.2943	1.129		0.872
A0A0C4WHU7	898	K	Methionine synthase OS=Azotobacter chroococcum NCIMB 8003 OX=1328314 GN=metH PE=4 SV=1	metH	1	0.027057	42.075	EMK(1)PAYVAK	2	-0.79765	1		0.786
A0A0C4WHU7	1014	K	Methionine synthase OS=Azotobacter chroococcum NCIMB 8003 OX=1328314 GN=metH PE=4 SV=1	metH	1	0.00288212	72.365	LIDEK(1)LIK	2	-0.55945	5	0.786	0.792	0.765
A0A0C4WHU7	140	K	Methionine synthase OS=Azotobacter chroococcum NCIMB 8003 OX=1328314 GN=metH PE=4 SV=1	metH	1	4.00366e-12	130.99	EVADAK(1)TAENPARPR	2	-0.088438	7	1.237	1.495	1.326			0.642	0.571	0.524	0.374	0.475		0.362	0.00184428	0.763		0.475
A0A0C4WHV1	123	K	3-hydroxydecanoyl-[acyl-carrier-protein] dehydratase OS=Azotobacter chroococcum NCIMB 8003 OX=1328314 GN=fabA PE=3 SV=1	fabA	1	0.00436077	56.378	K(1)LTYNIHIK	2	0.37367	2		0.786
A0A0C4WHV1	112	K	3-hydroxydecanoyl-[acyl-carrier-protein] dehydratase OS=Azotobacter chroococcum NCIMB 8003 OX=1328314 GN=fabA PE=3 SV=1	fabA	1	3.13142e-19	120.21	ALGSGEVK(1)FFGQVLPTAK	2	-0.57861	4	0.222	1.044	1.549	0.528						0.563
A0A0C4WHV1	131	K	3-hydroxydecanoyl-[acyl-carrier-protein] dehydratase OS=Azotobacter chroococcum NCIMB 8003 OX=1328314 GN=fabA PE=3 SV=1	fabA	1	6.63147e-05	117.3	LTYNIHIK(1)R	2	-1.271	32	0.867	0.935	0.857	1.426	1.269	1.288	0.934	0.819	0.77	1.498	0.0009046	0.949	0.43274	0.633	0.0024813
A0A0C4WHV1	3	K	3-hydroxydecanoyl-[acyl-carrier-protein] dehydratase OS=Azotobacter chroococcum NCIMB 8003 OX=1328314 GN=fabA PE=3 SV=1	fabA	1	0.0030456	51.864	TK(1)QNAYTR	2	-0.66051	1			0.802
A0A0C4WHV1	122	K	3-hydroxydecanoyl-[acyl-carrier-protein] dehydratase OS=Azotobacter chroococcum NCIMB 8003 OX=1328314 GN=fabA PE=3 SV=1	fabA	1	3.31493e-05	129.28	FFGQVLPTAK(1)K	2	-2.6343	9	1.032	0.955	0.984	1.094	1.127	1.103	0.922	0.873	0.918	1.119	0.0096834	0.913	0.033818	0.816	0.00049547
A0A0C4WHV1	48	K	3-hydroxydecanoyl-[acyl-carrier-protein] dehydratase OS=Azotobacter chroococcum NCIMB 8003 OX=1328314 GN=fabA PE=3 SV=1	fabA	1	2.74339e-32	148.76	ITHISDTGGK(1)YGK	3	-0.026025	17	1.22	1.22	1.264	1.027	1.071	0.999	0.619	0.629	0.598	0.836	0.00156373	0.498	1.661e-06	0.596	3.6464e-05	0.836	0.00156373
A0A0C4WHV9	62	K	Uncharacterized protein OS=Azotobacter chroococcum NCIMB 8003 OX=1328314 GN=Achr_19030 PE=4 SV=1	Achr_19030	1	6.16763e-11	122.66	RIPCSTYSDPQK(1)LAAVIQQTR	3	-1.0418	13	1.233	1.632	1.849	0.134	0.269	0.416		0.32		0.174	0.0063574	0.204		1.172		0.204
A0A0C4WHW0	291	K	ABC transporter, ATP binding component OS=Azotobacter chroococcum NCIMB 8003 OX=1328314 GN=Achr_19080 PE=4 SV=1	Achr_19080	1	2.71744e-05	75.5	QIDK(1)IQLEEVKPSSR	3	-0.39923	2		0.786
A0A0C4WHW0	259	K	ABC transporter, ATP binding component OS=Azotobacter chroococcum NCIMB 8003 OX=1328314 GN=Achr_19080 PE=4 SV=1	Achr_19080	1	0.000815662	68.548	K(1)AQIAELQTFVSR	2	-1.4938	1			0.802
A0A0C4WHW0	298	K	ABC transporter, ATP binding component OS=Azotobacter chroococcum NCIMB 8003 OX=1328314 GN=Achr_19080 PE=4 SV=1	Achr_19080	1	0.000268087	62.271	IQLEEVK(1)PSSR	2	-3.0229	3	0.778	0.816	0.748
A0A0C4WHW0	358	K	ABC transporter, ATP binding component OS=Azotobacter chroococcum NCIMB 8003 OX=1328314 GN=Achr_19080 PE=4 SV=1	Achr_19080	1	3.05396e-06	69.641	VAIIGPNGIGK(1)TTLLR	2	-0.68675	7	0.895	0.881	1.148	0.31						0.318
A0A0C4WHW0	435	K	ABC transporter, ATP binding component OS=Azotobacter chroococcum NCIMB 8003 OX=1328314 GN=Achr_19080 PE=4 SV=1	Achr_19080	1	0.00120656	64.906	SVK(1)VISGGEQGR	2	-1.3851	5	1.036	1.12	1.132	0.53					0.401	0.484		0.366		0.757		0.484
A0A0C4WHW4	60	K	6-carboxy-5,6,7,8-tetrahydropterin synthase OS=Azotobacter chroococcum NCIMB 8003 OX=1328314 GN=Achr_19180 PE=3 SV=1	Achr_19180	1	7.5585e-06	114.64	EIFK(1)PIYER	2	-0.27116	9	0.703	0.731	0.725	1.058	1.022	1	1.421	1.373	1.386	1.427	6.1135e-05	1.936	9.5192e-07	1.357	9.7028e-05	1.427	6.1135e-05
A0A0C4WHW4	23	K	6-carboxy-5,6,7,8-tetrahydropterin synthase OS=Azotobacter chroococcum NCIMB 8003 OX=1328314 GN=Achr_19180 PE=3 SV=1	Achr_19180	1	8.15759e-05	122.44	LPHVPAGHK(1)CGR	3	-0.91373	10	0.695	0.734	0.724	1.046	1.005	1.001	1.509	1.359	1.353	1.418	8.2819e-05	1.961	6.4094e-05	1.383	0.00108144	1.418	8.2819e-05
A0A0C4WHW4	5	K	6-carboxy-5,6,7,8-tetrahydropterin synthase OS=Azotobacter chroococcum NCIMB 8003 OX=1328314 GN=Achr_19180 PE=3 SV=1	Achr_19180	1	0.0172557	64.266	MELFK(1)EFVFEAAHR	3	0.20142	1	0.756
A0A0C4WHW8	4	K	NADH-quinone oxidoreductase subunit B OS=Azotobacter chroococcum NCIMB 8003 OX=1328314 GN=nuoB PE=3 SV=1	nuoB	1	0.00146276	73.637	MQYK(1)LTR	2	-1.4745	5			1.854		0.829	0.994		0.695	0.581	0.492		0.344		0.7	0.107601	0.492
A0A0C4WHX0	81	K	Acyl-CoA N-acyltransferases (Nat) OS=Azotobacter chroococcum NCIMB 8003 OX=1328314 GN=Achr_19380 PE=4 SV=1	Achr_19380	1	0.00629754	46.447	GLK(1)IGDALMR	2	-0.19212	2		0.695	0.895
A0A0C4WHX0	75	K	Acyl-CoA N-acyltransferases (Nat) OS=Azotobacter chroococcum NCIMB 8003 OX=1328314 GN=Achr_19380 PE=4 SV=1	Achr_19380	1	0.000789723	82.716	VAVLK(1)DWR	2	-1.4779	6	0.641		0.661	1.242	1.334		1.012	1.44		1.978	0.003239	1.883	0.073238	0.952	0.7555	1.883	0.073238
A0A0C4WHX0	13	K	Acyl-CoA N-acyltransferases (Nat) OS=Azotobacter chroococcum NCIMB 8003 OX=1328314 GN=Achr_19380 PE=4 SV=1	Achr_19380	1	7.47285e-05	77.358	IADWQK(1)DNADIR	2	-1.413	7	1.035	0.821		1.077	0.957	1.144	0.953	1.203		1.142	0.30218	1.162	0.45816	1.018	0.91068	1.142	0.45816
A0A0C4WHX3	52	K	Translation initiation factor IF-1 OS=Azotobacter chroococcum NCIMB 8003 OX=1328314 GN=infA PE=3 SV=1	infA	1	0.0251313	49.325	ILTGDK(1)VR	2	0.014761	1		0.786
A0A0C4WHX3	39	K	Translation initiation factor IF-1 OS=Azotobacter chroococcum NCIMB 8003 OX=1328314 GN=infA PE=3 SV=1	infA	1	2.80724e-09	110.9	VELENGHVVTAHISGK(1)MR	3	-0.98047	6		0.745	0.843
A0A0C4WHX3	64	K	Translation initiation factor IF-1 OS=Azotobacter chroococcum NCIMB 8003 OX=1328314 GN=infA PE=3 SV=1	infA	1	0.000191055	92.445	VELTPYDLSK(1)GR	2	-2.109	6	1.594		1.463	0.676		0.624	0.552		0.57	0.425	0.0046768	0.367	0.0020815	0.863	0.076703	0.425	0.0046768
A0A0C4WHX5	147	K	Outer-membrane lipoprotein carrier protein OS=Azotobacter chroococcum NCIMB 8003 OX=1328314 GN=lolA PE=3 SV=1	lolA	1	0.000942897	61.48	AK(1)DTLFDNLR	2	2.7591	3	0.743	0.797	0.805
A0A0C4WHX5	145	K	Outer-membrane lipoprotein carrier protein OS=Azotobacter chroococcum NCIMB 8003 OX=1328314 GN=lolA PE=3 SV=1	lolA	0.828129	3.50438e-12	112.93	EAGGVVDFILK(0.172)PK(0.828)AK	2	-0.50805	3	0.771	0.75	0.823
A0A0C4WHX5	143	K	Outer-membrane lipoprotein carrier protein OS=Azotobacter chroococcum NCIMB 8003 OX=1328314 GN=lolA PE=3 SV=1	lolA	1	3.50438e-12	112.93	EAGGVVDFILK(1)PK	2	-2.4085	4	0.972	0.457	0.908
A0A0C4WHZ3	191	K	UTP--glucose-1-phosphate uridylyltransferase OS=Azotobacter chroococcum NCIMB 8003 OX=1328314 GN=galU PE=3 SV=1	galU	0.999661	1.65687e-38	175.48	VSAMVEK(1)PKPEDAPSNLAIIGR	3	-0.093458	13	1.322	1.149	1.197	0.868	0.825	0.855	0.821	0.773	0.859	0.695	0.00120446	0.669	0.00147806	0.963	0.31938	0.695	0.00147806
A0A0C4WHZ3	4	K	UTP--glucose-1-phosphate uridylyltransferase OS=Azotobacter chroococcum NCIMB 8003 OX=1328314 GN=galU PE=3 SV=1	galU	1	0.000238948	96.946	K(1)CLFPAAGYGTR	2	0.46869	9	1.476	1.495	1.489	0.734	0.706	0.618	0.561	0.628	0.577	0.461	0.0044985	0.396	0.00134498	0.858	0.071377	0.461	0.0044985
A0A0C4WHZ3	83	K	UTP--glucose-1-phosphate uridylyltransferase OS=Azotobacter chroococcum NCIMB 8003 OX=1328314 GN=galU PE=3 SV=1	galU	1	1.59627e-15	183.57	EK(1)YLIGIR	2	-1.6604	34	1.103	1.067	1.013	0.967	0.941	0.964	0.947	0.962	0.943	0.902	0.0175399	0.896	0.0128176	0.993	0.5455	0.902	0.0175399
A0A0C4WHZ3	239	K	UTP--glucose-1-phosphate uridylyltransferase OS=Azotobacter chroococcum NCIMB 8003 OX=1328314 GN=galU PE=3 SV=1	galU	1	0.000416373	85.622	QAK(1)DGCVMAYK	2	-1.4413	9	1.13	1.086	1.093	0.654	0.705		0.692			0.616	0.00063712	0.627		1.018		0.627
A0A0C4WHZ3	236	K	UTP--glucose-1-phosphate uridylyltransferase OS=Azotobacter chroococcum NCIMB 8003 OX=1328314 GN=galU PE=3 SV=1	galU	1	1.19261e-16	121.96	GGEIQITDALMK(1)QAK	2	5.9828	15	1.43	1.657		0.815	0.873	0.84	0.743	0.667	0.712	0.546	0.0021611	0.458	0.00144221	0.839	0.0091193	0.546	0.0021611
A0A0C4WHZ3	193	K	UTP--glucose-1-phosphate uridylyltransferase OS=Azotobacter chroococcum NCIMB 8003 OX=1328314 GN=galU PE=3 SV=1	galU	1	2.6082e-111	317.67	PK(1)PEDAPSNLAIIGR	2	-1.9491	39	1.039	0.768	0.984	1.084	0.985	1.178	0.67	0.938	1.448	1.163	0.21398	1.095	0.84868	0.941	0.66206	1.095	0.84868
A0A0C4WI22	456	K	Acyl-CoA dehydrogenase NM domain-like OS=Azotobacter chroococcum NCIMB 8003 OX=1328314 GN=Achr_20580 PE=3 SV=1	Achr_20580	1	0.000241451	53.517	K(1)VVANDGAALR	2	-0.78989	4				0.861		1.318		1.341	1.133					1.135	0.58916
A0A0C4WI22	226	K	Acyl-CoA dehydrogenase NM domain-like OS=Azotobacter chroococcum NCIMB 8003 OX=1328314 GN=Achr_20580 PE=3 SV=1	Achr_20580	1	1.20801e-46	187.49	LPDAPAGSK(1)GISLFLVPK	2	-2.6837	11	0.251	0.8	0.83	0.514	1.011	1.065	1.269	1.659	2.172	1.377	0.43118	2.711	0.059122	1.969	0.066599	1.377	0.43118
A0A0C4WI22	336	K	Acyl-CoA dehydrogenase NM domain-like OS=Azotobacter chroococcum NCIMB 8003 OX=1328314 GN=Achr_20580 PE=3 SV=1	Achr_20580	1	1.72758e-09	84.071	APGGAQAPQK(1)SADPLIVHPDVR	3	-1.0969	4				0.839	0.921			1.439	1.438					1.635	0.060084
A0A0C4WI44	144	K	alpha/beta hydrolase [Azotobacter chroococcum](predicted) OS=Azotobacter chroococcum NCIMB 8003 OX=1328314 GN=Achr_21030 PE=4 SV=1	Achr_21030	1	0.000123463	101.48	VDLAADVLDK(1)VR	2	-1.8325	7	1.228	1.446	1.339		0.862		0.356	0.494	0.443	0.644		0.322	0.0004423	0.5		0.644
A0A0C4WI46	132	K	60 kDa chaperonin OS=Azotobacter chroococcum NCIMB 8003 OX=1328314 GN=groL PE=3 SV=1	groL	1	0.000210028	72.846	GLQVAVASLK(1)AQSR	2	-1.0146	3	0.77	0.774	0.8
A0A0C4WI60	575	K	Molybdopterin-binding domain of aldehyde dehydrogenase protein OS=Azotobacter chroococcum NCIMB 8003 OX=1328314 GN=Achr_21390 PE=4 SV=1	Achr_21390	1	0.0106402	41.025	ALLDK(1)HPR	2	0.0041424	1			0.802
A0A0C4WI60	253	K	Molybdopterin-binding domain of aldehyde dehydrogenase protein OS=Azotobacter chroococcum NCIMB 8003 OX=1328314 GN=Achr_21390 PE=4 SV=1	Achr_21390	1	0.0251392	51.872	FGATPSK(1)VEASK	2	-2.6223	1		0.786
A0A0C4WI60	220	K	Molybdopterin-binding domain of aldehyde dehydrogenase protein OS=Azotobacter chroococcum NCIMB 8003 OX=1328314 GN=Achr_21390 PE=4 SV=1	Achr_21390	1	0.00159716	42.218	TDSPDK(1)TDGSALFTQDIR	2	2.2428	1	0.756
A0A0C4WI69	200	K	RES domain-containing protein [Azotobacter chroococcum](predicted) OS=Azotobacter chroococcum NCIMB 8003 OX=1328314 GN=Achr_21590 PE=4 SV=1	Achr_21590	1	2.81054e-12	85.421	RPGAECVALFRPPATSLPVQGK(1)HLR	4	2.4421	1		0.786
A0A0C4WI71	353	K	Uncharacterized protein OS=Azotobacter chroococcum NCIMB 8003 OX=1328314 GN=Achr_21640 PE=4 SV=1	Achr_21640	1	0.000223978	64.266	ELYSGLLK(1)GTDPR	2	-0.79824	1									1.166
A0A0C4WI80	94	K	2-ketogluconate kinase OS=Azotobacter chroococcum NCIMB 8003 OX=1328314 GN=kguK PE=4 SV=1	kguK	1	2.29084e-05	77.431	HVQIDPAHPTGFQLK(1)SR	3	-1.8159	2	0.794	0.747
A0A0C4WI98	330	K	Enolase OS=Azotobacter chroococcum NCIMB 8003 OX=1328314 GN=eno PE=3 SV=1	eno	1	0.00211826	81.642	ILK(1)EGIEK	2	0.29317	9	1.107	1.149	1.199	0.946	0.932	0.894	0.86	0.844	0.848	0.802	0.00153842	0.739	0.00021941	0.921	0.0098597	0.802	0.00153842
A0A0C4WI98	268	K	Enolase OS=Azotobacter chroococcum NCIMB 8003 OX=1328314 GN=eno PE=3 SV=1	eno	1	6.76932e-05	118.91	LAGEGK(1)TFDSK	2	0.042435	11	0.985	1.133	1.081	0.992	0.982	0.966	0.939	0.913	0.918	0.919	0.118995	0.866	0.027563	0.942	0.0067396	0.919	0.118995
A0A0C4WI98	407	K	Enolase OS=Azotobacter chroococcum NCIMB 8003 OX=1328314 GN=eno PE=3 SV=1	eno	1	0.000190866	87.251	VGK(1)YNQLLR	2	-2.9473	9	1.396	1.775	1.448	0.667	0.468	0.679	0.679	0.568	0.538	0.393	0.0026974	0.386	0.00075809	0.984	0.96206	0.393	0.0026974
A0A0C4WI98	313	K	Enolase OS=Azotobacter chroococcum NCIMB 8003 OX=1328314 GN=eno PE=3 SV=1	eno	1	5.40142e-26	170.95	LGDK(1)VQLVGDDLFVTNTK	2	-0.50457	1			0.802
A0A0C4WI98	421	K	Enolase OS=Azotobacter chroococcum NCIMB 8003 OX=1328314 GN=eno PE=3 SV=1	eno	1	5.49305e-09	87.251	GK(1)APYDASALLK	2	0.19655	20	0.931	0.916	0.911	1.065	0.999	1.015	1.096	1.045	1.142	1.116	0.0056758	1.19	0.0027954	1.066	0.11714	1.116	0.0056758
A0A0C4WI98	69	K	Enolase OS=Azotobacter chroococcum NCIMB 8003 OX=1328314 GN=eno PE=3 SV=1	eno	1	2.62719e-43	211.84	GVMK(1)AVENVNQPIR	2	-1.6171	35	1.352	1.411	1.385	0.784	0.786	0.773	0.642	0.679	0.623	0.565	9.0845e-07	0.469	1.55957e-05	0.83	0.00189905	0.565	1.55957e-05
A0A0C4WI98	327	K	Enolase OS=Azotobacter chroococcum NCIMB 8003 OX=1328314 GN=eno PE=3 SV=1	eno	1	2.23995e-38	166.48	VQLVGDDLFVTNTK(1)ILK	2	-2.4485	4	0.976	1.246	0.776						0.182			0.182
A0A0C4WI98	431	K	Enolase OS=Azotobacter chroococcum NCIMB 8003 OX=1328314 GN=eno PE=3 SV=1	eno	1	3.18535e-29	192.6	APYDASALLK(1)RR	2	-1.0494	19	1.23	1.308	1.259	0.944	0.924	0.892	0.67	0.693	0.69	0.727	0.000198452	0.541	3.9201e-06	0.744	0.000116513	0.727	0.000198452
A0A0C4WI98	395	K	Enolase OS=Azotobacter chroococcum NCIMB 8003 OX=1328314 GN=eno PE=3 SV=1	eno	1	1.30431e-09	155.57	AGQIK(1)TGSLCR	2	-1.3606	9	1.447	1.558	1.637	0.677	0.667	0.658	0.545	0.486	0.529	0.431	2.0895e-05	0.336	2.27e-05	0.779	0.0020795	0.431	2.27e-05
A0A0C4WI98	419	K	Enolase OS=Azotobacter chroococcum NCIMB 8003 OX=1328314 GN=eno PE=3 SV=1	eno	1	4.01451e-05	79.809	IEEELK(1)GK	2	0.69683	10	0.998		0.04	1.496		1.351		1.24	1.308	2.743	0.43728	2.455	0.45526	0.895	0.196038	2.455	0.45526
A0A0C4WI98	335	K	Enolase OS=Azotobacter chroococcum NCIMB 8003 OX=1328314 GN=eno PE=3 SV=1	eno	1	4.33396e-18	142.51	EGIEK(1)GIGNSILIK	2	-2.1535	16	1.153	1.144	1.23	0.873	0.877	1	0.86	0.679	0.928	0.78	0.0075156	0.699	0.0195164	0.897	0.33036	0.78	0.0195164
A0A0C4WIA0	34	K	RpiR family transcriptional regulator HexR OS=Azotobacter chroococcum NCIMB 8003 OX=1328314 GN=Achr_22340 PE=4 SV=1	Achr_22340	1	0.000316233	65.408	VAEAILQDPK(1)QATR	2	-1.825	1	0.756
A0A0C4WIA0	24	K	RpiR family transcriptional regulator HexR OS=Azotobacter chroococcum NCIMB 8003 OX=1328314 GN=Achr_22340 PE=4 SV=1	Achr_22340	1	0.00103161	72.922	K(1)VAEAILQDPK	2	0.0024989	3	0.919		0.895			0.774				0.853
A0A0C4WIA0	20	K	RpiR family transcriptional regulator HexR OS=Azotobacter chroococcum NCIMB 8003 OX=1328314 GN=Achr_22340 PE=4 SV=1	Achr_22340	1	0.00112648	74.486	LEELNK(1)AER	2	0.077847	4			0.973		1.186	1.101	0.94			1.175		0.966		0.822
A0A0C4WIA4	48	K	Uncharacterized protein OS=Azotobacter chroococcum NCIMB 8003 OX=1328314 GN=Achr_22490 PE=4 SV=1	Achr_22490	1	2.32847e-07	133.9	EHAHALK(1)VR	2	-2.947	2		0.977		0.893						0.914
A0A0C4WIB1	69	K	Isochorismatase hydrolase protein OS=Azotobacter chroococcum NCIMB 8003 OX=1328314 GN=Achr_22820 PE=4 SV=1	Achr_22820	1	3.21907e-18	97.551	AAGTPVVHVK(1)HLGIPGGFLDPQGTR	3	-0.63004	14	1.874	1.613	1.614	0.375	0.357	0.416		0.249	0.294	0.225	2.2244e-05	0.16	0.00025606	0.709	0.027017	0.225	0.00025606
A0A0C4WIB1	144	K	Isochorismatase hydrolase protein OS=Azotobacter chroococcum NCIMB 8003 OX=1328314 GN=Achr_22820 PE=4 SV=1	Achr_22820	1	0.000203356	98.009	ATK(1)DYGYR	2	-1.4187	9	0.79	0.781	0.782	1.305	1.325	1.314	1.062	0.996	0.958	1.676	4.4425e-08	1.282	0.014642	0.765	0.0124961	1.282	0.014642
A0A0C4WIB3	8	K	Phasin family protein OS=Azotobacter chroococcum NCIMB 8003 OX=1328314 GN=phbP PE=4 SV=1	phbP	1	6.31272e-33	204.34	SFFDLEK(1)MESASK	2	-2.0111	25	1.19	1.306	1.52	0.22	0.236	0.282	1.152	1.3	1.323	0.184	7.9512e-05	0.94	0.52158	5.115	4.2239e-05	0.94	0.52158
A0A0C4WIB3	40	K	Phasin family protein OS=Azotobacter chroococcum NCIMB 8003 OX=1328314 GN=phbP PE=4 SV=1	phbP	1	0.000472374	108.92	LQFK(1)TLR	2	-2.3761	13	0.802	0.843	0.811	0.398	0.378	0.39	1.886	1.886	1.897	0.475	1.9887e-06	2.308	0.0003356	4.862	9.5685e-05
A0A0C4WIB3	36	K	Phasin family protein OS=Azotobacter chroococcum NCIMB 8003 OX=1328314 GN=phbP PE=4 SV=1	phbP	1	4.0256e-07	108.2	IFESAEELYK(1)LQFK	2	0.33279	2		0.628	0.963
A0A0C4WIB3	156	K	Phasin family protein OS=Azotobacter chroococcum NCIMB 8003 OX=1328314 GN=phbP PE=4 SV=1	phbP	1	1.54908e-07	108.25	AAK(1)QASEITASGIEAAANAAGQAAAQAASGK	3	-1.0226	5	1.165	1.094	1.045				0.369	0.524				0.405	0.0067815
A0A0C4WIB3	102	K	Phasin family protein OS=Azotobacter chroococcum NCIMB 8003 OX=1328314 GN=phbP PE=4 SV=1	phbP	1	2.92166e-14	160.98	FQAEVTK(1)LTER	2	-0.58996	11	0.92	0.881	0.834	0.415	0.384		1.46	1.583	1.551	0.455	0.00045686	1.743	0.000119346	3.833	7.5151e-05
A0A0C4WIB3	153	K	Phasin family protein OS=Azotobacter chroococcum NCIMB 8003 OX=1328314 GN=phbP PE=4 SV=1	phbP	1	3.04462e-196	330.25	SAVEGAGNVYESAQK(1)AAK	2	2.1425	27	1.214	1.261	1.253	0.239	0.237	0.238	1.492	1.38	1.35	0.192	8.3181e-09	1.133	0.0191022	5.913	0.0002968
A0A0C4WIB3	14	K	Phasin family protein OS=Azotobacter chroococcum NCIMB 8003 OX=1328314 GN=phbP PE=4 SV=1	phbP	1	6.11495e-277	358.74	MESASK(1)SNLDAVQQLNSK	2	0.53179	46	1.275	0.855	0.892	0.278	0.209	0.236	1.497	2.05	1.695	0.239	0.0007186	1.735	0.023222	7.25	8.3936e-05
A0A0C4WIB3	184	K	Phasin family protein OS=Azotobacter chroococcum NCIMB 8003 OX=1328314 GN=phbP PE=4 SV=1	phbP	1	8.54627e-07	89.684	QASEITASGIEAAANAAGQAAAQAASGK(1)K	3	-0.1436	3	0.78	0.837	0.725
A0A0C4WIB4	510	K	Peptidylprolyl isomerase OS=Azotobacter chroococcum NCIMB 8003 OX=1328314 GN=ppiD PE=4 SV=1	ppiD	1	0.000497217	88.921	GETLLSK(1)LR	2	-1.3019	8	0.946	1.073	1.265	1.001	0.92	0.986	0.768		0.753	0.885	0.25982	0.695	0.046397	0.785	0.0058964	0.885	0.25982
A0A0C4WIB4	474	K	Peptidylprolyl isomerase OS=Azotobacter chroococcum NCIMB 8003 OX=1328314 GN=ppiD PE=4 SV=1	ppiD	1	0.000586555	69.327	K(1)PEQLPFEQVADSIR	2	3.4513	3	0.879		1.27			0.294				0.274
A0A0C4WIB4	382	K	Peptidylprolyl isomerase OS=Azotobacter chroococcum NCIMB 8003 OX=1328314 GN=ppiD PE=4 SV=1	ppiD	1	5.47186e-09	86.135	NLK(1)SDQVEQAFVEASR	2	-0.60909	1		0.786
A0A0C4WIB4	493	K	Peptidylprolyl isomerase OS=Azotobacter chroococcum NCIMB 8003 OX=1328314 GN=ppiD PE=4 SV=1	ppiD	1	0.00214851	88.35	EHLLK(1)QR	2	-1.3394	3			1.288	0.935	0.679					0.627
A0A0C4WIB4	473	K	Peptidylprolyl isomerase OS=Azotobacter chroococcum NCIMB 8003 OX=1328314 GN=ppiD PE=4 SV=1	ppiD	0.971836	2.92736e-05	84.58	EHK(0.972)K(0.028)PEQLPFEQVADSIR	3	-0.25424	1			0.802
A0A0C4WIB6	365	K	Trigger factor OS=Azotobacter chroococcum NCIMB 8003 OX=1328314 GN=tig PE=3 SV=1	tig	1	2.14314e-10	136.94	QFEIKPDESK(1)VK	2	-1.948	18	1.587	1.876	1.727	0.537	0.42	0.535	0.499	0.355	0.403	0.287	0.000184407	0.242	0.00020395	0.842	0.24462	0.287	0.00020395
A0A0C4WIB6	272	K	Trigger factor OS=Azotobacter chroococcum NCIMB 8003 OX=1328314 GN=tig PE=3 SV=1	tig	1	8.6421e-05	86.205	AEVGK(1)NMDR	2	-1.5749	5		2.041		0.938			0.689	0.583	0.61	0.46		0.307		0.669		0.46
A0A0C4WIB6	85	K	Trigger factor OS=Azotobacter chroococcum NCIMB 8003 OX=1328314 GN=tig PE=3 SV=1	tig	1	0.00274605	63.212	LK(1)PAGAPSVEPK	2	-0.79304	7	1.111		1.246	0.988	0.985	0.931	0.852	0.865		0.821	0.028936	0.728	0.03206	0.887	0.0184225	0.821	0.03206
A0A0C4WIB6	428	K	Trigger factor OS=Azotobacter chroococcum NCIMB 8003 OX=1328314 GN=tig PE=3 SV=1	tig	1	4.241e-06	108.24	TVSYEEAVK(1)PAEAPQAA	2	2.0272	10	0.992	1.144	0.798	1.213	0.932	1.244	1.041	0.718	0.95	1.155	0.35262	0.923	0.62452	0.799	0.191157
A0A0C4WIB6	206	K	Trigger factor OS=Azotobacter chroococcum NCIMB 8003 OX=1328314 GN=tig PE=3 SV=1	tig	1	3.93921e-13	84.58	MIEGFEAGLVGVK(1)AGEER	2	1.4253	3	0.89	0.844	0.601
A0A0C4WIB6	95	K	Trigger factor OS=Azotobacter chroococcum NCIMB 8003 OX=1328314 GN=tig PE=3 SV=1	tig	1	4.67652e-09	139.7	LKPAGAPSVEPK(1)VFEK	3	-1.5323	11	1.648	1.716	1.816		0.425	0.429	0.2	0.212	0.325	0.247	3.9664e-05	0.142	0.00022132	0.575	0.063722	0.247	0.00022132
A0A0C4WIB6	183	K	Trigger factor OS=Azotobacter chroococcum NCIMB 8003 OX=1328314 GN=tig PE=3 SV=1	tig	1	2.5921e-38	135.89	IDGEAFAGGSAK(1)GTSLVLGSGR	2	0.022458	7	1.374	1.275	1.485			0.292	0.276	0.259		0.212		0.194	0.000118271	0.916		0.212
A0A0C4WIB6	48	K	Trigger factor OS=Azotobacter chroococcum NCIMB 8003 OX=1328314 GN=tig PE=3 SV=1	tig	1	0.000324711	99.589	VPGFRPGK(1)VPMSVIR	3	-2.0995	8	1.175	1.21	1.095		0.326	0.295				0.268	0.000142798
A0A0C4WIC1	102	K	Assimilatory nitrite reductase (NAD(P)H) small subunit OS=Azotobacter chroococcum NCIMB 8003 OX=1328314 GN=nasE PE=4 SV=1	nasE	1	0.0399458	40.502	VLLALK(1)SLK	2	-3.4829	1					1.136
A0A0C4WIC1	24	K	Assimilatory nitrite reductase (NAD(P)H) small subunit OS=Azotobacter chroococcum NCIMB 8003 OX=1328314 GN=nasE PE=4 SV=1	nasE	1	9.0995e-05	74.849	IVAGPK(1)GDIAIFR	2	-2.2818	6		0.642	0.547		1.652	1.431	1.061		1.069	2.593	0.0124837	1.791	0.0181847	0.691	0.036265	1.791	0.0181847
A0A0C4WIC3	274	K	AcnD-accessory protein PrpF OS=Azotobacter chroococcum NCIMB 8003 OX=1328314 GN=prpF PE=4 SV=1	prpF	1	3.21995e-11	153.08	QHTPK(1)IAFVAPATDYVASSGK	3	-0.76776	20	0.82	0.816	0.737	0.985	1.116	1.028	1.333	1.163	1.308	1.319	0.0054354	1.603	0.00102121	1.216	0.025698	1.319	0.0054354
A0A0C4WIC5	81	K	Transcriptional regulator CysB OS=Azotobacter chroococcum NCIMB 8003 OX=1328314 GN=cysB PE=3 SV=1	cysB	0.999971	3.46942e-12	110.14	KVESIK(1)QIAQEFSNEK	2	-0.64352	7	1.176	1.1	0.949		1.227	0.893	0.482		0.705	0.986	0.8849	0.552	0.033899	0.56	0.141963	0.986	0.8849
A0A0C4WIC5	92	K	Transcriptional regulator CysB OS=Azotobacter chroococcum NCIMB 8003 OX=1328314 GN=cysB PE=3 SV=1	cysB	1	0.000719713	47.361	K(1)GTLSIATTHTQAR	3	-1.0624	1		0.786
A0A0C4WIC5	302	K	Transcriptional regulator CysB OS=Azotobacter chroococcum NCIMB 8003 OX=1328314 GN=cysB PE=3 SV=1	cysB	1	0.000726592	72.042	PVLSK(1)AMQCHNK	3	-0.2405	5	0.896	1.021	0.722				1.019	0.873				1.075	0.615
A0A0C4WIC5	206	K	Transcriptional regulator CysB OS=Azotobacter chroococcum NCIMB 8003 OX=1328314 GN=cysB PE=3 SV=1	cysB	1	9.53227e-05	112.8	SK(1)LDEAFLNR	2	-1.9782	5	0.992	1.002	0.84	0.825		0.77				0.844	0.122678
A0A0C4WIC5	91	K	Transcriptional regulator CysB OS=Azotobacter chroococcum NCIMB 8003 OX=1328314 GN=cysB PE=3 SV=1	cysB	1	0.00100357	81.099	QIAQEFSNEK(1)K	2	0.12203	5	0.796	0.936	1.012			0.901	0.849			0.985		0.928		0.942		0.985
A0A0C4WIC5	2	K	Transcriptional regulator CysB OS=Azotobacter chroococcum NCIMB 8003 OX=1328314 GN=cysB PE=3 SV=1	cysB	1	0.0123905	44.42	MK(1)LQQLR	2	0.12433	2				1.296				1.041						0.803
A0A0C4WIC6	194	K	ErfK/YbiS/YcfS/YnhG family protein OS=Azotobacter chroococcum NCIMB 8003 OX=1328314 GN=Achr_23460 PE=4 SV=1	Achr_23460	1	0.00877449	80.294	K(1)FGIGMR	2	-1.4665	2		0.859	0.727
A0A0C4WIC6	234	K	ErfK/YbiS/YcfS/YnhG family protein OS=Azotobacter chroococcum NCIMB 8003 OX=1328314 GN=Achr_23460 PE=4 SV=1	Achr_23460	1	0.00481743	58.313	IINEPYK(1)FGISAGK	2	-2.3697	1	0.756
A0A0C4WIC6	273	K	ErfK/YbiS/YcfS/YnhG family protein OS=Azotobacter chroococcum NCIMB 8003 OX=1328314 GN=Achr_23460 PE=4 SV=1	Achr_23460	1	0.001679	53.517	HAALVDELLK(1)R	2	-1.1176	7			1.903	0.894	0.976	0.992	0.859	0.73	0.928	0.501		0.441		0.879	0.163955	0.501
A0A0C4WIC6	263	K	ErfK/YbiS/YcfS/YnhG family protein OS=Azotobacter chroococcum NCIMB 8003 OX=1328314 GN=Achr_23460 PE=4 SV=1	Achr_23460	1	6.69565e-13	87.727	SSVVDK(1)HAALVDELLK	2	-3.1713	6	1.495	1.234	1.402	0.151		0.425			0.245	0.209	0.190205	0.178		0.851		0.209
A0A0C4WIC6	257	K	ErfK/YbiS/YcfS/YnhG family protein OS=Azotobacter chroococcum NCIMB 8003 OX=1328314 GN=Achr_23460 PE=4 SV=1	Achr_23460	1	3.40432e-16	114.35	VYLEAHAPLEDDESAK(1)SSVVDK	3	0.69793	3	0.655	0.844	0.851
A0A0C4WIC7	61	K	Transcription elongation factor GreB OS=Azotobacter chroococcum NCIMB 8003 OX=1328314 GN=greB PE=3 SV=1	greB	1	0.00847108	58.889	SENAEYTYGK(1)K	2	-2.1435	1		0.786
A0A0C4WID1	208	K	FAD dependent oxidoreductase OS=Azotobacter chroococcum NCIMB 8003 OX=1328314 GN=Achr_23710 PE=4 SV=1	Achr_23710	1	0.00146847	56.378	GK(1)DIFEWMR	2	-0.62418	2	0.908	0.628
A0A0C4WID3	463	K	Catalase OS=Azotobacter chroococcum NCIMB 8003 OX=1328314 GN=Achr_23810 PE=3 SV=1	Achr_23810	1	1.89798e-06	104.49	HVANCGK(1)ADPAYGAGVAR	3	-1.3517	8	0.963	0.936	1.105	0.914	0.901		1.01	1.062	0.958	0.906	0.24484	1.009	0.86924	1.113	0.071504
A0A0C4WID3	216	K	Catalase OS=Azotobacter chroococcum NCIMB 8003 OX=1328314 GN=Achr_23810 PE=3 SV=1	Achr_23810	1	0.0178179	42.835	FHLK(1)CMQGIR	2	-2.2578	1			0.802
A0A0C4WID3	139	K	Catalase OS=Azotobacter chroococcum NCIMB 8003 OX=1328314 GN=Achr_23810 PE=3 SV=1	Achr_23810	1	0.000316201	81.799	DPLK(1)FPDLNHAVK	2	0.063239	7	1.876				0.53	0.713			0.511	0.331		0.272		0.822		0.331
A0A0C4WID3	148	K	Catalase OS=Azotobacter chroococcum NCIMB 8003 OX=1328314 GN=Achr_23810 PE=3 SV=1	Achr_23810	1	0.000150838	68.548	FPDLNHAVK(1)R	2	-6.4877	3	0.689	0.856
A0A0C4WID3	235	K	Catalase OS=Azotobacter chroococcum NCIMB 8003 OX=1328314 GN=Achr_23810 PE=3 SV=1	Achr_23810	1	1.22497e-08	123.99	NLSDAEAEAAIGK(1)CR	2	-1.0529	8	1.703	1.381	1.555	0.481		0.421	0.422	0.478	0.595	0.292	0.00092242	0.322	0.0006352	1.105	0.55564	0.322	0.00092242
A0A0C4WID3	454	K	Catalase OS=Azotobacter chroococcum NCIMB 8003 OX=1328314 GN=Achr_23810 PE=3 SV=1	Achr_23810	1	0.0205647	43.168	ALGEAPEEVK(1)R	2	-0.6904	2						1.084	1.261							1.163
A0A0C4WID5	27	K	Uncharacterized protein OS=Azotobacter chroococcum NCIMB 8003 OX=1328314 GN=Achr_23910 PE=4 SV=1	Achr_23910	1	3.80711e-05	73.655	LK(1)LVAGYESLAGR	2	-2.5923	3				1.167	1.072	1.234
A0A0C4WID7	102	K	Gluconate permease OS=Azotobacter chroococcum NCIMB 8003 OX=1328314 GN=gntT PE=4 SV=1	gntT	1	8.65196e-05	121.8	TLIQAFGK(1)ER	2	-2.9682	9	0.569	0.664	0.689	1.033	1.154	1.302	1.16	1.483	1.475	1.815	0.0025842	2.143	0.00161739	1.18	0.193698	1.815	0.0025842
A0A0C4WIE0	162	K	2-oxo-4-hydroxy-4-carboxy-5-ureidoimidazoline decarboxylase [Azotobacter chroococcum](predicted) OS=Azotobacter chroococcum NCIMB 8003 OX=1328314 GN=Achr_24160 PE=4 SV=1	Achr_24160	1	3.3522e-05	99.34	ALAEIDK(1)IALFR	2	-3.1091	9	0.895	1.15	0.776	0.643	0.468	0.567	1.364	1.561	1.677	0.595	0.025156	1.631	0.0184389	2.743	0.00078132
A0A0C4WIE2	461	K	Methylmalonic acid semialdehyde dehydrogenase OS=Azotobacter chroococcum NCIMB 8003 OX=1328314 GN=Achr_24260 PE=4 SV=1	Achr_24260	1	0.00488565	41.824	ASK(1)LGDLGPYGK	2	2.9468	1			0.802
A0A0C4WIE3	105	K	Copper-translocating P-type ATPase OS=Azotobacter chroococcum NCIMB 8003 OX=1328314 GN=Achr_24320 PE=3 SV=1	Achr_24320	1	5.13771e-06	76.196	K(1)VPGVTEASVNLASER	2	-3.3287	5					1.014	1.087	1.235	1.256	1.214					1.176	0.0110988
A0A0C4WIE4	3	K	FHA domain containing protein OS=Azotobacter chroococcum NCIMB 8003 OX=1328314 GN=Achr_24370 PE=4 SV=1	Achr_24370	1	0.00246726	69.093	MLK(1)LNFK	2	-1.726	7	0.76		0.507	1.106	1.002	1.194	1.334		1.615	1.737	0.04044	2.328	0.061478	1.34	0.057639	1.737	0.061478
A0A0C4WIE6	133	K	Bacteriophage Mu Gam like family protein OS=Azotobacter chroococcum NCIMB 8003 OX=1328314 GN=Achr_24470 PE=4 SV=1	Achr_24470	1	0.00288682	85.813	VK(1)EQLNK	2	-0.32884	4				1.492		1.306	0.981		0.906					0.674	0.036885
A0A0C4WIE9	240	K	Threonine--tRNA ligase OS=Azotobacter chroococcum NCIMB 8003 OX=1328314 GN=thrS PE=3 SV=1	thrS	1	0.00193847	81.32	IEEAEK(1)R	2	-2.109	6	0.798	0.966	0.915	0.766		1.156			1.081	1.076	0.76534	1.211		1.125		1.076
A0A0C4WIE9	84	K	Threonine--tRNA ligase OS=Azotobacter chroococcum NCIMB 8003 OX=1328314 GN=thrS PE=3 SV=1	thrS	1	0.00384727	43.177	HSCAHLVGHAVK(1)QLYPTAK	3	-2.4262	1	0.756
A0A0C4WIE9	130	K	Threonine--tRNA ligase OS=Azotobacter chroococcum NCIMB 8003 OX=1328314 GN=thrS PE=3 SV=1	thrS	1	6.65503e-05	83.438	ELIDK(1)DYDVVK	2	-2.3724	11	1.129	1.135	1.127		0.853	0.87	0.852	0.855	0.814	0.762	5.6525e-05	0.743	0.002882	0.975	0.33182	0.762	0.002882
A0A0C4WIE9	225	K	Threonine--tRNA ligase OS=Azotobacter chroococcum NCIMB 8003 OX=1328314 GN=thrS PE=3 SV=1	thrS	1	4.81242e-06	119.07	VYGTAWADK(1)K	2	-0.95488	7	0.586			1.123	1.512	1.162	1.152	1.163	1.122	2.16		1.955		0.905	0.43896	1.955
A0A0C4WIE9	39	K	Threonine--tRNA ligase OS=Azotobacter chroococcum NCIMB 8003 OX=1328314 GN=thrS PE=3 SV=1	thrS	1	0.000488243	78.816	ATVAGK(1)VDGR	2	-0.8234	7	1.342	1.32	1.17		0.77	0.826		0.127	0.683	0.625	0.0047026	0.317	0.3321	0.508	0.3583	0.625	0.3321
A0A0C4WIE9	156	K	Threonine--tRNA ligase OS=Azotobacter chroococcum NCIMB 8003 OX=1328314 GN=thrS PE=3 SV=1	thrS	1	0.0104766	83.358	SRGEDYK(1)LR	2	-2.2056	1	0.756
A0A0C4WIE9	199	K	Threonine--tRNA ligase OS=Azotobacter chroococcum NCIMB 8003 OX=1328314 GN=thrS PE=3 SV=1	thrS	1	0.00011343	98.009	LTK(1)LSGAYWR	2	-1.8356	9	1.115	1.043		1.338	1.311	0.256	0.305	1.473	1.35	0.897	0.6617	0.966	0.7381	1.077	0.90008	0.966	0.7381
A0A0C4WIE9	226	K	Threonine--tRNA ligase OS=Azotobacter chroococcum NCIMB 8003 OX=1328314 GN=thrS PE=3 SV=1	thrS	1	1.94173e-10	164.53	K(1)QLAAYIQR	2	-1.8731	9	0.554	0.523	0.58	1.273	1.265	1.22	1.484	1.408	1.354	2.268	1.75477e-05	2.562	1.9684e-05	1.13	0.0149045	2.268	1.9684e-05
A0A0C4WIE9	345	K	Threonine--tRNA ligase OS=Azotobacter chroococcum NCIMB 8003 OX=1328314 GN=thrS PE=3 SV=1	thrS	0.999742	8.45062e-07	40.324	DYAIKPMNCPCHVQVYNQGLK(1)SYR	4	-0.57526	1	0.756
A0A0C4WIE9	136	K	Threonine--tRNA ligase OS=Azotobacter chroococcum NCIMB 8003 OX=1328314 GN=thrS PE=3 SV=1	thrS	1	1.11115e-06	143.22	ELIDKDYDVVK(1)K	2	-0.30378	10	1.774	1.378	1.453	0.33	0.58	0.361		0.649	0.496	0.276	0.0023445	0.373	0.0059571	1.351	0.28108	0.373	0.0059571
A0A0C4WIE9	329	K	Threonine--tRNA ligase OS=Azotobacter chroococcum NCIMB 8003 OX=1328314 GN=thrS PE=3 SV=1	thrS	1	1.29119e-07	67.887	DYAIK(1)PMNCPCHVQVYNQGLK	3	-0.55143	2	0.858	0.68
A0A0C4WIE9	576	K	Threonine--tRNA ligase OS=Azotobacter chroococcum NCIMB 8003 OX=1328314 GN=thrS PE=3 SV=1	thrS	1	0.00658825	65.313	NEK(1)IGFK	2	-0.73916	5				1.27	1.266	1.185	1.141		0.957					0.846	0.0974
A0A0C4WIF2	128	K	Oxaloacetate decarboxylase OS=Azotobacter chroococcum NCIMB 8003 OX=1328314 GN=Achr_24790 PE=4 SV=1	Achr_24790	1	0.00306897	42.941	YGHK(1)TTDLIPLDEAVGK	3	-0.67273	1							1.185
A0A0C4WIF2	269	K	Oxaloacetate decarboxylase OS=Azotobacter chroococcum NCIMB 8003 OX=1328314 GN=Achr_24790 PE=4 SV=1	Achr_24790	1	4.86928e-08	124.46	ELCTK(1)YSTLNEYR	2	-0.53126	5	1.122	0.937	0.782						0.406			0.429
A0A0C4WIF2	264	K	Oxaloacetate decarboxylase OS=Azotobacter chroococcum NCIMB 8003 OX=1328314 GN=Achr_24790 PE=4 SV=1	Achr_24790	1	7.82186e-22	191.95	GVGPSDLNAK(1)ELCTK	2	-1.6894	10	0.65	0.666	0.648	1.258	1.219	1.249	1.261	1.351	1.206	1.897	4.897e-07	1.944	4.0642e-05	1.025	0.5336	1.897	4.0642e-05
A0A0C4WIF5	281	K	Cbb3-type cytochrome c oxidase subunit OS=Azotobacter chroococcum NCIMB 8003 OX=1328314 GN=ccoP PE=3 SV=1	ccoP	1	0.000941825	54.556	NGNMPAHK(1)EFLGNDK	2	1.3193	3	0.78	0.762
A0A0C4WIF5	127	K	Cbb3-type cytochrome c oxidase subunit OS=Azotobacter chroococcum NCIMB 8003 OX=1328314 GN=ccoP PE=3 SV=1	ccoP	1	1.52858e-19	115.05	YAAMPIEEAAK(1)QEQALK	2	1.4709	13	1.85	1.559	1.57	0.476	0.382		0.295	0.281	0.444	0.258	0.00112352	0.205	0.00049889	0.793	0.31132	0.258	0.00112352
A0A0C4WIF5	190	K	Cbb3-type cytochrome c oxidase subunit OS=Azotobacter chroococcum NCIMB 8003 OX=1328314 GN=ccoP PE=3 SV=1	ccoP	1	3.73245e-06	62.454	AAMPAWK(1)DVIGEEGIK	2	2.0941	4		0.443	1.152
A0A0C4WIF5	183	K	Cbb3-type cytochrome c oxidase subunit OS=Azotobacter chroococcum NCIMB 8003 OX=1328314 GN=ccoP PE=3 SV=1	ccoP	1	0.0140345	49.325	K(1)AAMPAWK	2	-0.32686	1			0.802
A0A0C4WIF5	199	K	Cbb3-type cytochrome c oxidase subunit OS=Azotobacter chroococcum NCIMB 8003 OX=1328314 GN=ccoP PE=3 SV=1	ccoP	1	2.912e-32	193.34	DVIGEEGIK(1)NTAAYVR	2	-0.19159	10	1.581	0.164	1.716		0.673	0.68	0.948	0.913	0.922	0.586	0.88956	0.804	0.82384	1.371	0.00023851	0.804	0.88956
A0A0C4WIF5	133	K	Cbb3-type cytochrome c oxidase subunit OS=Azotobacter chroococcum NCIMB 8003 OX=1328314 GN=ccoP PE=3 SV=1	ccoP	1	2.68007e-06	133.98	QEQALK(1)MGGR	2	-2.3314	14	1.315	1.248	1.37	0.796	0.822	0.898	0.722	0.706	0.665	0.64	0.00057839	0.532	6.2855e-05	0.832	0.0136435	0.64	0.00057839
A0A0C4WIF5	105	K	Cbb3-type cytochrome c oxidase subunit OS=Azotobacter chroococcum NCIMB 8003 OX=1328314 GN=ccoP PE=3 SV=1	ccoP	1	2.8283e-21	190.68	EMTK(1)ADEQYGPLFQK	2	-0.22593	8	1.389	1.528	1.703	0.36		0.404	0.491	0.636	0.556	0.248	0.00053815	0.364	0.00044106	1.469	0.036703	0.364	0.00053815
A0A0C4WIG2	217	K	Chromosome partition protein Smc OS=Azotobacter chroococcum NCIMB 8003 OX=1328314 GN=smc PE=3 SV=1	smc	1	1.86965e-07	135.28	QAQAAEK(1)YQECK	2	-2.2704	2					1.395	0.894
A0A0C4WIG3	152	K	Cytochrome c-type biogenesis protein CcmG/DsbE, thiol:disulfide oxidoreductase OS=Azotobacter chroococcum NCIMB 8003 OX=1328314 GN=ccmG PE=4 SV=1	ccmG	1	8.87015e-05	81.099	HK(1)FVGVIDER	2	-3.8194	4	0.722	0.977	1.037		0.579					0.635
A0A0C4WIG6	39	K	Sulfate ABC transporter-binding component-CysP-like protein OS=Azotobacter chroococcum NCIMB 8003 OX=1328314 GN=cysP PE=4 SV=1	cysP	1	0.000280544	65.933	DFYK(1)EYNPAFQK	2	0.91878	1			0.802
A0A0C4WIG6	182	K	Sulfate ABC transporter-binding component-CysP-like protein OS=Azotobacter chroococcum NCIMB 8003 OX=1328314 GN=cysP PE=4 SV=1	cysP	1	0.00329249	53.679	DFVGK(1)LFR	2	-0.73643	3	0.744	0.728	0.874
A0A0C4WIG6	287	K	Sulfate ABC transporter-binding component-CysP-like protein OS=Azotobacter chroococcum NCIMB 8003 OX=1328314 GN=cysP PE=4 SV=1	cysP	1	0.00226475	54.584	NPK(1)ILAEFADR	2	2.9745	3		1.505				0.871	0.397			0.579		0.264		0.456		0.579
A0A0C4WIG8	32	K	DEAD box and SNF-like helicase domain-containing protein OS=Azotobacter chroococcum NCIMB 8003 OX=1328314 GN=Achr_25660 PE=4 SV=1	Achr_25660	1	7.73345e-05	129.28	NK(1)TALLEQLK	2	-2.329	15	0.527	0.52	0.577	1.357	1.462	1.583	1.193	1.31	1.14	2.711	5.7678e-05	2.243	0.000101635	0.828	0.035301	2.243	0.000101635
A0A0C4WIG8	40	K	DEAD box and SNF-like helicase domain-containing protein OS=Azotobacter chroococcum NCIMB 8003 OX=1328314 GN=Achr_25660 PE=4 SV=1	Achr_25660	1	0.000249328	99.305	TALLEQLK(1)R	2	-2.5417	8	0.465	0.488		1.34	1.32	1.347	1.306	1.212	1.342	2.803	1.75953e-05	2.7	0.00018053	0.963	0.28548	2.7	0.00018053
A0A0C4WIG8	1112	K	DEAD box and SNF-like helicase domain-containing protein OS=Azotobacter chroococcum NCIMB 8003 OX=1328314 GN=Achr_25660 PE=4 SV=1	Achr_25660	1	0.000122556	73.655	LK(1)SQVLDELPAR	2	-2.7664	2	0.666		0.898
A0A0C4WIG9	59	K	Cold-shock DNA-binding domain-containing protein OS=Azotobacter chroococcum NCIMB 8003 OX=1328314 GN=Achr_25710 PE=4 SV=1	Achr_25710	1	1.42897e-06	117.3	GQK(1)GMQADEVQVV	2	-0.37762	14	1.794	1.538	1.441	0.391	0.363		0.441	0.508	0.482	0.237	0.00050292	0.3	9.9077e-05	1.265	0.029901	0.3	0.00050292
A0A0C4WIG9	56	K	Cold-shock DNA-binding domain-containing protein OS=Azotobacter chroococcum NCIMB 8003 OX=1328314 GN=Achr_25710 PE=4 SV=1	Achr_25710	1	6.52393e-113	278.06	SLQEGQQVSFVAVK(1)GQK	2	0.15779	10	1.634	1.916	2.027	0.27	0.315	0.368	0.335	0.458	0.433	0.171	8.3954e-05	0.22	0.000197637	1.286	0.128779	0.22	0.000197637
A0A0C4WIH0	512	K	Sulfate transporter, SulP family OS=Azotobacter chroococcum NCIMB 8003 OX=1328314 GN=Achr_25760 PE=4 SV=1	Achr_25760	1	0.000800614	67.881	FK(1)PFSDHPLAAR	3	-1.1703	3	0.775	0.788	0.78
A0A0C4WIH0	379	K	Sulfate transporter, SulP family OS=Azotobacter chroococcum NCIMB 8003 OX=1328314 GN=Achr_25760 PE=4 SV=1	Achr_25760	1	0.0085263	53.028	LASPHEFFK(1)VYR	3	-2.2836	1	0.756
A0A0C4WIH0	459	K	Sulfate transporter, SulP family OS=Azotobacter chroococcum NCIMB 8003 OX=1328314 GN=Achr_25760 PE=4 SV=1	Achr_25760	1	5.02591e-05	87.942	GAAIFSNLLGFK(1)K	2	-0.36482	4	0.825	1.18	0.999	0.191						0.191
A0A0C4WIH0	430	K	Sulfate transporter, SulP family OS=Azotobacter chroococcum NCIMB 8003 OX=1328314 GN=Achr_25760 PE=4 SV=1	Achr_25760	1	0.00475638	49.96	VPFGNFFK(1)AR	2	0.17396	1		0.786
A0A0C4WIH0	460	K	Sulfate transporter, SulP family OS=Azotobacter chroococcum NCIMB 8003 OX=1328314 GN=Achr_25760 PE=4 SV=1	Achr_25760	1	0.00110691	56.014	K(1)LFSQIDR	2	-2.7139	2	0.755		0.803
A0A0C4WIH1	203	K	Response regulator, transcriptional regulatory protein (Two-component), ColR OS=Azotobacter chroococcum NCIMB 8003 OX=1328314 GN=colR PE=4 SV=1	colR	0.999995	2.2362e-21	114.5	QALDK(1)PFDKPLLHTIHGVGYR	3	-1.2209	17	0.646	0.643	0.754	1.35	1.316	1.358	1.154	1.061	1.188	1.97	0.00021764	1.666	0.00119964	0.846	0.0087394	1.666	0.00119964
A0A0C4WIH1	207	K	Response regulator, transcriptional regulatory protein (Two-component), ColR OS=Azotobacter chroococcum NCIMB 8003 OX=1328314 GN=colR PE=4 SV=1	colR	0.996007	2.08006e-07	63.79	QALDK(0.004)PFDK(0.996)PLLHTIHGVGYR	4	-0.644	2	0.716	0.828
A0A0C4WIH1	165	K	Response regulator, transcriptional regulatory protein (Two-component), ColR OS=Azotobacter chroococcum NCIMB 8003 OX=1328314 GN=colR PE=4 SV=1	colR	1	2.34719e-13	164.31	LLAILMQK(1)SPAVVR	2	-0.97398	17	0.582	0.633		0.942	1.659	1.205	1.182	1.177	1.293	2.088	0.044997	2.004	0.00082402	0.96	0.93142	2.004	0.044997
A0A0C4WIH3	195	K	6-phosphogluconolactonase OS=Azotobacter chroococcum NCIMB 8003 OX=1328314 GN=pgl PE=3 SV=1	pgl	1	2.27645e-13	145.95	CLAIQGPAK(1)LETLR	2	-3.5809	9	0.716	0.73	0.808	1.028	1.149	1.077	1.273	1.233	1.353	1.444	0.00175524	1.712	0.00031683	1.186	0.0155386	1.444	0.00175524
A0A0C4WIH8	205	K	RNA binding protein, S1 family OS=Azotobacter chroococcum NCIMB 8003 OX=1328314 GN=Achr_26170 PE=3 SV=1	Achr_26170	1	0.0067596	50.834	EQGYIK(1)EVR	2	-0.65463	3	1.129					0.806			0.946	0.714		0.838		1.174		0.838
A0A0C4WIH8	274	K	RNA binding protein, S1 family OS=Azotobacter chroococcum NCIMB 8003 OX=1328314 GN=Achr_26170 PE=3 SV=1	Achr_26170	1	0.000653549	61.067	AIGGLYK(1)QGLIAIHDER	3	-1.41	2				1.137	1.175
A0A0C4WIH8	192	K	RNA binding protein, S1 family OS=Azotobacter chroococcum NCIMB 8003 OX=1328314 GN=Achr_26170 PE=3 SV=1	Achr_26170	1	0.00196148	51.43	NEVFK(1)FLR	2	-2.3469	3	0.756	0.775	0.814
A0A0C4WIH8	267	K	RNA binding protein, S1 family OS=Azotobacter chroococcum NCIMB 8003 OX=1328314 GN=Achr_26170 PE=3 SV=1	Achr_26170	1	0.0312359	42.835	K(1)AIGGLYK	2	-0.091109	1			0.802
A0A0C4WIH8	262	K	RNA binding protein, S1 family OS=Azotobacter chroococcum NCIMB 8003 OX=1328314 GN=Achr_26170 PE=3 SV=1	Achr_26170	1	0.00044054	67.881	LFGVSK(1)GSFK	2	-0.95549	5	1.095	1.094	1.089				0.447	0.492				0.43	0.03608
A0A0C4WIH8	187	K	RNA binding protein, S1 family OS=Azotobacter chroococcum NCIMB 8003 OX=1328314 GN=Achr_26170 PE=3 SV=1	Achr_26170	1	0.00074096	41.284	AIIDGQHWGLIHK(1)NEVFK	3	-1.5076	1						1.159
A0A0C4WII0	137	K	Type I antifreeze protein:HlyD family secretion protein OS=Azotobacter chroococcum NCIMB 8003 OX=1328314 GN=Achr_26270 PE=4 SV=1	Achr_26270	1	1.43708e-05	103.69	QAELVAAEK(1)HFQR	2	-0.26234	2	0.802	0.739
A0A0C4WII0	325	K	Type I antifreeze protein:HlyD family secretion protein OS=Azotobacter chroococcum NCIMB 8003 OX=1328314 GN=Achr_26270 PE=4 SV=1	Achr_26270	1	0.00013897	113.46	LLEK(1)HLEQVK	2	-0.93805	2	0.787		0.77
A0A0C4WII1	132	K	SRPBCC family protein [Azotobacter chroococcum](predicted) OS=Azotobacter chroococcum NCIMB 8003 OX=1328314 GN=Achr_26320 PE=4 SV=1	Achr_26320	1	0.00203528	72.038	LK(1)ALVEER	2	1.1676	3	0.263	1.742	0.349
A0A0C4WII3	233	K	AcCoA-C-Actrans: acetyl-CoA C-acetyltransferase family protein OS=Azotobacter chroococcum NCIMB 8003 OX=1328314 GN=Achr_26420 PE=3 SV=1	Achr_26420	0.977201	0.0530165	47.361	HDCTLDDLK(0.977)GLK(0.023)PVFK	3	-0.99467	1								1.157
A0A0C4WII3	209	K	AcCoA-C-Actrans: acetyl-CoA C-acetyltransferase family protein OS=Azotobacter chroococcum NCIMB 8003 OX=1328314 GN=Achr_26420 PE=3 SV=1	Achr_26420	1	0.00416576	46.033	AQILPIELK(1)GR	2	-1.6422	1									1.166
A0A0C4WII7	333	K	DNA gyrase subunit B OS=Azotobacter chroococcum NCIMB 8003 OX=1328314 GN=gyrB PE=3 SV=1	gyrB	1	0.00289644	58.889	VPDPK(1)FSSQTK	2	-1.7623	6		1.01	1.061		1.071	0.989	0.95		0.925	0.995	0.91252	0.905	0.071283	0.91	0.156197	0.995	0.91252
A0A0C4WII7	306	K	DNA gyrase subunit B OS=Azotobacter chroococcum NCIMB 8003 OX=1328314 GN=gyrB PE=3 SV=1	gyrB	1	7.45336e-10	121.96	NLNAYIEQEGLAK(1)K	2	-1.1588	7	1.36	1.482	1.384	0.592	0.447	0.342		0.462		0.327	0.0020599	0.328		1.004		0.328
A0A0C4WII7	489	K	DNA gyrase subunit B OS=Azotobacter chroococcum NCIMB 8003 OX=1328314 GN=gyrB PE=3 SV=1	gyrB	1	0.000443056	65.156	EEYNIDK(1)LR	2	1.2205	7	0.914	1.039	0.974	0.987	0.819		0.947	1.04		0.926	0.41102	1.018	0.77634	1.1	0.44398
A0A0C4WII7	441	K	DNA gyrase subunit B OS=Azotobacter chroococcum NCIMB 8003 OX=1328314 GN=gyrB PE=3 SV=1	gyrB	1	0.00109698	63.397	K(1)TQAILPLK	2	-2.5557	2	0.769	0.773
A0A0C4WII7	451	K	DNA gyrase subunit B OS=Azotobacter chroococcum NCIMB 8003 OX=1328314 GN=gyrB PE=3 SV=1	gyrB	1	0.00980069	49.96	GK(1)ILNVEK	2	3.6506	1		0.786
A0A0C4WII7	341	K	DNA gyrase subunit B OS=Azotobacter chroococcum NCIMB 8003 OX=1328314 GN=gyrB PE=3 SV=1	gyrB	1	0.00206465	63.397	DK(1)LVSSEVK	2	-1.1071	3			0.81	1.247					1.083	1.54		1.337		0.868		1.337
A0A0C4WII7	734	K	DNA gyrase subunit B OS=Azotobacter chroococcum NCIMB 8003 OX=1328314 GN=gyrB PE=3 SV=1	gyrB	1	3.16006e-05	119.94	EALAWLMAESTK(1)R	2	1.3675	13	1.053	0.756	0.834	0.83	1.026	1.172	1.166			1.146	0.38836	1.323		1.155		1.146
A0A0C4WII7	348	K	DNA gyrase subunit B OS=Azotobacter chroococcum NCIMB 8003 OX=1328314 GN=gyrB PE=3 SV=1	gyrB	1	0.000496849	53.051	LVSSEVK(1)TAVEQEMGK	2	-2.5352	1					1.136
A0A0C4WII7	715	K	DNA gyrase subunit B OS=Azotobacter chroococcum NCIMB 8003 OX=1328314 GN=gyrB PE=3 SV=1	gyrB	0.939962	0.0277302	51.864	K(0.94)K(0.06)PVSSFK	2	-0.72291	2			1.059					0.785				0.741
A0A0C4WII7	644	K	DNA gyrase subunit B OS=Azotobacter chroococcum NCIMB 8003 OX=1328314 GN=gyrB PE=3 SV=1	gyrB	1	0.00476635	46.033	ASEK(1)SGLTYR	2	0.21629	1		0.786
A0A0C4WII7	16	K	DNA gyrase subunit B OS=Azotobacter chroococcum NCIMB 8003 OX=1328314 GN=gyrB PE=3 SV=1	gyrB	1	0.000829813	72.038	VLK(1)GLDAVR	2	-1.4177	4	0.895	0.926	1.043				0.399					0.418
A0A0C4WII7	13	K	DNA gyrase subunit B OS=Azotobacter chroococcum NCIMB 8003 OX=1328314 GN=gyrB PE=3 SV=1	gyrB	1	4.05945e-28	144.2	SENQTYDSSSIK(1)VLK	2	-4.0246	6	1.352	1.282	1.371			0.306	0.371		0.344	0.229		0.268	5.7619e-05	1.168		0.268
A0A0C4WII7	449	K	DNA gyrase subunit B OS=Azotobacter chroococcum NCIMB 8003 OX=1328314 GN=gyrB PE=3 SV=1	gyrB	1	0.00389974	53.517	TQAILPLK(1)GK	2	-1.0461	3		0.983	1.039			0.526				0.52
A0A0C4WII9	179	K	OprE-like outer membrane porin OS=Azotobacter chroococcum NCIMB 8003 OX=1328314 GN=Achr_90 PE=4 SV=1	Achr_90	1	3.38697e-10	97.594	DLTLTAGK(1)IEHSTER	2	0.25101	3	0.784	0.791	0.767
A0A0C4WII9	256	K	OprE-like outer membrane porin OS=Azotobacter chroococcum NCIMB 8003 OX=1328314 GN=Achr_90 PE=4 SV=1	Achr_90	1	0.000361513	85.622	LPVGALK(1)SDLR	2	-3.486	3	0.738	0.841	0.765
A0A0C4WIJ0	72	K	dTDP-glucose 4,6-dehydratase OS=Azotobacter chroococcum NCIMB 8003 OX=1328314 GN=Achr_26670 PE=3 SV=1	Achr_26670	1	0.000196421	125.5	LFAEHK(1)PR	2	-2.662	6	0.929	1.013	0.991			0.626		0.973	1.012	0.64		1.015	0.6998	1.585
A0A0C4WIJ0	122	K	dTDP-glucose 4,6-dehydratase OS=Azotobacter chroococcum NCIMB 8003 OX=1328314 GN=Achr_26670 PE=3 SV=1	Achr_26670	1	6.64167e-05	56.938	AYWNGLEAADK(1)AAFR	2	-0.44588	2	0.771		0.786
A0A0C4WIJ0	322	K	dTDP-glucose 4,6-dehydratase OS=Azotobacter chroococcum NCIMB 8003 OX=1328314 GN=Achr_26670 PE=3 SV=1	Achr_26670	1	5.8999e-05	76.563	ELGWK(1)PAETFETGIR	2	-0.46057	8	1.164	1.375	1.496		0.554	0.735	0.482	0.716	0.815	0.479	0.0137188	0.499	0.0149192	1.041	0.91564	0.499	0.0149192
A0A0C4WIJ0	364	K	dTDP-glucose 4,6-dehydratase OS=Azotobacter chroococcum NCIMB 8003 OX=1328314 GN=Achr_26670 PE=3 SV=1	Achr_26670	1	0.000279607	62.271	DWVQTQYGAK(1)A	2	-1.8784	1	0.756
A0A0C4WIJ0	242	K	dTDP-glucose 4,6-dehydratase OS=Azotobacter chroococcum NCIMB 8003 OX=1328314 GN=Achr_26670 PE=3 SV=1	Achr_26670	1	1.48004e-36	141.36	VLEAGK(1)PGETYNVGGWNEK	2	-0.14645	9	1.188	1.064	1.02	0.883	0.895	0.914	0.927	1.003	0.964	0.823	0.014264	0.884	0.075617	1.075	0.044418	0.884	0.075617
A0A0C4WIJ4	604	K	Group 1 glycosyl transferase OS=Azotobacter chroococcum NCIMB 8003 OX=1328314 GN=Achr_26770 PE=4 SV=1	Achr_26770	1	2.14507e-05	106.35	HK(1)PAFCAAELHSR	3	0.6651	10	0.613	0.62	0.597	1.277	1.283	1.387	1.27	1.323	1.2	2.157	1.60753e-05	2.073	1.90414e-05	0.961	0.36404	2.073	1.90414e-05
A0A0C4WIJ4	355	K	Group 1 glycosyl transferase OS=Azotobacter chroococcum NCIMB 8003 OX=1328314 GN=Achr_26770 PE=4 SV=1	Achr_26770	1	1.67761e-05	95.138	ALYQSHGYK(1)ALQAR	2	-1.9297	8	0.582		0.293	1.271	1.566	1.464	1.433		1.088	3.277	0.0189379	2.881	0.095879	0.879	0.37638	2.881	0.095879
A0A0C4WIJ5	151	K	Oligopeptidase A, Metallo peptidase, MEROPS family M03A OS=Azotobacter chroococcum NCIMB 8003 OX=1328314 GN=Achr_240 PE=3 SV=1	Achr_240	1	7.17397e-17	142.08	DFHLSGIDLPEDK(1)QK	2	-0.6654	24	1.162	1.326	1.058	0.737	0.361	1.076	0.953	1.129	0.937	0.613	0.150701	0.851	0.144515	1.389	0.26704	0.851	0.150701
A0A0C4WIJ8	403	K	Chromosomal replication initiator protein DnaA OS=Azotobacter chroococcum NCIMB 8003 OX=1328314 GN=dnaA PE=3 SV=1	dnaA	1	0.00671766	53.517	IK(1)IADLLSK	2	-0.58637	7	0.666	0.731	0.776	1.555	1.473			0.816	1.049	2.09	0.00120168	1.287	0.11028	0.616	0.061896	1.287	0.11028
A0A0C4WIJ8	236	K	Chromosomal replication initiator protein DnaA OS=Azotobacter chroococcum NCIMB 8003 OX=1328314 GN=dnaA PE=3 SV=1	dnaA	1	0.000252003	87.942	ALQLNAINEFK(1)R	2	-0.93523	5				1.031	1.482	1.313		1.041	0.918					0.768	0.178159
A0A0C4WIJ9	356	K	Mannose-6-phosphate isomerase/mannose-1-phosphate guanylyltransferase OS=Azotobacter chroococcum NCIMB 8003 OX=1328314 GN=Achr_26870 PE=3 SV=1	Achr_26870	1	3.59004e-06	143.56	HIVSQLK(1)R	2	-1.2402	9	0.344	0.344	0.358	1.601	1.605	1.533	1.446	1.36	1.363	4.531	9.149e-08	3.986	2.758e-07	0.88	0.0068241	3.986	2.758e-07
A0A0C4WIJ9	26	K	Mannose-6-phosphate isomerase/mannose-1-phosphate guanylyltransferase OS=Azotobacter chroococcum NCIMB 8003 OX=1328314 GN=Achr_26870 PE=3 SV=1	Achr_26870	1	0.0089093	57.042	THPK(1)PFMPLPDGENLIR	3	-2.0201	1	0.756
A0A0C4WIJ9	441	K	Mannose-6-phosphate isomerase/mannose-1-phosphate guanylyltransferase OS=Azotobacter chroococcum NCIMB 8003 OX=1328314 GN=Achr_26870 PE=3 SV=1	Achr_26870	1	1.92369e-27	117.77	EFMLNTNESTFIPAGHK(1)HR	3	0.13794	16	0.934	0.636	0.814	1.249	1.396	1.316		0.706	1.058	1.661	0.0113394	1.11	0.67658	0.668	0.073563	1.11	0.67658
A0A0C4WIK2	271	K	30S ribosomal protein S1 OS=Azotobacter chroococcum NCIMB 8003 OX=1328314 GN=rpsA PE=3 SV=1	rpsA	1	1.60476e-17	160.62	QLGEDPWVAIK(1)AR	2	-2.4832	9	1.569	1.649	1.638	0.527	0.593	0.664	0.42	0.531	0.501	0.367	0.000122681	0.299	7.6925e-05	0.814	0.100664	0.367	0.000122681
A0A0C4WIK2	155	K	30S ribosomal protein S1 OS=Azotobacter chroococcum NCIMB 8003 OX=1328314 GN=rpsA PE=3 SV=1	rpsA	1	0.00734461	69.905	ELEFK(1)VIK	2	-0.65134	2					1.259			1.031						0.819
A0A0C4WIK2	347	K	30S ribosomal protein S1 OS=Azotobacter chroococcum NCIMB 8003 OX=1328314 GN=rpsA PE=3 SV=1	rpsA	1	6.64145e-05	113.14	ISLGIK(1)QCK	2	-1.4566	9	1.405	1.566	1.481	0.608	0.604	0.587	0.738	0.672	0.632	0.404	1.53321e-05	0.459	0.000141062	1.135	0.054563	0.459	0.000141062
A0A0C4WIK2	520	K	30S ribosomal protein S1 OS=Azotobacter chroococcum NCIMB 8003 OX=1328314 GN=rpsA PE=3 SV=1	rpsA	1	0.00636603	51.864	VISLSIK(1)AK	2	-0.79103	2	0.522	1.03
A0A0C4WIK2	158	K	30S ribosomal protein S1 OS=Azotobacter chroococcum NCIMB 8003 OX=1328314 GN=rpsA PE=3 SV=1	rpsA	1	0.0014191	130	VIK(1)LDQK	2	0.88549	9	0.978	1.032	1.086	1.077	1.066	1.006	0.975	0.862	0.875	1.017	0.66152	0.876	0.053875	0.861	0.027237
A0A0C4WIK2	363	K	30S ribosomal protein S1 OS=Azotobacter chroococcum NCIMB 8003 OX=1328314 GN=rpsA PE=3 SV=1	rpsA	1	9.91229e-09	81.48	SNPWEDFSSHYNK(1)GDR	3	-1.736	12	1.399	1.245	1.196	0.879	0.846	0.869	0.689	0.726	0.728	0.676	0.00128127	0.558	0.00032023	0.826	0.00083867	0.676	0.00128127
A0A0C4WIK2	522	K	30S ribosomal protein S1 OS=Azotobacter chroococcum NCIMB 8003 OX=1328314 GN=rpsA PE=3 SV=1	rpsA	1	2.80805e-15	197.3	AK(1)DVDDEKDAIK	2	-0.20599	18	1.419	1.465	1.471	0.8	0.785	0.773	0.559	0.544	0.525	0.541	1.0966e-06	0.374	6.7307e-07	0.69	5.8596e-05	0.541	1.0966e-06
A0A0C4WIK2	532	K	30S ribosomal protein S1 OS=Azotobacter chroococcum NCIMB 8003 OX=1328314 GN=rpsA PE=3 SV=1	rpsA	1	1.22604e-11	149.58	DVDDEKDAIK(1)ELR	2	-0.27838	17	1.634	1.557	1.55	0.524	0.604	0.45	0.557	0.628	0.638	0.333	0.00021813	0.385	3.5855e-05	1.155	0.190856	0.385	0.00021813
A0A0C4WIK2	410	K	30S ribosomal protein S1 OS=Azotobacter chroococcum NCIMB 8003 OX=1328314 GN=rpsA PE=3 SV=1	rpsA	0.900539	6.13196e-06	61.503	FK(0.901)K(0.099)GDELETVILSVDPERER	3	-0.20061	2	0.669		0.895
A0A0C4WIK2	350	K	30S ribosomal protein S1 OS=Azotobacter chroococcum NCIMB 8003 OX=1328314 GN=rpsA PE=3 SV=1	rpsA	1	2.40679e-16	137.39	QCK(1)SNPWEDFSSHYNK	3	-1.741	11	1.716	1.629	1.612	0.57	0.611	0.619	0.453	0.367	0.459	0.363	2.9928e-06	0.258	5.724e-05	0.711	0.0107841	0.363	5.724e-05
A0A0C4WIK2	536	K	30S ribosomal protein S1 OS=Azotobacter chroococcum NCIMB 8003 OX=1328314 GN=rpsA PE=3 SV=1	rpsA	1	7.03498e-46	174.02	K(1)QETEAPGPTTIGDLIR	2	-0.87764	12	1.42	1.363	1.45	0.769	0.786	0.741	0.635	0.593	0.637	0.542	1.83119e-05	0.441	1.5046e-05	0.812	0.00199854	0.542	1.83119e-05
A0A0C4WIK2	528	K	30S ribosomal protein S1 OS=Azotobacter chroococcum NCIMB 8003 OX=1328314 GN=rpsA PE=3 SV=1	rpsA	1	5.82997e-10	165.09	DVDDEK(1)DAIK	2	-0.29501	19	1.306	1.336	1.385	0.881	0.905	0.867	0.647	0.582	0.588	0.659	3.9624e-05	0.451	2.4979e-05	0.685	0.00045806	0.659	3.9624e-05
A0A0C4WIK2	411	K	30S ribosomal protein S1 OS=Azotobacter chroococcum NCIMB 8003 OX=1328314 GN=rpsA PE=3 SV=1	rpsA	1	7.32736e-06	91.457	K(1)GDELETVILSVDPERER	3	-0.19501	3	0.884	0.742	0.711
A0A0C4WIK2	459	K	30S ribosomal protein S1 OS=Azotobacter chroococcum NCIMB 8003 OX=1328314 GN=rpsA PE=3 SV=1	rpsA	1	0.00031697	92.732	GTVK(1)EVDAK	2	-1.1942	8	1.277	1.468	1.558	0.684	0.613	0.573	0.524		0.514	0.435	0.00044175	0.362	0.00092377	0.833	0.074104	0.435	0.00092377
A0A0C4WIK2	260	K	30S ribosomal protein S1 OS=Azotobacter chroococcum NCIMB 8003 OX=1328314 GN=rpsA PE=3 SV=1	rpsA	1	0.002149	40.83	VSLGLK(1)QLGEDPWVAIK	2	-0.99475	1	0.756
A0A0C4WIK2	196	K	30S ribosomal protein S1 OS=Azotobacter chroococcum NCIMB 8003 OX=1328314 GN=rpsA PE=3 SV=1	rpsA	1	5.66525e-221	305.67	EALLESLQEGQQVK(1)GIVK	2	-0.36579	11	1.439	1.88	2.3	0.413	0.36	0.434	0.301	0.355	0.273	0.215	0.00048421	0.165	0.00033532	0.77	0.049342	0.215	0.00048421
A0A0C4WIK2	117	K	30S ribosomal protein S1 OS=Azotobacter chroococcum NCIMB 8003 OX=1328314 GN=rpsA PE=3 SV=1	rpsA	1	0.000384663	50.09	VK(1)GGFTVDINGIR	2	-1.678	2	0.772		0.785
A0A0C4WIK2	496	K	30S ribosomal protein S1 OS=Azotobacter chroococcum NCIMB 8003 OX=1328314 GN=rpsA PE=3 SV=1	rpsA	1	1.18131e-05	134.2	NVLK(1)EGDEVEAK	2	-1.1608	9	1.342	1.455	1.423	0.786	0.788	0.722	0.664	0.611	0.614	0.544	8.2165e-05	0.448	2.2116e-05	0.823	0.0077606	0.544	8.2165e-05
A0A0C4WIK2	504	K	30S ribosomal protein S1 OS=Azotobacter chroococcum NCIMB 8003 OX=1328314 GN=rpsA PE=3 SV=1	rpsA	1	2.58671e-08	135.5	EGDEVEAK(1)IISIDR	2	2.1296	3	0.851	0.58	0.912
A0A0C4WIK2	150	K	30S ribosomal protein S1 OS=Azotobacter chroococcum NCIMB 8003 OX=1328314 GN=rpsA PE=3 SV=1	rpsA	1	8.93397e-25	186.27	DTTHLEGK(1)ELEFK	3	-1.9345	18	0.973	1.043	0.979	1.037	0.977	0.957	1.005	1.033	0.999	0.992	0.8161	1.014	0.59006	1.022	0.43954
A0A0C4WIK5	315	K	Phosphoserine aminotransferase OS=Azotobacter chroococcum NCIMB 8003 OX=1328314 GN=serC PE=3 SV=1	serC	1	6.12569e-31	142.71	LDK(1)AFLAGAEAR	2	-1.1532	35	0.848	0.837	0.663	1.04	1.01	0.949	1.295	1.251	1.426	1.277	0.041343	1.692	0.0039828	1.324	0.004159	1.277	0.041343
A0A0C4WIK5	312	K	Phosphoserine aminotransferase OS=Azotobacter chroococcum NCIMB 8003 OX=1328314 GN=serC PE=3 SV=1	serC	1	0.00315084	72.038	LADEK(1)LDK	2	-0.14807	10	0.725	0.828	0.877	0.979	1.083	0.976	1.272	1.26	1.29	1.25	0.02684	1.573	0.0151561	1.258	0.0027004	1.25	0.02684
A0A0C4WIK5	330	K	Phosphoserine aminotransferase OS=Azotobacter chroococcum NCIMB 8003 OX=1328314 GN=serC PE=3 SV=1	serC	1	2.31204e-05	117.18	GLLNLK(1)GHR	2	-1.5147	9	0.753	0.88	0.741	1.039	0.981	0.918	1.456	1.281	1.267	1.238	0.030415	1.687	0.00177541	1.363	0.0056974	1.238	0.030415
A0A0C4WIK5	111	K	Phosphoserine aminotransferase OS=Azotobacter chroococcum NCIMB 8003 OX=1328314 GN=serC PE=3 SV=1	serC	1	2.77357e-05	133.9	K(1)AMEEAR	2	-0.40821	9	0.709	0.78	0.758	1.211	1.11	1.137	1.301	1.19	1.179	1.539	0.00035894	1.633	0.00031739	1.061	0.21994	1.539	0.00035894
A0A0C4WIK8	112	K	Phosphoglycolate phosphatase 2 (PGP 2) OS=Azotobacter chroococcum NCIMB 8003 OX=1328314 GN=gph PE=3 SV=1	gph	1	0.00013513	67.881	LLWGVVTNK(1)PLR	2	-2.4037	3	0.545	0.723	1.089
A0A0C4WIL1	271	K	DNA-binding transcriptional regulator HexR OS=Azotobacter chroococcum NCIMB 8003 OX=1328314 GN=Achr_27070 PE=4 SV=1	Achr_27070	1	0.00808935	46.447	IK(1)ESLAQTR	2	-0.14577	1			0.802
A0A0C4WIL6	157	K	Carbonic anhydrase OS=Azotobacter chroococcum NCIMB 8003 OX=1328314 GN=Achr_360 PE=3 SV=1	Achr_360	1	9.08312e-05	66.619	HAEVAK(1)IVMQENR	2	-1.1402	3	0.79	0.66	0.895
A0A0C4WIL9	115	K	Sua5/YciO/YrdC/YwlC family protein OS=Azotobacter chroococcum NCIMB 8003 OX=1328314 GN=Achr_27120 PE=3 SV=1	Achr_27120	1	0.0324496	44.42	IMLHPK(1)R	2	1.3884	2	0.715			1.242						1.737
A0A0C4WIM0	765	K	DNA polymerase I OS=Azotobacter chroococcum NCIMB 8003 OX=1328314 GN=polA PE=3 SV=1	polA	1	0.000178487	98.009	K(1)QAQAYIDR	2	-1.8463	8	0.646	0.77	0.725	1.278	1.305	1.281		1.055	1.178	1.805	0.0075818	1.564	0.0105037	0.867	0.23378	1.564	0.0105037
A0A0C4WIM0	233	K	DNA polymerase I OS=Azotobacter chroococcum NCIMB 8003 OX=1328314 GN=polA PE=3 SV=1	polA	1	0.000801398	81.163	SLAAK(1)LEEHR	2	-3.5983	7	0.813	1.027		1.027	1.196	1.179	1.101		0.872	1.233	0.140583	1.072	0.71344	0.87	0.27214	1.072	0.71344
A0A0C4WIM0	840	K	DNA polymerase I OS=Azotobacter chroococcum NCIMB 8003 OX=1328314 GN=polA PE=3 SV=1	polA	1	1.3621e-13	111.38	TAINAPMQGSAADIIK(1)R	2	-1.3012	5	0.83	0.811	0.699
A0A0C4WIM0	446	K	DNA polymerase I OS=Azotobacter chroococcum NCIMB 8003 OX=1328314 GN=polA PE=3 SV=1	polA	1	0.000199535	63.766	HDMDSLALK(1)YLGHGTIR	3	-2.8622	1			0.802
A0A0C4WIM0	461	K	DNA polymerase I OS=Azotobacter chroococcum NCIMB 8003 OX=1328314 GN=polA PE=3 SV=1	polA	1	0.00143726	57.032	FEDIAGK(1)GAR	2	-3.4879	3	0.718	0.881	0.745
A0A0C4WIM0	497	K	DNA polymerase I OS=Azotobacter chroococcum NCIMB 8003 OX=1328314 GN=polA PE=3 SV=1	polA	1	0.000125888	102.55	K(1)LEAIPALAR	2	-1.9085	9	0.767	0.842	0.782	1.214	1.207	1.081	1.142	1.093	1.171	1.465	0.00128246	1.425	0.00052345	0.973	0.56516	1.425	0.00128246
A0A0C4WIM0	626	K	DNA polymerase I OS=Azotobacter chroococcum NCIMB 8003 OX=1328314 GN=polA PE=3 SV=1	polA	1	4.1122e-10	112.93	GTYTDK(1)LPQQINPR	2	-1.3294	9	0.653	1.247	0.968	1.312	0.768	1.033	1.345	1.041	0.73	1.085	0.72312	1.086	0.75442	1.001	0.98068	1.085	0.75442
A0A0C4WIM1	69	K	Uncharacterized protein OS=Azotobacter chroococcum NCIMB 8003 OX=1328314 GN=Achr_27170 PE=4 SV=1	Achr_27170	1	2.65201e-42	200.82	TMHK(1)AYQEAAQEK	3	-1.6626	32	1.769	1.68	1.652	0.45	0.434	0.489	0.188	0.137		0.269	2.7994e-06	0.096	0.042979	0.355	0.0036966	0.269	0.042979
A0A0C4WIM1	50	K	Uncharacterized protein OS=Azotobacter chroococcum NCIMB 8003 OX=1328314 GN=Achr_27170 PE=4 SV=1	Achr_27170	1	2.94172e-18	108.94	GADGMAGMPGK(1)MGGMHGFNLNPEQR	3	0.21822	16	0.774	0.717	0.854
A0A0C4WIM1	99	K	Uncharacterized protein OS=Azotobacter chroococcum NCIMB 8003 OX=1328314 GN=Achr_27170 PE=4 SV=1	Achr_27170	1	1.30253e-38	212.69	EAMQK(1)ELQASR	2	-2.6335	31	1.794	1.677	1.658	0.431	0.394	0.38	0.25		0.205	0.235	2.721e-06	0.133	0.000139238	0.566	0.0074795	0.235	0.000139238
A0A0C4WIM1	88	K	Uncharacterized protein OS=Azotobacter chroococcum NCIMB 8003 OX=1328314 GN=Achr_27170 PE=4 SV=1	Achr_27170	1	1.26068e-20	171.2	YLDK(1)LSEADKEAMQK	2	0.18129	10	1.097	1.24	1.228		0.323		0.185			0.272		0.156		0.573		0.272
A0A0C4WIM1	94	K	Uncharacterized protein OS=Azotobacter chroococcum NCIMB 8003 OX=1328314 GN=Achr_27170 PE=4 SV=1	Achr_27170	1	0.00019379	101.82	LSEADK(1)EAMQK	2	-2.4314	7		1.09	1.114		0.254					0.23
A0A0C4WIM1	148	K	Uncharacterized protein OS=Azotobacter chroococcum NCIMB 8003 OX=1328314 GN=Achr_27170 PE=4 SV=1	Achr_27170	0.999956	0.0230181	129.28	WKAEK(1)EGKPQ	2	-2.7265	2	0.812	0.729
A0A0C4WIM1	122	K	Uncharacterized protein OS=Azotobacter chroococcum NCIMB 8003 OX=1328314 GN=Achr_27170 PE=4 SV=1	Achr_27170	1	3.72207e-33	211.52	DQLTPEQLK(1)AFDER	2	0.9782	9	1.886	1.862	1.701	0.497	0.486	0.503	0.296	0.289	0.272	0.273	1.4069e-06	0.157	7.2915e-07	0.577	3.7298e-05	0.273	1.4069e-06
A0A0C4WIM1	78	K	Uncharacterized protein OS=Azotobacter chroococcum NCIMB 8003 OX=1328314 GN=Achr_27170 PE=4 SV=1	Achr_27170	1	1.90799e-07	159.11	AYQEAAQEK(1)R	2	-2.2794	9	1.615	1.609	1.524	0.783	0.8	0.743	0.373	0.354	0.335	0.49	1.79401e-05	0.224	1.0235e-06	0.457	3.6267e-05	0.49	1.79401e-05
A0A0C4WIM4	750	K	Acyl-CoA dehydrogenase family protein OS=Azotobacter chroococcum NCIMB 8003 OX=1328314 GN=Achr_27270 PE=4 SV=1	Achr_27270	1	0.0619503	51.456	K(1)LRAALR	2	-11.932	1					1.136
A0A0C4WIM7	199	K	Thiopurine S-methyltransferase OS=Azotobacter chroococcum NCIMB 8003 OX=1328314 GN=tpm PE=3 SV=1	tpm	1	0.00440306	51.43	ENWK(1)FLQR	2	-0.79345	1	0.756
A0A0C4WIN6	8	K	Electron transfer flavoprotein beta-subunit OS=Azotobacter chroococcum NCIMB 8003 OX=1328314 GN=Achr_27700 PE=4 SV=1	Achr_27700	1	0.00848029	64.547	VLVAVK(1)R	2	-0.071027	2	0.758		0.8
A0A0C4WIN6	241	K	Electron transfer flavoprotein beta-subunit OS=Azotobacter chroococcum NCIMB 8003 OX=1328314 GN=Achr_27700 PE=4 SV=1	Achr_27700	1	0.000144733	92.445	VGSVAELVEK(1)LK	2	-1.6566	10	1.223	1.366	1.23		0.586	0.543	0.149			0.443	0.0006557	0.117		0.264		0.443
A0A0C4WIN6	219	K	Electron transfer flavoprotein beta-subunit OS=Azotobacter chroococcum NCIMB 8003 OX=1328314 GN=Achr_27700 PE=4 SV=1	Achr_27700	1	8.67608e-05	94.804	TLK(1)VEAPAER	2	-1.2166	9	1.125	1.181	1.201	0.918	0.906	0.872	0.875	0.85	0.828	0.769	0.00045916	0.728	0.0002356	0.947	0.069842	0.769	0.00045916
A0A0C4WIN6	102	K	Electron transfer flavoprotein beta-subunit OS=Azotobacter chroococcum NCIMB 8003 OX=1328314 GN=Achr_27700 PE=4 SV=1	Achr_27700	1	1.01606e-19	146.48	LLK(1)AVVDK	2	-1.0289	14	1.369	1.494	1.603	0.63	0.637	0.626	0.632	0.606	0.695	0.424	0.0028619	0.433	0.000161927	1.021	0.68342	0.433	0.0028619
A0A0C4WIN6	2	K	Electron transfer flavoprotein beta-subunit OS=Azotobacter chroococcum NCIMB 8003 OX=1328314 GN=Achr_27700 PE=4 SV=1	Achr_27700	1	0.0188062	41.025	MK(1)VLVAVK	2	0.80725	2		0.842	0.745
A0A0C4WIN6	20	K	Electron transfer flavoprotein beta-subunit OS=Azotobacter chroococcum NCIMB 8003 OX=1328314 GN=Achr_27700 PE=4 SV=1	Achr_27700	1	5.00581e-25	205.26	VK(1)ADGSGVDLANVK	2	-2.268	10	1.296	1.348	1.482	0.75	0.731	0.718	0.741	0.722	0.667	0.533	0.000117036	0.516	0.00020127	0.969	0.39144	0.533	0.00020127
A0A0C4WIN6	107	K	Electron transfer flavoprotein beta-subunit OS=Azotobacter chroococcum NCIMB 8003 OX=1328314 GN=Achr_27700 PE=4 SV=1	Achr_27700	1	1.03269e-45	185.9	AVVDK(1)EQPQLVITGK	2	-1.7395	11	1.296	1.309	1.269	0.768	0.854	0.812	0.753	0.72	0.788	0.628	0.000124787	0.584	4.0291e-05	0.929	0.141838	0.628	0.000124787
A0A0C4WIP3	195	K	Phosphate acyltransferase OS=Azotobacter chroococcum NCIMB 8003 OX=1328314 GN=plsX PE=3 SV=1	plsX	1	5.08775e-32	136.94	GNQQVK(1)QAAVLLQQAR	2	-0.97529	8	0.716	0.91		1.213	1.328	1.288	0.977	0.99	1.056	1.57	0.0174175	1.239	0.101298	0.79	0.0027425	1.239	0.101298
A0A0C4WIP6	21	K	3-deoxy-manno-octulosonate cytidylyltransferase OS=Azotobacter chroococcum NCIMB 8003 OX=1328314 GN=kdsB PE=3 SV=1	kdsB	1	0.000885907	60	LPGK(1)PLQDIAGK	2	-0.33352	2		0.922	0.663
A0A0C4WIP6	29	K	3-deoxy-manno-octulosonate cytidylyltransferase OS=Azotobacter chroococcum NCIMB 8003 OX=1328314 GN=kdsB PE=3 SV=1	kdsB	0.999951	0.00247746	47.915	LPGKPLQDIAGK(1)PMIR	3	-1.8234	2		1.336							0.351			0.263
A0A0C4WIP7	37	K	NAD(P)H dehydrogenase (quinone) OS=Azotobacter chroococcum NCIMB 8003 OX=1328314 GN=Achr_900 PE=3 SV=1	Achr_900	1	0.00147531	53.517	SVPGVEVTLK(1)R	2	-2.2757	3		1.219		0.96					0.74	0.788		0.607		0.771		0.788
A0A0C4WIP9	384	K	Peptidase, U32 family OS=Azotobacter chroococcum NCIMB 8003 OX=1328314 GN=Achr_720 PE=4 SV=1	Achr_720	1	0.00217709	49.16	GGLAEVQVK(1)NR	2	-3.3347	1		0.786
A0A0C4WIP9	412	K	Peptidase, U32 family OS=Azotobacter chroococcum NCIMB 8003 OX=1328314 GN=Achr_720 PE=4 SV=1	Achr_720	1	0.0170649	47.349	LEALENK(1)R	2	-4.9954	1							1.185
A0A0C4WIP9	291	K	Peptidase, U32 family OS=Azotobacter chroococcum NCIMB 8003 OX=1328314 GN=Achr_720 PE=4 SV=1	Achr_720	1	4.18582e-10	110.91	LVQMGVHSLK(1)IEGR	2	8.8477	16	0.796		0.774	1.382	1.289	1.381	0.924	1.08	0.894	1.721	0.00043561	1.231	0.074603	0.715	0.0057199	1.231	0.074603
A0A0C4WIP9	311	K	Peptidase, U32 family OS=Azotobacter chroococcum NCIMB 8003 OX=1328314 GN=Achr_720 PE=4 SV=1	Achr_720	1	2.33431e-07	133.07	K(1)AIDDAVAGRPFDK	2	0.82762	3	0.728	0.821	0.797
A0A0C4WIP9	297	K	Peptidase, U32 family OS=Azotobacter chroococcum NCIMB 8003 OX=1328314 GN=Achr_720 PE=4 SV=1	Achr_720	1	1.57935e-10	162.49	TK(1)SHYYVAR	2	-2.0072	9	0.794	0.848	0.97	1.343	1.32	1.137	0.98	0.973	0.829	1.455	0.0089997	1.065	0.47268	0.732	0.0147975	1.065	0.47268
A0A0C4WIQ0	11	K	Glycerophosphoryl diester phosphodiesterase family protein OS=Azotobacter chroococcum NCIMB 8003 OX=1328314 GN=Achr_28160 PE=4 SV=1	Achr_28160	1	2.41165e-07	105.08	GAK(1)GEAPENTLVSFQR	2	0.18418	8	1.098		0.984	0.954	0.971	1.003	1.018	0.984	1.259	0.938	0.25512	1.044	0.74318	1.114	0.26422
A0A0C4WIQ3	123	K	Glyceraldehyde-3-phosphate dehydrogenase OS=Azotobacter chroococcum NCIMB 8003 OX=1328314 GN=gapB PE=3 SV=1	gapB	1	5.62586e-32	171.2	DELAEVAGK(1)QNTVQHK	2	0.12768	6	0.692	0.939	0.714
A0A0C4WIQ3	130	K	Glyceraldehyde-3-phosphate dehydrogenase OS=Azotobacter chroococcum NCIMB 8003 OX=1328314 GN=gapB PE=3 SV=1	gapB	1	2.07972e-13	130.65	QNTVQHK(1)GTDVVLYGFGR	3	-1.6854	7	0.874		0.913		1.085	0.962	1.11	1.187	1.118	1.145	0.170799	1.274	0.0047587	1.112	0.132978	1.145	0.170799
A0A0C4WIQ3	252	K	Glyceraldehyde-3-phosphate dehydrogenase OS=Azotobacter chroococcum NCIMB 8003 OX=1328314 GN=gapB PE=3 SV=1	gapB	1	8.05105e-21	140.01	DAEGLGQHLK(1)CPGAAR	2	-0.27479	16	1.322	0.795	0.919	0.866	1.011	0.811	1.432	1.152	0.66	0.885	0.56738	1.069	0.8919	1.207	0.58424
A0A0C4WIQ3	85	K	Glyceraldehyde-3-phosphate dehydrogenase OS=Azotobacter chroococcum NCIMB 8003 OX=1328314 GN=gapB PE=3 SV=1	gapB	1	8.84003e-26	167.01	AMSELK(1)LGAASVDLGK	2	-0.56313	20	0.672	0.59	0.649	1.019	1.204	1.181	1.321	1.357	1.537	1.781	0.00092063	2.206	0.00020066	1.238	0.038245	1.781	0.00092063
A0A0C4WIQ3	95	K	Glyceraldehyde-3-phosphate dehydrogenase OS=Azotobacter chroococcum NCIMB 8003 OX=1328314 GN=gapB PE=3 SV=1	gapB	1	0.000606243	71.896	LGAASVDLGK(1)MVGK	2	-4.2003	2	0.92			0.923						1.003
A0A0C4WIQ3	266	K	Glyceraldehyde-3-phosphate dehydrogenase OS=Azotobacter chroococcum NCIMB 8003 OX=1328314 GN=gapB PE=3 SV=1	gapB	1	0.000171182	99.855	VVLTAPGK(1)GALK	2	-1.6165	9	0.526	0.539	0.579	1.326	1.332	1.427	1.3	1.365	1.27	2.485	1.83901e-05	2.394	1.83812e-05	0.963	0.3069	2.394	1.83901e-05
A0A0C4WIQ3	153	K	Glyceraldehyde-3-phosphate dehydrogenase OS=Azotobacter chroococcum NCIMB 8003 OX=1328314 GN=gapB PE=3 SV=1	gapB	1	2.19064e-17	145.75	ILIQK(1)TGGGDGLR	2	-1.1682	9	0.635	0.715	0.677	1.295	1.281	1.383	1.138	1.193	1.161	1.953	8.4352e-05	1.723	0.000121315	0.882	0.0105016	1.723	0.000121315
A0A0C4WIQ3	367	K	Glyceraldehyde-3-phosphate dehydrogenase OS=Azotobacter chroococcum NCIMB 8003 OX=1328314 GN=gapB PE=3 SV=1	gapB	1	0.00199593	72.038	DK(1)LTGNAIR	2	-1.1169	2	0.966						0.857					0.887
A0A0C4WIQ3	4	K	Glyceraldehyde-3-phosphate dehydrogenase OS=Azotobacter chroococcum NCIMB 8003 OX=1328314 GN=gapB PE=3 SV=1	gapB	1	2.34204e-08	79.795	MNQK(1)PDQCLGEWIDR	2	1.32	5	0.858					1.236	0.947			1.441		1.104		0.766		1.104
A0A0C4WIQ3	177	K	Glyceraldehyde-3-phosphate dehydrogenase OS=Azotobacter chroococcum NCIMB 8003 OX=1328314 GN=gapB PE=3 SV=1	gapB	1	0.00111697	84.368	GADNDLAK(1)R	2	-1.0842	4					1.367	1.084	1.129		1.056					0.891	0.46276
A0A0C4WIQ3	169	K	Glyceraldehyde-3-phosphate dehydrogenase OS=Azotobacter chroococcum NCIMB 8003 OX=1328314 GN=gapB PE=3 SV=1	gapB	1	0.0248075	49.16	K(1)GADNDLAK	2	-1.0714	1							1.185
A0A0C4WIQ3	270	K	Glyceraldehyde-3-phosphate dehydrogenase OS=Azotobacter chroococcum NCIMB 8003 OX=1328314 GN=gapB PE=3 SV=1	gapB	1	1.55692e-05	85.716	GALK(1)NIVHGINHR	3	-1.5716	12	1.433	1.558	1.475	0.589	0.655	0.589	0.674	0.654	0.659	0.41	3.611e-05	0.445	3.2411e-06	1.084	0.088599	0.445	3.611e-05
A0A0C4WIQ3	54	K	Glyceraldehyde-3-phosphate dehydrogenase OS=Azotobacter chroococcum NCIMB 8003 OX=1328314 GN=gapB PE=3 SV=1	gapB	1	2.17829e-06	133.68	SVIAILK(1)AHR	2	-0.13955	9	0.553	0.557	0.575	1.37	1.35	1.381	1.304	1.34	1.215	2.434	1.6877e-07	2.29	1.62628e-05	0.941	0.10858	2.29	1.62628e-05
A0A0C4WIQ6	161	K	PasA protein [Azotobacter chroococcum](predicted) OS=Azotobacter chroococcum NCIMB 8003 OX=1328314 GN=Achr_28360 PE=4 SV=1	Achr_28360	1	0.000747251	99.305	QSLK(1)ELALR	2	-1.4103	10	0.577	0.66	0.581	1.071	1.119	1.004	1.509	1.548	1.515	1.757	0.00046427	2.515	3.5755e-05	1.431	0.0003792	1.757	0.00046427
A0A0C4WIQ8	42	K	Transcriptional regulator, MarR family OS=Azotobacter chroococcum NCIMB 8003 OX=1328314 GN=Achr_28410 PE=4 SV=1	Achr_28410	1	0.000657907	55.754	AQLK(1)VFQHLVSR	2	-2.8427	2					1.105				1.198					1.084
A0A0C4WIR0	231	K	Electron transfer flavoprotein beta-subunit OS=Azotobacter chroococcum NCIMB 8003 OX=1328314 GN=Achr_28460 PE=4 SV=1	Achr_28460	1	9.72144e-10	135.13	QAGIK(1)VGSVAELVEK	2	-2.1048	6	1.46		1.504		0.526		0.62	0.626	0.778	0.355		0.455	0.0037597	1.283		0.455
A0A0C4WIR0	241	K	Electron transfer flavoprotein beta-subunit OS=Azotobacter chroococcum NCIMB 8003 OX=1328314 GN=Achr_28460 PE=4 SV=1	Achr_28460	1	0.000144733	92.445	VGSVAELVEK(1)LK	2	-1.6566	10	1.223	1.366	1.23		0.586	0.543	0.149			0.443	0.0006557	0.117		0.264		0.443
A0A0C4WIR0	219	K	Electron transfer flavoprotein beta-subunit OS=Azotobacter chroococcum NCIMB 8003 OX=1328314 GN=Achr_28460 PE=4 SV=1	Achr_28460	1	8.67608e-05	94.804	TLK(1)VEAPAER	2	-1.2166	9	1.125	1.181	1.201	0.918	0.906	0.872	0.875	0.85	0.828	0.769	0.00045916	0.728	0.0002356	0.947	0.069842	0.769	0.00045916
A0A0C4WIR0	216	K	Electron transfer flavoprotein beta-subunit OS=Azotobacter chroococcum NCIMB 8003 OX=1328314 GN=Achr_28460 PE=4 SV=1	Achr_28460	0.999967	0.00158301	51.128	KKPLETVKPVDLGVSVASTLK(1)TLK	4	-1.0467	4	0.893	0.925	1.004				0.462					0.491
A0A0C4WIR1	311	K	Diguanylate cyclase (GGDEF) domain-containing protein OS=Azotobacter chroococcum NCIMB 8003 OX=1328314 GN=Achr_870 PE=4 SV=1	Achr_870	1	0.0018476	58.426	K(1)FLPVILAK	2	-1.4336	3		0.819				0.911	1.389			1.112		1.696		1.525		1.112
A0A0C4WIR3	572	K	ABC transporter, ATP binding component OS=Azotobacter chroococcum NCIMB 8003 OX=1328314 GN=Achr_28560 PE=4 SV=1	Achr_28560	1	0.024943	44.767	LSYK(1)LQR	2	-0.16432	1		0.786
A0A0C4WIR3	50	K	ABC transporter, ATP binding component OS=Azotobacter chroococcum NCIMB 8003 OX=1328314 GN=Achr_28560 PE=4 SV=1	Achr_28560	1	9.06429e-05	61.042	LVK(1)GEQNADDGEIWR	2	0.8163	2	0.792	0.749
A0A0C4WIR3	67	K	ABC transporter, ATP binding component OS=Azotobacter chroococcum NCIMB 8003 OX=1328314 GN=Achr_28560 PE=4 SV=1	Achr_28560	1	1.18657e-06	73.891	APGLK(1)IGELPQELPR	2	-2.0932	2	0.535		1.036
A0A0C4WIR3	437	K	ABC transporter, ATP binding component OS=Azotobacter chroococcum NCIMB 8003 OX=1328314 GN=Achr_28560 PE=4 SV=1	Achr_28560	1	6.62724e-05	96.957	TPVK(1)ALSGGER	2	-1.8248	8	0.827	0.827	0.9		1.065	0.969	1.145	1.236	1.079	1.195	0.03934	1.355	0.0033213	1.134	0.135421	1.195	0.03934
A0A0C4WIR3	451	K	ABC transporter, ATP binding component OS=Azotobacter chroococcum NCIMB 8003 OX=1328314 GN=Achr_28560 PE=4 SV=1	Achr_28560	1	0.0034184	69.716	LLLAK(1)LFSK	2	-2.5589	3		1.278	0.702						0.581			0.587
A0A0C4WIR3	311	K	ABC transporter, ATP binding component OS=Azotobacter chroococcum NCIMB 8003 OX=1328314 GN=Achr_28560 PE=4 SV=1	Achr_28560	1	0.0182541	44.82	ASFQVETAEK(1)SGK	2	-0.8512	1			0.802
A0A0C4WIR5	98	K	Cytochrome C biogenesis protein CcsA OS=Azotobacter chroococcum NCIMB 8003 OX=1328314 GN=Achr_920 PE=4 SV=1	Achr_920	1	3.1622e-06	150.53	ALAK(1)WVLEQK	2	-1.7133	7	1.646	1.382	1.417	0.193		0.235		0.493	0.588	0.144	0.00031824	0.365	0.00185803	2.526	0.019697	0.365	0.00185803
A0A0C4WIR8	134	K	Ribosomal RNA small subunit methyltransferase B (RRNA (Cytosine-C(5)-)-methyltransferase) (16S rRNA m5C967 methyltransferase) OS=Azotobacter chroococcum NCIMB 8003 OX=1328314 GN=rsmB PE=3 SV=1	rsmB	1	0.00032412	49.097	EGAALLAGLK(1)GDPVAR	2	-2.5866	4				1.097	1.595	1.11		0.819						0.646
A0A0C4WIR8	258	K	Ribosomal RNA small subunit methyltransferase B (RRNA (Cytosine-C(5)-)-methyltransferase) (16S rRNA m5C967 methyltransferase) OS=Azotobacter chroococcum NCIMB 8003 OX=1328314 GN=rsmB PE=3 SV=1	rsmB	1	7.74834e-21	126.46	VLDACCAPGGK(1)TCHLLESEPR	3	-0.38261	3	0.75	0.817	0.777
A0A0C4WIS2	333	K	Glycine--tRNA ligase beta subunit OS=Azotobacter chroococcum NCIMB 8003 OX=1328314 GN=glyS PE=3 SV=1	glyS	1	1.24977e-06	84.309	LTDAEFFFNQDK(1)R	2	-1.182	3	0.95	0.985	0.394
A0A0C4WIS2	97	K	Glycine--tRNA ligase beta subunit OS=Azotobacter chroococcum NCIMB 8003 OX=1328314 GN=glyS PE=3 SV=1	glyS	1	5.61769e-36	187.47	K(1)CGVELSEIDSSGAK	2	-1.1125	9	1.265	1.284	1.162	0.944	0.991	0.871	0.632	0.758	0.736	0.756	0.0045791	0.573	0.00096248	0.758	0.0145979	0.756	0.0045791
A0A0C4WIS2	579	K	Glycine--tRNA ligase beta subunit OS=Azotobacter chroococcum NCIMB 8003 OX=1328314 GN=glyS PE=3 SV=1	glyS	1	4.07133e-06	108.4	RLPEAEALAAVNK(1)R	3	-1.3868	18		0.796	0.859	1.369	1.152	1.219		0.982	0.978	1.507	0.0106612	1.184	0.046897	0.786	0.0427	1.184	0.046897
A0A0C4WIS2	111	K	Glycine--tRNA ligase beta subunit OS=Azotobacter chroococcum NCIMB 8003 OX=1328314 GN=glyS PE=3 SV=1	glyS	1	0.000220665	77.431	KCGVELSEIDSSGAK(1)LR	2	0.39452	6					1.239	1.169	1.073		1.16					0.927	0.25946
A0A0C4WIS2	587	K	Glycine--tRNA ligase beta subunit OS=Azotobacter chroococcum NCIMB 8003 OX=1328314 GN=glyS PE=3 SV=1	glyS	1	6.69228e-05	122.51	VSNLLGK(1)YEGK	2	-2.8037	9	0.903	0.906	0.915	1.199	1.141	1.229	0.945	0.966	0.93	1.31	0.0002617	1.043	0.023062	0.796	0.00074013	1.043	0.023062
A0A0C4WIS2	316	K	Glycine--tRNA ligase beta subunit OS=Azotobacter chroococcum NCIMB 8003 OX=1328314 GN=glyS PE=3 SV=1	glyS	1	5.63107e-16	132.9	DPAQIVAGNEK(1)VVRPR	3	-0.027436	9	1.2		1.236	0.503	0.505					0.414	0.00028277
A0A0C4WIS3	64	K	Shikimate dehydrogenase (NADP(+)) OS=Azotobacter chroococcum NCIMB 8003 OX=1328314 GN=aroE PE=3 SV=1	aroE	1	0.000139342	70.195	GANVTVPFK(1)EDAFR	2	0.33745	7	0.901	0.885	0.856		1.131	1.101	0.794			1.267	0.00166491	0.902		0.711
A0A0C4WIS3	15	K	Shikimate dehydrogenase (NADP(+)) OS=Azotobacter chroococcum NCIMB 8003 OX=1328314 GN=aroE PE=3 SV=1	aroE	1	4.58516e-09	108.91	YAVFGNPIGHSK(1)SPQIHR	3	-0.87397	8	0.961	0.991	1.077	1.218		1.172	0.78		0.489	1.184	0.03508	0.628	0.071802	0.531	0.106302
A0A0C4WIS6	272	K	Peptidoglycan-binding LysM protein OS=Azotobacter chroococcum NCIMB 8003 OX=1328314 GN=lysM PE=4 SV=1	lysM	1	8.43815e-10	96.27	GVTQVGNFDVVTLNK(1)GSR	2	1.7087	3	1.072	0.594	0.663
A0A0C4WIS6	303	K	Peptidoglycan-binding LysM protein OS=Azotobacter chroococcum NCIMB 8003 OX=1328314 GN=lysM PE=4 SV=1	lysM	1	0.000253218	64.266	ITGEPVK(1)IPDER	2	0.34757	3	0.741		0.818
A0A0C4WIS8	159	K	Periplasmic serine endoprotease DegP-like OS=Azotobacter chroococcum NCIMB 8003 OX=1328314 GN=Achr_28980 PE=3 SV=1	Achr_28980	1	0.000558532	65.933	GTNLPSVK(1)LGR	2	-2.2159	5	1.198	1.455			0.628	0.644		0.529		0.479	0.0175214	0.399		0.832		0.479
A0A0C4WIS8	397	K	Periplasmic serine endoprotease DegP-like OS=Azotobacter chroococcum NCIMB 8003 OX=1328314 GN=Achr_28980 PE=3 SV=1	Achr_28980	1	8.5649e-25	169.81	LGVTVTELTPEQK(1)K	2	-2.7875	4	0.95	0.948	0.923				0.457					0.486
A0A0C4WIS8	151	K	Periplasmic serine endoprotease DegP-like OS=Azotobacter chroococcum NCIMB 8003 OX=1328314 GN=Achr_28980 PE=3 SV=1	Achr_28980	1	0.00220219	67.881	VK(1)GTNLPSVK	2	1.4793	5	1.061	1.032	1.217		0.476				0.407	0.431		0.369		0.855		0.431
A0A0C4WIT0	151	K	L-aspartate oxidase OS=Azotobacter chroococcum NCIMB 8003 OX=1328314 GN=nadB PE=3 SV=1	nadB	1	0.00269602	58.426	TLLAQVQK(1)R	2	-3.1721	1		0.786
A0A0C4WIT0	270	K	L-aspartate oxidase OS=Azotobacter chroococcum NCIMB 8003 OX=1328314 GN=nadB PE=3 SV=1	nadB	1	1.87288e-06	112.7	GEGGLLK(1)LPNGER	2	-2.7787	18	1.106	1.087	1.154	0.867	0.943	1.04	0.745	0.886	0.999	0.852	0.042357	0.786	0.046381	0.923	0.4448	0.852	0.046381
A0A0C4WIT1	92	K	Folate-binding protein YgfZ OS=Azotobacter chroococcum NCIMB 8003 OX=1328314 GN=Achr_29080 PE=3 SV=1	Achr_29080	1	6.12218e-26	166.48	FAAFSK(1)SQLSDESGAWSR	2	0.43609	3	0.778	0.788	0.777
A0A0C4WIT1	226	K	Folate-binding protein YgfZ OS=Azotobacter chroococcum NCIMB 8003 OX=1328314 GN=Achr_29080 PE=3 SV=1	Achr_29080	1	0.00582511	67.903	MQYLGK(1)LK	2	0.046273	5	0.766	0.804		1.148	1.239		1.064			1.52	0.0114556	1.355		0.891		1.355
A0A0C4WIT2	163	K	Phospholipid/glycerol acyltransferase OS=Azotobacter chroococcum NCIMB 8003 OX=1328314 GN=Achr_1170 PE=4 SV=1	Achr_1170	1	0.000147959	87.895	VPVGQIGK(1)FSR	2	-1.4229	4				1.253		1.221		1.1	1.087					0.884	0.0130809
A0A0C4WIT3	74	K	Sir2-like transcriptional silencer protein OS=Azotobacter chroococcum NCIMB 8003 OX=1328314 GN=Achr_1250 PE=4 SV=1	Achr_1250	1	0.000984133	93.467	AAMHLENK(1)K	2	-1.2637	6	1.037	0.899	0.804	0.997	0.884	0.995				1.05	0.56574
A0A0C4WIT3	155	K	Sir2-like transcriptional silencer protein OS=Azotobacter chroococcum NCIMB 8003 OX=1328314 GN=Achr_1250 PE=4 SV=1	Achr_1250	1	7.78011e-06	147.78	FDLYHFADGK(1)YR	2	-1.2798	16	1.063	0.999	1.012	1.092		1.239	0.75	0.823	0.842	1.137	0.096056	0.786	0.0037997	0.691	0.0110803
A0A0C4WIT3	129	K	Sir2-like transcriptional silencer protein OS=Azotobacter chroococcum NCIMB 8003 OX=1328314 GN=Achr_1250 PE=4 SV=1	Achr_1250	1	0.000104487	135.63	K(1)HTLVVGAAR	2	-1.8644	9	1.122	1.16	1.164	1.112	1.058	1.097	0.699	0.684	0.684	0.948	0.04766	0.6	1.5737e-06	0.633	1.50549e-05	0.948	0.04766
A0A0C4WIT5	60	K	10 kDa chaperonin OS=Azotobacter chroococcum NCIMB 8003 OX=1328314 GN=groES PE=3 SV=1	groES	1	1.01506e-37	184.98	VLDNGEVRPLAVK(1)VGDK	2	-1.2001	40	1.393	1.341	1.308	0.709	0.692	0.719	0.742	0.814	0.766	0.524	3.6404e-06	0.574	7.5654e-05	1.095	0.037038	0.574	7.5654e-05
A0A0C4WIT5	34	K	10 kDa chaperonin OS=Azotobacter chroococcum NCIMB 8003 OX=1328314 GN=groES PE=3 SV=1	groES	1	8.99776e-62	202.24	TAGGIVLPGSAAEK(1)PNRGEVVAVGTGR	3	-0.21456	18	1.25	1.229	1.171	0.772	0.768	0.763	0.921	0.928	0.878	0.631	2.0265e-05	0.747	0.00036409	1.184	0.00067587	0.747	0.00036409
A0A0C4WIT5	64	K	10 kDa chaperonin OS=Azotobacter chroococcum NCIMB 8003 OX=1328314 GN=groES PE=3 SV=1	groES	1	1.09559e-25	137.4	VGDK(1)VVFGPYSGNNTIK	2	-2.2251	16	1.167	1.191	1.148	0.744	0.751	0.774	0.978	0.969	1.033	0.647	1.54063e-05	0.85	0.00197574	1.313	0.00030192	0.85	0.00197574
A0A0C4WIT5	2	K	10 kDa chaperonin OS=Azotobacter chroococcum NCIMB 8003 OX=1328314 GN=groES PE=3 SV=1	groES	1	0.00046163	113.7	MK(1)LRPLHDR	3	0.50146	38	1.468	1.183	1.097	0.801	0.714	0.809	0.777	0.919	0.851	0.62	0.0079796	0.68	0.0188773	1.096	0.22224	0.68	0.0188773
A0A0C4WIT5	20	K	10 kDa chaperonin OS=Azotobacter chroococcum NCIMB 8003 OX=1328314 GN=groES PE=3 SV=1	groES	1	7.66959e-64	213.56	SEEETK(1)TAGGIVLPGSAAEKPNR	3	-0.82968	37	1.548	1.782	1.608	0.527	0.514	0.434	0.585	0.559	0.498	0.299	8.1078e-05	0.333	6.2925e-05	1.113	0.23394	0.333	8.1078e-05
A0A0C4WIT6	28	K	Dinitrogenase iron-molybdenum cofactor biosynthesis protein OS=Azotobacter chroococcum NCIMB 8003 OX=1328314 GN=nifY PE=4 SV=1	nifY	1	0.000272878	71.066	SLK(1)GVDTAHLLR	2	-1.5348	5		0.707	0.938		1.303	1.295			0.777	1.579	0.18718	0.945		0.598
A0A0C4WIT7	107	K	Nitrogenase MoFe cofactor biosynthesis protein NifX OS=Azotobacter chroococcum NCIMB 8003 OX=1328314 GN=nifX PE=4 SV=1	nifX	1	5.41402e-80	212.78	QLMAIGVQPVK(1)VAEGAR	2	-0.82616	33	0.672	0.749	0.822	1.271	1.279	1.248	1.155	1.064	1.112	1.693	0.0120397	1.485	0.0031789	0.877	0.0060637	1.485	0.0120397
A0A0C4WIT9	129	K	Uncharacterized protein OS=Azotobacter chroococcum NCIMB 8003 OX=1328314 GN=Achr_1400 PE=4 SV=1	Achr_1400	1	0.00593571	46.033	AK(1)VAMARQVLEK	2	2.9602	3		1.028	1.012					0.497				0.487
A0A0C4WIU3	46	K	Peptidylprolyl isomerase OS=Azotobacter chroococcum NCIMB 8003 OX=1328314 GN=nifM PE=4 SV=1	nifM	1	0.00089014	69.915	QK(1)HIEDAVLR	2	-1.1321	3	0.768	0.74	0.836
A0A0C4WIU4	8	K	UDP-3-O-acyl-N-acetylglucosamine deacetylase OS=Azotobacter chroococcum NCIMB 8003 OX=1328314 GN=lpxC PE=3 SV=1	lpxC	1	0.00283101	78.178	TLK(1)NIIR	2	-2.0639	8	0.964	1.11	1.145	0.974	0.946		0.974	0.816	0.813	0.895	0.21454	0.809	0.055539	0.904	0.27094	0.895	0.21454
A0A0C4WIU4	261	K	UDP-3-O-acyl-N-acetylglucosamine deacetylase OS=Azotobacter chroococcum NCIMB 8003 OX=1328314 GN=lpxC PE=3 SV=1	lpxC	1	6.38163e-05	115.86	GYK(1)SGHALNNR	2	-0.28503	7	1.419	1.646	1.514		0.436	0.371		0.292	0.218	0.264	0.00050223	0.167	0.00068059	0.632	0.107838	0.264	0.00068059
A0A0C4WIU4	142	K	UDP-3-O-acyl-N-acetylglucosamine deacetylase OS=Azotobacter chroococcum NCIMB 8003 OX=1328314 GN=lpxC PE=3 SV=1	lpxC	1	7.46613e-06	112.8	EVAVEEDDK(1)R	2	-1.4178	9	0.951	0.881	0.922	1.266	1.169	1.157	0.999	0.912	0.863	1.304	0.00182119	1.007	0.90832	0.772	0.0071825	1.007	0.90832
A0A0C4WIU4	236	K	UDP-3-O-acyl-N-acetylglucosamine deacetylase OS=Azotobacter chroococcum NCIMB 8003 OX=1328314 GN=lpxC PE=3 SV=1	lpxC	1	0.000433875	88.921	YEDEFVK(1)HK	2	0.25045	10	1.352	1.362	1.354	0.829	0.77	0.826	0.748	0.589	0.651	0.596	0.0021623	0.489	0.0091215	0.82	0.050462	0.596	0.0091215
A0A0C4WIU4	68	K	UDP-3-O-acyl-N-acetylglucosamine deacetylase OS=Azotobacter chroococcum NCIMB 8003 OX=1328314 GN=lpxC PE=3 SV=1	lpxC	1	5.8455e-46	173.35	AENVGETTMSTTLVK(1)GEVK	2	0.34094	9	0.56	0.958	1.43	0.38	1.205	1.01				0.88	0.72682
A0A0C4WIU7	445	K	UDP-N-acetylmuramate--L-alanine ligase OS=Azotobacter chroococcum NCIMB 8003 OX=1328314 GN=murC PE=3 SV=1	murC	1	0.000143886	62.271	GADIAPLLK(1)PLLR	2	-3.0903	5	1.336	0.631	0.546				0.425		1.622			1.222	0.91334
A0A0C4WIU7	5	K	UDP-N-acetylmuramate--L-alanine ligase OS=Azotobacter chroococcum NCIMB 8003 OX=1328314 GN=murC PE=3 SV=1	murC	1	0.00344166	43.272	SK(1)DAIQAEIR	2	-4.8165	1									1.166
A0A0C4WIU7	358	K	UDP-N-acetylmuramate--L-alanine ligase OS=Azotobacter chroococcum NCIMB 8003 OX=1328314 GN=murC PE=3 SV=1	murC	1	0.000132385	102.46	EVAAVIK(1)AVR	2	-2.5997	13	0.607	0.446	0.709	1.26	1.205	1.161	1.345	1.459	1.42	2.058	0.0059002	2.397	0.0029785	1.165	0.0105182	2.058	0.0059002
A0A0C4WIV0	433	K	UDP-N-acetylmuramoyl-tripeptide--D-alanyl-D-alanine ligase OS=Azotobacter chroococcum NCIMB 8003 OX=1328314 GN=murF PE=3 SV=1	murF	1	0.00264958	77.157	GEQHPNTTILIK(1)GSR	3	-1.0249	2	0.822		0.732
A0A0C4WIV0	113	K	UDP-N-acetylmuramoyl-tripeptide--D-alanyl-D-alanine ligase OS=Azotobacter chroococcum NCIMB 8003 OX=1328314 GN=murF PE=3 SV=1	murF	1	3.41977e-06	84.266	QAYSGPLAAVTGSSGK(1)TTVK	2	-1.0749	2	0.617		0.949
A0A0C4WIV2	170	K	Nitrogenase protein alpha chain OS=Azotobacter chroococcum NCIMB 8003 OX=1328314 GN=nifD PE=3 SV=1	nifD	1	8.01671e-69	268.95	VK(1)GAEHNTTVVPVR	3	1.1245	42	1.532	1.511	1.497	0.641	0.648	0.667	0.59	0.588	0.571	0.431	2.0568e-07	0.385	8.4768e-08	0.894	0.0020848	0.431	2.0568e-07
A0A0C4WIV2	428	K	Nitrogenase protein alpha chain OS=Azotobacter chroococcum NCIMB 8003 OX=1328314 GN=nifD PE=3 SV=1	nifD	1	2.10277e-05	130	EK(1)FIFQK	2	-0.99478	15	1.329	1.315	1.416	0.786	0.787	0.766	0.716	0.671	0.698	0.576	2.2007e-05	0.514	2.1912e-05	0.891	0.005222	0.576	2.2007e-05
A0A0C4WIV2	330	K	Nitrogenase protein alpha chain OS=Azotobacter chroococcum NCIMB 8003 OX=1328314 GN=nifD PE=3 SV=1	nifD	0.999999	6.08869e-37	202.52	KCEEVIAK(1)YKPEWEAVVAK	3	-1.1915	16	1.884	1.867	1.723	0.468	0.475	0.506	0.278	0.292	0.286	0.265	1.819e-06	0.156	2.5729e-07	0.591	4.3148e-05	0.265	1.819e-06
A0A0C4WIV2	68	K	Nitrogenase protein alpha chain OS=Azotobacter chroococcum NCIMB 8003 OX=1328314 GN=nifD PE=3 SV=1	nifD	1	1.66808e-74	213.77	GCAYAGSK(1)GVVWGPIK	2	-0.45436	10	1.745	1.592	1.611	0.503	0.497	0.532	0.506	0.53	0.525	0.31	2.5493e-06	0.315	1.7917e-06	1.019	0.49436	0.315	2.5493e-06
A0A0C4WIV2	129	K	Nitrogenase protein alpha chain OS=Azotobacter chroococcum NCIMB 8003 OX=1328314 GN=nifD PE=3 SV=1	nifD	1	0.00077893	103.8	DIVFGGDK(1)K	2	-0.65583	11		0.432	0.503	1.278	1.205	1.207	1.459	1.393	1.399	2.631	0.0005633	3.031	0.00034014	1.152	0.0043249	2.631	0.0005633
A0A0C4WIV2	341	K	Nitrogenase protein alpha chain OS=Azotobacter chroococcum NCIMB 8003 OX=1328314 GN=nifD PE=3 SV=1	nifD	1	2.48335e-16	136.94	PEWEAVVAK(1)YRPR	2	0.80769	16	1.263	1.241	1.15	0.795	0.915	0.974	0.518		0.652	0.735	0.0094826	0.48	0.0042157	0.654	0.034239	0.735	0.0094826
A0A0C4WIV2	322	K	Nitrogenase protein alpha chain OS=Azotobacter chroococcum NCIMB 8003 OX=1328314 GN=nifD PE=3 SV=1	nifD	1	2.11238e-16	154.09	FDESIQK(1)K	2	0.029361	35	0.833	0.867	0.887	1.091	1.077	1.057	1.155	1.102	1.138	1.247	0.00042227	1.312	0.00029654	1.053	0.036862	1.247	0.00042227
A0A0C4WIV2	269	K	Nitrogenase protein alpha chain OS=Azotobacter chroococcum NCIMB 8003 OX=1328314 GN=nifD PE=3 SV=1	nifD	1	7.14683e-29	194.22	VK(1)LNLVHCYR	2	-1.4118	43	1.289	1.378	1.326	0.728	0.723	0.675	0.904	0.765	0.73	0.532	3.7096e-05	0.601	0.00162101	1.128	0.165943	0.601	0.00162101
A0A0C4WIV2	315	K	Nitrogenase protein alpha chain OS=Azotobacter chroococcum NCIMB 8003 OX=1328314 GN=nifD PE=3 SV=1	nifD	1	9.51938e-06	133.76	AIAAK(1)FDESIQK	2	-2.9237	13			1.4	1.2	1.191	2.462	1.227	0.012	0.019	1.155		0.3		0.259	0.10252
A0A0C4WIV2	474	K	Nitrogenase protein alpha chain OS=Azotobacter chroococcum NCIMB 8003 OX=1328314 GN=nifD PE=3 SV=1	nifD	1	3.95969e-33	222.48	K(1)LQAPWEASEAAEK	2	0.41898	28	1.186	1.171	1.206	0.808	0.793	0.801	0.924	0.944	0.897	0.674	1.2871e-06	0.776	0.000119897	1.151	0.00087757	0.776	0.000119897
A0A0C4WIV2	487	K	Nitrogenase protein alpha chain OS=Azotobacter chroococcum NCIMB 8003 OX=1328314 GN=nifD PE=3 SV=1	nifD	1	1.25332e-18	93.026	KLQAPWEASEAAEK(1)VAASA	2	-0.39722	3	0.649	0.777	0.925
A0A0C4WIV2	433	K	Nitrogenase protein alpha chain OS=Azotobacter chroococcum NCIMB 8003 OX=1328314 GN=nifD PE=3 SV=1	nifD	1	1.1421e-09	154.28	FIFQK(1)MGIPFR	2	-1.9266	20	1.594	2.143	1.929	0.258	0.274	0.273	0.364	0.398	0.485	0.142	2.286e-05	0.22	0.00023827	1.549	0.0077585	0.22	0.00023827
A0A0C4WIV2	30	K	Nitrogenase protein alpha chain OS=Azotobacter chroococcum NCIMB 8003 OX=1328314 GN=nifD PE=3 SV=1	nifD	1	2.62888e-186	347.99	AK(1)HLAVNDQSVTQSK	3	0.91119	80	0.815	0.89	0.919	1.094	1.041	1.036	1.212	1.076	1.11	1.208	0.0088408	1.295	0.006938	1.072	0.160824	1.208	0.0088408
A0A0C4WIV2	44	K	Nitrogenase protein alpha chain OS=Azotobacter chroococcum NCIMB 8003 OX=1328314 GN=nifD PE=3 SV=1	nifD	1	2.7335e-20	178.87	K(1)CITSNK	2	0.669	4			0.766			0.481	1.772		1.323	0.628		2.02		3.217
A0A0C4WIV2	473	K	Nitrogenase protein alpha chain OS=Azotobacter chroococcum NCIMB 8003 OX=1328314 GN=nifD PE=3 SV=1	nifD	1	1.08233e-54	207.67	DMDMTLNNPCWK(1)K	2	9.1805	41	1.485	1.214	1.255	0.749	0.713	0.794	0.735	0.802	0.774	0.571	0.00131927	0.584	0.00136489	1.024	0.57556	0.584	0.00136489
A0A0C4WIV2	426	K	Nitrogenase protein alpha chain OS=Azotobacter chroococcum NCIMB 8003 OX=1328314 GN=nifD PE=3 SV=1	nifD	1	1.20949e-11	154.09	PDLIGSGIK(1)EK	2	-2.446	35	1.159	1.339	1.313	0.889	0.882	0.854	0.789	0.698	0.687	0.689	0.00137841	0.57	0.0008762	0.828	0.0138196	0.689	0.00137841
A0A0C4WIV2	50	K	Nitrogenase protein alpha chain OS=Azotobacter chroococcum NCIMB 8003 OX=1328314 GN=nifD PE=3 SV=1	nifD	1	0.00097825	96.311	KCITSNK(1)K	2	-0.17872	9	0.461	1.517	0.329	0.491	1.538	1.485				1.523	0.42588
A0A0C4WIV2	332	K	Nitrogenase protein alpha chain OS=Azotobacter chroococcum NCIMB 8003 OX=1328314 GN=nifD PE=3 SV=1	nifD	1	0.00012272	101.45	YK(1)PEWEAVVAK	2	-0.15795	11	0.923	0.846	0.882	1.047	1.001	1.047	1.151	1.172	1.101	1.167	0.0060764	1.292	0.00120437	1.106	0.013375	1.167	0.0060764
A0A0C4WIV2	51	K	Nitrogenase protein alpha chain OS=Azotobacter chroococcum NCIMB 8003 OX=1328314 GN=nifD PE=3 SV=1	nifD	1	2.26402e-06	140.05	K(1)SQPGLMTIR	2	-0.58109	24	0.923	0.992	0.956	0.988	0.959	0.964	1.139	1.091	1.053	1.014	0.56676	1.144	0.012141	1.128	0.0080807	1.014	0.56676
A0A0C4WIV2	323	K	Nitrogenase protein alpha chain OS=Azotobacter chroococcum NCIMB 8003 OX=1328314 GN=nifD PE=3 SV=1	nifD	1	5.85729e-09	154.28	K(1)CEEVIAK	2	-0.41421	9	0.942	1.081	1.113	1.012	0.997	0.987	0.986	0.907	0.917	0.955	0.4938	0.896	0.135082	0.938	0.075937	0.955	0.4938
A0A0C4WIV2	417	K	Nitrogenase protein alpha chain OS=Azotobacter chroococcum NCIMB 8003 OX=1328314 GN=nifD PE=3 SV=1	nifD	1	5.55878e-05	145.95	VK(1)PDLIGSGIK	2	-0.28178	9	1.088		1.142	0.78	0.756		0.959			0.689	0.0059247	0.86		1.249		0.86
A0A0C4WIV2	43	K	Nitrogenase protein alpha chain OS=Azotobacter chroococcum NCIMB 8003 OX=1328314 GN=nifD PE=3 SV=1	nifD	1	1.00104e-208	319.81	HLAVNDQSVTQSK(1)K	3	0.072804	71	0.76	0.84	0.8	1.211	1.164	1.178	1.16	1.083	1.101	1.48	0.00022404	1.393	0.00073534	0.941	0.062598	1.393	0.00073534
A0A0C4WIV2	76	K	Nitrogenase protein alpha chain OS=Azotobacter chroococcum NCIMB 8003 OX=1328314 GN=nifD PE=3 SV=1	nifD	1	4.19567e-08	63.883	GVVWGPIK(1)DMIHISHGPVGCGQYSR	3	0.19707	2		0.752	0.836
A0A0C4WIV2	415	K	Nitrogenase protein alpha chain OS=Azotobacter chroococcum NCIMB 8003 OX=1328314 GN=nifD PE=3 SV=1	nifD	0.999986	2.80805e-15	197.3	K(1)VKPDLIGSGIK	2	-0.94828	22	1.286	1.513	1.389	0.678	0.679	0.602	0.804	0.783	0.694	0.468	0.00024452	0.545	0.00073996	1.164	0.065736	0.545	0.00073996
A0A0C4WIV4	225	K	Leucine rich repeat variant:LRV FeS4 cluster OS=Azotobacter chroococcum NCIMB 8003 OX=1328314 GN=lrv PE=4 SV=1	lrv	1	6.51485e-14	136.84	K(1)LDEPDPEVR	2	-0.85508	9	0.946	1.001	1.125	1.146	1.133	1.16	0.636	0.888	0.928	1.119	0.154159	0.798	0.142461	0.713	0.098539
A0A0C4WIV7	7	K	Uncharacterized protein OS=Azotobacter chroococcum NCIMB 8003 OX=1328314 GN=Achr_1370 PE=4 SV=1	Achr_1370	1	7.69107e-07	146.88	TEEDIK(1)ALK	2	-1.9265	38	0.833	0.771	0.573	1.193	1.115	1.052	1.173	1.458	1.224	1.543	0.020477	1.771	0.0117965	1.147	0.151365	1.543	0.020477
A0A0C4WIV8	120	K	BON domain-containing protein [Azotobacter chroococcum](predicted) OS=Azotobacter chroococcum NCIMB 8003 OX=1328314 GN=Achr_29550 PE=4 SV=1	Achr_29550	1	1.77423e-05	85.081	IK(1)TQMLADSTVPGSK	2	-2.2792	5		1.569		0.783		0.937		0.614		0.548		0.391		0.714		0.548
A0A0C4WIV8	118	K	BON domain-containing protein [Azotobacter chroococcum](predicted) OS=Azotobacter chroococcum NCIMB 8003 OX=1328314 GN=Achr_29550 PE=4 SV=1	Achr_29550	1	0.000138894	90.142	SNDSLLTTK(1)IK	2	-0.6938	5	0.951	1.081	1.044		0.602	0.62				0.596	0.0020021
A0A0C4WIV8	169	K	BON domain-containing protein [Azotobacter chroococcum](predicted) OS=Azotobacter chroococcum NCIMB 8003 OX=1328314 GN=Achr_29550 PE=4 SV=1	Achr_29550	1	4.63783e-13	135.5	AANLVQSVSGVQK(1)IVK	2	-0.66262	14	1.804	1.439	1.309	0.772	0.72	0.322	0.613	0.611	0.63	0.399	0.0296	0.407	0.0113769	1.022	0.77396	0.407	0.0296
A0A0C4WIV9	124	K	Thiol:disulfide interchange protein OS=Azotobacter chroococcum NCIMB 8003 OX=1328314 GN=dsbA PE=3 SV=1	dsbA	1	1.53093e-13	143.22	VHAAIFEAIHK(1)DGK	3	-1.8223	24	1.755	1.848	1.835	0.518	0.402	0.443	0.401	0.311	0.299	0.251	5.5815e-05	0.186	5.7363e-05	0.742	0.062663	0.251	5.7363e-05
A0A0C4WIV9	159	K	Thiol:disulfide interchange protein OS=Azotobacter chroococcum NCIMB 8003 OX=1328314 GN=dsbA PE=3 SV=1	dsbA	1	4.7454e-07	136.94	AYGSFNVK(1)AQMEK	2	0.55136	9		1.545	1.449	0.535		0.557	0.345			0.365	0.00140417	0.23		0.632		0.365
A0A0C4WIW1	39	K	Iron-binding protein IscA (Iron-sulfur cluster assembly protein) OS=Azotobacter chroococcum NCIMB 8003 OX=1328314 GN=iscAnif PE=3 SV=1	iscAnif	1	1.14049e-06	110.58	VEGGGCSGLK(1)YSLK	2	0.068286	6	1.134	1.124	1.359		0.461	0.49		0.632		0.394	0.00154024	0.524		1.329		0.524
A0A0C4WIW1	21	K	Iron-binding protein IscA (Iron-sulfur cluster assembly protein) OS=Azotobacter chroococcum NCIMB 8003 OX=1328314 GN=iscAnif PE=3 SV=1	iscAnif	1	3.24772e-07	111.61	FISSTGK(1)PVAGLR	2	-2.9272	5			1.346	0.945	1.125		0.923	0.866		0.769		0.665		0.864	0.26426	0.769
A0A0C4WIW1	9	K	Iron-binding protein IscA (Iron-sulfur cluster assembly protein) OS=Azotobacter chroococcum NCIMB 8003 OX=1328314 GN=iscAnif PE=3 SV=1	iscAnif	1	3.84636e-18	127.03	MITLTESAK(1)SAVTR	2	-3.646	10	1.665	1.601	1.521	0.413	0.412		0.392	0.51	0.442	0.259	3.7221e-05	0.281	9.6252e-05	1.086	0.41918	0.281	9.6252e-05
A0A0C4WIW3	395	K	Cytochrome b OS=Azotobacter chroococcum NCIMB 8003 OX=1328314 GN=petB PE=3 SV=1	petB	1	0.0280686	51.43	TK(1)PVPER	2	0.80117	2		1.01							0.835			0.827
A0A0C4WIW3	3	K	Cytochrome b OS=Azotobacter chroococcum NCIMB 8003 OX=1328314 GN=petB PE=3 SV=1	petB	1	0.00814566	47.561	SK(1)FMEWIDAR	2	-1.0426	1	0.756
A0A0C4WIW3	393	K	Cytochrome b OS=Azotobacter chroococcum NCIMB 8003 OX=1328314 GN=petB PE=3 SV=1	petB	1	9.65423e-05	138.23	MEK(1)TKPVPER	2	-1.5344	12	0.861	0.706	0.648	1.165	1.135	1.219	1.132	1.34	1.171	1.589	0.005635	1.645	0.0070416	1.035	0.59148	1.589	0.0070416
A0A0C4WIW3	229	K	Cytochrome b OS=Azotobacter chroococcum NCIMB 8003 OX=1328314 GN=petB PE=3 SV=1	petB	1	0.000585117	50.519	DANGK(1)PLDGIPFHPYYTVK	3	-0.38647	1		0.786
A0A0C4WIW3	224	K	Cytochrome b OS=Azotobacter chroococcum NCIMB 8003 OX=1328314 GN=petB PE=3 SV=1	petB	0.999812	1.29455e-06	74.778	NK(1)DANGKPLDGIPFHPYYTVK	3	-1.1942	9	1.02	0.283			1.13	1.329		1.171	1.327	1.887	0.33008	1.917	0.32136	1.016	0.88296	1.887	0.33008
A0A0C4WIW3	113	K	Cytochrome b OS=Azotobacter chroococcum NCIMB 8003 OX=1328314 GN=petB PE=3 SV=1	petB	1	0.000161458	90.761	GLLYGSYQK(1)PR	2	-1.3273	4	0.681	0.649	0.7					1.62				2.394
A0A0C4WIW7	3	K	Flavodoxin OS=Azotobacter chroococcum NCIMB 8003 OX=1328314 GN=nifF PE=3 SV=1	nifF	1	1.10592e-07	122.51	AK(1)IGLFFGSNTGK	2	-2.4015	12	0.947	0.885	0.907	0.744	0.918	0.852	1.144	1.286	1.444	0.918	0.24016	1.414	0.0081162	1.541	0.0090588
A0A0C4WIW7	24	K	Flavodoxin OS=Azotobacter chroococcum NCIMB 8003 OX=1328314 GN=nifF PE=3 SV=1	nifF	1	1.01749e-61	281.19	K(1)RFDDETMSDAVNVNR	3	1.1444	72	0.681	0.662	0.66	1.141	1.198	1.11	1.394	1.384	1.258	1.722	2.2133e-05	2.015	3.7565e-05	1.17	0.0171819	1.722	3.7565e-05
A0A0C4WIW7	160	K	Flavodoxin OS=Azotobacter chroococcum NCIMB 8003 OX=1328314 GN=nifF PE=3 SV=1	nifF	1	1.03854e-111	204.33	FVGLALDLDNQSGK(1)TDER	2	-0.43777	13	1.001	0.929	1.336	0.408	0.765	0.638	1.312	1.01	1.489	0.555	0.048304	1.167	0.38754	2.104	0.025099
A0A0C4WIW7	17	K	Flavodoxin OS=Azotobacter chroococcum NCIMB 8003 OX=1328314 GN=nifF PE=3 SV=1	nifF	1	0.0302093	58.426	K(1)VAK(1)SIK	2	-0.5433	2							1.238	1.105
A0A0C4WIW7	20	K	Flavodoxin OS=Azotobacter chroococcum NCIMB 8003 OX=1328314 GN=nifF PE=3 SV=1	nifF	1	0.00714929	113.14	K(1)VAK(1)SIK	2	-0.5433	8			0.628	1.125	1.02	1.008	0.038	1.824	2.196	1.674		2.154		1.287	0.66016	1.674
A0A0C4WIW7	14	K	Flavodoxin OS=Azotobacter chroococcum NCIMB 8003 OX=1328314 GN=nifF PE=3 SV=1	nifF	1	3.46529e-07	116.13	IGLFFGSNTGK(1)TR	2	-0.51972	8		0.778	0.818	0.948	1.01	1.035	1.36	1.283	1.337	1.25	0.0103194	1.662	0.00040486	1.33	0.00080457	1.25	0.0103194
A0A0C4WIW8	159	K	Endonuclease V OS=Azotobacter chroococcum NCIMB 8003 OX=1328314 GN=nfi PE=3 SV=1	nfi	1	0.00661372	60	ILVGTHAELGSK(1)R	2	-0.54936	1		0.786
A0A0C4WIW8	180	K	Endonuclease V OS=Azotobacter chroococcum NCIMB 8003 OX=1328314 GN=nfi PE=3 SV=1	nfi	1	2.98611e-08	135.5	SK(1)DGVRPLIVSPGHR	3	-0.76892	10		0.631		1.507	1.56	1.449	1.295	1.278	0.111	2.386		1.418		0.594	0.35572	1.418
A0A0C4WIW9	170	K	Chaperone protein CbpA OS=Azotobacter chroococcum NCIMB 8003 OX=1328314 GN=cbpA PE=4 SV=1	cbpA	1	3.0581e-06	96.313	SLNVK(1)IPAGVANGER	2	-3.1579	10				1.39	1.247	1.074	1.031	1.087	1.149					0.88	0.2041
A0A0C4WIW9	292	K	Chaperone protein CbpA OS=Azotobacter chroococcum NCIMB 8003 OX=1328314 GN=cbpA PE=4 SV=1	cbpA	1	2.02491e-07	96.946	SDEHLHK(1)LWTQLR	3	-2.062	7	0.892	0.887		1.253		1.467	0.903	1.003	0.855	1.529	0.117797	1.035	0.6349	0.677	0.0190819	1.035	0.6349
A0A0C4WIW9	268	K	Chaperone protein CbpA OS=Azotobacter chroococcum NCIMB 8003 OX=1328314 GN=cbpA PE=4 SV=1	cbpA	1	3.53502e-05	105.08	DK(1)HGVGDLYAVLK	2	-0.70759	6		0.738		1.276	1.031	1.256	1.139		1.196	1.609		1.582		0.983	0.89612	1.582
A0A0C4WIX1	103	K	Sulfate adenylyltransferase subunit 1 OS=Azotobacter chroococcum NCIMB 8003 OX=1328314 GN=cysN PE=3 SV=1	cysN	1	0.00191749	96.51	YFSTAK(1)R	2	0.04594	8	1.012	1.067	0.989	1.171		0.931	0.853	0.882	0.922	1.028	0.82884	0.866	0.0106599	0.843	0.164897
A0A0C4WIX1	387	K	Sulfate adenylyltransferase subunit 1 OS=Azotobacter chroococcum NCIMB 8003 OX=1328314 GN=cysN PE=3 SV=1	cysN	1	6.63611e-09	93.777	IDVNTLEHAPASELK(1)LNEIAR	3	0.043794	5		1.245	1.754			0.513	0.382		0.54	0.342		0.307	0.040079	0.899		0.342
A0A0C4WIX1	49	K	Sulfate adenylyltransferase subunit 1 OS=Azotobacter chroococcum NCIMB 8003 OX=1328314 GN=cysN PE=3 SV=1	cysN	1	2.38049e-19	98.895	LLHDSK(1)MIYEDHLEAITR	4	-1.7194	7	1.355		1.125	0.375		0.565				0.379	0.048297
A0A0C4WIX1	207	K	Sulfate adenylyltransferase subunit 1 OS=Azotobacter chroococcum NCIMB 8003 OX=1328314 GN=cysN PE=3 SV=1	cysN	1	3.11437e-07	77.696	PSSLHFVPMSALK(1)GDNVVNR	3	-2.5692	13	1.04	0.494	1.149		0.962				0.836	1.076		0.935		0.869
A0A0C4WIX1	194	K	Sulfate adenylyltransferase subunit 1 OS=Azotobacter chroococcum NCIMB 8003 OX=1328314 GN=cysN PE=3 SV=1	cysN	1	5.20841e-05	66.509	LGLK(1)PSSLHFVPMSALK	3	-1.4488	3						1.751	0.838	0.905						0.498
A0A0C4WIX1	488	K	Sulfate adenylyltransferase subunit 1 OS=Azotobacter chroococcum NCIMB 8003 OX=1328314 GN=cysN PE=3 SV=1	cysN	1	0.00192013	108.92	K(1)LFDMGR	2	-0.30467	15	0.661	0.661	0.713	1.316	1.28	1.33	1.174	1.22	1.116	1.929	1.93424e-05	1.725	0.000116035	0.894	0.0162847	1.725	0.000116035
A0A0C4WIX1	37	K	Sulfate adenylyltransferase subunit 1 OS=Azotobacter chroococcum NCIMB 8003 OX=1328314 GN=cysN PE=3 SV=1	cysN	1	4.32926e-80	214.14	FLTCGNVDDGK(1)STLIGR	2	-5.1139	10	1.623	1.672	1.432	0.601	0.604	0.579	0.53	0.546	0.56	0.377	3.9508e-05	0.346	2.4768e-05	0.917	0.0139785	0.377	3.9508e-05
A0A0C4WIX1	105	K	Sulfate adenylyltransferase subunit 1 OS=Azotobacter chroococcum NCIMB 8003 OX=1328314 GN=cysN PE=3 SV=1	cysN	1	0.000524381	89.382	K(1)FIIADTPGHEQYTR	3	-36.295	3			0.863					1.068				1.238
A0A0C4WIX5	466	K	NAD(P) transhydrogenase subunit beta OS=Azotobacter chroococcum NCIMB 8003 OX=1328314 GN=Achr_1720 PE=3 SV=1	Achr_1720	1	0.00118047	53.517	TMMVFGDAK(1)K	2	-2.8118	5	0.795	0.978	0.899	0.913					0.943	1.025		1.059		1.033		1.025
A0A0C4WIX5	346	K	NAD(P) transhydrogenase subunit beta OS=Azotobacter chroococcum NCIMB 8003 OX=1328314 GN=Achr_1720 PE=3 SV=1	Achr_1720	1	3.08399e-43	220.81	ELAEK(1)LTEHGVDVK	3	3.9749	11	1.11	1.088	1.088	1.094	1.056	1.022	0.794	0.847	0.753	0.965	0.161056	0.729	0.00078276	0.755	0.0019951	0.965	0.161056
A0A0C4WIX5	417	K	NAD(P) transhydrogenase subunit beta OS=Azotobacter chroococcum NCIMB 8003 OX=1328314 GN=Achr_1720 PE=3 SV=1	Achr_1720	1	2.04539e-05	86.135	NDPK(1)SPIAGMPILEAFK	2	-0.17603	16	0.762	1.342		0.674	1.378	1.413	0.79	1.079	0.795	1.098	0.8469	0.844	0.61146	0.769	0.45028
A0A0C4WIX5	341	K	NAD(P) transhydrogenase subunit beta OS=Azotobacter chroococcum NCIMB 8003 OX=1328314 GN=Achr_1720 PE=3 SV=1	Achr_1720	1	6.47006e-05	115.41	AQHALK(1)ELAEK	2	-1.3021	11	1.04	0.947	1.087	1.065	1.153	1.221	0.766	0.79	0.889	1.119	0.119117	0.795	0.0196833	0.711	0.0047751
A0A0C4WIX5	430	K	NAD(P) transhydrogenase subunit beta OS=Azotobacter chroococcum NCIMB 8003 OX=1328314 GN=Achr_1720 PE=3 SV=1	Achr_1720	1	6.74166e-13	162.23	SPIAGMPILEAFK(1)AK	2	-2.4689	18	0.722	0.775	0.77	0.601	0.736	0.79	1.641	1.674	1.664	0.938	0.45762	2.196	2.3152e-06	2.341	0.0090612
A0A0C4WIX5	438	K	NAD(P) transhydrogenase subunit beta OS=Azotobacter chroococcum NCIMB 8003 OX=1328314 GN=Achr_1720 PE=3 SV=1	Achr_1720	1	0.0207943	61.494	TIIVNK(1)R	2	-0.24314	5	0.877	0.926				1.08	1.046		0.989	1.198		1.129	0.090197	0.942		1.129
A0A0C4WIX5	467	K	NAD(P) transhydrogenase subunit beta OS=Azotobacter chroococcum NCIMB 8003 OX=1328314 GN=Achr_1720 PE=3 SV=1	Achr_1720	1	0.00863995	54.436	K(1)VLEDMVK	2	0.34891	4	0.733		1.01	1.025		1.043				1.186	0.37088
A0A0C4WIX5	432	K	NAD(P) transhydrogenase subunit beta OS=Azotobacter chroococcum NCIMB 8003 OX=1328314 GN=Achr_1720 PE=3 SV=1	Achr_1720	1	0.00019273	125.5	AK(1)TIIVNK	2	-0.64542	9	0.948	0.983	1.04	1.02	1.049	1.054	1.077	0.906	0.941	1.051	0.154521	0.984	0.77536	0.936	0.26912
A0A0C4WIX5	355	K	NAD(P) transhydrogenase subunit beta OS=Azotobacter chroococcum NCIMB 8003 OX=1328314 GN=Achr_1720 PE=3 SV=1	Achr_1720	1	5.38164e-06	84.102	LTEHGVDVK(1)FAIHPVAGR	3	-0.87704	5	0.974	0.784	0.884			0.709				0.805
A0A0C4WIX6	395	K	Histidinol dehydrogenase OS=Azotobacter chroococcum NCIMB 8003 OX=1328314 GN=hisD PE=3 SV=1	hisD	1	1.55976e-05	88.24	FSSPLGVYDFQK(1)R	2	-0.65979	3	0.812	0.761	0.769
A0A0C4WIX6	227	K	Histidinol dehydrogenase OS=Azotobacter chroococcum NCIMB 8003 OX=1328314 GN=hisD PE=3 SV=1	hisD	1	8.46306e-07	112.7	IVGPGNIYVATAK(1)R	2	-1.6818	5	1.18	1.196	1.133		0.273			0.307		0.233		0.262		1.125		0.262
A0A0C4WIY0	84	K	Organic solvent tolerance ABC efflux transporter, auxiliary component OS=Azotobacter chroococcum NCIMB 8003 OX=1328314 GN=Achr_29800 PE=4 SV=1	Achr_29800	1	3.03748e-06	122.44	K(1)ATPEQMTR	2	-1.567	7	1.13	1.097	1.113		0.417			1.256	0.314	0.375		0.705	0.56052	1.882		0.705
A0A0C4WIY0	172	K	Organic solvent tolerance ABC efflux transporter, auxiliary component OS=Azotobacter chroococcum NCIMB 8003 OX=1328314 GN=Achr_29800 PE=4 SV=1	Achr_29800	1	8.5414e-05	60.547	NVIINGINIGK(1)LFR	2	-5.104	1			0.802
A0A0C4WIY0	98	K	Organic solvent tolerance ABC efflux transporter, auxiliary component OS=Azotobacter chroococcum NCIMB 8003 OX=1328314 GN=Achr_29800 PE=4 SV=1	Achr_29800	1	0.00191749	88.35	FQENFK(1)R	2	-0.90766	8	1.629	1.709	1.769	0.45	0.472		0.277	0.238	0.266	0.271	4.2311e-05	0.153	1.6546e-06	0.565	0.0025794	0.271	4.2311e-05
A0A0C4WIY0	49	K	Organic solvent tolerance ABC efflux transporter, auxiliary component OS=Azotobacter chroococcum NCIMB 8003 OX=1328314 GN=Achr_29800 PE=4 SV=1	Achr_29800	1	1.02064e-25	153.18	AAYK(1)SNPQAFYDALDR	2	0.23155	9	2.046	1.915	1.82	0.356	0.365	0.432	0.222	0.227	0.246	0.199	2.0212e-05	0.12	6.6771e-07	0.603	0.00180255	0.199	2.0212e-05
A0A0C4WIY0	80	K	Organic solvent tolerance ABC efflux transporter, auxiliary component OS=Azotobacter chroococcum NCIMB 8003 OX=1328314 GN=Achr_29800 PE=4 SV=1	Achr_29800	1	0.000125896	122.44	SIMTVK(1)YSR	2	0.34718	10	1.422	1.37	1.428	0.512	0.503	0.529			0.303	0.366	4.4858e-07	0.215		0.589		0.366
A0A0C4WIY0	202	K	Organic solvent tolerance ABC efflux transporter, auxiliary component OS=Azotobacter chroococcum NCIMB 8003 OX=1328314 GN=Achr_29800 PE=4 SV=1	Achr_29800	1	0.00151211	64.266	TIDGWADVVAK(1)AK	2	-0.021729	3	0.34	0.859	1.169
A0A0C4WIY5	49	K	3-deoxy-D-manno-octulosonate 8-phosphate phosphatase KdsC OS=Azotobacter chroococcum NCIMB 8003 OX=1328314 GN=Achr_29850 PE=3 SV=1	Achr_29850	1	5.62919e-07	67.927	TFNTLDGHGIK(1)MLINSGVR	3	-2.773	1	0.756
A0A0C4WIY6	160	K	Probable GTP-binding protein EngB OS=Azotobacter chroococcum NCIMB 8003 OX=1328314 GN=engB PE=3 SV=1	engB	1	5.20646e-05	108.3	LAFGAAK(1)NALLK	2	1.8166	14	0.707	0.695	0.737	1.217	1.272	1.262	1.191	1.153	1.187	1.754	1.71198e-05	1.651	1.78698e-05	0.941	0.024077	1.651	1.78698e-05
A0A0C4WIY6	44	K	Probable GTP-binding protein EngB OS=Azotobacter chroococcum NCIMB 8003 OX=1328314 GN=engB PE=3 SV=1	engB	1	2.19387e-19	140.3	SNAGK(1)SSALNTLTHASLAR	3	-1.7202	3	0.669	0.818	0.861
A0A0C4WIY6	153	K	Probable GTP-binding protein EngB OS=Azotobacter chroococcum NCIMB 8003 OX=1328314 GN=engB PE=3 SV=1	engB	1	0.00344166	55.235	ADK(1)LAFGAAK	2	-0.77928	4			0.628		1.232		1.233	1.263		1.962		1.987		1.013		1.962
A0A0C4WIY8	324	K	Pyruvate carboxylase subunit A OS=Azotobacter chroococcum NCIMB 8003 OX=1328314 GN=pycA PE=4 SV=1	pycA	1	6.22289e-26	165.72	VASGLPLSIEQK(1)DIQHR	3	-2.119	8	1.344		1.307	0.839	0.917	0.843	0.889	0.921	0.933	0.654	0.00160257	0.69	0.00041676	1.055	0.166262	0.69	0.00160257
A0A0C4WIY8	4	K	Pyruvate carboxylase subunit A OS=Azotobacter chroococcum NCIMB 8003 OX=1328314 GN=pycA PE=4 SV=1	pycA	1	0.0137084	54.056	K(1)ILIANR	2	-1.1713	4				0.908		0.909		1.481	1.356					1.561	0.062936
A0A0C4WIY8	352	K	Pyruvate carboxylase subunit A OS=Azotobacter chroococcum NCIMB 8003 OX=1328314 GN=pycA PE=4 SV=1	pycA	1	9.91686e-05	60.547	NNFLPSFGK(1)ITR	2	-1.2537	8	0.866			0.83		0.79	1.53		1.371	0.935		1.675		1.791	0.0105395
A0A0C4WIY8	236	K	Pyruvate carboxylase subunit A OS=Azotobacter chroococcum NCIMB 8003 OX=1328314 GN=pycA PE=4 SV=1	pycA	1	2.23797e-33	169.05	RNQK(1)LIEIAPSPQLTPEQR	3	-1.3008	8	1.56	1.408	1.703		0.482	0.327		0.198	0.169	0.26	0.00346	0.118	0.000178074	0.454	0.065964	0.26	0.00346
A0A0C4WIY8	157	K	Pyruvate carboxylase subunit A OS=Azotobacter chroococcum NCIMB 8003 OX=1328314 GN=pycA PE=4 SV=1	pycA	1	0.000132509	57.042	IGYPVMLK(1)ATSGGGGR	2	-1.9489	3	0.661	0.808	0.881
A0A0C4WIY8	100	K	Pyruvate carboxylase subunit A OS=Azotobacter chroococcum NCIMB 8003 OX=1328314 GN=pycA PE=4 SV=1	pycA	1	3.18618e-05	83.775	GIK(1)FIGPSAEVIR	2	-2.8899	9	1.365	1.369	1.299	0.713	0.744	0.774	0.745	0.695	0.786	0.553	3.7399e-05	0.552	0.000116378	0.998	0.94838	0.553	0.000116378
A0A0C4WIY8	343	K	Pyruvate carboxylase subunit A OS=Azotobacter chroococcum NCIMB 8003 OX=1328314 GN=pycA PE=4 SV=1	pycA	1	4.85488e-32	157.67	INAEDPK(1)NNFLPSFGK	2	-0.70297	7	1.258	1.094	1.349		0.72	0.706	0.505		0.69	0.578	0.0064551	0.484	0.0137821	0.838	0.3507	0.578	0.0137821
A0A0C4WIY9	45	K	Sigma 54 modulation protein/ribosomal protein S30EA OS=Azotobacter chroococcum NCIMB 8003 OX=1328314 GN=Achr_29900 PE=4 SV=1	Achr_29900	1	2.90164e-13	154.09	ITNVQVIMSVEK(1)LK	2	-0.22335	19	1.141	1.185	1.17	0.855	0.923	0.995	0.801	0.776	0.91	0.793	0.006657	0.711	0.0023586	0.897	0.170222	0.793	0.006657
A0A0C4WIY9	23	K	Sigma 54 modulation protein/ribosomal protein S30EA OS=Azotobacter chroococcum NCIMB 8003 OX=1328314 GN=Achr_29900 PE=4 SV=1	Achr_29900	1	8.9838e-06	117.39	DYVEEK(1)INR	2	-1.4946	9	1.404	1.403	1.363	0.767	0.73	0.758	0.685	0.695	0.619	0.541	2.1045e-06	0.479	4.0271e-05	0.886	0.036601	0.541	4.0271e-05
A0A0C4WIZ0	33	K	Nitrogenase iron protein OS=Azotobacter chroococcum NCIMB 8003 OX=1328314 GN=vnfH PE=3 SV=1	vnfH	1	0.000128419	132.39	K(1)VMIVGCDPK	2	-0.20089	21	1.299	1.247	1.291	0.743	0.727	0.74	0.871	0.844	0.828	0.576	1.3737e-06	0.663	2.4859e-05	1.151	0.00098095	0.663	2.4859e-05
A0A0C4WIZ4	149	K	UPF0307 protein Achr_29950 OS=Azotobacter chroococcum NCIMB 8003 OX=1328314 GN=Achr_29950 PE=3 SV=1	Achr_29950	1	2.35544e-17	165.09	HETEQNK(1)PPAASR	2	-3.5594	6	0.809	0.694	0.996		1.203		0.954		1.097	1.444		1.231	0.23184	0.852		1.231
A0A0C4WJ02	189	K	Glutamyl-tRNA(Gln) amidotransferase subunit A OS=Azotobacter chroococcum NCIMB 8003 OX=1328314 GN=gatA PE=3 SV=1	gatA	1	1.28424e-05	91.032	QPAALTNLTGLK(1)PTYGR	2	-0.34932	2	0.754		0.804
A0A0C4WJ02	353	K	Glutamyl-tRNA(Gln) amidotransferase subunit A OS=Azotobacter chroococcum NCIMB 8003 OX=1328314 GN=gatA PE=3 SV=1	gatA	1	0.0018215	57.032	GEGFGAEVK(1)R	2	2.9318	1			0.802
A0A0C4WJ02	286	K	Glutamyl-tRNA(Gln) amidotransferase subunit A OS=Azotobacter chroococcum NCIMB 8003 OX=1328314 GN=gatA PE=3 SV=1	gatA	1	0.0138809	56.014	K(1)LGATIK	2	-3.9677	1						1.159
A0A0C4WJ02	285	K	Glutamyl-tRNA(Gln) amidotransferase subunit A OS=Azotobacter chroococcum NCIMB 8003 OX=1328314 GN=gatA PE=3 SV=1	gatA	1	0.000215984	76.255	LSDAVMACVEELK(1)K	2	2.5657	7	0.767	1.628					0.543	0.528				0.447	0.30118
A0A0C4WJ02	341	K	Glutamyl-tRNA(Gln) amidotransferase subunit A OS=Azotobacter chroococcum NCIMB 8003 OX=1328314 GN=gatA PE=3 SV=1	gatA	1	8.97752e-06	93.772	CENPQNLEDLYK(1)R	2	-0.72569	3	0.676	0.745	0.929
A0A0C4WJ08	245	K	Alpha-glucosidase OS=Azotobacter chroococcum NCIMB 8003 OX=1328314 GN=aglA-2 PE=4 SV=1	aglA-2	1	6.45639e-05	101.45	VDVAHGLIK(1)EK	2	-1.9633	8	1.547	1.932	1.594	0.412	0.323	0.344	0.356	0.322		0.213	0.00010246	0.2	0.00048366	0.943	0.62476	0.213	0.00048366
A0A0C4WJ08	442	K	Alpha-glucosidase OS=Azotobacter chroococcum NCIMB 8003 OX=1328314 GN=aglA-2 PE=4 SV=1	aglA-2	1	0.000312882	110.22	TK(1)GEEVGR	2	0.32839	5	1.294	1.021	1.265	0.33					0.155	0.277		0.13		0.47		0.277
A0A0C4WJ08	574	K	Alpha-glucosidase OS=Azotobacter chroococcum NCIMB 8003 OX=1328314 GN=aglA-2 PE=4 SV=1	aglA-2	1	0.00422971	63.397	LPGNTAVWLK(1)R	2	-0.26642	1			0.802
A0A0C4WJ08	121	K	Alpha-glucosidase OS=Azotobacter chroococcum NCIMB 8003 OX=1328314 GN=aglA-2 PE=4 SV=1	aglA-2	1	0.000661263	75.243	LLK(1)EAHAR	2	-0.43961	4	0.91	1.015	1.048			0.228				0.23
A0A0C4WJ08	247	K	Alpha-glucosidase OS=Azotobacter chroococcum NCIMB 8003 OX=1328314 GN=aglA-2 PE=4 SV=1	aglA-2	1	1.60476e-17	140.01	EK(1)GLADLPIEEGR	2	-2.4962	9	1.749	1.734	1.676	0.516	0.529	0.437	0.434	0.475	0.387	0.287	3.7111e-05	0.251	2.0933e-05	0.874	0.18704	0.287	3.7111e-05
A0A0C4WJ13	42	K	Molybdenum storage protein beta subunit, MosB OS=Azotobacter chroococcum NCIMB 8003 OX=1328314 GN=mosB PE=4 SV=1	mosB	1	0.023499	44.571	ILPNATVLK(1)IGGQSVIDR	3	-0.9564	1	0.756
A0A0C4WJ13	203	K	Molybdenum storage protein beta subunit, MosB OS=Azotobacter chroococcum NCIMB 8003 OX=1328314 GN=mosB PE=4 SV=1	mosB	1	0.00584338	68.49	TSK(1)NATFIPK	2	0.16218	3	0.736	0.774	0.835
A0A0C4WJ13	200	K	Molybdenum storage protein beta subunit, MosB OS=Azotobacter chroococcum NCIMB 8003 OX=1328314 GN=mosB PE=4 SV=1	mosB	1	0.000209214	99.589	DENGLYTANPK(1)TSK	2	-0.76871	7	1.383		1.457	0.415	0.567	0.58				0.367	0.0055166
A0A0C4WJ13	217	K	Molybdenum storage protein beta subunit, MosB OS=Azotobacter chroococcum NCIMB 8003 OX=1328314 GN=mosB PE=4 SV=1	mosB	1	0.0018163	52.591	ISVDEMK(1)EK	2	0.31551	2			1.06		0.77					0.726
A0A0C4WJ13	210	K	Molybdenum storage protein beta subunit, MosB OS=Azotobacter chroococcum NCIMB 8003 OX=1328314 GN=mosB PE=4 SV=1	mosB	1	4.82827e-06	66.619	NATFIPK(1)ISVDEMK	2	-0.40141	3	0.694	0.852
A0A0C4WJ13	71	K	Molybdenum storage protein beta subunit, MosB OS=Azotobacter chroococcum NCIMB 8003 OX=1328314 GN=mosB PE=4 SV=1	mosB	1	2.07972e-05	103.69	NHK(1)LLIGTGAGTR	2	-1.2029	16	1.167	1.346	1.201	0.849	0.868	0.779	0.685		0.597	0.672	0.00191802	0.518	0.0032421	0.77	0.029275	0.672	0.0032421
A0A0C4WJ19	40	K	Phosphofructokinase OS=Azotobacter chroococcum NCIMB 8003 OX=1328314 GN=fruK PE=3 SV=1	fruK	1	3.38259e-12	125.77	SQALVSHAAGK(1)GLNVAQVLADLGHR	3	-0.97354	3	0.805	0.71	0.827
A0A0C4WJ19	94	K	Phosphofructokinase OS=Azotobacter chroococcum NCIMB 8003 OX=1328314 GN=fruK PE=3 SV=1	fruK	1	1.12632e-09	152.17	SNIK(1)LSEHSGR	2	-2.2644	9	1.478	1.628	1.606	0.697	0.66	0.673	0.479	0.487	0.459	0.431	1.80655e-05	0.302	2.1879e-06	0.702	0.000119397	0.431	1.80655e-05
A0A0C4WJ19	157	K	Phosphofructokinase OS=Azotobacter chroococcum NCIMB 8003 OX=1328314 GN=fruK PE=3 SV=1	fruK	1	4.77397e-09	112.68	LK(1)ACGVPLVLDSSGAALR	2	-1.1331	17	1.319	1.637	1.792	0.512	0.514	0.557	0.598	0.635	0.603	0.333	0.00032379	0.387	0.00053502	1.16	0.0110779	0.387	0.00053502
A0A0C4WJ29	42	K	Glutamine synthetase, catalytic region OS=Azotobacter chroococcum NCIMB 8003 OX=1328314 GN=spuB PE=3 SV=1	spuB	1	0.00226475	62.271	IAPTSK(1)FIAEK	2	-3.1449	4		1.174	0.919				0.834		0.767			0.765	0.180839
A0A0C4WJ29	47	K	Glutamine synthetase, catalytic region OS=Azotobacter chroococcum NCIMB 8003 OX=1328314 GN=spuB PE=3 SV=1	spuB	1	0.0011481	58.286	FIAEK(1)GMR	2	0.12197	3		0.764							1.199			1.569
A0A0C4WJ29	438	K	Glutamine synthetase, catalytic region OS=Azotobacter chroococcum NCIMB 8003 OX=1328314 GN=spuB PE=3 SV=1	spuB	1	0.00430999	87.895	RAENENFK(1)R	2	-1.1928	3					1.331		0.981							0.737
A0A0C4WJ31	109	K	Putrescine-binding periplasmic protein OS=Azotobacter chroococcum NCIMB 8003 OX=1328314 GN=potF PE=3 SV=1	potF	1	0.0120252	62.88	QIK(1)AGVFQK	2	-34.362	1	0.756
A0A0C4WJ31	120	K	Putrescine-binding periplasmic protein OS=Azotobacter chroococcum NCIMB 8003 OX=1328314 GN=potF PE=3 SV=1	potF	1	0.00304737	58.889	SK(1)LPNWANLDK	2	-1.744	2	0.756
A0A0C4WJ31	357	K	Putrescine-binding periplasmic protein OS=Azotobacter chroococcum NCIMB 8003 OX=1328314 GN=potF PE=3 SV=1	potF	1	2.47254e-06	92.707	TDPGIYPSQEVLK(1)K	2	-2.6031	10	1.485	1.5	1.431	0.641	0.85	0.845	0.561	0.614	0.368	0.529	0.020675	0.349	0.021037	0.661	0.078775	0.529	0.021037
A0A0C4WJ31	358	K	Putrescine-binding periplasmic protein OS=Azotobacter chroococcum NCIMB 8003 OX=1328314 GN=potF PE=3 SV=1	potF	1	8.57929e-07	115.05	K(1)LYTFPDLAADTQR	2	2.1068	2	0.777	0.765
A0A0C4WJ31	223	K	Putrescine-binding periplasmic protein OS=Azotobacter chroococcum NCIMB 8003 OX=1328314 GN=potF PE=3 SV=1	potF	1	0.00401717	54.436	K(1)AEELFLK	2	-0.5691	3				1.039	1.121	1.31
A0A0C4WJ31	277	K	Putrescine-binding periplasmic protein OS=Azotobacter chroococcum NCIMB 8003 OX=1328314 GN=potF PE=3 SV=1	potF	1	6.87302e-13	121.86	AEEAGNNVK(1)IAYSIPR	2	0.69446	5	1.337	0.131	0.853
A0A0C4WJ32	40	K	Transcriptional regulator, LysR family OS=Azotobacter chroococcum NCIMB 8003 OX=1328314 GN=Achr_2800 PE=3 SV=1	Achr_2800	1	0.00352497	67.887	K(1)LEQGLGTPLLDR	2	-1.7878	1	0.756
A0A0C4WJ32	121	K	Transcriptional regulator, LysR family OS=Azotobacter chroococcum NCIMB 8003 OX=1328314 GN=Achr_2800 PE=3 SV=1	Achr_2800	1	0.000539857	90.142	LYNEQYPK(1)IR	2	-16.363	2					1.175	1.118
A0A0C4WJ35	85	K	Nitrogenase FeMo cofactor biosynthesis protein NifB OS=Azotobacter chroococcum NCIMB 8003 OX=1328314 GN=nifB PE=4 SV=1	nifB	1	0.000133062	87.573	IGDGPTEK(1)LAAIGVR	2	-1.1575	5	0.744	0.91	0.38				1.103		1.694			2.063	0.135044
A0A0C4WJ36	103	K	Acyl-CoA N-acyltransferases (Nat) OS=Azotobacter chroococcum NCIMB 8003 OX=1328314 GN=Achr_30550 PE=4 SV=1	Achr_30550	1	2.80388e-06	85.813	LAQLGVDK(1)SHVFVLR	2	0.30049	1				1.178
A0A0C4WJ40	209	K	Pseudouridine synthase OS=Azotobacter chroococcum NCIMB 8003 OX=1328314 GN=rluD PE=3 SV=1	rluD	1	4.41288e-21	133.07	MAVVEGGK(1)PAVSHYR	3	-1.3594	34	0.644	0.498	0.483	1.229	1.208	1.28	1.411	1.517	1.398	2.287	0.00084147	2.662	0.00048044	1.164	0.0081579	2.287	0.00084147
A0A0C4WJ40	45	K	Pseudouridine synthase OS=Azotobacter chroococcum NCIMB 8003 OX=1328314 GN=rluD PE=3 SV=1	rluD	1	0.00334276	46.447	LAAWIK(1)DGR	2	-3.436	2		0.86	0.726
A0A0C4WJ40	230	K	Pseudouridine synthase OS=Azotobacter chroococcum NCIMB 8003 OX=1328314 GN=rluD PE=3 SV=1	rluD	1	0.00133472	108.92	IK(1)LETGR	2	-11.385	4		1.028		0.461	2.248				0.375	1.318		0.365		0.277
A0A0C4WJ40	143	K	Pseudouridine synthase OS=Azotobacter chroococcum NCIMB 8003 OX=1328314 GN=rluD PE=3 SV=1	rluD	1	2.24457e-12	124.06	LDK(1)DTTGLMVVAK	2	-3.0374	12	0.686		0.775	1.197		1.213	1.146	1.268		1.65	0.0145955	1.652	0.023956	1.002	0.99444	1.65	0.023956
A0A0C4WJ46	70	K	DNA-binding protein HU-alpha OS=Azotobacter chroococcum NCIMB 8003 OX=1328314 GN=hupA PE=3 SV=1	hupA	1	4.41303e-05	120.33	NPQTGQPVK(1)IR	2	-0.36759	9	1.178	1.292	1.303	0.855	0.717	0.926	0.841	0.831	0.687	0.662	0.0071154	0.625	0.0029377	0.944	0.60644	0.662	0.0071154
A0A0C4WJ46	83	K	DNA-binding protein HU-alpha OS=Azotobacter chroococcum NCIMB 8003 OX=1328314 GN=hupA PE=3 SV=1	hupA	0.995853	4.22023e-11	124.06	ASNTVAFK(0.004)PGK(0.996)SLR	2	0.61091	8	1.529	1.541	1.51	0.666	0.656	0.188	0.406	0.563		0.33	0.095638	0.317	0.089103	0.963	0.87466	0.33	0.095638
A0A0C4WJ46	13	K	DNA-binding protein HU-alpha OS=Azotobacter chroococcum NCIMB 8003 OX=1328314 GN=hupA PE=3 SV=1	hupA	1	5.80611e-05	79.235	KPELAAAIAEK(1)TDLTR	3	-2.6651	5	1.255	1.222	1.229		0.124	0.166				0.117	0.043125
A0A0C4WJ46	80	K	DNA-binding protein HU-alpha OS=Azotobacter chroococcum NCIMB 8003 OX=1328314 GN=hupA PE=3 SV=1	hupA	1	0.00258706	64.064	ASNTVAFK(1)PGK	2	-0.79497	3				1.379	1.158			0.936						0.738
A0A0C4WJ53	35	K	FAD linked oxidoreductase OS=Azotobacter chroococcum NCIMB 8003 OX=1328314 GN=Achr_3780 PE=4 SV=1	Achr_3780	1	0.000294409	65.173	DWTK(1)HFAPAPLAIAFPK	3	-1.1183	3		0.79	0.798
A0A0C4WJ53	398	K	FAD linked oxidoreductase OS=Azotobacter chroococcum NCIMB 8003 OX=1328314 GN=Achr_3780 PE=4 SV=1	Achr_3780	1	4.87664e-05	96.957	DEFFAK(1)CATVNK	2	0.17014	7		0.965	0.964	1.009	1.019	1.059		1.12	1.09	1.067	0.048585	1.146	0.063435	1.074	0.045415	1.067	0.063435
A0A0C4WJ53	447	K	FAD linked oxidoreductase OS=Azotobacter chroococcum NCIMB 8003 OX=1328314 GN=Achr_3780 PE=4 SV=1	Achr_3780	1	4.79175e-05	66.619	AVK(1)AVFDPNGIMNPGK	2	0.62622	2	1.2	0.326
A0A0C4WJ53	173	K	FAD linked oxidoreductase OS=Azotobacter chroococcum NCIMB 8003 OX=1328314 GN=Achr_3780 PE=4 SV=1	Achr_3780	1	1.17966e-05	112.7	VVTGK(1)GDLLELNR	2	0.31685	4		1.033	1.17		0.722	0.684				0.638	0.022243
A0A0C4WJ53	64	K	FAD linked oxidoreductase OS=Azotobacter chroococcum NCIMB 8003 OX=1328314 GN=Achr_3780 PE=4 SV=1	Achr_3780	1	0.000185849	109.88	K(1)VALVPSGGR	2	-2.8329	7	0.939	1.057	1.071	0.841	0.948			0.908	0.868	0.875	0.152462	0.869	0.090441	0.993	0.93652	0.875	0.152462
A0A0C4WJ53	185	K	FAD linked oxidoreductase OS=Azotobacter chroococcum NCIMB 8003 OX=1328314 GN=Achr_3780 PE=4 SV=1	Achr_3780	1	8.37084e-11	159.93	DLVK(1)NATGYDLR	2	-2.6719	9	1.513	1.547	1.462	0.655	0.659	0.651	0.578	0.598	0.59	0.435	4.9581e-07	0.391	5.1878e-07	0.899	0.00052253	0.435	5.1878e-07
A0A0C4WJ53	259	K	FAD linked oxidoreductase OS=Azotobacter chroococcum NCIMB 8003 OX=1328314 GN=Achr_3780 PE=4 SV=1	Achr_3780	1	0.00760316	60.709	ALAK(1)VLAR	2	-1.923	1									1.166
A0A0C4WJ53	444	K	FAD linked oxidoreductase OS=Azotobacter chroococcum NCIMB 8003 OX=1328314 GN=Achr_3780 PE=4 SV=1	Achr_3780	1	0.000133993	65.933	SEAEIAYMK(1)AVK	2	-1.8855	5	1.048	0.967	0.855						0.371			0.388
A0A0C4WJ59	63	K	Molybdopterin converting factor, large subunit OS=Azotobacter chroococcum NCIMB 8003 OX=1328314 GN=moaE PE=4 SV=1	moaE	1	0.00100507	60.547	ALGK(1)IADEAAQR	2	-2.3893	3						1.249	1.155		1.104					0.904
A0A0C4WJ61	6	K	p-loop containing nucleoside triphosphate hydrolase OS=Azotobacter chroococcum NCIMB 8003 OX=1328314 GN=Achr_3930 PE=4 SV=1	Achr_3930	1	6.72929e-14	128.46	TEPLK(1)LAVVGHTNVGK	2	-0.66633	6	1.292	1.166	1.055	0.272	0.576	0.875				0.49	0.078055
A0A0C4WJ61	108	K	p-loop containing nucleoside triphosphate hydrolase OS=Azotobacter chroococcum NCIMB 8003 OX=1328314 GN=Achr_3930 PE=4 SV=1	Achr_3930	1	0.000785897	90.761	FEQEAK(1)VLR	2	0.079259	1				1.178
A0A0C4WJ61	17	K	p-loop containing nucleoside triphosphate hydrolase OS=Azotobacter chroococcum NCIMB 8003 OX=1328314 GN=Achr_3930 PE=4 SV=1	Achr_3930	1	5.40337e-13	98.865	LAVVGHTNVGK(1)TSLLR	3	-3.1137	3		1.061	1.112		0.299					0.275
A0A0C4WJ62	117	K	Nitrilase/cyanide hydratase and apolipoprotein N-acyltransferase OS=Azotobacter chroococcum NCIMB 8003 OX=1328314 GN=Achr_3300 PE=4 SV=1	Achr_3300	1	0.00218844	63.212	K(1)SHIPDGPGYHEK	3	1.7419	2		0.782	0.806
A0A0C4WJ65	272	K	Glycosyl transferase, group 1 family OS=Azotobacter chroococcum NCIMB 8003 OX=1328314 GN=Achr_4030 PE=4 SV=1	Achr_4030	1	2.46846e-09	137.84	LLIFGEGPK(1)R	2	-1.5772	11	0.525	0.491	0.47	1.609	1.516	1.546	1.254	1.175	1.152	3.143	3.1132e-06	2.41	2.4126e-05	0.767	0.00101876	2.41	2.4126e-05
A0A0C4WJ65	244	K	Glycosyl transferase, group 1 family OS=Azotobacter chroococcum NCIMB 8003 OX=1328314 GN=Achr_4030 PE=4 SV=1	Achr_4030	1	9.57496e-05	83.623	LVPQK(1)NFPLLLR	2	-0.27101	3				0.719	1.388	1.353
A0A0C4WJ66	52	K	Transposase ISPpu13 OS=Azotobacter chroococcum NCIMB 8003 OX=1328314 GN=Achr_3350 PE=4 SV=1	Achr_3350	1	2.70535e-06	84.999	SK(1)SVWLTPEGIER	2	-0.41876	15	0.971	0.767	0.903	0.999	0.984	1.031	1.115	1.23	1.174	1.141	0.126779	1.332	0.0180595	1.168	0.0080589	1.141	0.126779
A0A0C4WJ68	31	K	Uncharacterized protein OS=Azotobacter chroococcum NCIMB 8003 OX=1328314 GN=Achr_4080 PE=4 SV=1	Achr_4080	1	0.0328885	47.561	AALNILDK(1)WK	2	-0.13477	1							1.185
A0A0C4WJ72	63	K	Thiosulfate sulfurtransferase GlpE OS=Azotobacter chroococcum NCIMB 8003 OX=1328314 GN=Achr_3450 PE=3 SV=1	Achr_3450	1	0.00177145	59.997	LPK(1)ERPVLIYCYHGNSSK	3	-1.0625	1	0.756
A0A0C4WJ72	39	K	Thiosulfate sulfurtransferase GlpE OS=Azotobacter chroococcum NCIMB 8003 OX=1328314 GN=Achr_3450 PE=3 SV=1	Achr_3450	1	6.40172e-10	82.822	DMHSYK(1)QEHLDGAMHLTEDR	4	-1.5508	2				1.041		1.293
A0A0C4WJ77	233	K	Phosphate-specific transport system accessory protein PhoU OS=Azotobacter chroococcum NCIMB 8003 OX=1328314 GN=phoU PE=3 SV=1	phoU	1	1.49548e-26	176.97	QK(1)PAGEAAADETPAQD	2	-1.5691	9	0.697	0.749	0.721	1.456	1.172	0.877	1.55	1.215	0.982	1.617	0.090085	1.729	0.057841	1.069	0.73876	1.617	0.090085
A0A0C4WJ77	139	K	Phosphate-specific transport system accessory protein PhoU OS=Azotobacter chroococcum NCIMB 8003 OX=1328314 GN=phoU PE=3 SV=1	phoU	1	0.00296934	50.09	K(1)MVQEALDAFAR	2	2.002	2					1.056	1.24
A0A0C4WJ77	171	K	Phosphate-specific transport system accessory protein PhoU OS=Azotobacter chroococcum NCIMB 8003 OX=1328314 GN=phoU PE=3 SV=1	phoU	1	7.8306e-05	122.51	TVDREYK(1)TALR	2	-1.6367	23	0.599	0.654	0.621	1.403	1.431	1.429	1.127	1.143	1.142	2.275	3.1037e-06	1.821	2.0295e-05	0.8	4.5536e-06	1.821	2.0295e-05
A0A0C4WJ82	130	K	Soluble hydrogenase, alpha or beta chain OS=Azotobacter chroococcum NCIMB 8003 OX=1328314 GN=Achr_4330 PE=4 SV=1	Achr_4330	1	0.000574808	68.548	ACDLK(1)AIAIQDR	2	-0.15409	2		1.09				0.711				0.652
A0A0C4WJ83	22	K	ATP-dependent DNA helicase RecG OS=Azotobacter chroococcum NCIMB 8003 OX=1328314 GN=recG PE=3 SV=1	recG	1	0.000303812	64.064	GVGAALAEK(1)LAR	2	-2.0691	3				1.148		1.194			1.159					0.99
A0A0C4WJ87	28	K	Carbon monoxide dehydrogenase accessory protein OS=Azotobacter chroococcum NCIMB 8003 OX=1328314 GN=cooC PE=4 SV=1	cooC	1	1.03308e-06	78.043	TTLTGLLAHHYAK(1)QGR	3	-0.71591	3	0.761	0.793	0.79
A0A0C4WJ87	192	K	Carbon monoxide dehydrogenase accessory protein OS=Azotobacter chroococcum NCIMB 8003 OX=1328314 GN=cooC PE=4 SV=1	cooC	1	2.31742e-07	115.04	DIGIEK(1)LLLVGNK	2	-1.4828	4	0.655	0.839	0.855
A0A0C4WJ87	10	K	Carbon monoxide dehydrogenase accessory protein OS=Azotobacter chroococcum NCIMB 8003 OX=1328314 GN=cooC PE=4 SV=1	cooC	1	0.00024514	65.404	IAISGK(1)GGVGK	2	-1.3438	5		0.869		0.927		0.874	1.434		1.334	1.036		1.593		1.537	0.0115756	1.036
A0A0C4WJ87	199	K	Carbon monoxide dehydrogenase accessory protein OS=Azotobacter chroococcum NCIMB 8003 OX=1328314 GN=cooC PE=4 SV=1	cooC	1	8.8587e-07	126.48	LLLVGNK(1)AGGAEDR	2	-2.8376	8	1.518	1.466	1.548	0.545	0.572		0.444	0.57	0.423	0.37	4.2784e-05	0.317	0.00024392	0.858	0.27188	0.37	0.00024392
A0A0C4WJ87	15	K	Carbon monoxide dehydrogenase accessory protein OS=Azotobacter chroococcum NCIMB 8003 OX=1328314 GN=cooC PE=4 SV=1	cooC	1	0.000705625	46.358	GGVGK(1)TTLTGLLAHHYAK	3	-1.8338	1	0.756
A0A0C4WJ91	47	K	Pyruvate dehydrogenase E1 component subunit alpha OS=Azotobacter chroococcum NCIMB 8003 OX=1328314 GN=pdhA PE=4 SV=1	pdhA	1	7.06377e-05	74.424	LFDQK(1)AVALQR	2	-2.8465	1	0.756
A0A0C4WJ96	118	K	RNA pyrophosphohydrolase OS=Azotobacter chroococcum NCIMB 8003 OX=1328314 GN=nudH PE=3 SV=1	nudH	1	4.9735e-05	88.24	MDLTGK(1)PEFDGWR	2	-0.7858	2				1.108		1.227
A0A0C4WJ98	398	K	RNA polymerase sigma factor RpoD OS=Azotobacter chroococcum NCIMB 8003 OX=1328314 GN=rpoD PE=3 SV=1	rpoD	1	0.00304458	75.243	LVISIAK(1)K	2	-2.1672	6	0.491			1.134	1.177	1.229		1.267	1.396	2.403		2.712		1.128	0.083355	2.403
A0A0C4WJ98	468	K	RNA polymerase sigma factor RpoD OS=Azotobacter chroococcum NCIMB 8003 OX=1328314 GN=rpoD PE=3 SV=1	rpoD	1	3.6645e-08	139.78	IPVHMIETINK(1)LNR	3	-1.8527	5	1.148	1.116	1.157				0.303		0.424			0.319	0.091976
A0A0C4WJ98	499	K	RNA polymerase sigma factor RpoD OS=Azotobacter chroococcum NCIMB 8003 OX=1328314 GN=rpoD PE=3 SV=1	rpoD	1	0.00589083	65.156	MEMPEDK(1)IR	2	0.0040597	3	1.008					0.773				0.767
A0A0C4WJ98	344	K	RNA polymerase sigma factor RpoD OS=Azotobacter chroococcum NCIMB 8003 OX=1328314 GN=rpoD PE=3 SV=1	rpoD	1	1.97679e-05	117.3	LADDIK(1)QCQQK	2	-0.7905	6	1.579	1.618		0.442		0.499		0.635	0.582	0.294	0.0025407	0.381	0.0021821	1.293	0.074497	0.381	0.0025407
A0A0C4WJ98	424	K	RNA polymerase sigma factor RpoD OS=Azotobacter chroococcum NCIMB 8003 OX=1328314 GN=rpoD PE=3 SV=1	rpoD	1	0.00465803	53.878	AVDK(1)FEYR	2	-1.4521	3			0.835			1.086			1.191	1.301		1.426		1.097		1.301
A0A0C4WJ98	599	K	RNA polymerase sigma factor RpoD OS=Azotobacter chroococcum NCIMB 8003 OX=1328314 GN=rpoD PE=3 SV=1	rpoD	1	0.00907638	49.325	QIEAK(1)ALR	2	4.9224	2	0.731		0.829
A0A0C4WJ98	270	K	RNA polymerase sigma factor RpoD OS=Azotobacter chroococcum NCIMB 8003 OX=1328314 GN=rpoD PE=3 SV=1	rpoD	1	1.14907e-05	65.408	LVPK(1)QYDALVDQVR	2	-2.0027	2	1.094								0.645			0.59
A0A0C4WJ98	331	K	RNA polymerase sigma factor RpoD OS=Azotobacter chroococcum NCIMB 8003 OX=1328314 GN=rpoD PE=3 SV=1	rpoD	1	0.0116384	55.235	TK(1)YAEALGK	2	-0.97528	3	0.884			1.124				1.015		1.271		1.148		0.903		1.148
A0A0C4WJA0	164	K	TonB-system energizer ExbB type-1 protein OS=Azotobacter chroococcum NCIMB 8003 OX=1328314 GN=Achr_31540 PE=3 SV=1	Achr_31540	1	0.000101231	96.311	GALADLK(1)GLR	2	-2.0803	6	0.741	0.797	0.837			1.271		1.048	1.118	1.605		1.368	0.0089362	0.852		1.368
A0A0C4WJA6	602	K	Signal transduction histidine kinase OS=Azotobacter chroococcum NCIMB 8003 OX=1328314 GN=Achr_4000 PE=4 SV=1	Achr_4000	1	0.000602565	71.219	LAIGEAQAASQVK(1)SR	2	-0.46363	3			0.907				1.177	1.013				1.207
A0A0C4WJA7	137	K	Electron transfer flavoprotein beta-subunit, FixA OS=Azotobacter chroococcum NCIMB 8003 OX=1328314 GN=fixA PE=4 SV=1	fixA	1	6.64188e-20	130.65	QTIDGDTAQVGPGIAK(1)R	2	-0.62701	2	0.615	0.933
A0A0C4WJA7	8	K	Electron transfer flavoprotein beta-subunit, FixA OS=Azotobacter chroococcum NCIMB 8003 OX=1328314 GN=fixA PE=4 SV=1	fixA	1	0.000204372	72.846	MHSVVCIK(1)QVPDSAQIR	3	-1.6207	7	1.234	1.116	1.052			0.33		0.408		0.291		0.36		1.236		0.36
A0A0C4WJA7	278	K	Electron transfer flavoprotein beta-subunit, FixA OS=Azotobacter chroococcum NCIMB 8003 OX=1328314 GN=fixA PE=4 SV=1	fixA	1	0.00307766	58.286	LEQEIAK(1)R	2	-0.54782	1			0.802
A0A0C4WJA7	207	K	Electron transfer flavoprotein beta-subunit, FixA OS=Azotobacter chroococcum NCIMB 8003 OX=1328314 GN=fixA PE=4 SV=1	fixA	1	0.00964921	46.447	HELK(1)VWDR	2	0.30855	1		0.786
A0A0C4WJA8	231	K	Transposase, IS4 family OS=Azotobacter chroococcum NCIMB 8003 OX=1328314 GN=Achr_13340 PE=4 SV=1	Achr_13340	1	2.58582e-08	99.276	TPHTVFETVEK(1)DHGR	3	-0.49907	4	0.931	0.992	0.978					0.332				0.343
A0A0C4WJA8	149	K	Transposase, IS4 family OS=Azotobacter chroococcum NCIMB 8003 OX=1328314 GN=Achr_13340 PE=4 SV=1	Achr_13340	1	2.71291e-08	75.012	LVLGQHSTEAK(1)SNEK	3	-0.66542	4	0.811	0.73
A0A0C4WJA8	272	K	Transposase, IS4 family OS=Azotobacter chroococcum NCIMB 8003 OX=1328314 GN=Achr_13340 PE=4 SV=1	Achr_13340	1	5.19827e-05	102.55	QVK(1)GLQTTEYR	2	-1.9792	2	0.788		0.768
A0A0C4WJA8	68	K	Transposase, IS4 family OS=Azotobacter chroococcum NCIMB 8003 OX=1328314 GN=Achr_13340 PE=4 SV=1	Achr_13340	1	8.9171e-14	89.359	NYLELK(1)HGIASHDTFGR	3	-1.7179	9	1.06	1.109	1.099	0.687	0.998	1.125	0.711	1.08	0.99	0.86	0.36824	0.851	0.3016	0.99	0.98144	0.86	0.36824
A0A0C4WJA9	64	K	Chaperone SurA OS=Azotobacter chroococcum NCIMB 8003 OX=1328314 GN=surA PE=3 SV=1	surA	1	0.000505688	102.46	EVEQTIAK(1)R	2	0.33137	8	1.345	1.477	1.461		0.691	0.652	0.549	0.463	0.569	0.47	0.00042477	0.369	0.000140339	0.785	0.062737	0.47	0.00042477
A0A0C4WJA9	433	K	Chaperone SurA OS=Azotobacter chroococcum NCIMB 8003 OX=1328314 GN=surA PE=3 SV=1	surA	1	0.00743001	51.531	QIRDEAYVESK(1)L	2	-1.2756	1	0.756
A0A0C4WJA9	301	K	Chaperone SurA OS=Azotobacter chroococcum NCIMB 8003 OX=1328314 GN=surA PE=3 SV=1	surA	1	0.000266963	65.404	HILIK(1)PSEIR	2	-1.792	6	1.358	1.451	1.204	0.27	0.375	0.346				0.247	0.00024
A0A0C4WJB1	152	K	4-aminobutyrate transaminase OS=Azotobacter chroococcum NCIMB 8003 OX=1328314 GN=gabT PE=3 SV=1	gabT	1	5.73071e-15	154.81	TLMTLALTGK(1)K	2	-0.58752	26	0.509	0.498	0.55	1.279	1.228	1.24	1.545	1.374	1.49	2.407	1.55802e-05	2.832	2.1247e-05	1.177	0.0117387	2.407	2.1247e-05
A0A0C4WJB1	384	K	4-aminobutyrate transaminase OS=Azotobacter chroococcum NCIMB 8003 OX=1328314 GN=gabT PE=3 SV=1	gabT	1	0.000313622	49.487	DK(1)GLILLSCGTCGNVLR	2	0.40281	1	0.756
A0A0C4WJB1	105	K	4-aminobutyrate transaminase OS=Azotobacter chroococcum NCIMB 8003 OX=1328314 GN=gabT PE=3 SV=1	gabT	1	7.74561e-20	126.63	K(1)TLLVSTGSEAVENAVK	2	-0.59776	2	0.954	0.58
A0A0C4WJB1	153	K	4-aminobutyrate transaminase OS=Azotobacter chroococcum NCIMB 8003 OX=1328314 GN=gabT PE=3 SV=1	gabT	1	0.00178276	66.953	K(1)VPYAAGMGLLPGGVFR	2	-1.1545	1		0.786
A0A0C4WJB4	194	K	Anthranilate synthase component 1 OS=Azotobacter chroococcum NCIMB 8003 OX=1328314 GN=trpE PE=3 SV=1	trpE	1	6.89287e-05	118.06	LQALLEK(1)LR	2	-2.2792	9	1.019	0.984	0.988	1.022	0.997	0.944	1.049	0.968	1.034	0.991	0.72376	1.02	0.51396	1.03	0.43984
A0A0C4WJB4	419	K	Anthranilate synthase component 1 OS=Azotobacter chroococcum NCIMB 8003 OX=1328314 GN=trpE PE=3 SV=1	trpE	1	4.045e-05	67.548	AMEIIDELEPVK(1)R	2	-0.48573	3		0.693	0.896
A0A0C4WJB4	405	K	Anthranilate synthase component 1 OS=Azotobacter chroococcum NCIMB 8003 OX=1328314 GN=trpE PE=3 SV=1	trpE	1	0.000532392	64.266	AILPAGTLSGAPK(1)IR	2	-1.4476	3	0.746	0.766	0.834
A0A0C4WJB9	336	K	D-lactate dehydrogenase (Cytochrome) OS=Azotobacter chroococcum NCIMB 8003 OX=1328314 GN=Achr_4250 PE=4 SV=1	Achr_4250	1	1.75028e-06	45.587	RLDLPLK(1)ALAGSETLVHGHCHQK	4	-0.33346	2	0.791	0.75
A0A0C4WJB9	358	K	D-lactate dehydrogenase (Cytochrome) OS=Azotobacter chroococcum NCIMB 8003 OX=1328314 GN=Achr_4250 PE=4 SV=1	Achr_4250	1	0.00617828	42.075	AVGAMK(1)SMR	2	0.83965	1						1.159
A0A0C4WJC7	86	K	FabD/lysophospholipase-like protein OS=Azotobacter chroococcum NCIMB 8003 OX=1328314 GN=Achr_31940 PE=4 SV=1	Achr_31940	1	0.00203891	60.589	GDK(1)VFAHIR	2	-0.082085	5				1.166	1.249	1.196	1.138		1.07					0.917	0.087841
A0A0C4WJD1	206	K	Ribose-phosphate pyrophosphokinase OS=Azotobacter chroococcum NCIMB 8003 OX=1328314 GN=Achr_5240 PE=4 SV=1	Achr_5240	1	2.30501e-14	178.94	PVGSAFMEK(1)YR	2	-1.1504	18	0.57	0.589	0.606	1.183	1.262	1.174	1.392	1.399	1.433	2.05	1.7863e-05	2.393	7.9682e-07	1.167	0.0032438	2.05	1.7863e-05
A0A0C4WJD1	72	K	Ribose-phosphate pyrophosphokinase OS=Azotobacter chroococcum NCIMB 8003 OX=1328314 GN=Achr_5240 PE=4 SV=1	Achr_5240	1	0.00112648	62.969	HSANDK(1)LCR	2	-0.51197	2	0.781		0.775
A0A0C4WJD1	108	K	Ribose-phosphate pyrophosphokinase OS=Azotobacter chroococcum NCIMB 8003 OX=1328314 GN=Achr_5240 PE=4 SV=1	Achr_5240	1	1.75958e-06	156.57	TK(1)FQDPIITR	2	-2.4921	9		0.503	0.526		1.195	1.262	1.374	1.417	1.375	2.388	0.00163915	2.699	2.0711e-05	1.13	0.0147584	2.388	0.00163915
A0A0C4WJD1	43	K	Ribose-phosphate pyrophosphokinase OS=Azotobacter chroococcum NCIMB 8003 OX=1328314 GN=Achr_5240 PE=4 SV=1	Achr_5240	1	8.38823e-07	132.39	EFEDGEHK(1)SR	2	-2.9015	8		0.744	0.544	1.356	1.531	1.323	1.052	1.241	0.901	2.179	0.0090592	1.653	0.056137	0.759	0.051484	1.653	0.056137
A0A0C4WJD2	163	K	Carbon monoxide dehydrogenase OS=Azotobacter chroococcum NCIMB 8003 OX=1328314 GN=cooS PE=4 SV=1	cooS	1	0.000117734	86.838	QDELPNNWLSK(1)R	2	-0.74825	3	0.943	0.731	0.66
A0A0C4WJD2	626	K	Carbon monoxide dehydrogenase OS=Azotobacter chroococcum NCIMB 8003 OX=1328314 GN=cooS PE=4 SV=1	cooS	1	0.00474761	47.57	GAADWMVAHIAEK(1)R	2	2.6397	1	0.756
A0A0C4WJD2	460	K	Carbon monoxide dehydrogenase OS=Azotobacter chroococcum NCIMB 8003 OX=1328314 GN=cooS PE=4 SV=1	cooS	1	1.38833e-08	108.24	DNAMTEEMVK(1)HLLR	2	-0.71935	2	0.687		0.875
A0A0C4WJD3	35	K	PepSY domain-containing protein [Azotobacter chroococcum](predicted) OS=Azotobacter chroococcum NCIMB 8003 OX=1328314 GN=Achr_32040 PE=4 SV=1	Achr_32040	1	1.03977e-43	202.72	SQWQDQAK(1)FQEQLK	2	-0.54895	7	1.85	1.635	1.54	0.141		0.197	0.158		0.153	0.101	0.00051878	0.093	5.9068e-05	0.92	0.71936	0.101	0.00051878
A0A0C4WJD3	69	K	PepSY domain-containing protein [Azotobacter chroococcum](predicted) OS=Azotobacter chroococcum NCIMB 8003 OX=1328314 GN=Achr_32040 PE=4 SV=1	Achr_32040	1	1.04351e-05	87.573	K(1)VEIYFDPVSGK	2	-4.1069	9	0.922	0.995	1.097					0.17				0.169
A0A0C4WJD3	49	K	PepSY domain-containing protein [Azotobacter chroococcum](predicted) OS=Azotobacter chroococcum NCIMB 8003 OX=1328314 GN=Achr_32040 PE=4 SV=1	Achr_32040	0.962738	4.15791e-10	139.7	K(0.963)FK(0.037)VTSGNCYEIYGHDK	3	-0.56371	13	1.494	1.561	1.566	0.347	0.335	0.333		0.243		0.22	8.8859e-08	0.158		0.718		0.22
A0A0C4WJD3	51	K	PepSY domain-containing protein [Azotobacter chroococcum](predicted) OS=Azotobacter chroococcum NCIMB 8003 OX=1328314 GN=Achr_32040 PE=4 SV=1	Achr_32040	1	1.28846e-36	166.59	FK(1)VTSGNCYEIYGHDK	3	-1.9866	39	1.706	1.752	1.791	0.438	0.41	0.344	0.564	0.522	0.378	0.227	3.7549e-05	0.279	0.0090019	1.228	0.2397	0.279	0.0090019
A0A0C4WJD3	41	K	PepSY domain-containing protein [Azotobacter chroococcum](predicted) OS=Azotobacter chroococcum NCIMB 8003 OX=1328314 GN=Achr_32040 PE=4 SV=1	Achr_32040	1	6.60099e-55	209.43	FQEQLK(1)AQGYEIK	2	-1.1197	14	2.007	1.966	1.877	0.278	0.279	0.279	0.299	0.305	0.308	0.143	0.000101987	0.156	5.5092e-08	1.091	0.0101024	0.156	0.000101987
A0A0C4WJD3	65	K	PepSY domain-containing protein [Azotobacter chroococcum](predicted) OS=Azotobacter chroococcum NCIMB 8003 OX=1328314 GN=Achr_32040 PE=4 SV=1	Achr_32040	1	1.14546e-25	164.3	VTSGNCYEIYGHDK(1)DQR	3	-0.81782	12	1.856	1.8	1.84	0.344	0.354	0.331	0.424	0.42	0.41	0.187	8.1094e-08	0.228	2.1066e-08	1.219	0.00082279	0.228	8.1094e-08
A0A0C4WJD3	48	K	PepSY domain-containing protein [Azotobacter chroococcum](predicted) OS=Azotobacter chroococcum NCIMB 8003 OX=1328314 GN=Achr_32040 PE=4 SV=1	Achr_32040	1	0.00369499	62.88	AQGYEIK(1)K	2	-0.82394	4	0.961	1.006	1.015			0.213				0.214
A0A0C4WJD8	196	K	Vanadium nitrogenase sigma54-dependent transcriptional activator, VnfA OS=Azotobacter chroococcum NCIMB 8003 OX=1328314 GN=vnfA PE=4 SV=1	vnfA	1	0.0111956	58.916	K(1)VALEDENRR	2	1.8816	4		0.997			0.656			1.268	1.234	0.658		1.255		1.907
A0A0C4WJE1	4	K	Anthranilate phosphoribosyltransferase OS=Azotobacter chroococcum NCIMB 8003 OX=1328314 GN=trpD PE=3 SV=1	trpD	1	0.000146372	105.04	MDIK(1)QALAR	2	-1.6777	9	0.861	0.601	0.622	1.216	1.185	1.34	1.041	1.269	1.299	1.795	0.0077235	1.732	0.0142375	0.965	0.64712	1.732	0.0142375
A0A0C4WJE2	25	K	30S ribosomal protein S21 OS=Azotobacter chroococcum NCIMB 8003 OX=1328314 GN=rpsU PE=3 SV=1	rpsU	1	4.26449e-40	188.6	SCEK(1)AGVLAEVR	2	-1.1637	9	1.023	1.174			0.56	0.671	1.132	1.226	1.244	0.56	0.036197	1.093	0.25108	1.951	0.0032154
A0A0C4WJE2	40	K	30S ribosomal protein S21 OS=Azotobacter chroococcum NCIMB 8003 OX=1328314 GN=rpsU PE=3 SV=1	rpsU	1	0.000456382	85.716	EFYEK(1)PTSER	2	-0.60509	4		1.394	0.968				0.484	0.707				0.504	0.120863
A0A0C4WJE2	7	K	30S ribosomal protein S21 OS=Azotobacter chroococcum NCIMB 8003 OX=1328314 GN=rpsU PE=3 SV=1	rpsU	1	1.84863e-11	169.81	VK(1)ENEPFDVALRR	3	-1.7983	19	0.733	0.766	0.72	0.953	1.004	0.963	1.434	1.415	1.4	1.316	0.00035572	1.915	2.5002e-06	1.455	2.3578e-05	1.316	0.00035572
A0A0C4WJE4	210	K	2-nonaprenyl-3-methyl-6-methoxy-1,4-benzoquinol hydroxylase OS=Azotobacter chroococcum NCIMB 8003 OX=1328314 GN=coq7 PE=3 SV=1	coq7	1	0.00363292	75.243	VMTK(1)TTYR	2	-0.57928	1								1.157
A0A0C4WJE8	354	K	SpoVR family protein OS=Azotobacter chroococcum NCIMB 8003 OX=1328314 GN=Achr_4760 PE=4 SV=1	Achr_4760	1	5.34899e-05	106.35	ICENPTEEDK(1)R	2	-2.356	9	0.899	0.935	0.814	0.861	0.943	0.847	1.432	1.136	1.311	1.001	0.97612	1.465	0.0086987	1.463	0.0074355	1.001	0.97612
A0A0C4WJE8	185	K	SpoVR family protein OS=Azotobacter chroococcum NCIMB 8003 OX=1328314 GN=Achr_4760 PE=4 SV=1	Achr_4760	1	2.61142e-05	110.44	YK(1)RPYPISAEEER	3	-0.29673	7	0.619	1.043	0.793	1.02	1.522		0.83		1.121	1.553	0.168404	1.192	0.4657	0.768	0.41396	1.192	0.4657
A0A0C4WJE8	462	K	SpoVR family protein OS=Azotobacter chroococcum NCIMB 8003 OX=1328314 GN=Achr_4760 PE=4 SV=1	Achr_4760	1	1.02944e-05	128.97	K(1)PLSDSTEDVLK	2	-1.7763	9	0.982	1.131	1.07	0.998	0.919	1.088	0.837	1.003	0.887	0.944	0.4126	0.857	0.081659	0.907	0.2482	0.944	0.4126
A0A0C4WJE8	264	K	SpoVR family protein OS=Azotobacter chroococcum NCIMB 8003 OX=1328314 GN=Achr_4760 PE=4 SV=1	Achr_4760	1	0.000429626	65.156	K(1)IAQYFYPQR	2	-1.2888	2					0.994	1.303
A0A0C4WJE8	80	K	SpoVR family protein OS=Azotobacter chroococcum NCIMB 8003 OX=1328314 GN=Achr_4760 PE=4 SV=1	Achr_4760	1	0.000122609	83.358	HFLATEK(1)GYK	2	-0.59466	6	1.11	1.153	1.084		0.659	0.71			0.609	0.614	0.00087879	0.546		0.89		0.614
A0A0C4WJE8	473	K	SpoVR family protein OS=Azotobacter chroococcum NCIMB 8003 OX=1328314 GN=Achr_4760 PE=4 SV=1	Achr_4760	1	1.32217e-16	160.52	KPLSDSTEDVLK(1)HLHR	3	-0.57687	9	1.052	1.031	1.117	0.964	1.023	0.86	1.024	0.941	0.896	0.89	0.102438	0.894	0.069363	1.005	0.9306	0.894	0.102438
A0A0C4WJF0	151	K	Alanine dehydrogenase OS=Azotobacter chroococcum NCIMB 8003 OX=1328314 GN=Achr_5650 PE=3 SV=1	Achr_5650	1	0.00375305	51.829	MAIQAGAHCLEK(1)AQGGR	3	-1.385	1	0.756
A0A0C4WJF2	284	K	Aminoglycoside phosphotransferase OS=Azotobacter chroococcum NCIMB 8003 OX=1328314 GN=Achr_4860 PE=4 SV=1	Achr_4860	1	2.64674e-14	158.61	HLK(1)VIGIFAR	2	-0.87622	11	0.837	0.844	0.902	0.104	1.465	1.482	1.721	0.135	1.714	1.181	0.7334	1.382	0.87046	1.17	0.88474	1.181	0.87046
A0A0C4WJF2	193	K	Aminoglycoside phosphotransferase OS=Azotobacter chroococcum NCIMB 8003 OX=1328314 GN=Achr_4860 PE=4 SV=1	Achr_4860	1	4.26781e-07	128.57	ICDLLVDSALAQPK(1)VLVHR	3	1.3941	4	0.842	1.026	1.124			0.21				0.211
A0A0C4WJF4	6	K	Tellurium resistance protein TerB OS=Azotobacter chroococcum NCIMB 8003 OX=1328314 GN=Achr_32300 PE=4 SV=1	Achr_32300	1	3.22726e-07	134.2	MLDWLK(1)SNTAAAR	2	-0.65977	15	1.654	1.628	1.412	0.471	0.52	0.489	0.386		0.436	0.315	3.8895e-05	0.263	0.00045698	0.833	0.052182	0.315	0.00045698
A0A0C4WJF4	22	K	Tellurium resistance protein TerB OS=Azotobacter chroococcum NCIMB 8003 OX=1328314 GN=Achr_32300 PE=4 SV=1	Achr_32300	1	1.31293e-08	125.98	LATEVTK(1)FR	2	-9.0039	10	1.117	0.519	1.202	1.11	1.124	0.947		1.072	0.801	1.121	0.55584	0.99	0.91082	0.883	0.38492
A0A0C4WJF4	53	K	Tellurium resistance protein TerB OS=Azotobacter chroococcum NCIMB 8003 OX=1328314 GN=Achr_32300 PE=4 SV=1	Achr_32300	1	2.43523e-68	244.45	QK(1)MIGFIQNSNELK	2	11.121	18	1.321	1.422	1.338	0.729	0.885	0.709	0.747	0.538	0.781	0.569	0.00149939	0.506	0.0044167	0.889	0.41026	0.569	0.0044167
A0A0C4WJF4	15	K	Tellurium resistance protein TerB OS=Azotobacter chroococcum NCIMB 8003 OX=1328314 GN=Achr_32300 PE=4 SV=1	Achr_32300	1	1.49687e-05	127.94	EK(1)LATEVTK	2	-0.43398	9	1.282	1.578	1.633	0.76	0.637	0.747	0.591	0.518	0.54	0.477	0.0014391	0.367	0.00030055	0.769	0.0188201	0.477	0.0014391
A0A0C4WJF7	142	K	Urease accessory protein UreG OS=Azotobacter chroococcum NCIMB 8003 OX=1328314 GN=ureG PE=3 SV=1	ureG	0.999998	5.2105e-08	103.76	KGGPGICK(1)SDLLVINK	3	-0.66478	10	0.955	0.87	0.929		1.001	0.927	1.071	0.994	1.198	1.05	0.36336	1.185	0.051416	1.128	0.21532	1.05	0.36336
A0A0C4WJF8	445	K	Malate synthase G OS=Azotobacter chroococcum NCIMB 8003 OX=1328314 GN=glcB PE=3 SV=1	glcB	1	0.0107783	54.056	ACIK(1)AAR	2	0.36431	3		0.832					1.274		1.011			1.373
A0A0C4WJF8	63	K	Malate synthase G OS=Azotobacter chroococcum NCIMB 8003 OX=1328314 GN=glcB PE=3 SV=1	glcB	1	3.03016e-05	108.5	RDELQAK(1)IDAWHQAR	3	-1.2901	9	1.488	1.213	1.266	0.711	0.597	0.64	0.789	0.98	0.835	0.491	0.00090246	0.656	0.0094048	1.337	0.024878	0.656	0.0094048
A0A0C4WJF8	56	K	Malate synthase G OS=Azotobacter chroococcum NCIMB 8003 OX=1328314 GN=glcB PE=3 SV=1	glcB	1	0.00463389	78.043	ALLAK(1)RDELQAK	2	0.081796	2		0.836	0.751
A0A0C4WJF8	199	K	Malate synthase G OS=Azotobacter chroococcum NCIMB 8003 OX=1328314 GN=glcB PE=3 SV=1	glcB	1	7.16776e-05	90.761	IDGGK(1)LVVALK	2	-1.8186	9	0.863	0.902	1.021	0.854	0.819	0.907	1.163	1.242	1.346	0.926	0.26758	1.346	0.0105164	1.454	0.00193854
A0A0C4WJG0	552	K	Siderophore biosynthesis protein, IucA/IucC family OS=Azotobacter chroococcum NCIMB 8003 OX=1328314 GN=Achr_32400 PE=4 SV=1	Achr_32400	1	2.10615e-06	79.235	LPVK(1)YLLSAGSLFSK	2	-1.5015	3	0.517	0.84	1
A0A0C4WJG1	306	K	Biotin synthase OS=Azotobacter chroococcum NCIMB 8003 OX=1328314 GN=bioB PE=3 SV=1	bioB	1	0.000255214	80.623	LLTTGNPEAEK(1)DMR	2	-0.58254	3		0.201	1.398
A0A0C4WJG1	86	K	Biotin synthase OS=Azotobacter chroococcum NCIMB 8003 OX=1328314 GN=bioB PE=3 SV=1	bioB	1	8.72556e-05	59.67	LMEVQK(1)VLQAAAEAR	2	-0.57126	2	0.731		0.828
A0A0C4WJG5	123	K	tRNA-2-methylthio-N(6)-dimethylallyladenosine synthase OS=Azotobacter chroococcum NCIMB 8003 OX=1328314 GN=miaB PE=3 SV=1	miaB	1	9.78934e-17	128.68	TTQK(1)PQVDVSFPEIEK	2	-1.3949	9	0.967	0.932	0.982	1.058	1.091	1.029	0.947	0.982	1.07	1.103	0.0128819	1.041	0.37746	0.944	0.21376	1.041	0.37746
A0A0C4WJG5	395	K	tRNA-2-methylthio-N(6)-dimethylallyladenosine synthase OS=Azotobacter chroococcum NCIMB 8003 OX=1328314 GN=miaB PE=3 SV=1	miaB	1	0.000156006	121.67	K(1)DPGMLQGR	2	-0.12503	7	0.558	0.487	0.457	1.515		1.505	1.426		1.498	3.016	0.00070145	2.92	0.00083699	0.968	0.3199	2.92	0.00083699
A0A0C4WJG5	287	K	tRNA-2-methylthio-N(6)-dimethylallyladenosine synthase OS=Azotobacter chroococcum NCIMB 8003 OX=1328314 GN=miaB PE=3 SV=1	miaB	1	8.8855e-05	109.88	NHTALEYK(1)SR	2	-2.0902	9	0.912	0.882	0.783	1.26	1.16	1.163	1.004	1.072	0.961	1.39	0.0035037	1.179	0.042144	0.848	0.016624	1.179	0.042144
A0A0C4WJG5	394	K	tRNA-2-methylthio-N(6)-dimethylallyladenosine synthase OS=Azotobacter chroococcum NCIMB 8003 OX=1328314 GN=miaB PE=3 SV=1	miaB	1	3.95137e-09	72.327	ILVSDYSK(1)K	2	-38.782	7	0.653					1.825		0.725	1.089	2.795		1.389		0.497		1.389
A0A0C4WJG5	58	K	tRNA-2-methylthio-N(6)-dimethylallyladenosine synthase OS=Azotobacter chroococcum NCIMB 8003 OX=1328314 GN=miaB PE=3 SV=1	miaB	1	8.0378e-07	107.08	AQEK(1)VFSQLGR	2	-2.3629	8	0.996	1.037	0.999	1.097	1.095	1.095		0.744	0.74	1.084	0.024804	0.734	0.00035779	0.677	1.8688e-07
A0A0C4WJG5	358	K	tRNA-2-methylthio-N(6)-dimethylallyladenosine synthase OS=Azotobacter chroococcum NCIMB 8003 OX=1328314 GN=miaB PE=3 SV=1	miaB	1	1.58243e-38	128.68	PGTPAAELADDTPEEAK(1)K	2	-1.386	4	1.04		1.045	0.377						0.362
A0A0C4WJG6	156	K	Phospholipid/glycerol acyltransferase OS=Azotobacter chroococcum NCIMB 8003 OX=1328314 GN=Achr_5900 PE=4 SV=1	Achr_5900	1	2.21233e-10	119.52	NPGEGLLPFK(1)SGLYR	2	-0.29333	3			0.414		1.329	1.522				3.443
A0A0C4WJG6	211	K	Phospholipid/glycerol acyltransferase OS=Azotobacter chroococcum NCIMB 8003 OX=1328314 GN=Achr_5900 PE=4 SV=1	Achr_5900	1	0.00191626	92.677	K(1)EAFLAR	2	-0.22371	9	0.485	0.476	0.485	1.939	1.654	1.951		0.761	0.819	3.834	0.00164097	1.639	0.0004207	0.427	0.00148152	1.639	0.00164097
A0A0C4WJG8	183	K	Reverse transcriptase (RNA-dependent DNA polymerase) OS=Azotobacter chroococcum NCIMB 8003 OX=1328314 GN=Achr_5060 PE=4 SV=1	Achr_5060	1	0.00507121	53.028	EFISLEK(1)NFSSLR	2	3.9017	2				1.067			1.297							1.216
A0A0C4WJH0	149	K	Flavodoxin OS=Azotobacter chroococcum NCIMB 8003 OX=1328314 GN=Achr_5950 PE=3 SV=1	Achr_5950	1	2.85154e-26	163.59	FVGLPFDK(1)INEADK	2	-1.5406	34	0.898	1.23	1.84	0.358	0.714	0.768	0.881	0.92	0.956	0.464	0.071465	0.695	0.26382	1.498	0.20192	0.695	0.26382
A0A0C4WJH0	155	K	Flavodoxin OS=Azotobacter chroococcum NCIMB 8003 OX=1328314 GN=Achr_5950 PE=3 SV=1	Achr_5950	1	2.39238e-05	131.22	INEADK(1)TDER	2	-2.3047	9	1.581	1.504	1.635	0.65	0.648	0.564	0.565	0.5	0.508	0.394	6.0097e-05	0.333	1.86124e-05	0.845	0.05002	0.394	6.0097e-05
A0A0C4WJH0	21	K	Flavodoxin OS=Azotobacter chroococcum NCIMB 8003 OX=1328314 GN=Achr_5950 PE=3 SV=1	Achr_5950	1	1.74198e-17	190.68	VAEK(1)LAGLLGEDR	2	-1.3647	9	1.299	1.278	1.372	0.695	0.654	0.662	0.872	0.868	0.842	0.509	1.92885e-05	0.654	6.0545e-05	1.284	0.00031823	0.654	6.0545e-05
A0A0C4WJH0	141	K	Flavodoxin OS=Azotobacter chroococcum NCIMB 8003 OX=1328314 GN=Achr_5950 PE=3 SV=1	Achr_5950	1	0.00091512	67.548	DGK(1)FVGLPFDK	2	-1.6725	4	0.905	1.017	1.101	0.16						0.159
A0A0C4WJH0	17	K	Flavodoxin OS=Azotobacter chroococcum NCIMB 8003 OX=1328314 GN=Achr_5950 PE=3 SV=1	Achr_5950	1	9.58422e-06	71.912	IGIFYGSSSGVTGK(1)VAEK	2	0.018924	5	1.417		1.364			0.29	0.578		0.8	0.209		0.496	0.048576	2.376		0.496
A0A0C4WJH0	79	K	Flavodoxin OS=Azotobacter chroococcum NCIMB 8003 OX=1328314 GN=Achr_5950 PE=3 SV=1	Achr_5950	1	6.32266e-05	57.476	DPLLDLANEK(1)PDFSGK	2	1.2138	1	0.756
A0A0C4WJH8	90	K	Alkyl hydroperoxide reductase C OS=Azotobacter chroococcum NCIMB 8003 OX=1328314 GN=ahpC PE=3 SV=1	ahpC	1	1.19516e-20	175.07	AWHDSSETVK(1)K	2	-1.915	13	1.218	1.279	1.149	1.008	0.907	0.98	0.762	0.729	0.646	0.794	0.0064436	0.586	0.00077892	0.738	0.0064843	0.794	0.0064436
A0A0C4WJH8	9	K	Alkyl hydroperoxide reductase C OS=Azotobacter chroococcum NCIMB 8003 OX=1328314 GN=ahpC PE=3 SV=1	ahpC	1	1.19455e-09	159.11	SLINTEVK(1)PFK	2	-1.2953	24	1.091	1.131	1.129	0.972	0.97	0.967	0.863	0.833	0.871	0.868	0.0069184	0.766	0.000119841	0.882	0.0117176	0.868	0.0069184
A0A0C4WJH8	91	K	Alkyl hydroperoxide reductase C OS=Azotobacter chroococcum NCIMB 8003 OX=1328314 GN=ahpC PE=3 SV=1	ahpC	1	9.48625e-34	170.22	K(1)LQFPMVGDPTLTISR	2	-1.037	24	1.539	2.33	2.154	0.226	0.075	0.167	0.257	0.338	0.469	0.078	0.00171603	0.177	0.00125686	2.274	0.075299	0.177	0.00171603
A0A0C4WJH8	12	K	Alkyl hydroperoxide reductase C OS=Azotobacter chroococcum NCIMB 8003 OX=1328314 GN=ahpC PE=3 SV=1	ahpC	0.99999	3.33433e-27	185.57	SLINTEVKPFK(1)ATAYHNGK	3	-0.74784	54	1.325	1.539	1.352	0.717	0.831	0.752	0.713	0.603	0.57	0.546	0.00069686	0.447	0.00059888	0.82	0.065898	0.546	0.00069686
A0A0C4WJH8	153	K	Alkyl hydroperoxide reductase C OS=Azotobacter chroococcum NCIMB 8003 OX=1328314 GN=ahpC PE=3 SV=1	ahpC	1	2.0131e-46	203.52	IK(1)AAQYVAAHPGEVCPAK	3	1.1659	26	1.075	1.227	1.006	0.999	1.007	0.93	0.831	0.919	0.85	0.888	0.141037	0.786	0.022378	0.886	0.037095	0.888	0.141037
A0A0C4WJH8	20	K	Alkyl hydroperoxide reductase C OS=Azotobacter chroococcum NCIMB 8003 OX=1328314 GN=ahpC PE=3 SV=1	ahpC	1	1.43038e-46	208.01	ATAYHNGK(1)FIDVTEADLQGK	3	-0.56917	54	1.029	1.08	1.032	0.951	1.022	0.998	0.933	0.942	0.943	0.946	0.101361	0.897	0.0025009	0.949	0.134424	0.946	0.101361
A0A0C4WJH8	151	K	Alkyl hydroperoxide reductase C OS=Azotobacter chroococcum NCIMB 8003 OX=1328314 GN=ahpC PE=3 SV=1	ahpC	0.983149	7.62018e-37	187.01	K(0.983)IK(0.017)AAQYVAAHPGEVCPAK	3	-0.93497	4	1.134		1.208			0.609			0.545	0.52		0.465		0.895		0.52
A0A0C4WJH8	169	K	Alkyl hydroperoxide reductase C OS=Azotobacter chroococcum NCIMB 8003 OX=1328314 GN=ahpC PE=3 SV=1	ahpC	1	1.02575e-46	199.84	AAQYVAAHPGEVCPAK(1)WK	2	0.39114	14	1.495	1.424	1.499	0.657	0.653	0.663	0.648	0.651	0.612	0.447	6.2882e-07	0.433	2.7356e-06	0.969	0.187679	0.447	2.7356e-06
A0A0C4WJH8	178	K	Alkyl hydroperoxide reductase C OS=Azotobacter chroococcum NCIMB 8003 OX=1328314 GN=ahpC PE=3 SV=1	ahpC	1	3.02247e-31	137.89	WKEGEGTLK(1)PSLDLVGK	2	-0.52715	21	1.071	0.93	0.974	1.051	1.019	1.046	0.947	1.011	0.956	1.047	0.32376	0.979	0.69672	0.935	0.0405
A0A0C4WJH8	186	K	Alkyl hydroperoxide reductase C OS=Azotobacter chroococcum NCIMB 8003 OX=1328314 GN=ahpC PE=3 SV=1	ahpC	1	1.31736e-15	152.23	EGEGTLKPSLDLVGK(1)I	2	-0.89329	8	2.064	1.243	1.156	0.357	0.485	0.572	0.028			0.317	0.0077402	0.019		0.059		0.317
A0A0C4WJH8	171	K	Alkyl hydroperoxide reductase C OS=Azotobacter chroococcum NCIMB 8003 OX=1328314 GN=ahpC PE=3 SV=1	ahpC	1	9.38689e-32	192.68	WK(1)EGEGTLKPSLDLVGK	3	-1.1642	20	1.529	1.412	1.465	0.694	0.652	0.646	0.648	0.6	0.665	0.452	1.80167e-05	0.434	2.3403e-05	0.96	0.3448	0.452	2.3403e-05
A0A0C4WJI2	26	K	Glutamine synthetase OS=Azotobacter chroococcum NCIMB 8003 OX=1328314 GN=glnA PE=3 SV=1	glnA	1	8.81808e-30	212.4	GK(1)QQHVTMPAR	3	0.35176	31	1.517	1.628	1.63	0.683	0.634	0.646	0.493	0.48	0.423	0.411	1.53889e-05	0.292	2.0062e-05	0.711	0.0027996	0.411	2.0062e-05
A0A0C4WJI2	275	K	Glutamine synthetase OS=Azotobacter chroococcum NCIMB 8003 OX=1328314 GN=glnA PE=3 SV=1	glnA	1	1.09903e-11	90.89	PLYGDNGSGMHVHISIAK(1)DGK	3	1.3895	7	1.004	0.863	0.984				0.411					0.432
A0A0C4WJI2	351	K	Glutamine synthetase OS=Azotobacter chroococcum NCIMB 8003 OX=1328314 GN=glnA PE=3 SV=1	glnA	1	8.57981e-05	133.98	IPYVNSPK(1)AR	2	-1.1201	17	0.815	0.833	0.859	1.214	1.182	1.184	1.074	1.047	1.033	1.428	3.7259e-05	1.258	0.00027563	0.881	0.00089888	1.258	0.00027563
A0A0C4WJI2	257	K	Glutamine synthetase OS=Azotobacter chroococcum NCIMB 8003 OX=1328314 GN=glnA PE=3 SV=1	glnA	1	0.000134593	47.267	TVTFMPK(1)PLYGDNGSGMHVHISIAK	4	-0.4098	2	0.756
A0A0C4WJI2	422	K	Glutamine synthetase OS=Azotobacter chroococcum NCIMB 8003 OX=1328314 GN=glnA PE=3 SV=1	glnA	1	1.78784e-06	142.56	EALEELDK(1)GR	2	1.0736	10	0.76	1.344	1.44	1.047	1.066	1.004	0.713	0.755	0.628	0.88	0.6992	0.591	0.079605	0.672	0.002219	0.88	0.6992
A0A0C4WJI2	238	K	Glutamine synthetase OS=Azotobacter chroococcum NCIMB 8003 OX=1328314 GN=glnA PE=3 SV=1	glnA	1	3.06094e-20	122.13	ADEVQTLK(1)YCVHNVADAYGK	3	-0.5684	2	0.576		0.993
A0A0C4WJI2	3	K	Glutamine synthetase OS=Azotobacter chroococcum NCIMB 8003 OX=1328314 GN=glnA PE=3 SV=1	glnA	1	7.81911e-05	114.64	SK(1)SLQLIK	2	-2.2947	10	1.423	1.489	1.485	0.714	0.718	0.678	0.629	0.593	0.588	0.48	3.084e-06	0.412	2.1233e-06	0.858	0.0053764	0.48	3.084e-06
A0A0C4WJI2	250	K	Glutamine synthetase OS=Azotobacter chroococcum NCIMB 8003 OX=1328314 GN=glnA PE=3 SV=1	glnA	1	2.71563e-13	137.4	YCVHNVADAYGK(1)TVTFMPK	3	7.0379	20	1.957	1.269	1.799		0.461	0.451	0.305	0.292	0.29	0.272	0.0049219	0.177	0.0059951	0.648	0.00028212	0.272	0.0059951
A0A0C4WJI2	305	K	Glutamine synthetase OS=Azotobacter chroococcum NCIMB 8003 OX=1328314 GN=glnA PE=3 SV=1	glnA	1	1.82374e-19	116.36	HGK(1)ALNGFTNPSTNSYK	2	-0.93698	18	1.314	1.47	1.447	0.245	0.292		0.146			0.19	0.00024002	0.104		0.544		0.19
A0A0C4WJI2	9	K	Glutamine synthetase OS=Azotobacter chroococcum NCIMB 8003 OX=1328314 GN=glnA PE=3 SV=1	glnA	1	5.41843e-08	144.27	SLQLIK(1)EHDVK	2	-2.7345	31	0.928	1.083	0.981	1.041	1.021	0.933	1.081	1.016	0.923	1.001	0.97436	1.009	0.8926	1.008	0.9038	1.001	0.97436
A0A0C4WJI2	168	K	Glutamine synthetase OS=Azotobacter chroococcum NCIMB 8003 OX=1328314 GN=glnA PE=3 SV=1	glnA	1	8.27435e-24	135.15	IFSEQASWNTDADIESGNK(1)GHRPGVK	4	-0.40476	5	0.814	0.707	0.822
A0A0C4WJI2	451	K	Glutamine synthetase OS=Azotobacter chroococcum NCIMB 8003 OX=1328314 GN=glnA PE=3 SV=1	glnA	1	0.000140016	109.36	SEEEIK(1)VR	2	-0.42432	8	1.237		1.422	0.942	0.974	0.935	0.813	0.885	0.787	0.715	0.008738	0.623	0.0063556	0.872	0.020381	0.715	0.008738
A0A0C4WJI2	14	K	Glutamine synthetase OS=Azotobacter chroococcum NCIMB 8003 OX=1328314 GN=glnA PE=3 SV=1	glnA	1	1.05593e-09	170.85	EHDVK(1)WIDLR	2	-2.0795	12	1.848	1.472	1.388	0.629	0.645	0.655	0.494	0.506	0.503	0.41	0.0097644	0.319	0.0059157	0.779	5.7817e-05	0.41	0.0097644
A0A0C4WJI2	319	K	Glutamine synthetase OS=Azotobacter chroococcum NCIMB 8003 OX=1328314 GN=glnA PE=3 SV=1	glnA	1	1.03207e-27	212.78	ALNGFTNPSTNSYK(1)R	2	2.9436	36	1.628	1.619	1.635	0.633	0.602	0.612	0.444	0.47	0.435	0.378	1.7199e-07	0.276	0.00032421	0.73	0.00033591	0.378	0.00032421
A0A0C4WJI2	393	K	Glutamine synthetase OS=Azotobacter chroococcum NCIMB 8003 OX=1328314 GN=glnA PE=3 SV=1	glnA	1	1.83057e-14	160.07	IHPGDAADK(1)NLYDLPPEEAK	3	34.454	16	1.332	1.265	1.514	0.947	0.528	1.115	0.648	0.928	0.188	0.63	0.095317	0.429	0.166296	0.681	0.37574	0.63	0.166296
A0A0C4WJI2	24	K	Glutamine synthetase OS=Azotobacter chroococcum NCIMB 8003 OX=1328314 GN=glnA PE=3 SV=1	glnA	1	0.00335598	63.301	FTDTK(1)GK	2	1.2131	6	1.187	1.341	1.392	0.171		0.609		0.367		0.298	0.27246	0.281		0.941		0.298
A0A0C4WJI2	175	K	Glutamine synthetase OS=Azotobacter chroococcum NCIMB 8003 OX=1328314 GN=glnA PE=3 SV=1	glnA	1	1.49012e-14	146.48	PGVK(1)GGYFPVPPVDHDHEIR	4	0.058309	9	1.27	1.366	1.311	0.602	0.646	0.55			0.457	0.456	0.000101656	0.347		0.763		0.456
A0A0C4WJI2	140	K	Glutamine synthetase OS=Azotobacter chroococcum NCIMB 8003 OX=1328314 GN=glnA PE=3 SV=1	glnA	1	1.10294e-06	147.19	FK(1)SDISGSMFK	2	-0.63801	21	1.488	1.451	1.495	0.741	0.712	0.717	0.563	0.565	0.562	0.489	6.4686e-07	0.381	2.712e-08	0.779	0.0024585	0.489	6.4686e-07
A0A0C4WJI6	221	K	Gamma-glutamyl phosphate reductase OS=Azotobacter chroococcum NCIMB 8003 OX=1328314 GN=proA PE=3 SV=1	proA	1	0.00992426	47.349	EAK(1)VPVIK	2	-0.064239	1					1.136
A0A0C4WJI6	210	K	Gamma-glutamyl phosphate reductase OS=Azotobacter chroococcum NCIMB 8003 OX=1328314 GN=proA PE=3 SV=1	proA	1	0.00673015	60.589	GGK(1)GLIER	2	-0.51487	4	1.007		1.028		0.812		0.795			0.798		0.781		0.979		0.798
A0A0C4WJI6	287	K	Gamma-glutamyl phosphate reductase OS=Azotobacter chroococcum NCIMB 8003 OX=1328314 GN=proA PE=3 SV=1	proA	1	0.00405972	67.903	AK(1)GVELR	2	-1.3516	4		2.281					0.403	0.425	0.456			0.188
A0A0C4WJJ1	593	K	Alpha-1,4 glucan phosphorylase OS=Azotobacter chroococcum NCIMB 8003 OX=1328314 GN=glgP PE=3 SV=1	glgP	1	3.45806e-05	77.358	ILAGK(1)AAASYYQAK	2	-2.4578	7	0.504	0.643		1.392	1.362	1.692	1.014		0.954	2.584	0.0049385	1.716	0.048881	0.664	0.021657	1.716	0.048881
A0A0C4WJJ8	194	K	Vfr transcriptional regulator / Cyclic AMP receptor protein OS=Azotobacter chroococcum NCIMB 8003 OX=1328314 GN=Achr_5410 PE=4 SV=1	Achr_5410	1	3.57898e-18	174.23	VLK(1)SLEEQGLVHVK	3	-1.2517	18	0.864	0.87	0.821	0.954	1.02	1.043	1.114	1.248	1.28	1.181	0.0069224	1.425	0.00160477	1.207	0.020617	1.181	0.0069224
A0A0C4WJJ8	207	K	Vfr transcriptional regulator / Cyclic AMP receptor protein OS=Azotobacter chroococcum NCIMB 8003 OX=1328314 GN=Achr_5410 PE=4 SV=1	Achr_5410	1	2.4206e-06	140.05	GK(1)TMVVFGTR	2	-2.8168	15	0.76	0.748	0.741	0.985	1.021	1.025	1.381	1.366	1.346	1.348	3.7244e-05	1.82	2.8136e-07	1.35	3.6864e-05	1.348	3.7244e-05
A0A0C4WJJ8	95	K	Vfr transcriptional regulator / Cyclic AMP receptor protein OS=Azotobacter chroococcum NCIMB 8003 OX=1328314 GN=Achr_5410 PE=4 SV=1	Achr_5410	1	4.48047e-55	234.58	AK(1)TECEVAEISYAK	2	-1.382	9	0.747	0.75	0.75	0.973	1.001	1.054	1.404	1.348	1.349	1.348	0.006141	1.825	0.00050216	1.354	0.00035776	1.348	0.006141
A0A0C4WJJ8	107	K	Vfr transcriptional regulator / Cyclic AMP receptor protein OS=Azotobacter chroococcum NCIMB 8003 OX=1328314 GN=Achr_5410 PE=4 SV=1	Achr_5410	1	2.31507e-13	141.44	TECEVAEISYAK(1)FR	2	-0.36307	10	1.02	0.925	0.955	0.76	0.813	0.867	1.189	1.173	1.351	0.841	0.022079	1.28	0.0100038	1.522	0.002061
A0A0C4WJJ8	205	K	Vfr transcriptional regulator / Cyclic AMP receptor protein OS=Azotobacter chroococcum NCIMB 8003 OX=1328314 GN=Achr_5410 PE=4 SV=1	Achr_5410	1	2.27512e-12	166.65	SLEEQGLVHVK(1)GK	2	-1.5411	12	0.704	0.901	0.701	0.976	0.94	0.918	1.569	1.333	1.311	1.229	0.066122	1.827	0.0038552	1.487	0.0028003	1.229	0.066122
A0A0C4WJJ8	172	K	Vfr transcriptional regulator / Cyclic AMP receptor protein OS=Azotobacter chroococcum NCIMB 8003 OX=1328314 GN=Achr_5410 PE=4 SV=1	Achr_5410	1	0.000180025	40.53	QPDAMTHPDGMQIK(1)ITR	3	-1.362	1						1.159
A0A0C4WJJ8	136	K	Vfr transcriptional regulator / Cyclic AMP receptor protein OS=Azotobacter chroococcum NCIMB 8003 OX=1328314 GN=Achr_5410 PE=4 SV=1	Achr_5410	1	2.08624e-06	106.11	K(1)VGDLAFLDVTGR	2	-1.004	8	1.255	1.455	1.307		0.882	0.707	0.48	0.678	0.561	0.593	0.0134436	0.428	0.0014216	0.721	0.119403	0.593	0.0134436
A0A0C4WJJ8	16	K	Vfr transcriptional regulator / Cyclic AMP receptor protein OS=Azotobacter chroococcum NCIMB 8003 OX=1328314 GN=Achr_5410 PE=4 SV=1	Achr_5410	1	6.41667e-05	99.34	LNNHDK(1)LLAHCHR	3	-1.4185	3	1.457			0.708		0.546				0.43
A0A0C4WJJ8	29	K	Vfr transcriptional regulator / Cyclic AMP receptor protein OS=Azotobacter chroococcum NCIMB 8003 OX=1328314 GN=Achr_5410 PE=4 SV=1	Achr_5410	1	1.84255e-12	145.95	YTAK(1)STIIYAGDR	2	-2.1241	9	0.783	0.804	0.837	0.94	1.079	0.992	1.5	1.511	0.843	1.242	0.0084163	1.59	0.157683	1.28	0.33982	1.242	0.157683
A0A0C4WJK3	447	K	Replicative DNA helicase OS=Azotobacter chroococcum NCIMB 8003 OX=1328314 GN=dnaB PE=3 SV=1	dnaB	1	0.00746491	48.157	LAFLGK(1)YSR	2	-1.8256	2		0.8					1.165					1.456
A0A0C4WJK3	167	K	Replicative DNA helicase OS=Azotobacter chroococcum NCIMB 8003 OX=1328314 GN=dnaB PE=3 SV=1	dnaB	1	2.34228e-09	91.939	PK(1)AGGPLAINDILVK	2	-1.3267	5	0.998	1.244	1.228		0.249	0.402				0.281	0.007636
A0A0C4WJK5	130	K	23S rRNA (guanosine-2'-O-)-methyltransferase RlmB OS=Azotobacter chroococcum NCIMB 8003 OX=1328314 GN=rlmB PE=3 SV=1	rlmB	1	9.46163e-09	113.86	TADAAGVQAVIVPK(1)DK	2	-1.3507	4				1.201	1.035	1.155		1.241						1.098
A0A0C4WJK5	142	K	23S rRNA (guanosine-2'-O-)-methyltransferase RlmB OS=Azotobacter chroococcum NCIMB 8003 OX=1328314 GN=rlmB PE=3 SV=1	rlmB	1	3.84534e-06	93.649	K(1)VACGAAEVVPLVAVTNLAR	3	-1.4828	4	0.567	1.221	0.979			0.553				0.6
A0A0C4WJK5	132	K	23S rRNA (guanosine-2'-O-)-methyltransferase RlmB OS=Azotobacter chroococcum NCIMB 8003 OX=1328314 GN=rlmB PE=3 SV=1	rlmB	1	0.00159492	71.066	DK(1)SATLNATVR	2	-3.1259	2		1.107						0.685				0.619
A0A0C4WJK6	153	K	Ribosomal RNA small subunit methyltransferase E OS=Azotobacter chroococcum NCIMB 8003 OX=1328314 GN=rsmE PE=3 SV=1	rsmE	1	0.00315084	72.038	FK(1)PFVEDR	2	-0.29044	5	0.651	0.723	0.71				1.416	1.318				1.968	0.0008449
A0A0C4WJK7	269	K	Protein HflC OS=Azotobacter chroococcum NCIMB 8003 OX=1328314 GN=hflC PE=3 SV=1	hflC	1	0.00396509	72.365	K(1)DMLVLDPK	2	-1.6183	3	0.998		0.893		0.643					0.68
A0A0C4WJK7	81	K	Protein HflC OS=Azotobacter chroococcum NCIMB 8003 OX=1328314 GN=hflC PE=3 SV=1	hflC	1	0.00267035	63.301	FLTLEK(1)K	2	-0.97031	4	0.91	0.891	0.951	0.563						0.614
A0A0C4WJK7	169	K	Protein HflC OS=Azotobacter chroococcum NCIMB 8003 OX=1328314 GN=hflC PE=3 SV=1	hflC	1	0.00295991	57.032	VK(1)AIDLPK	2	-2.2308	4	1.179	1.083			0.909	0.305				0.537	0.29792
A0A0C4WJK7	157	K	Protein HflC OS=Azotobacter chroococcum NCIMB 8003 OX=1328314 GN=hflC PE=3 SV=1	hflC	1	1.38554e-05	77.358	K(1)ELGIEVLDVR	2	-2.5984	7	1.243	1.122	1.124		0.853	0.673		0.595	0.794	0.656	0.022622	0.597	0.020235	0.91	0.6538	0.656	0.022622
A0A0C4WJK7	108	K	Protein HflC OS=Azotobacter chroococcum NCIMB 8003 OX=1328314 GN=hflC PE=3 SV=1	hflC	1	8.07485e-46	190.37	FYTATSGLK(1)QVADER	2	1.2492	9	1.367	1.476	1.321	0.757	0.822	0.763	0.564	0.648	0.705	0.562	0.000162449	0.46	0.00043692	0.819	0.043921	0.562	0.00043692
A0A0C4WJK7	175	K	Protein HflC OS=Azotobacter chroococcum NCIMB 8003 OX=1328314 GN=hflC PE=3 SV=1	hflC	1	0.000876897	58.916	AIDLPK(1)EVNR	2	-1.1947	4	0.756	0.799	1.312				0.412					0.431
A0A0C4WJL0	120	K	Phosphoribosyl-AMP cyclohydrolase OS=Azotobacter chroococcum NCIMB 8003 OX=1328314 GN=hisI PE=3 SV=1	hisI	1	0.000164645	69.327	VVEPILK(1)DPDAIYHAGHR	3	-1.1476	3		1.271				0.445				0.35
A0A0C4WJL1	137	K	Glutathione S-transferase domain-containing protein OS=Azotobacter chroococcum NCIMB 8003 OX=1328314 GN=Achr_5670 PE=4 SV=1	Achr_5670	1	1.5827e-05	85.813	EK(1)SLGMSLEAFADR	2	-0.10381	8	1.082	0.916	1.119	1.041	0.996	1.145	0.558		0.92	1.021	0.77534	0.711	0.167238	0.697	0.137218
A0A0C4WJL1	32	K	Glutathione S-transferase domain-containing protein OS=Azotobacter chroococcum NCIMB 8003 OX=1328314 GN=Achr_5670 PE=4 SV=1	Achr_5670	1	2.25525e-05	76.255	LALAHK(1)GLDFVSRPVCFTDK	3	-1.4854	4	0.826	0.774	0.74
A0A0C4WJL1	55	K	Glutathione S-transferase domain-containing protein OS=Azotobacter chroococcum NCIMB 8003 OX=1328314 GN=Achr_5670 PE=4 SV=1	Achr_5670	1	5.12121e-71	228.28	EALAFSGQK(1)LVPVLR	2	-1.6368	9	1.359	1.122	1.251	0.979	1.358	1.449	0.2	0.26	0.633	1.014	0.98154	0.293	0.06182	0.289	0.021303
A0A0C4WJL2	137	K	Oligoribonuclease OS=Azotobacter chroococcum NCIMB 8003 OX=1328314 GN=orn PE=3 SV=1	orn	1	4.28763e-08	128.97	HIDVSTLK(1)ELAGR	2	0.68336	13	0.824	0.834		1.278	1.225	1.278	1.048	1.013	0.958	1.52	0.000198653	1.214	0.0108817	0.798	0.0016206	1.214	0.0108817
A0A0C4WJL2	100	K	Oligoribonuclease OS=Azotobacter chroococcum NCIMB 8003 OX=1328314 GN=orn PE=3 SV=1	orn	1	6.75294e-25	154.09	GK(1)SPMCGNSICQDRR	3	-0.15513	25	0.661	0.664	0.672	1.362	1.333	1.35	1.171	1.146	1.131	2.026	4.8312e-08	1.727	5.415e-07	0.852	0.000179079	1.727	5.415e-07
A0A0C4WJL2	153	K	Oligoribonuclease OS=Azotobacter chroococcum NCIMB 8003 OX=1328314 GN=orn PE=3 SV=1	orn	1	2.02408e-06	140.01	K(1)SATHLALDDIR	3	-2.2251	9	1.082	1.256	1.035	0.32	0.465					0.349	0.0066998
A0A0C4WJL3	84	K	ATP-dependent protease ATPase subunit HslU OS=Azotobacter chroococcum NCIMB 8003 OX=1328314 GN=hslU PE=3 SV=1	hslU	1	3.6019e-18	183.08	VEATK(1)FTEVGYVGR	2	-1.6453	8	1.321	1.631	1.36	0.631	0.584	0.755	0.402	0.512		0.457	0.0014604	0.318	0.0026608	0.696	0.071925	0.457	0.0026608
A0A0C4WJL3	50	K	ATP-dependent protease ATPase subunit HslU OS=Azotobacter chroococcum NCIMB 8003 OX=1328314 GN=hslU PE=3 SV=1	hslU	1	1.13177e-06	94.63	AEVTPK(1)NILMIGPTGVGK	2	-2.7021	6	1.321	1.214	1.045		0.301	0.163				0.194	0.006362
A0A0C4WJL3	71	K	ATP-dependent protease ATPase subunit HslU OS=Azotobacter chroococcum NCIMB 8003 OX=1328314 GN=hslU PE=3 SV=1	hslU	1	0.000183055	72.042	LAK(1)LANAPFIK	2	-1.5791	12	1.041	1.002	0.995	1.192	1.139	0.784	0.923	0.98	0.921	1.025	0.95542	0.93	0.041404	0.907	0.60486
A0A0C4WJL3	332	K	ATP-dependent protease ATPase subunit HslU OS=Azotobacter chroococcum NCIMB 8003 OX=1328314 GN=hslU PE=3 SV=1	hslU	1	4.28763e-08	101.64	VELK(1)ALTPEDFER	2	-1.2206	8	1.388	1.434	1.65	0.437	0.616	0.758	0.449		0.394	0.405	0.0054161	0.283	0.00064007	0.698	0.21246	0.405	0.0054161
A0A0C4WJL3	239	K	ATP-dependent protease ATPase subunit HslU OS=Azotobacter chroococcum NCIMB 8003 OX=1328314 GN=hslU PE=3 SV=1	hslU	1	9.54418e-05	143.39	LVNEEELK(1)AR	2	-2.925	8	0.923	1.033	1.001	1.044	1.038	0.952		0.939	0.913	1.026	0.59432	0.939	0.26174	0.916	0.116377
A0A0C4WJL3	108	K	ATP-dependent protease ATPase subunit HslU OS=Azotobacter chroococcum NCIMB 8003 OX=1328314 GN=hslU PE=3 SV=1	hslU	1	6.23675e-05	99.855	DLADAALK(1)MLR	2	-2.1887	16	1.248	1.439	1.626		0.6		0.199	0.506	0.419	0.417		0.261	0.0087212	0.624		0.417
A0A0C4WJL3	79	K	ATP-dependent protease ATPase subunit HslU OS=Azotobacter chroococcum NCIMB 8003 OX=1328314 GN=hslU PE=3 SV=1	hslU	1	4.87521e-05	90.689	LANAPFIK(1)VEATK	2	-2.2932	4		1.246	1.246	0.584			0.433			0.469		0.348		0.741		0.469
A0A0C4WJL3	117	K	ATP-dependent protease ATPase subunit HslU OS=Azotobacter chroococcum NCIMB 8003 OX=1328314 GN=hslU PE=3 SV=1	hslU	1	0.000172557	101.41	EQEVNK(1)MR	2	-1.207	7	0.914	1.003	1.047	1.081	1.02	0.952	0.678			1.03	0.61242	0.686		0.666
A0A0C4WJL3	23	K	ATP-dependent protease ATPase subunit HslU OS=Azotobacter chroococcum NCIMB 8003 OX=1328314 GN=hslU PE=3 SV=1	hslU	1	0.000136658	126.82	HIVGQDDAK(1)R	2	-2.7996	4		1.081	1.297	0.541	0.621					0.489	0.024637
A0A0C4WJL3	62	K	ATP-dependent protease ATPase subunit HslU OS=Azotobacter chroococcum NCIMB 8003 OX=1328314 GN=hslU PE=3 SV=1	hslU	1	3.53877e-06	69.327	NILMIGPTGVGK(1)TEIAR	2	-2.9742	6	0.759	0.678	0.909
A0A0C4WJL4	307	K	NADP-dependent alcohol dehydrogenase OS=Azotobacter chroococcum NCIMB 8003 OX=1328314 GN=Achr_33780 PE=3 SV=1	Achr_33780	1	1.29335e-10	135.28	IVTSLCPGGK(1)ER	2	-2.3543	8	1.433	1.53	1.485	0.528		0.518	0.621	0.473	0.559	0.353	3.6062e-05	0.372	0.00025879	1.054	0.6843	0.372	0.00025879
A0A0C4WJL4	325	K	NADP-dependent alcohol dehydrogenase OS=Azotobacter chroococcum NCIMB 8003 OX=1328314 GN=Achr_33780 PE=3 SV=1	Achr_33780	1	0.00185291	59.645	VDLK(1)PLVTHQYR	3	-0.33493	5	1.231		1.469	0.499				0.642	0.653	0.37		0.48	0.0144389	1.298		0.48
A0A0C4WJL4	5	K	NADP-dependent alcohol dehydrogenase OS=Azotobacter chroococcum NCIMB 8003 OX=1328314 GN=Achr_33780 PE=3 SV=1	Achr_33780	1	0.00085582	60	PLMK(1)AAVFVEPGR	2	-2.067	1		0.786
A0A0C4WJL4	20	K	NADP-dependent alcohol dehydrogenase OS=Azotobacter chroococcum NCIMB 8003 OX=1328314 GN=Achr_33780 PE=3 SV=1	Achr_33780	1	5.91143e-05	51.577	IELQDK(1)PIPDVGPNDALVR	2	0.37564	1		0.786
A0A0C4WJL6	49	K	50S ribosomal protein L31 OS=Azotobacter chroococcum NCIMB 8003 OX=1328314 GN=rpmE PE=3 SV=1	rpmE	1	6.34639e-06	125.98	QK(1)VLDTGGR	2	0.71075	9	1.497	1.536	1.571	0.62	0.678	0.609	0.578	0.565	0.564	0.414	1.82276e-05	0.371	2.0359e-07	0.895	0.0324	0.414	1.82276e-05
A0A0C4WJL6	23	K	50S ribosomal protein L31 OS=Azotobacter chroococcum NCIMB 8003 OX=1328314 GN=rpmE PE=3 SV=1	rpmE	1	5.93176e-10	68.789	ADIHPNYVEIEATCSCGNVIK(1)TR	3	-0.31266	2		0.734	0.855
A0A0C4WJL6	2	K	50S ribosomal protein L31 OS=Azotobacter chroococcum NCIMB 8003 OX=1328314 GN=rpmE PE=3 SV=1	rpmE	1	1.00879e-18	82.747	MK(1)ADIHPNYVEIEATCSCGNVIK	3	0.47931	6	0.678	0.827	0.843
A0A0C4WJL6	47	K	50S ribosomal protein L31 OS=Azotobacter chroococcum NCIMB 8003 OX=1328314 GN=rpmE PE=3 SV=1	rpmE	1	1.22479e-19	135.5	NLSIDVCSECHPFYTGK(1)QK	3	-1.1959	6	1.331	1.4	1.435	0.178				0.265	0.338	0.128		0.217	0.00051884	1.694		0.217
A0A0C4WJL8	228	K	Type 4 pilus assembly PilM family protein OS=Azotobacter chroococcum NCIMB 8003 OX=1328314 GN=pilM PE=4 SV=1	pilM	1	2.38402e-10	128.41	EQLFGGK(1)QLTDEIQR	2	1.3183	3	0.849	0.793	0.697
A0A0C4WJL8	10	K	Type 4 pilus assembly PilM family protein OS=Azotobacter chroococcum NCIMB 8003 OX=1328314 GN=pilM PE=4 SV=1	pilM	1	1.94525e-06	76.196	K(1)AGSLLGIDISSTTVK	2	-1.3609	2	0.824		0.729
A0A0C4WJM1	34	K	Shikimate kinase OS=Azotobacter chroococcum NCIMB 8003 OX=1328314 GN=aroK PE=3 SV=1	aroK	1	0.000271784	76.605	DSDK(1)EIEQR	2	-1.8189	4						1.387	1.196	1.097	0.986					0.788
A0A0C4WJM1	30	K	Shikimate kinase OS=Azotobacter chroococcum NCIMB 8003 OX=1328314 GN=aroK PE=3 SV=1	aroK	0.997339	0.00471091	41.87	LTFK(0.997)DSDK(0.003)EIEQR	2	-1.1456	2	0.715	0.829
A0A0C4WJM1	23	K	Shikimate kinase OS=Azotobacter chroococcum NCIMB 8003 OX=1328314 GN=aroK PE=3 SV=1	aroK	1	0.00148491	96.51	LLAK(1)ELR	2	0.38208	2			0.947				0.971					1.025
A0A0C4WJM1	14	K	Shikimate kinase OS=Azotobacter chroococcum NCIMB 8003 OX=1328314 GN=aroK PE=3 SV=1	aroK	1	2.56142e-13	119.52	NVILVGPMGSGK(1)STIGR	2	-2.374	3	0.769	0.771	0.803
A0A0C4WJM2	240	K	Amino acid ABC transporter, ATP binding component OS=Azotobacter chroococcum NCIMB 8003 OX=1328314 GN=Achr_33930 PE=4 SV=1	Achr_33930	1	0.00217634	58.286	QFLAK(1)ILPH	2	-2.298	2	0.641		0.924
A0A0C4WJM2	40	K	Amino acid ABC transporter, ATP binding component OS=Azotobacter chroococcum NCIMB 8003 OX=1328314 GN=Achr_33930 PE=4 SV=1	Achr_33930	1	5.92797e-09	87.251	GEVVVVCGPSGSGK(1)STLIK	2	1.0676	8	2.05	2.06	0.116	0.69	0.621	0.658	0.491	0.472		0.466	0.86542	0.342	0.65806	0.734	0.0051825	0.466	0.86542
A0A0C4WJM3	5	K	Uroporphyrinogen decarboxylase OS=Azotobacter chroococcum NCIMB 8003 OX=1328314 GN=hemE PE=3 SV=1	hemE	1	0.0280686	42.835	TVLK(1)NDR	2	0.82637	1								1.157
A0A0C4WJM4	96	K	Thiol:disulfide interchange protein OS=Azotobacter chroococcum NCIMB 8003 OX=1328314 GN=dsbG PE=3 SV=1	dsbG	1	1.43871e-05	88.24	AHLEK(1)LVYAPLGK	2	-2.2897	3	0.792	0.697	0.855
A0A0C4WJN1	189	K	Lipopolysaccharide heptosyltransferase II OS=Azotobacter chroococcum NCIMB 8003 OX=1328314 GN=waaF PE=4 SV=1	waaF	1	2.74161e-06	78.864	PLLALCPGAEFGEAK(1)R	2	-0.21178	8	0.981	1.278	1.144	0.918	1.216	1.083	0.433	0.578		0.945	0.63766	0.446	0.0114848	0.471	0.0152353	0.945	0.63766
A0A0C4WJN1	167	K	Lipopolysaccharide heptosyltransferase II OS=Azotobacter chroococcum NCIMB 8003 OX=1328314 GN=waaF PE=4 SV=1	waaF	1	0.000725296	49.96	AAALQK(1)FGLR	2	-1.0986	4	0.805	0.865	0.792		0.961					1.171
A0A0C4WJN2	74	K	Serine/threonine protein kinase OS=Azotobacter chroococcum NCIMB 8003 OX=1328314 GN=Achr_6950 PE=4 SV=1	Achr_6950	1	3.34076e-46	211.15	ELK(1)GVHLLAGQQQTTPR	3	-0.89883	9	0.507	0.556	0.498	1.397	1.358	1.422	1.278	1.396	1.291	2.676	1.57046e-05	2.54	2.4763e-05	0.949	0.163976	2.54	2.4763e-05
A0A0C4WJN2	64	K	Serine/threonine protein kinase OS=Azotobacter chroococcum NCIMB 8003 OX=1328314 GN=Achr_6950 PE=4 SV=1	Achr_6950	1	0.00213758	67.464	LLVGDK(1)AAR	2	-2.2776	5				1.197	1.357	1.191	1.131		0.941					0.83	0.121043
A0A0C4WJN6	76	K	Mig-14 family protein OS=Azotobacter chroococcum NCIMB 8003 OX=1328314 GN=Achr_7050 PE=4 SV=1	Achr_7050	1	8.75781e-05	117.3	HLALSK(1)DVLK	2	-2.1281	7	0.816	0.909	0.834	1.105	1.1	1.131			0.979	1.304	0.00144302	1.148		0.88		1.148
A0A0C4WJN6	187	K	Mig-14 family protein OS=Azotobacter chroococcum NCIMB 8003 OX=1328314 GN=Achr_7050 PE=4 SV=1	Achr_7050	1	0.00130069	76.605	WK(1)FEVPGKPR	2	-6.71	5	1.152	0.845	0.448			0.977				1.199
A0A0C4WJN7	152	K	Universal stress protein, UspA OS=Azotobacter chroococcum NCIMB 8003 OX=1328314 GN=Achr_34180 PE=4 SV=1	Achr_34180	1	0.00267351	44.82	ALAK(1)PTLVAPDEFR	2	-2.9175	2		0.92	0.665
A0A0C4WJN7	74	K	Universal stress protein, UspA OS=Azotobacter chroococcum NCIMB 8003 OX=1328314 GN=Achr_34180 PE=4 SV=1	Achr_34180	1	0.0013327	52.201	AK(1)VALEQGQAVLEAAR	2	-0.62974	1		0.786
A0A0C4WJP1	253	K	Glycosyl transferase, group 2 family protein OS=Azotobacter chroococcum NCIMB 8003 OX=1328314 GN=Achr_7200 PE=4 SV=1	Achr_7200	1	7.71482e-09	124.81	PQK(1)LGADLNR	2	-1.485	22	0.884	0.487	0.84	1.734	1.873	0.999	0.729	0.73	1.089	2.083	0.056362	1.152	0.53668	0.553	0.073977	1.152	0.53668
A0A0C4WJP3	35	K	Transcriptional regulator OS=Azotobacter chroococcum NCIMB 8003 OX=1328314 GN=Achr_5970 PE=4 SV=1	Achr_5970	1	1.71017e-32	211.84	QVMQENK(1)SVIQNR	2	-0.09037	18	1.42	1.406	1.469	0.695	0.663	0.612	0.676	0.717	0.711	0.459	3.9186e-05	0.49	3.036e-06	1.068	0.181935	0.49	3.9186e-05
A0A0C4WJP3	124	K	Transcriptional regulator OS=Azotobacter chroococcum NCIMB 8003 OX=1328314 GN=Achr_5970 PE=4 SV=1	Achr_5970	1	0.00338108	61.48	ENQLELK(1)EK	2	14.184	2	1.367		0.154
A0A0C4WJP3	80	K	Transcriptional regulator OS=Azotobacter chroococcum NCIMB 8003 OX=1328314 GN=Achr_5970 PE=4 SV=1	Achr_5970	1	0.00166089	65.404	TEADK(1)LSK	2	-0.55387	8	1.113	1.338	1.292	0.848		0.878	0.686	0.78	0.566	0.692	0.0159171	0.543	0.0048167	0.785	0.130036	0.692	0.0159171
A0A0C4WJP3	108	K	Transcriptional regulator OS=Azotobacter chroococcum NCIMB 8003 OX=1328314 GN=Achr_5970 PE=4 SV=1	Achr_5970	1	8.64545e-81	217.16	AYGEGSVSDESAGK(1)LQER	2	-0.79618	13	1.385	1.34	1.488		0.56	0.64	0.603	0.61	0.613	0.427	0.00090433	0.433	0.00140112	1.014	0.84576	0.433	0.00140112
A0A0C4WJP3	133	K	Transcriptional regulator OS=Azotobacter chroococcum NCIMB 8003 OX=1328314 GN=Achr_5970 PE=4 SV=1	Achr_5970	1	0.0018063	90.761	RIAK(1)EVSPK	2	-1.4529	11	1.477	1.575	1.861	0.143	0.159		0.882	0.681	0.149	0.092	0.000144864	0.348	0.146816	3.779	0.22674	0.348	0.146816
A0A0C4WJP3	48	K	Transcriptional regulator OS=Azotobacter chroococcum NCIMB 8003 OX=1328314 GN=Achr_5970 PE=4 SV=1	Achr_5970	1	0.00268454	56.378	IADIDYK(1)R	2	0.34915	2			1.181		0.599					0.507
A0A0C4WJP4	13	K	Aspartyl/Asparaginyl beta-hydroxylase family protein OS=Azotobacter chroococcum NCIMB 8003 OX=1328314 GN=Achr_7250 PE=4 SV=1	Achr_7250	1	0.00839684	43.734	EEIAVEPK(1)R	2	0.29488	1			0.802
A0A0C4WJP4	226	K	Aspartyl/Asparaginyl beta-hydroxylase family protein OS=Azotobacter chroococcum NCIMB 8003 OX=1328314 GN=Achr_7250 PE=4 SV=1	Achr_7250	1	0.000934443	81.32	LLNK(1)VVLR	2	-1.7714	8	0.805	0.785	0.823	1.212	1.206	1.234	1.026		1.034	1.513	1.55639e-05	1.281	0.00081719	0.846	0.00039761	1.281	0.00081719
A0A0C4WJP9	46	K	Peptidyl-prolyl cis-trans isomerase OS=Azotobacter chroococcum NCIMB 8003 OX=1328314 GN=Achr_7400 PE=3 SV=1	Achr_7400	1	0.000339575	47.334	GK(1)PFQCVIGTGR	2	-1.0027	2		0.845			1.051					1.244
A0A0C4WJQ3	145	K	Histidine protein kinase, nitrogen regulation protein NtrB (NR(II)) OS=Azotobacter chroococcum NCIMB 8003 OX=1328314 GN=ntrB PE=4 SV=1	ntrB	1	8.04129e-06	86.243	GLAHEIK(1)NPLGGIR	3	-2.4079	17	0.838	0.863	0.885	1.306	1.206	1.205	0.984	0.928	0.989	1.437	0.00030323	1.122	0.0112638	0.78	0.00181545	1.122	0.0112638
A0A0C4WJQ3	134	K	Histidine protein kinase, nitrogen regulation protein NtrB (NR(II)) OS=Azotobacter chroococcum NCIMB 8003 OX=1328314 GN=ntrB PE=4 SV=1	ntrB	1	0.00173084	79.059	QETTK(1)LLVR	2	1.0006	2		0.763	0.825
A0A0C4WJQ3	129	K	Histidine protein kinase, nitrogen regulation protein NtrB (NR(II)) OS=Azotobacter chroococcum NCIMB 8003 OX=1328314 GN=ntrB PE=4 SV=1	ntrB	1	1.51702e-10	129.69	EEAQLSK(1)QETTK	2	-1.8396	3	0.817	0.75	0.774
A0A0C4WJQ6	286	K	Iron-sulfur cluster binding protein OS=Azotobacter chroococcum NCIMB 8003 OX=1328314 GN=Achr_7550 PE=4 SV=1	Achr_7550	1	1.30636e-06	53.193	K(1)AGELDGPQEVHLVLLDNGR	3	-0.38108	2	0.494	1.059
A0A0C4WJQ6	36	K	Iron-sulfur cluster binding protein OS=Azotobacter chroococcum NCIMB 8003 OX=1328314 GN=Achr_7550 PE=4 SV=1	Achr_7550	1	0.0221167	50.834	K(1)AMDSLMAK	2	-2.4214	1		0.786
A0A0C4WJQ6	399	K	Iron-sulfur cluster binding protein OS=Azotobacter chroococcum NCIMB 8003 OX=1328314 GN=Achr_7550 PE=4 SV=1	Achr_7550	0.990291	0.00205772	46.768	LREENIK(0.99)K(0.01)PDAPNPVMR	3	-2.0768	2	0.737		0.822
A0A0C4WJQ6	465	K	Iron-sulfur cluster binding protein OS=Azotobacter chroococcum NCIMB 8003 OX=1328314 GN=Achr_7550 PE=4 SV=1	Achr_7550	1	9.45117e-05	42.218	GLTPGNLGPWTQNHSAPK(1)PAAR	3	-1.7089	1			0.802
A0A0C4WJQ6	44	K	Iron-sulfur cluster binding protein OS=Azotobacter chroococcum NCIMB 8003 OX=1328314 GN=Achr_7550 PE=4 SV=1	Achr_7550	1	3.21372e-07	117.39	AMDSLMAK(1)R	2	-1.7898	19	0.65		0.57	1.272	1.241	1.379	1.179	1.205	1.201	2.127	0.00130032	1.959	0.062104	0.921	0.067216	1.959	0.062104
A0A0C4WJQ7	246	K	GTP-binding protein TypA/BipA OS=Azotobacter chroococcum NCIMB 8003 OX=1328314 GN=typA PE=4 SV=1	typA	1	0.0102072	53.051	SNTPVVSIDAAGNK(1)R	2	-3.0299	1		0.786
A0A0C4WJQ7	50	K	GTP-binding protein TypA/BipA OS=Azotobacter chroococcum NCIMB 8003 OX=1328314 GN=typA PE=4 SV=1	typA	1	3.12978e-06	123.42	VMDSNDQEK(1)ER	2	-1.3592	7	1.631	1.219	1.298	0.497	0.583	0.558	0.307			0.395	0.0007791	0.222		0.562		0.395
A0A0C4WJQ7	118	K	GTP-binding protein TypA/BipA OS=Azotobacter chroococcum NCIMB 8003 OX=1328314 GN=typA PE=4 SV=1	typA	1	2.16016e-24	175.64	AFK(1)AGLRPIVVVNK	3	-1.6131	19	1.406	1.47	1.55	0.727	0.568	0.619	0.5	0.713	0.756	0.432	0.00040423	0.445	0.0033591	1.029	0.9108	0.445	0.0033591
A0A0C4WJQ7	590	K	GTP-binding protein TypA/BipA OS=Azotobacter chroococcum NCIMB 8003 OX=1328314 GN=typA PE=4 SV=1	typA	1	0.00145591	74.486	K(1)VLNENDR	2	-0.25547	4	0.863	0.962	1.011			0.434				0.459
A0A0C4WJQ7	253	K	GTP-binding protein TypA/BipA OS=Azotobacter chroococcum NCIMB 8003 OX=1328314 GN=typA PE=4 SV=1	typA	1	8.34197e-06	117.3	ILK(1)IMGHHGLQR	3	-1.0114	22	1.026	1.08	1.271	0.874	0.838	0.776		0.934	0.848	0.737	0.014561	0.792	0.084561	1.074	0.30116	0.792	0.084561
A0A0C4WJQ7	115	K	GTP-binding protein TypA/BipA OS=Azotobacter chroococcum NCIMB 8003 OX=1328314 GN=typA PE=4 SV=1	typA	1	0.00124587	72.492	FVTQK(1)AFK	2	-0.22375	6	1.252	1.218	1.193	0.496	0.509		0.52			0.412	2.348e-05	0.426		1.035		0.426
A0A0C4WJQ7	324	K	GTP-binding protein TypA/BipA OS=Azotobacter chroococcum NCIMB 8003 OX=1328314 GN=typA PE=4 SV=1	typA	1	0.00196812	74.486	EGK(1)FVTSR	2	-0.060459	4	0.762	1.786					0.465		0.385			0.334	0.145643
A0A0C4WJQ7	18	K	GTP-binding protein TypA/BipA OS=Azotobacter chroococcum NCIMB 8003 OX=1328314 GN=typA PE=4 SV=1	typA	1	6.7036e-09	98.328	NIAIIAHVDHGK(1)TTLVDK	3	-1.8008	9	1.364	1.543	1.683	0.707	0.601	0.702	0.527	0.575	0.533	0.438	0.0005193	0.356	0.000101848	0.813	0.02658	0.438	0.0005193
A0A0C4WJQ7	551	K	GTP-binding protein TypA/BipA OS=Azotobacter chroococcum NCIMB 8003 OX=1328314 GN=typA PE=4 SV=1	typA	1	2.75984e-28	156.02	ASGK(1)DETIQLVPPIK	2	-0.58513	9	1.324	1.309	1.397	0.86	0.872	0.836	0.645	0.635	0.613	0.637	4.216e-05	0.47	3.6169e-06	0.737	9.8806e-05	0.637	4.216e-05
A0A0C4WJQ7	337	K	GTP-binding protein TypA/BipA OS=Azotobacter chroococcum NCIMB 8003 OX=1328314 GN=typA PE=4 SV=1	typA	1	1.74659e-30	180.81	LEK(1)ELLHNVALR	2	-1.7221	25	1.316	1.396	1.433	0.757	0.797	0.759	0.652	0.621	0.711	0.558	4.1346e-05	0.479	9.7765e-05	0.858	0.022744	0.558	9.7765e-05
A0A0C4WJQ7	357	K	GTP-binding protein TypA/BipA OS=Azotobacter chroococcum NCIMB 8003 OX=1328314 GN=typA PE=4 SV=1	typA	0.998077	1.75085e-05	93.772	VQDGDSADK(0.002)FK(0.998)VSGR	3	-0.50501	7		1.448	1.466	0.7	0.802	0.766		0.425		0.519	0.0010565	0.292		0.562		0.519
A0A0C4WJQ7	24	K	GTP-binding protein TypA/BipA OS=Azotobacter chroococcum NCIMB 8003 OX=1328314 GN=typA PE=4 SV=1	typA	1	0.00225776	49.96	TTLVDK(1)LLK	2	-0.65037	4		1.392		0.733		0.934	0.95			0.599		0.682		1.14		0.682
A0A0C4WJQ7	232	K	GTP-binding protein TypA/BipA OS=Azotobacter chroococcum NCIMB 8003 OX=1328314 GN=typA PE=4 SV=1	typA	1	6.32459e-41	233.7	IK(1)SNTPVVSIDAAGNKR	3	-0.87786	26	1.143	1.221	1.194	0.833	0.857	0.856	0.921	0.857	0.848	0.716	9.9805e-05	0.738	0.00071872	1.031	0.3326	0.738	0.00071872
A0A0C4WJQ7	539	K	GTP-binding protein TypA/BipA OS=Azotobacter chroococcum NCIMB 8003 OX=1328314 GN=typA PE=4 SV=1	typA	1	1.87662e-07	164.31	DNDLVINPTK(1)GK	2	-1.799	9	1.111	1.189	1.234	0.908	0.855	0.949	0.89	0.834	0.773	0.767	0.0035635	0.707	0.0024175	0.921	0.175698	0.767	0.0035635
A0A0C4WJQ7	355	K	GTP-binding protein TypA/BipA OS=Azotobacter chroococcum NCIMB 8003 OX=1328314 GN=typA PE=4 SV=1	typA	1	1.75085e-05	83.438	VQDGDSADK(1)FK	2	-1.6353	12	1.262	1.334	1.388	0.816	0.914	0.799	0.692	0.657	0.656	0.635	0.00080447	0.503	3.526e-05	0.793	0.0070179	0.635	0.00080447
A0A0C4WJQ9	56	K	Polyketide cyclase / dehydrase and lipid transport family protein OS=Azotobacter chroococcum NCIMB 8003 OX=1328314 GN=Achr_7600 PE=4 SV=1	Achr_7600	1	1.69908e-06	147.78	LEVAK(1)GGLSQR	2	-3.3514	9	0.866	0.903	0.874	1.112	1.16	1.118	1.109	1.025	1.007	1.283	0.000175903	1.188	0.0059639	0.927	0.076837	1.188	0.0059639
A0A0C4WJR0	77	K	Riboflavin synthase alpha chain OS=Azotobacter chroococcum NCIMB 8003 OX=1328314 GN=ribE PE=4 SV=1	ribE	1	0.000174753	63.212	TAFIDLK(1)AGSR	2	-2.9233	5			0.899	0.919	1.232	1.174			1.166	1.233		1.297		1.052		1.233
A0A0C4WJR0	86	K	Riboflavin synthase alpha chain OS=Azotobacter chroococcum NCIMB 8003 OX=1328314 GN=ribE PE=4 SV=1	ribE	1	1.51702e-10	160.98	VNLEK(1)ALTPTSR	2	-2.7827	5	1.132	1.191	1.173			0.328		0.281		0.281		0.241		0.857		0.281
A0A0C4WJR1	159	K	Protein GrpE OS=Azotobacter chroococcum NCIMB 8003 OX=1328314 GN=grpE PE=3 SV=1	grpE	1	6.22312e-05	143.39	VFQK(1)GYLLSGR	2	-1.4472	9	1.524	1.539	1.533	0.592	0.644	0.624	0.591	0.591	0.578	0.405	0.00074252	0.383	1.4049e-08	0.946	0.099863	0.405	0.00074252
A0A0C4WJR1	177	K	Protein GrpE OS=Azotobacter chroococcum NCIMB 8003 OX=1328314 GN=grpE PE=3 SV=1	grpE	1	0.000133955	79.795	PAMVVVSK(1)APTPSSDGQA	2	1.7323	2	0.734	0.809
A0A0C4WJR1	68	K	Protein GrpE OS=Azotobacter chroococcum NCIMB 8003 OX=1328314 GN=grpE PE=3 SV=1	grpE	1	0.00102478	84.368	AHK(1)FALER	2	-0.84025	8	1.204	1.08	1.162		0.807	0.804	0.858	0.891	0.801	0.701	0.0033442	0.74	0.0025228	1.055	0.28102	0.74	0.0033442
A0A0C4WJR3	511	K	Carbamoyl-phosphate synthase large chain OS=Azotobacter chroococcum NCIMB 8003 OX=1328314 GN=carB PE=3 SV=1	carB	1	0.000488239	86.205	LLGVTEK(1)NLR	2	-3.0121	2		0.791	0.797
A0A0C4WJR3	1059	K	Carbamoyl-phosphate synthase large chain OS=Azotobacter chroococcum NCIMB 8003 OX=1328314 GN=carB PE=3 SV=1	carB	1	0.00124587	62.88	FGPEK(1)TVR	2	-1.0489	4	0.822	0.959		1.001	0.957					1.099	0.34866
A0A0C4WJR3	734	K	Carbamoyl-phosphate synthase large chain OS=Azotobacter chroococcum NCIMB 8003 OX=1328314 GN=carB PE=3 SV=1	carB	1	0.000363695	46.068	AMEIVYEEDELK(1)R	2	1.8394	2				0.843	1.458
A0A0C4WJR3	635	K	Carbamoyl-phosphate synthase large chain OS=Azotobacter chroococcum NCIMB 8003 OX=1328314 GN=carB PE=3 SV=1	carB	1	6.74576e-10	117.8	VEQPK(1)GVIVQYGGQTPLK	2	1.1469	5	1.439	1.224			0.584	0.841	0.356			0.535	0.0853	0.267		0.5		0.535
A0A0C4WJR3	397	K	Carbamoyl-phosphate synthase large chain OS=Azotobacter chroococcum NCIMB 8003 OX=1328314 GN=carB PE=3 SV=1	carB	1	6.73245e-05	108.93	TFQESVQK(1)ALR	2	-1.5721	9	1.731	1.633	1.648	0.57	0.546	0.513	0.449	0.516	0.401	0.325	2.973e-06	0.273	6.2244e-05	0.839	0.084557	0.325	6.2244e-05
A0A0C4WJR3	521	K	Carbamoyl-phosphate synthase large chain OS=Azotobacter chroococcum NCIMB 8003 OX=1328314 GN=carB PE=3 SV=1	carB	1	0.00058263	97.033	LK(1)VQPVYK	2	-2.0409	12	0.352		0.103	1.571	1.323	1.566	1.292	1.482	1.379	6.535	0.185964	6.085	0.191737	0.931	0.37068	6.085	0.191737
A0A0C4WJR3	560	K	Carbamoyl-phosphate synthase large chain OS=Azotobacter chroococcum NCIMB 8003 OX=1328314 GN=carB PE=3 SV=1	carB	1	0.000127867	99.34	DK(1)IMVIGGGPNR	2	-0.60297	7			1.74	0.682	0.853	1.016		0.718		0.489		0.413		0.844		0.489
A0A0C4WJR3	366	K	Carbamoyl-phosphate synthase large chain OS=Azotobacter chroococcum NCIMB 8003 OX=1328314 GN=carB PE=3 SV=1	carB	1	0.00742703	48.157	FAFEK(1)FPK	2	-0.23208	2	1				0.77					0.77
A0A0C4WJR3	953	K	Carbamoyl-phosphate synthase large chain OS=Azotobacter chroococcum NCIMB 8003 OX=1328314 GN=carB PE=3 SV=1	carB	1	0.000699258	43.306	EDDK(1)PFVADVAR	2	-1.5369	2	0.915								0.921			1.007
A0A0C4WJR3	992	K	Carbamoyl-phosphate synthase large chain OS=Azotobacter chroococcum NCIMB 8003 OX=1328314 GN=carB PE=3 SV=1	carB	1	0.00043303	75.012	VNK(1)VTEGRPHVVDMIK	3	-0.31537	2		1.138				0.64				0.562
A0A0C4WJR3	369	K	Carbamoyl-phosphate synthase large chain OS=Azotobacter chroococcum NCIMB 8003 OX=1328314 GN=carB PE=3 SV=1	carB	1	0.00770538	67.903	FPK(1)ADAR	2	0.14868	7	0.746	0.738		1.191	1.213		1.201	1.127	1.175	1.62	0.00048225	1.574	0.00034073	0.971	0.32648	1.574	0.00048225
A0A0C4WJR3	425	K	Carbamoyl-phosphate synthase large chain OS=Azotobacter chroococcum NCIMB 8003 OX=1328314 GN=carB PE=3 SV=1	carB	1	1.89654e-33	205.09	LDLGNPEAESILK(1)R	2	-1.9305	9	0.814	0.828	0.884	1.051	1.131	1.119	1.195	1.086	1.128	1.307	0.00140306	1.35	0.00132415	1.033	0.42524	1.307	0.00140306
A0A0C4WJR3	313	K	Carbamoyl-phosphate synthase large chain OS=Azotobacter chroococcum NCIMB 8003 OX=1328314 GN=carB PE=3 SV=1	carB	1	9.83407e-17	145.08	SSALASK(1)ATGFPIAK	2	-2.5109	7	1.377	1.41	1.289	0.561		0.536	0.485		0.503	0.404	0.000164533	0.364	0.00010474	0.901	0.069835	0.404	0.000164533
A0A0C4WJR3	38	K	Carbamoyl-phosphate synthase large chain OS=Azotobacter chroococcum NCIMB 8003 OX=1328314 GN=carB PE=3 SV=1	carB	1	0.00074766	65.313	ALK(1)EEGFR	2	-0.12018	9	1.142	1.258	1.23	0.776	0.843	0.862	0.864	0.835	0.885	0.683	0.00092213	0.712	0.00055511	1.042	0.31594	0.712	0.00092213
A0A0C4WJR3	447	K	Carbamoyl-phosphate synthase large chain OS=Azotobacter chroococcum NCIMB 8003 OX=1328314 GN=carB PE=3 SV=1	carB	1	0.000255744	50.314	AGK(1)SVDDVFALTK	2	-1.9746	6		0.992	1.057			0.957	0.982	1.042	1.007	0.934		0.986	0.70082	1.056		0.986
A0A0C4WJR3	527	K	Carbamoyl-phosphate synthase large chain OS=Azotobacter chroococcum NCIMB 8003 OX=1328314 GN=carB PE=3 SV=1	carB	1	0.0219611	53.878	VQPVYK(1)R	2	-0.15256	1	0.756
A0A0C4WJR3	871	K	Carbamoyl-phosphate synthase large chain OS=Azotobacter chroococcum NCIMB 8003 OX=1328314 GN=carB PE=3 SV=1	carB	1	0.0262707	42.075	VMAGK(1)TLK	2	-1.948	1	0.756
A0A0C4WJR3	379	K	Carbamoyl-phosphate synthase large chain OS=Azotobacter chroococcum NCIMB 8003 OX=1328314 GN=carB PE=3 SV=1	carB	1	3.92787e-06	88.42	LTTQMK(1)SVGEVMAIGR	2	-0.023027	4	0.74	0.71	0.896
A0A0C4WJR3	648	K	Carbamoyl-phosphate synthase large chain OS=Azotobacter chroococcum NCIMB 8003 OX=1328314 GN=carB PE=3 SV=1	carB	1	1.01276e-40	198.33	GVIVQYGGQTPLK(1)ICR	2	-0.63123	9	1.136	1.08	1.205	0.869	0.903	0.977	0.832	0.821	0.971	0.804	0.0094644	0.767	0.0128773	0.955	0.49218	0.804	0.0128773
A0A0C4WJR3	76	K	Carbamoyl-phosphate synthase large chain OS=Azotobacter chroococcum NCIMB 8003 OX=1328314 GN=carB PE=3 SV=1	carB	1	0.000414849	81.335	WQTVAK(1)IIEK	2	-1.8669	4	0.788	0.798			1.094		1.161			1.38		1.464		1.061		1.38
A0A0C4WJR3	477	K	Carbamoyl-phosphate synthase large chain OS=Azotobacter chroococcum NCIMB 8003 OX=1328314 GN=carB PE=3 SV=1	carB	1	3.04894e-05	118.91	VK(1)TLGLSSIDR	2	-2.0887	9	1.063	1.086	1.123	0.939	0.926	0.949	0.899	0.907	0.977	0.86	0.0009997	0.851	0.0062417	0.989	0.68984	0.86	0.0062417
A0A0C4WJR3	504	K	Carbamoyl-phosphate synthase large chain OS=Azotobacter chroococcum NCIMB 8003 OX=1328314 GN=carB PE=3 SV=1	carB	1	0.000170107	102.55	LAK(1)LLGVTEK	2	-26.952	4	0.989	0.868	0.848				0.628					0.696
A0A0C4WJR4	185	K	Thioredoxin domain-containing protein EC-YbbN OS=Azotobacter chroococcum NCIMB 8003 OX=1328314 GN=Achr_34590 PE=4 SV=1	Achr_34590	1	1.02708e-10	167.76	GDEHK(1)QALAGAR	2	-1.6581	9	1.479	1.587	1.642	0.742	1.056	0.774	0.576	0.106	0.199	0.546	0.0059237	0.187	0.060481	0.343	0.061696	0.546	0.060481
A0A0C4WJR4	211	K	Thioredoxin domain-containing protein EC-YbbN OS=Azotobacter chroococcum NCIMB 8003 OX=1328314 GN=Achr_34590 PE=4 SV=1	Achr_34590	1	3.76493e-33	202.72	QAADLPEVATLK(1)SR	2	-1.7536	9	0.907	0.943	0.907	1.141	1.158	1.155	1	0.938	0.968	1.253	8.0464e-05	1.054	0.080818	0.841	0.00081538	1.054	0.080818
A0A0C4WJR5	227	K	Dihydropteroate synthase OS=Azotobacter chroococcum NCIMB 8003 OX=1328314 GN=folP PE=3 SV=1	folP	1	0.00172662	76.572	K(1)SMIGQVLGR	2	-11.157	6		0.806		0.938	1.014			1.487		1.211		1.845		1.524		1.211
A0A0C4WJR6	359	K	Translation initiation factor IF-2 OS=Azotobacter chroococcum NCIMB 8003 OX=1328314 GN=infB PE=3 SV=1	infB	1	9.1941e-52	144.55	TK(1)VATGEAGGITQHIGAYHVETDR	4	-0.70148	11	1.172	1.17	1.154		0.295	0.307				0.258	1.8708e-06
A0A0C4WJR6	57	K	Translation initiation factor IF-2 OS=Azotobacter chroococcum NCIMB 8003 OX=1328314 GN=infB PE=3 SV=1	infB	1	6.81306e-05	115.04	SSHGVK(1)LEEPR	2	-1.7733	3	0.806	0.862	0.672
A0A0C4WJR6	630	K	Translation initiation factor IF-2 OS=Azotobacter chroococcum NCIMB 8003 OX=1328314 GN=infB PE=3 SV=1	infB	1	2.60404e-19	181.44	LENIFETMGQDEK(1)K	2	-1.1087	16	1.428	1.277	1.332	0.674	0.888	0.799	0.604	0.699	0.78	0.585	0.003341	0.516	0.00118387	0.882	0.31862	0.585	0.003341
A0A0C4WJR6	446	K	Translation initiation factor IF-2 OS=Azotobacter chroococcum NCIMB 8003 OX=1328314 GN=infB PE=3 SV=1	infB	1	0.00020579	90.263	IDK(1)PAADLDR	2	-0.70057	9	0.7	0.756	0.752	1.264	1.204	1.157	1.208	1.203	1.147	1.642	0.000157438	1.611	8.4784e-05	0.982	0.58136	1.611	0.000157438
A0A0C4WJR6	443	K	Translation initiation factor IF-2 OS=Azotobacter chroococcum NCIMB 8003 OX=1328314 GN=infB PE=3 SV=1	infB	0.997481	6.99936e-10	89.923	AAGVPIVVAVNK(0.997)IDK(0.003)PAADLDR	3	-0.93338	8	1.359	1.701		0.634	1.015	1.064	0.689	0.75	0.538	0.591	0.097704	0.431	0.0117627	0.729	0.194541	0.591	0.097704
A0A0C4WJR6	455	K	Translation initiation factor IF-2 OS=Azotobacter chroococcum NCIMB 8003 OX=1328314 GN=infB PE=3 SV=1	infB	1	0.000272939	117.39	IK(1)NDLAAR	2	-2.0847	8	1.075		1.214	0.959	1.013	1.004	0.952	0.984	0.976	0.867	0.067298	0.848	0.040623	0.978	0.33472	0.867	0.067298
A0A0C4WJR6	700	K	Translation initiation factor IF-2 OS=Azotobacter chroococcum NCIMB 8003 OX=1328314 GN=infB PE=3 SV=1	infB	1	0.00198168	64.906	K(1)IVEQEGLDLR	2	-3.4373	7	1.193	1.274	1.212		0.753	0.701	0.623		0.58	0.593	0.00076134	0.49	0.00030196	0.827	0.064443	0.593	0.00076134
A0A0C4WJR6	51	K	Translation initiation factor IF-2 OS=Azotobacter chroococcum NCIMB 8003 OX=1328314 GN=infB PE=3 SV=1	infB	1	3.36617e-09	117.21	QALLAHLK(1)SSHGVK	3	-0.56856	4	0.572	0.978
A0A0C4WJR6	816	K	Translation initiation factor IF-2 OS=Azotobacter chroococcum NCIMB 8003 OX=1328314 GN=infB PE=3 SV=1	infB	1	0.000824409	64.906	SYNDVK(1)VGDK	2	-2.2339	5		1.147			0.934	1.084	1.14		0.957	0.88		0.914		1.039	0.77598	0.914
A0A0C4WJR6	69	K	Translation initiation factor IF-2 OS=Azotobacter chroococcum NCIMB 8003 OX=1328314 GN=infB PE=3 SV=1	infB	1	0.00434138	67.903	K(1)TTTTLR	2	1.0526	2	1.206						0.48					0.398
A0A0C4WJR6	793	K	Translation initiation factor IF-2 OS=Azotobacter chroococcum NCIMB 8003 OX=1328314 GN=infB PE=3 SV=1	infB	1	1.36346e-05	112.8	FK(1)DDVSEVR	2	-0.282	11	0.939	0.973	0.978	1.095	1.107	1.163	0.926	0.941	0.929	1.164	0.0025171	0.967	0.074142	0.831	0.00064325
A0A0C4WJR6	724	K	Translation initiation factor IF-2 OS=Azotobacter chroococcum NCIMB 8003 OX=1328314 GN=infB PE=3 SV=1	infB	1	4.07259e-07	159.12	K(1)ALSGMLGSEVR	2	-0.32	9	1.148	1.116	1.214	0.757	0.779	0.861	0.758		0.974	0.689	0.00127814	0.747	0.056424	1.084	0.53476	0.747	0.056424
A0A0C4WJR6	810	K	Translation initiation factor IF-2 OS=Azotobacter chroococcum NCIMB 8003 OX=1328314 GN=infB PE=3 SV=1	infB	1	3.6616e-16	122.66	AGMECGIGVK(1)SYNDVK	2	-0.53185	12	1.28	0.921	1.321		0.619	0.739	0.664	0.862		0.578	0.045481	0.65	0.095963	1.124	0.55106	0.65	0.095963
A0A0C4WJR6	43	K	Translation initiation factor IF-2 OS=Azotobacter chroococcum NCIMB 8003 OX=1328314 GN=infB PE=3 SV=1	infB	1	1.63118e-07	75.969	EAGLSHTSAEQVVTDNEK(1)QALLAHLK	4	-0.64687	5	1.032	1.146	1.386			0.313			0.209	0.263		0.176		0.668		0.263
A0A0C4WJS0	5	K	Pantothenate synthetase OS=Azotobacter chroococcum NCIMB 8003 OX=1328314 GN=panC PE=3 SV=1	panC	1	0.000875933	97.033	MITLK(1)TVR	2	-3.0481	12	0.529	0.395	0.345	1.285	1.195	1.544	1.35	1.603	1.594	3.171	0.00138425	3.583	0.00073676	1.13	0.25782	3.171	0.00138425
A0A0C4WJS4	199	K	dTDP-4-dehydrorhamnose reductase OS=Azotobacter chroococcum NCIMB 8003 OX=1328314 GN=Achr_34740 PE=3 SV=1	Achr_34740	1	9.05954e-05	66.664	VMLAVLK(1)QLDCR	2	-0.68258	2					1.37	0.92
A0A0C4WJS4	266	K	dTDP-4-dehydrorhamnose reductase OS=Azotobacter chroococcum NCIMB 8003 OX=1328314 GN=Achr_34740 PE=3 SV=1	Achr_34740	1	1.06876e-24	82.562	LAVEDIQAQPHAASPDAAEEPQHAVLSCK(1)K	4	-1.1591	3		1.019		1.046	0.927					0.968
A0A0C4WJS4	267	K	dTDP-4-dehydrorhamnose reductase OS=Azotobacter chroococcum NCIMB 8003 OX=1328314 GN=Achr_34740 PE=3 SV=1	Achr_34740	1	5.39936e-05	126.82	K(1)ILNTFGIKPR	3	0.60378	7	1.038	1.186	1.381	0.79	0.68	0.673	0.645			0.594	0.0060968	0.537		0.903		0.594
A0A0C4WJS4	275	K	dTDP-4-dehydrorhamnose reductase OS=Azotobacter chroococcum NCIMB 8003 OX=1328314 GN=Achr_34740 PE=3 SV=1	Achr_34740	1	0.000122609	65.404	ILNTFGIK(1)PR	2	-3.9797	1	0.756
A0A0C4WJS4	117	K	dTDP-4-dehydrorhamnose reductase OS=Azotobacter chroococcum NCIMB 8003 OX=1328314 GN=Achr_34740 PE=3 SV=1	Achr_34740	1	1.10311e-20	130.71	ATAYGEK(1)DEPMPLGLR	2	-1.2137	10	1.069	0.854	0.662	1.366	1.119	1.345	0.881	0.88	1.009	1.482	0.055483	1.072	0.5867	0.723	0.014824	1.072	0.5867
A0A0C4WJS7	197	K	UvrABC system protein A OS=Azotobacter chroococcum NCIMB 8003 OX=1328314 GN=uvrA PE=3 SV=1	uvrA	1	0.000155577	108.93	K(1)HSIEVVVDR	2	-3.8633	5					1.399	1.174	1.221	0.924	1.08					0.836	0.23484
A0A0C4WJS7	398	K	UvrABC system protein A OS=Azotobacter chroococcum NCIMB 8003 OX=1328314 GN=uvrA PE=3 SV=1	uvrA	1	3.15994e-06	83.474	EELAK(1)LLSTQPCPECR	2	4.3666e-05	1			0.802
A0A0C4WJS7	610	K	UvrABC system protein A OS=Azotobacter chroococcum NCIMB 8003 OX=1328314 GN=uvrA PE=3 SV=1	uvrA	1	0.00150997	53.517	DPQK(1)LLTLR	2	-1.4872	4				1.164	1.179			1.043	1.25					0.979	0.80406
A0A0C4WJS7	735	K	UvrABC system protein A OS=Azotobacter chroococcum NCIMB 8003 OX=1328314 GN=uvrA PE=3 SV=1	uvrA	1	0.00377165	49.325	FSFNVK(1)GGR	2	1.8604	4	0.914	0.795		0.874			1.23			1.023		1.439		1.407		1.023
A0A0C4WJT0	46	K	30S ribosomal protein S13 OS=Azotobacter chroococcum NCIMB 8003 OX=1328314 GN=rpsM PE=3 SV=1	rpsM	1	7.34268e-118	281.54	IK(1)DLSDEQIEQLRGEVAK	3	-0.54567	23	0.963	1.002	0.944	0.991	1.004	0.934	1.103	1.074	1.034	1.007	0.82538	1.104	0.01834	1.096	0.034004	1.007	0.82538
A0A0C4WJT0	76	K	30S ribosomal protein S13 OS=Azotobacter chroococcum NCIMB 8003 OX=1328314 GN=rpsM PE=3 SV=1	rpsM	1	0.00824772	56.091	EVNMK(1)IK	2	0.55757	6	1.285	1.174			0.818	0.663	0.968		0.815	0.602	0.046515	0.725	0.079316	1.204	0.30156	0.725	0.079316
A0A0C4WJT0	44	K	30S ribosomal protein S13 OS=Azotobacter chroococcum NCIMB 8003 OX=1328314 GN=rpsM PE=3 SV=1	rpsM	1	1.49989e-74	227.47	TTAQAICAATGVNPAAK(1)IK	2	-0.88046	16	1.664	1.616	1.615	0.496	0.555	0.526	0.553	0.499	0.547	0.322	2.3905e-06	0.327	2.5474e-06	1.014	0.77822	0.327	2.5474e-06
A0A0C4WJT0	62	K	30S ribosomal protein S13 OS=Azotobacter chroococcum NCIMB 8003 OX=1328314 GN=rpsM PE=3 SV=1	rpsM	1	2.12686e-17	153.25	GEVAK(1)LTTEGDLRR	2	-1.1979	22	1.472	1.449	1.323	0.63	0.638	0.682	0.68	0.774	0.738	0.459	4.3642e-05	0.516	0.000197254	1.124	0.061637	0.516	0.000197254
A0A0C4WJT2	87	K	30S ribosomal protein S5 OS=Azotobacter chroococcum NCIMB 8003 OX=1328314 GN=rpsE PE=3 SV=1	rpsE	1	8.70829e-25	98.942	NMIQVDLNGTTLQYPVK(1)SAHGASR	3	-0.36378	6	0.94	0.946	1.063			0.264				0.269
A0A0C4WJT2	63	K	30S ribosomal protein S5 OS=Azotobacter chroococcum NCIMB 8003 OX=1328314 GN=rpsE PE=3 SV=1	rpsE	1	4.09609e-14	169.81	EVPAAIQK(1)AMEAAR	2	-1.6295	22	1.258	1.262	1.53	0.653	0.776	0.682	0.779	0.748	0.808	0.521	0.00143504	0.577	0.00133521	1.106	0.141699	0.577	0.00143504
A0A0C4WJT2	7	K	30S ribosomal protein S5 OS=Azotobacter chroococcum NCIMB 8003 OX=1328314 GN=rpsE PE=3 SV=1	rpsE	1	5.15942e-33	191.95	ANNEQK(1)RDEGYIEK	2	-0.18982	10	1.568	1.572	1.541	0.58	0.566	0.599	0.596	0.58	0.574	0.373	3.0014e-07	0.374	8.6917e-08	1.003	0.88714	0.374	3.0014e-07
A0A0C4WJT2	146	K	30S ribosomal protein S5 OS=Azotobacter chroococcum NCIMB 8003 OX=1328314 GN=rpsE PE=3 SV=1	rpsE	1	8.132e-26	203.93	GLK(1)EMQSPESVAAK	2	-0.89612	18	1.084	1.048	1.079	0.901	0.889	0.921	0.978	1.006	0.991	0.844	0.00033525	0.927	0.0046398	1.097	0.0021039	0.927	0.0046398
A0A0C4WJT2	157	K	30S ribosomal protein S5 OS=Azotobacter chroococcum NCIMB 8003 OX=1328314 GN=rpsE PE=3 SV=1	rpsE	1	1.62716e-15	151.22	EMQSPESVAAK(1)R	2	-1.7789	16	1.418	1.655	1.691	0.623	0.604	0.578	0.613	0.501	0.469	0.379	8.1955e-05	0.332	0.00034453	0.877	0.174976	0.379	0.00034453
A0A0C4WJT2	15	K	30S ribosomal protein S5 OS=Azotobacter chroococcum NCIMB 8003 OX=1328314 GN=rpsE PE=3 SV=1	rpsE	1	2.75728e-32	187.33	RDEGYIEK(1)LVQVNR	3	-1.2735	25	1.435	1.584	1.711	0.411	0.462	0.665	0.542	0.661	0.693	0.325	0.00174176	0.401	0.00054131	1.233	0.23964	0.401	0.00174176
A0A0C4WJT4	33	K	50S ribosomal protein L5 OS=Azotobacter chroococcum NCIMB 8003 OX=1328314 GN=rplE PE=3 SV=1	rplE	1	9.66842e-09	113.48	VTK(1)ITLNMGLGEAIGDK	2	0.20119	10		1.812	1.779		0.403	0.48	0.615	0.61	0.773	0.246	0.0038814	0.371	0.0021645	1.508	0.041844	0.371	0.0038814
A0A0C4WJT4	120	K	50S ribosomal protein L5 OS=Azotobacter chroococcum NCIMB 8003 OX=1328314 GN=rplE PE=3 SV=1	rplE	1	8.68189e-05	115.86	GLNAK(1)SFDGR	2	-0.44347	9	0.767	0.815	0.816	1.062	1.087	1.05	1.306	1.186	1.21	1.334	0.00022308	1.544	0.00026276	1.157	0.009496	1.334	0.00026276
A0A0C4WJT4	72	K	50S ribosomal protein L5 OS=Azotobacter chroococcum NCIMB 8003 OX=1328314 GN=rplE PE=3 SV=1	rplE	1	0.00526136	56.378	K(1)SIAGFK	2	0.93704	5	1.206	1.321		0.678		0.57		0.761		0.494	0.0186041	0.602		1.22		0.602
A0A0C4WJT4	64	K	50S ribosomal protein L5 OS=Azotobacter chroococcum NCIMB 8003 OX=1328314 GN=rplE PE=3 SV=1	rplE	1	9.28731e-11	159.12	ITGQK(1)PIVTYAR	2	-1.8604	8	1.202	1.22	1.21	0.769	0.74	0.78	0.758		0.851	0.63	4.6162e-06	0.665	0.089422	1.054	0.3588	0.665	0.089422
A0A0C4WJT4	17	K	50S ribosomal protein L5 OS=Azotobacter chroococcum NCIMB 8003 OX=1328314 GN=rplE PE=3 SV=1	rplE	1	1.52093e-21	148.57	LK(1)EELQLANVMEVPR	2	-2.6875	4	1.004	0.603	0.726
A0A0C4WJT4	48	K	50S ribosomal protein L5 OS=Azotobacter chroococcum NCIMB 8003 OX=1328314 GN=rplE PE=3 SV=1	rplE	1	1.32128e-07	168.05	K(1)IIENAVADLEK	2	-0.51558	12	0.945	1.033		0.965	0.953	0.947	1.135	1.16		0.966	0.58692	1.16	0.082442	1.202	0.00044254
A0A0C4WJT4	47	K	50S ribosomal protein L5 OS=Azotobacter chroococcum NCIMB 8003 OX=1328314 GN=rplE PE=3 SV=1	rplE	1	1.53657e-57	235.6	ITLNMGLGEAIGDK(1)K	2	0.025716	26	0.815	0.809	0.794	1.006	1.015	0.993	1.276	1.264	1.314	1.246	2.2762e-05	1.594	2.4463e-06	1.279	5.5245e-05	1.246	2.2762e-05
A0A0C4WJT8	35	K	50S ribosomal protein L16 OS=Azotobacter chroococcum NCIMB 8003 OX=1328314 GN=rplP PE=3 SV=1	rplP	1	4.42576e-14	177.47	VSFGEFALK(1)SVSR	2	-2.1454	9	1.233	1.415	1.447	0.609	0.681	0.874	0.7	0.782	0.732	0.528	0.0053786	0.541	0.00049934	1.023	0.77938	0.541	0.0053786
A0A0C4WJT8	87	K	50S ribosomal protein L16 OS=Azotobacter chroococcum NCIMB 8003 OX=1328314 GN=rplP PE=3 SV=1	rplP	1	4.80794e-09	112.73	GK(1)GNVEYWVAQIQPGK	2	0.63427	3	0.687	0.709	0.954
A0A0C4WJT8	72	K	50S ribosomal protein L16 OS=Azotobacter chroococcum NCIMB 8003 OX=1328314 GN=rplP PE=3 SV=1	rplP	1	0.0027019	48.157	VFPDK(1)PVTK	2	-2.3064	4	0.855	0.838	1.037						0.594			0.653
A0A0C4WJT8	26	K	50S ribosomal protein L16 OS=Azotobacter chroococcum NCIMB 8003 OX=1328314 GN=rplP PE=3 SV=1	rplP	1	0.000233312	71.066	GSK(1)VSFGEFALK	2	-3.2116	9	1.015	0.976	1.02	1.007	1.004	0.995	0.994	0.922	1.062	0.998	0.92308	0.989	0.78662	0.991	0.81342	0.998	0.92308
A0A0C4WJT8	133	K	50S ribosomal protein L16 OS=Azotobacter chroococcum NCIMB 8003 OX=1328314 GN=rplP PE=3 SV=1	rplP	1	5.84485e-21	194.22	LPLATTFVK(1)R	2	-1.7831	9	1.433	1.435	1.362	0.646	0.67	0.62	0.745	0.729	0.757	0.458	1.50557e-05	0.527	3.0566e-06	1.152	0.004662	0.527	1.50557e-05
A0A0C4WJU3	8	K	50S ribosomal protein L23 OS=Azotobacter chroococcum NCIMB 8003 OX=1328314 GN=rplW PE=3 SV=1	rplW	1	8.56093e-05	83.775	VFK(1)VLLGPHISEK	3	-1.4085	9	1.652	1.598	1.446		0.387	0.394	0.518	0.497	0.5	0.249	0.00011816	0.323	1.57043e-05	1.293	0.0007395	0.323	0.00011816
A0A0C4WJU3	32	K	50S ribosomal protein L23 OS=Azotobacter chroococcum NCIMB 8003 OX=1328314 GN=rplW PE=3 SV=1	rplW	1	2.09749e-05	114.93	QFVFK(1)VATDATK	2	-4.8463	11	1.494	1.502	1.552		0.334	0.462		0.342	0.219	0.263	0.076317	0.185	0.08254	0.705	0.32012	0.263	0.08254
A0A0C4WJU3	18	K	50S ribosomal protein L23 OS=Azotobacter chroococcum NCIMB 8003 OX=1328314 GN=rplW PE=3 SV=1	rplW	1	1.08777e-19	198.1	VLLGPHISEK(1)ATVLAESK	3	-0.45599	8	1.457	1.37	1.25	0.292	0.281		0.328			0.211	0.000120617	0.241		1.145		0.241
A0A0C4WJU3	39	K	50S ribosomal protein L23 OS=Azotobacter chroococcum NCIMB 8003 OX=1328314 GN=rplW PE=3 SV=1	rplW	1	6.19744e-10	172.1	VATDATK(1)LEIK	2	-2.7947	15	1.622	1.728	1.699	0.496	0.483	0.48	0.519	0.508	0.469	0.289	2.6595e-07	0.296	2.3267e-06	1.025	0.49684	0.296	2.3267e-06
A0A0C4WJU3	26	K	50S ribosomal protein L23 OS=Azotobacter chroococcum NCIMB 8003 OX=1328314 GN=rplW PE=3 SV=1	rplW	1	0.000174674	79.059	ATVLAESK(1)K	2	-0.50276	9	0.551	0.76	0.625	1.276	1.242	1.194	1.381	1.214	1.284	1.917	0.0023047	2.004	0.0022216	1.045	0.36398	1.917	0.0023047
A0A0C4WJU3	65	K	50S ribosomal protein L23 OS=Azotobacter chroococcum NCIMB 8003 OX=1328314 GN=rplW PE=3 SV=1	rplW	1	4.65377e-06	141.29	VTTLNVQGK(1)TK	2	-1.8455	8	1.373	1.469	1.5	0.548	0.546		0.612	0.585	0.554	0.378	9.9008e-05	0.403	2.0344e-05	1.067	0.18344	0.403	9.9008e-05
A0A0C4WJU3	44	K	50S ribosomal protein L23 OS=Azotobacter chroococcum NCIMB 8003 OX=1328314 GN=rplW PE=3 SV=1	rplW	1	0.000712283	58.889	K(1)AVEALFEVK	2	-2.8928	5	1.071	1.267	1.2				0.269	0.287				0.236	0.00023609
A0A0C4WJU6	188	K	Type 4 fimbrial biogenesis protein PilO OS=Azotobacter chroococcum NCIMB 8003 OX=1328314 GN=pilO PE=4 SV=1	pilO	0.999911	1.27871e-07	61.867	IVTLHDFEIKPVASGDNTK(1)LR	3	-1.6343	2	0.772		0.785
A0A0C4WJU7	697	K	Elongation factor G OS=Azotobacter chroococcum NCIMB 8003 OX=1328314 GN=fusA PE=3 SV=1	fusA	1	1.26711e-35	187.47	YSEAPANIAEAIVK(1)K	2	-0.90509	12	1.714	1.517	1.508	0.617	0.617	0.614	0.507	0.524	0.521	0.39	0.00196385	0.327	1.65476e-05	0.84	0.0034603	0.39	0.00196385
A0A0C4WJU7	271	K	Elongation factor G OS=Azotobacter chroococcum NCIMB 8003 OX=1328314 GN=fusA PE=3 SV=1	fusA	1	8.68693e-39	189.13	TIACEIVPAVCGSSFK(1)NK	2	-0.19901	19	1.495	1.302	1.373	0.567	0.608	0.63	0.819	0.868	0.763	0.433	7.9718e-05	0.588	0.00063759	1.357	0.0032552	0.588	0.00063759
A0A0C4WJU7	559	K	Elongation factor G OS=Azotobacter chroococcum NCIMB 8003 OX=1328314 GN=fusA PE=3 SV=1	fusA	1	0.000695524	61.067	GIEEQMK(1)NGVVAGYPLLGLK	3	-0.27154	1		0.786
A0A0C4WJU7	189	K	Elongation factor G OS=Azotobacter chroococcum NCIMB 8003 OX=1328314 GN=fusA PE=3 SV=1	fusA	1	0.000450396	40.53	MK(1)AIYWNEDDQGMTYR	2	2.452	1	0.756
A0A0C4WJU7	503	K	Elongation factor G OS=Azotobacter chroococcum NCIMB 8003 OX=1328314 GN=fusA PE=3 SV=1	fusA	1	4.42467e-14	191.24	CEIEGK(1)FVR	2	-1.9628	20	1.081	1.171	1.109	0.971	0.846	0.726	0.892	1.02	1.01	0.757	0.030743	0.869	0.045357	1.149	0.20162	0.869	0.045357
A0A0C4WJU7	552	K	Elongation factor G OS=Azotobacter chroococcum NCIMB 8003 OX=1328314 GN=fusA PE=3 SV=1	fusA	1	1.43783e-27	184.43	EYIPAIQK(1)GIEEQMK	3	0.20668	29	1.079	1.187	1.156	0.934	1.052	0.963	0.706	0.879	0.836	0.862	0.030741	0.707	0.0083627	0.821	0.056342	0.862	0.030741
A0A0C4WJU7	143	K	Elongation factor G OS=Azotobacter chroococcum NCIMB 8003 OX=1328314 GN=fusA PE=3 SV=1	fusA	1	4.76122e-06	125.98	IVYVNK(1)MDR	2	-1.2675	16	0.885	0.881	0.915		1.18	1.19	1.014	0.957	0.956	1.326	0.00037868	1.092	0.0185427	0.823	0.0045636	1.092	0.0185427
A0A0C4WJU7	354	K	Elongation factor G OS=Azotobacter chroococcum NCIMB 8003 OX=1328314 GN=fusA PE=3 SV=1	fusA	1	1.01888e-226	290.23	VYSGVLSSGDSVINSVK(1)GK	2	-1.2023	15	1.301	1.641	1.395	0.43	0.444	0.434		0.374		0.302	0.0033624	0.259		0.858		0.302
A0A0C4WJU7	375	K	Elongation factor G OS=Azotobacter chroococcum NCIMB 8003 OX=1328314 GN=fusA PE=3 SV=1	fusA	1	0.0013268	92.677	EEIK(1)EVR	2	-1.8458	7	0.784	1.087	1.032	1.08		0.905		0.875	0.981	1.026	0.84416	0.959	0.82316	0.935	0.60024
A0A0C4WJU7	599	K	Elongation factor G OS=Azotobacter chroococcum NCIMB 8003 OX=1328314 GN=fusA PE=3 SV=1	fusA	1	1.64043e-67	266.12	IAASMATK(1)QLSQK	2	0.70251	62	0.757	0.954	0.971	1.154	1.162	1.067	1.115	0.973	1.013	1.261	0.048558	1.156	0.170704	0.917	0.145824	1.156	0.170704
A0A0C4WJU7	159	K	Elongation factor G OS=Azotobacter chroococcum NCIMB 8003 OX=1328314 GN=fusA PE=3 SV=1	fusA	1	0.0207966	60.709	VVEQIK(1)K	2	0.52656	3				1.165	1.18	1.126
A0A0C4WJU7	437	K	Elongation factor G OS=Azotobacter chroococcum NCIMB 8003 OX=1328314 GN=fusA PE=3 SV=1	fusA	1	2.44179e-21	154.09	MGIALGK(1)LAQEDPSFR	2	-1.6881	18	1.287	1.385	1.328	0.859	0.929	0.834	0.41	0.782	0.69	0.656	0.00039652	0.47	0.057896	0.718	0.140757	0.656	0.057896
A0A0C4WJU7	497	K	Elongation factor G OS=Azotobacter chroococcum NCIMB 8003 OX=1328314 GN=fusA PE=3 SV=1	fusA	1	0.000416327	96.311	NK(1)CEIEGK	2	-0.35608	9	1.214	1.163	1.223	0.913	0.918	0.929	0.788	0.785	0.773	0.767	8.3631e-05	0.652	1.696e-05	0.85	3.5663e-05	0.767	8.3631e-05
A0A0C4WJU7	430	K	Elongation factor G OS=Azotobacter chroococcum NCIMB 8003 OX=1328314 GN=fusA PE=3 SV=1	fusA	1	6.59236e-18	179.98	ADQEK(1)MGIALGK	2	-0.97291	28	1.474	1.61	1.485	0.702	0.723	0.652	0.577	0.566	0.442	0.455	4.3165e-05	0.347	0.00029818	0.763	0.038639	0.455	0.00029818
A0A0C4WJU7	649	K	Elongation factor G OS=Azotobacter chroococcum NCIMB 8003 OX=1328314 GN=fusA PE=3 SV=1	fusA	1	8.24645e-21	154.09	GLIQGMEDTVSGK(1)VIR	2	-0.45346	24	1.439	1.561	1.456	0.661	0.711	0.666	0.577	0.562	0.653	0.457	2.1037e-05	0.402	6.2843e-05	0.879	0.065499	0.457	6.2843e-05
A0A0C4WJU7	604	K	Elongation factor G OS=Azotobacter chroococcum NCIMB 8003 OX=1328314 GN=fusA PE=3 SV=1	fusA	1	3.39352e-145	289.75	QLSQK(1)GGAVLLEPIMK	2	-1.978	43	0.933	1.035	1.156	0.926	1.093	1.05	0.905	0.86	0.988	0.982	0.84672	0.881	0.168298	0.897	0.168856	0.982	0.84672
A0A0C4WJU7	132	K	Elongation factor G OS=Azotobacter chroococcum NCIMB 8003 OX=1328314 GN=fusA PE=3 SV=1	fusA	1	0.00104163	75.243	QANK(1)YGVPR	2	-0.4216	5		1.271	1.373	0.697		0.688		0.561		0.524	0.0036562	0.424		0.81		0.524
A0A0C4WJU7	423	K	Elongation factor G OS=Azotobacter chroococcum NCIMB 8003 OX=1328314 GN=fusA PE=3 SV=1	fusA	1	2.70486e-06	109.47	MDFPEPVISVAVEPK(1)TK	2	0.086178	4	0.571	0.648	1.138
A0A0C4WJU7	485	K	Elongation factor G OS=Azotobacter chroococcum NCIMB 8003 OX=1328314 GN=fusA PE=3 SV=1	fusA	1	1.07465e-32	171.2	EFGVEANIGK(1)PQVAYR	2	0.41944	7	1.404	0.944	1.412			0.373	0.74	0.61	0.828	0.298		0.579	0.028623	1.946		0.579
A0A0C4WJU9	481	K	AAA family ATPase [Azotobacter chroococcum](predicted) OS=Azotobacter chroococcum NCIMB 8003 OX=1328314 GN=Achr_6670 PE=4 SV=1	Achr_6670	1	0.00629754	46.447	SESSAK(1)AFVR	2	4.745	1		0.786
A0A0C4WJU9	36	K	AAA family ATPase [Azotobacter chroococcum](predicted) OS=Azotobacter chroococcum NCIMB 8003 OX=1328314 GN=Achr_6670 PE=4 SV=1	Achr_6670	1	2.02939e-10	179.36	K(1)QVLGQLHHLAR	3	-0.70048	18	0.725	0.76	0.708	1.271	1.336	0.94	1.142	1.322	1.186	1.617	0.0136791	1.664	0.00047603	1.029	0.76226	1.617	0.0136791
A0A0C4WJU9	29	K	AAA family ATPase [Azotobacter chroococcum](predicted) OS=Azotobacter chroococcum NCIMB 8003 OX=1328314 GN=Achr_6670 PE=4 SV=1	Achr_6670	1	6.61015e-05	114.39	TPGFK(1)FFPAQR	2	-1.8955	7	1.069	1.021	1.047	0.902	0.871	1.015		0.662		0.889	0.06744	0.633		0.712		0.889
A0A0C4WJV0	83	K	50S ribosomal protein L7/L12 OS=Azotobacter chroococcum NCIMB 8003 OX=1328314 GN=rplL PE=3 SV=1	rplL	1	0.00414557	47.334	ELTGLGLK(1)EAK	2	-0.036442	2				1.1	1.211
A0A0C4WJV0	118	K	50S ribosomal protein L7/L12 OS=Azotobacter chroococcum NCIMB 8003 OX=1328314 GN=rplL PE=3 SV=1	rplL	1	7.84871e-07	112.95	ALEEAGAK(1)VELK	2	-1.3805	13	1.881		1.846		0.518	0.425	0.619	0.507	0.497	0.253	0.0051566	0.29	0.0008423	1.147	0.32414	0.29	0.0051566
A0A0C4WJV0	102	K	50S ribosomal protein L7/L12 OS=Azotobacter chroococcum NCIMB 8003 OX=1328314 GN=rplL PE=3 SV=1	rplL	1	9.36299e-09	140.57	EGISK(1)EEAEAAK	2	-0.61875	15	1.437			0.966	0.909	0.92	1.101	1.021	1.019	0.648		0.729		1.124	0.021017	0.729
A0A0C4WJV0	97	K	50S ribosomal protein L7/L12 OS=Azotobacter chroococcum NCIMB 8003 OX=1328314 GN=rplL PE=3 SV=1	rplL	1	1.4308e-14	142.08	AVVDGAPGVVK(1)EGISK	2	-1.1472	23	1.397	1.402	1.384	0.706	0.709	0.668	0.69	0.744	0.723	0.498	1.8491e-06	0.516	3.8124e-06	1.036	0.29874	0.516	3.8124e-06
A0A0C4WJV0	109	K	50S ribosomal protein L7/L12 OS=Azotobacter chroococcum NCIMB 8003 OX=1328314 GN=rplL PE=3 SV=1	rplL	1	1.47699e-16	163.93	EGISKEEAEAAK(1)K	2	-2.0143	5	1.073	1.094	1.186	0.256		0.572				0.37	0.22922
A0A0C4WJV0	72	K	50S ribosomal protein L7/L12 OS=Azotobacter chroococcum NCIMB 8003 OX=1328314 GN=rplL PE=3 SV=1	rplL	1	2.10471e-21	203.07	VNVIK(1)VVR	2	-0.54044	17	1.066	1.141	1.21	0.82	0.857	0.848	1.005	0.943	0.914	0.739	0.00150169	0.838	0.0185016	1.133	0.0157357	0.838	0.0185016
A0A0C4WJV0	86	K	50S ribosomal protein L7/L12 OS=Azotobacter chroococcum NCIMB 8003 OX=1328314 GN=rplL PE=3 SV=1	rplL	1	5.10043e-08	124.46	EAK(1)AVVDGAPGVVK	2	-1.5686	8	0.595		0.626	1.186	1.189	1.181	1.357	1.313	1.256	1.942	0.024418	2.144	0.00020209	1.104	0.048415	1.942	0.024418
A0A0C4WJV0	110	K	50S ribosomal protein L7/L12 OS=Azotobacter chroococcum NCIMB 8003 OX=1328314 GN=rplL PE=3 SV=1	rplL	1	2.20591e-07	131.22	K(1)ALEEAGAK	2	-1.1117	10	1.13	1.233	1.308	0.795	0.807	0.787	0.917	0.84	0.864	0.651	0.00057934	0.714	0.0025047	1.097	0.026599	0.714	0.0025047
A0A0C4WJV5	79	K	Protein translocase subunit SecE OS=Azotobacter chroococcum NCIMB 8003 OX=1328314 GN=secE PE=3 SV=1	secE	1	0.0027054	85.813	K(1)VVWPTR	2	-1.3312	9	0.534	0.487	0.56	1.383	1.482	1.38	1.359	1.039	1.469	2.685	3.5361e-05	2.446	0.00141745	0.911	0.39062	2.446	0.00141745
A0A0C4WJV8	391	K	Pyruvate dehydrogenase E1 component OS=Azotobacter chroococcum NCIMB 8003 OX=1328314 GN=aceE PE=4 SV=1	aceE	1	0.0365218	47.334	GQPSVILAK(1)TIK	2	0.36503	1		0.786
A0A0C4WJV8	306	K	Pyruvate dehydrogenase E1 component OS=Azotobacter chroococcum NCIMB 8003 OX=1328314 GN=aceE PE=4 SV=1	aceE	1	2.62585e-09	66.619	FWDPLFAK(1)DHAGLLQQR	3	-1.1739	1	0.756
A0A0C4WJV8	412	K	Pyruvate dehydrogenase E1 component OS=Azotobacter chroococcum NCIMB 8003 OX=1328314 GN=aceE PE=4 SV=1	aceE	1	0.00042981	123.5	K(1)MDVESLK	2	-0.68086	15	0.837	0.846	0.875	1.24	1.212	1.142	1.063	1.035	0.965	1.405	0.0002616	1.197	0.004842	0.852	0.0133964	1.197	0.004842
A0A0C4WJV8	370	K	Pyruvate dehydrogenase E1 component OS=Azotobacter chroococcum NCIMB 8003 OX=1328314 GN=aceE PE=4 SV=1	aceE	1	1.62991e-37	167.01	GGHDPYK(1)VYAAYHQAVNHK	4	-0.051777	18	1.668	1.662	1.75	0.66	0.589	0.643	0.379	0.303	0.329	0.372	1.66431e-05	0.199	1.89405e-05	0.534	0.00103903	0.372	1.89405e-05
A0A0C4WJV8	328	K	Pyruvate dehydrogenase E1 component OS=Azotobacter chroococcum NCIMB 8003 OX=1328314 GN=aceE PE=4 SV=1	aceE	1	3.28655e-47	216.53	MDEVVDGDYQNYK(1)AK	2	-0.96203	15	1.076	1.027	0.966	1.126	1.087	1.096	0.876	0.879	0.827	1.078	0.082183	0.841	0.0095999	0.78	0.0003803
A0A0C4WJV8	330	K	Pyruvate dehydrogenase E1 component OS=Azotobacter chroococcum NCIMB 8003 OX=1328314 GN=aceE PE=4 SV=1	aceE	1	0.000516028	102.46	AK(1)DGAFVR	2	0.37911	9	1.243	1.033	1.39	1.06	0.936	0.995	0.704	0.643	0.673	0.816	0.102903	0.551	0.002861	0.675	0.000916	0.816	0.102903
A0A0C4WJV8	720	K	Pyruvate dehydrogenase E1 component OS=Azotobacter chroococcum NCIMB 8003 OX=1328314 GN=aceE PE=4 SV=1	aceE	1	8.0102e-07	118.06	GMYLLEEDK(1)R	2	-1.9861	20	1.046	0.859	0.846	1.246	1.24	1.22	0.921	0.824	0.903	1.347	0.047756	0.963	0.67472	0.715	0.00063973
A0A0C4WJV8	394	K	Pyruvate dehydrogenase E1 component OS=Azotobacter chroococcum NCIMB 8003 OX=1328314 GN=aceE PE=4 SV=1	aceE	1	2.20357e-07	124.06	TIK(1)GYGTGAGEAK	2	-1.0349	9	1.082	1.124	1.155	1.065	1.063	1.059	0.775	0.747	0.751	0.948	0.108823	0.676	6.0233e-05	0.713	0.00117744	0.948	0.108823
A0A0C4WJV8	469	K	Pyruvate dehydrogenase E1 component OS=Azotobacter chroococcum NCIMB 8003 OX=1328314 GN=aceE PE=4 SV=1	aceE	1	9.24246e-18	142.08	SK(1)SISIPTPPLDTLK	2	-1.3377	9	1.002	1.193	1.279	0.607	1.072	1.236	0.768	0.843	0.771	0.839	0.40278	0.686	0.009038	0.817	0.54388	0.839	0.40278
A0A0C4WJV8	868	K	Pyruvate dehydrogenase E1 component OS=Azotobacter chroococcum NCIMB 8003 OX=1328314 GN=aceE PE=4 SV=1	aceE	1	0.0041769	63.908	GDIEPK(1)VVAEAIVK	2	-6.2938	7	0.796	1.018	1.061		0.754	1.271	0.907	0.93		1.057	0.90592	0.958	0.78452	0.907	0.82988
A0A0C4WJV8	360	K	Pyruvate dehydrogenase E1 component OS=Azotobacter chroococcum NCIMB 8003 OX=1328314 GN=aceE PE=4 SV=1	aceE	1	3.86489e-52	217.12	EMSDEDIWK(1)LNR	2	-0.96805	9	1.144	1.04	0.976	1.084	1.083	1.08	0.813	0.885	0.806	1.028	0.5906	0.792	0.0135752	0.771	0.0128579
A0A0C4WJV8	821	K	Pyruvate dehydrogenase E1 component OS=Azotobacter chroococcum NCIMB 8003 OX=1328314 GN=aceE PE=4 SV=1	aceE	1	0.00108307	76.605	QWVPSK(1)EYK	2	14.687	10	2.003	1.506	1.562	0.574	0.151	0.327	0.204		0.48	0.207	0.0127423	0.202	0.0158393	0.975	0.96778	0.207	0.0158393
A0A0C4WJV8	419	K	Pyruvate dehydrogenase E1 component OS=Azotobacter chroococcum NCIMB 8003 OX=1328314 GN=aceE PE=4 SV=1	aceE	1	1.76702e-06	127.03	MDVESLK(1)LFR	2	-1.9495	31	1.626	1.403	1.448	0.503	0.756	0.966	0.442	0.647	0.464	0.497	0.020042	0.347	0.0011045	0.698	0.20568	0.497	0.020042
A0A0C4WJV8	275	K	Pyruvate dehydrogenase E1 component OS=Azotobacter chroococcum NCIMB 8003 OX=1328314 GN=aceE PE=4 SV=1	aceE	1	4.49284e-08	92.707	GNGK(1)IIQELEGVFR	2	-0.28028	3	0.596	0.911	0.843
A0A0C4WJV8	508	K	Pyruvate dehydrogenase E1 component OS=Azotobacter chroococcum NCIMB 8003 OX=1328314 GN=aceE PE=4 SV=1	aceE	1	1.10065e-67	252.75	ILAQLVK(1)DK	2	-0.5683	52	0.808	0.006	0.813	1.756	1.652	0.023	1.485	1.546	1.58	2.109	0.68706	2.834	0.29876	1.344	0.45134	2.109	0.68706
A0A0C4WJV8	824	K	Pyruvate dehydrogenase E1 component OS=Azotobacter chroococcum NCIMB 8003 OX=1328314 GN=aceE PE=4 SV=1	aceE	1	1.21977e-07	135.28	EYK(1)VLGTDGFGR	2	-1.2896	9	1.671	1.642	1.52	0.674	0.652	0.656	0.447	0.422	0.41	0.41	4.2734e-06	0.265	2.1261e-06	0.645	8.4329e-05	0.41	4.2734e-06
A0A0C4WJV8	883	K	Pyruvate dehydrogenase E1 component OS=Azotobacter chroococcum NCIMB 8003 OX=1328314 GN=aceE PE=4 SV=1	aceE	1	0.00395117	68.548	FGIDPDK(1)RNPLDC	2	-0.080968	3	0.781	0.76
A0A0C4WJV8	783	K	Pyruvate dehydrogenase E1 component OS=Azotobacter chroococcum NCIMB 8003 OX=1328314 GN=aceE PE=4 SV=1	aceE	1	6.11514e-64	266.6	LHPGQK(1)PEQSYVEQCLTGR	3	1.2898	13	1.202	1.194	1.142	1.012	0.964	0.978	0.745	0.777	0.716	0.835	0.00112087	0.633	8.4086e-05	0.758	0.00055567	0.835	0.00112087
A0A0C4WJV8	211	K	Pyruvate dehydrogenase E1 component OS=Azotobacter chroococcum NCIMB 8003 OX=1328314 GN=aceE PE=4 SV=1	aceE	1	0.000202098	121.67	FMK(1)YLEDR	2	0.14651	8	1.301	1.066	1.073	0.343		0.341				0.298	0.0007417
A0A0C4WJV8	797	K	Pyruvate dehydrogenase E1 component OS=Azotobacter chroococcum NCIMB 8003 OX=1328314 GN=aceE PE=4 SV=1	aceE	1	1.06584e-05	119.94	K(1)GPVVASSDYMK	2	-1.4838	10	1.042	1.065	1.114	0.998	1.057	0.988	0.923	0.807	0.897	0.945	0.119297	0.816	0.0106224	0.863	0.032099	0.945	0.119297
A0A0C4WJV8	510	K	Pyruvate dehydrogenase E1 component OS=Azotobacter chroococcum NCIMB 8003 OX=1328314 GN=aceE PE=4 SV=1	aceE	1	0.0014512	113.14	DK(1)ELGSR	2	-0.52968	8	0.812	0.802	0.952	1.178	1.203	1.149	1.036		0.925	1.376	0.0047775	1.146	0.194179	0.833	0.027419	1.146	0.194179
A0A0C4WJV8	382	K	Pyruvate dehydrogenase E1 component OS=Azotobacter chroococcum NCIMB 8003 OX=1328314 GN=aceE PE=4 SV=1	aceE	1	1.07667e-110	276.47	VYAAYHQAVNHK(1)GQPSVILAK	3	0.20306	15	1.215	1.355	1.353	0.889	0.911	0.834	0.741	0.635	0.617	0.671	0.00088023	0.508	0.00054207	0.757	0.0108849	0.671	0.00088023
A0A0C4WJV8	411	K	Pyruvate dehydrogenase E1 component OS=Azotobacter chroococcum NCIMB 8003 OX=1328314 GN=aceE PE=4 SV=1	aceE	1	0.000179267	125.5	NIAHNVK(1)K	2	14.523	6	1.215	0.807	1.035			0.692		0.553		0.679		0.543		0.799		0.679
A0A0C4WJV8	293	K	Pyruvate dehydrogenase E1 component OS=Azotobacter chroococcum NCIMB 8003 OX=1328314 GN=aceE PE=4 SV=1	aceE	1	3.03985e-24	162.8	GAQWNVNK(1)VVWGR	2	1.9368	14	2.001	1.68	1.66	0.358	0.278	0.397	0.141	0.155		0.193	0.000176033	0.083	8.4831e-05	0.43	0.0096575	0.193	0.000176033
A0A0C4WJV8	223	K	Pyruvate dehydrogenase E1 component OS=Azotobacter chroococcum NCIMB 8003 OX=1328314 GN=aceE PE=4 SV=1	aceE	1	0.000367186	87.251	GFITPGK(1)QK	2	-0.92088	10	1.038	1.077	1.02	1.163	0.949	1.006	0.761		0.761	0.995	0.89396	0.728	1e-32	0.732	1e-32	0.995	0.89396
A0A0C4WJV8	404	K	Pyruvate dehydrogenase E1 component OS=Azotobacter chroococcum NCIMB 8003 OX=1328314 GN=aceE PE=4 SV=1	aceE	1	4.13095e-95	273.02	GYGTGAGEAK(1)NIAHNVK	2	-1.2131	14	1.502	1.599	1.585	0.704	0.696	0.652	0.512	0.487	0.438	0.438	1.58113e-05	0.307	1.944e-05	0.7	0.002317	0.438	1.944e-05
A0A0C4WJV9	291	K	Integral membrane protein, YccS/YhfK family OS=Azotobacter chroococcum NCIMB 8003 OX=1328314 GN=Achr_35320 PE=4 SV=1	Achr_35320	1	9.23965e-05	74.424	QQGK(1)SCLALAR	2	1.039	3				0.257			0.726		2.529					6.333
A0A0C4WJW3	74	K	Glycosyl transferase, group 1 OS=Azotobacter chroococcum NCIMB 8003 OX=1328314 GN=Achr_6970 PE=4 SV=1	Achr_6970	1	0.0301886	46.835	GLK(1)LAAIR	2	0.30616	1						1.159
A0A0C4WJW4	333	K	Fructose-1,6-bisphosphate aldolase OS=Azotobacter chroococcum NCIMB 8003 OX=1328314 GN=fba PE=3 SV=1	fba	1	1.10033e-16	164.31	IK(1)PISLEGMFQR	2	-1.2696	16	1.051	1.274	1.255	0.359	1.192	1.168	0.691	0.802	0.914	0.759	0.42004	0.672	0.0171013	0.885	0.99178	0.759	0.42004
A0A0C4WJW4	40	K	Fructose-1,6-bisphosphate aldolase OS=Azotobacter chroococcum NCIMB 8003 OX=1328314 GN=fba PE=3 SV=1	fba	1	0.0224064	58.045	AIMEAADK(1)TDSPVIVQASAGAR	3	-2.1748	1									1.166
A0A0C4WJW4	273	K	Fructose-1,6-bisphosphate aldolase OS=Azotobacter chroococcum NCIMB 8003 OX=1328314 GN=fba PE=3 SV=1	fba	1	1.17306e-07	135.63	K(1)VNIDTDLR	2	-1.5799	9	1.457	1.564	1.52	0.682	0.635	0.643	0.59	0.587	0.573	0.432	4.9237e-06	0.385	9.2375e-07	0.893	0.0089958	0.432	4.9237e-06
A0A0C4WJW4	346	K	Fructose-1,6-bisphosphate aldolase OS=Azotobacter chroococcum NCIMB 8003 OX=1328314 GN=fba PE=3 SV=1	fba	1	0.00118022	86.205	YAK(1)GELAAK	2	-0.022829	7			0.479	1.19	1.479	1.417	1.141	1.158	1.053	2.843		2.333		0.82	0.05558	2.333
A0A0C4WJW4	307	K	Fructose-1,6-bisphosphate aldolase OS=Azotobacter chroococcum NCIMB 8003 OX=1328314 GN=fba PE=3 SV=1	fba	1	0.000107601	114.64	YLAK(1)TVEAMR	2	14.59	20	0.5			1.254	1.233	1.185	1.306	1.218	1.178	2.448		2.468		1.008	0.83974	2.448
A0A0C4WJW4	331	K	Fructose-1,6-bisphosphate aldolase OS=Azotobacter chroococcum NCIMB 8003 OX=1328314 GN=fba PE=3 SV=1	fba	1	4.01186e-10	143.22	YEAFGTAGHASK(1)IK	2	-1.4176	16	1.03	1.168	1.146	0.901	0.888	0.877	1.101	0.939	0.791	0.797	0.0048584	0.847	0.166825	1.062	0.64748	0.847	0.166825
A0A0C4WJW4	205	K	Fructose-1,6-bisphosphate aldolase OS=Azotobacter chroococcum NCIMB 8003 OX=1328314 GN=fba PE=3 SV=1	fba	1	1.82092e-05	93.162	FTK(1)PPTGDILAIER	2	-2.2691	9	1.013	1.034	1.183	0.908	1.087	1.039	0.849	0.843	0.932	0.939	0.43466	0.812	0.024156	0.865	0.085143	0.939	0.43466
A0A0C4WJW4	113	K	Fructose-1,6-bisphosphate aldolase OS=Azotobacter chroococcum NCIMB 8003 OX=1328314 GN=fba PE=3 SV=1	fba	1	5.40442e-25	200.76	EDGK(1)TPADYEYNVR	2	-1.4238	10	0.684	0.608	0.595	1.258	1.215	1.299	1.291	1.356	1.237	1.999	0.000123363	2.058	0.000140729	1.03	0.4278	1.999	0.000140729
A0A0C4WJW4	55	K	Fructose-1,6-bisphosphate aldolase OS=Azotobacter chroococcum NCIMB 8003 OX=1328314 GN=fba PE=3 SV=1	fba	1	3.07126e-07	133.9	K(1)YAGAPFLR	2	-1.5241	9	0.558	0.609	0.62	1.417		1.369	1.323	1.296	1.274	2.339	0.00030064	2.179	2.1137e-05	0.932	0.033861	2.179	0.00030064
A0A0C4WJW7	221	K	Lipopolysaccharide kinase (Kdo/WaaP) family OS=Azotobacter chroococcum NCIMB 8003 OX=1328314 GN=Achr_7070 PE=4 SV=1	Achr_7070	1	0.0265788	43.168	K(1)HLTAQEYDK	2	-4.0401	1							1.185
A0A0C4WJW7	162	K	Lipopolysaccharide kinase (Kdo/WaaP) family OS=Azotobacter chroococcum NCIMB 8003 OX=1328314 GN=Achr_7070 PE=4 SV=1	Achr_7070	1	0.00139191	84.699	LIIK(1)LHQK	2	-0.79877	6	0.566		0.7		1.233		1.382	1.332	1.137	1.948		2.028	0.0076983	1.041		1.948
A0A0C4WJW7	148	K	Lipopolysaccharide kinase (Kdo/WaaP) family OS=Azotobacter chroococcum NCIMB 8003 OX=1328314 GN=Achr_7070 PE=4 SV=1	Achr_7070	1	0.0261558	45.939	IK(1)IQELVDTIQK	2	-5.5651	1								1.157
A0A0C4WJW8	155	K	S-adenosylmethionine synthase OS=Azotobacter chroococcum NCIMB 8003 OX=1328314 GN=metK PE=3 SV=1	metK	1	0.000346396	69.641	K(1)SGLLPWLRPDAK	3	-2.5764	4	1.113	0.968						0.344				0.331
A0A0C4WJW8	386	K	S-adenosylmethionine synthase OS=Azotobacter chroococcum NCIMB 8003 OX=1328314 GN=metK PE=3 SV=1	metK	1	0.00106026	90.308	TDK(1)AEALR	2	4.229	3	0.781				1.177		1.103			1.507		1.412		0.937		1.412
A0A0C4WJW8	267	K	S-adenosylmethionine synthase OS=Azotobacter chroococcum NCIMB 8003 OX=1328314 GN=metK PE=3 SV=1	metK	1	4.40701e-06	119.94	HGGGAFSGK(1)DPSK	2	-3.0707	5	1.075	1.137	1.027	0.542				0.452		0.502		0.419		0.834		0.502
A0A0C4WJW8	285	K	S-adenosylmethionine synthase OS=Azotobacter chroococcum NCIMB 8003 OX=1328314 GN=metK PE=3 SV=1	metK	1	2.58495e-10	134.2	YVAK(1)NIVAAGLAER	2	-1.9061	8	1.385	1.289		0.856	0.852	0.845	0.921	0.903	0.891	0.636	0.050857	0.677	0.00093912	1.063	0.0040172	0.677	0.050857
A0A0C4WJW8	220	K	S-adenosylmethionine synthase OS=Azotobacter chroococcum NCIMB 8003 OX=1328314 GN=metK PE=3 SV=1	metK	1	8.78496e-38	182.52	HTLPAELLHK(1)DTQFHINPTGK	3	-1.1122	16	1.076	1.174	1.169	0.956	0.847	0.883	0.879	0.825	0.993	0.786	0.0060044	0.789	0.0175016	1.004	0.97262	0.789	0.0175016
A0A0C4WJW8	247	K	S-adenosylmethionine synthase OS=Azotobacter chroococcum NCIMB 8003 OX=1328314 GN=metK PE=3 SV=1	metK	1	0.000654413	81.335	K(1)IIVDSYGGMAR	2	-0.97407	8	0.892	0.917	0.92						0.59			0.649
A0A0C4WJW9	119	K	FAD dependent oxidoreductase OS=Azotobacter chroococcum NCIMB 8003 OX=1328314 GN=Achr_7120 PE=4 SV=1	Achr_7120	1	0.000218221	67.881	LTSFFASK(1)AVR	2	-2.3371	4	0.941	0.966	0.995					0.332				0.343
A0A0C4WJW9	251	K	FAD dependent oxidoreductase OS=Azotobacter chroococcum NCIMB 8003 OX=1328314 GN=Achr_7120 PE=4 SV=1	Achr_7120	1	9.6597e-14	124.24	APTLKPLYAHCLGGGPK(1)PR	3	-1.5624	6		0.885	0.786	1.099	1.087	1.048	1.302			1.29	0.0127841	1.558		1.208		1.29
A0A0C4WJW9	239	K	FAD dependent oxidoreductase OS=Azotobacter chroococcum NCIMB 8003 OX=1328314 GN=Achr_7120 PE=4 SV=1	Achr_7120	1	6.28663e-06	70.806	APTLK(1)PLYAHCLGGGPK	3	-2.7409	18		1.217	1.18		0.952	0.948		0.746	0.792	0.793	0.0044751	0.642	0.0056993	0.809	0.0194627	0.793	0.0056993
A0A0C4WJW9	129	K	FAD dependent oxidoreductase OS=Azotobacter chroococcum NCIMB 8003 OX=1328314 GN=Achr_7120 PE=4 SV=1	Achr_7120	1	6.4894e-06	69.369	VEPVK(1)GEALPAALQHADFR	3	0.66856	5	1.152	1.076	1.058		0.495	0.409				0.413	0.00148277
A0A0C4WJY0	11	K	8-amino-7-oxononanoate synthase-like protein OS=Azotobacter chroococcum NCIMB 8003 OX=1328314 GN=Achr_7370 PE=3 SV=1	Achr_7370	1	0.00292278	58.286	FAK(1)LAQAR	2	0.61601	3	0.886	1.013		0.638						0.672
A0A0C4WJY0	202	K	8-amino-7-oxononanoate synthase-like protein OS=Azotobacter chroococcum NCIMB 8003 OX=1328314 GN=Achr_7370 PE=3 SV=1	Achr_7370	1	0.00133884	53.878	EIVEIK(1)QR	2	-1.3684	2			1.395	0.306						0.219
A0A0C4WJY4	92	K	Hypoxanthine phosphoribosyltransferase OS=Azotobacter chroococcum NCIMB 8003 OX=1328314 GN=hpt PE=4 SV=1	hpt	1	0.0139172	43.272	AK(1)PEISLIDR	2	0.24841	3	0.998			1.006		0.957				0.983
A0A0C4WJY4	183	K	Hypoxanthine phosphoribosyltransferase OS=Azotobacter chroococcum NCIMB 8003 OX=1328314 GN=hpt PE=4 SV=1	hpt	1	0.000808544	60.892	NAAGIYAVK(1)GL	2	1.5643	1							1.185
A0A0C4WJY6	334	K	DNA topoisomerase 4 subunit B OS=Azotobacter chroococcum NCIMB 8003 OX=1328314 GN=parE PE=3 SV=1	parE	1	0.0039092	61.194	LAEPQFSGQTK(1)ER	2	-1.3292	1		0.786
A0A0C4WJY6	306	K	DNA topoisomerase 4 subunit B OS=Azotobacter chroococcum NCIMB 8003 OX=1328314 GN=parE PE=3 SV=1	parE	1	0.0126604	50.09	GVK(1)LAPEDVWER	2	-1.6352	1						1.159
A0A0C4WJY6	566	K	DNA topoisomerase 4 subunit B OS=Azotobacter chroococcum NCIMB 8003 OX=1328314 GN=parE PE=3 SV=1	parE	1	2.8667e-07	96.946	FK(1)GLGEMNPLQLR	2	-1.148	2		0.807	0.78
A0A0C4WJY6	432	K	DNA topoisomerase 4 subunit B OS=Azotobacter chroococcum NCIMB 8003 OX=1328314 GN=parE PE=3 SV=1	parE	1	0.000558532	74.424	DK(1)EFQAIMPLR	2	-1.4816	2		0.74	0.849
A0A0C4WJY6	609	K	DNA topoisomerase 4 subunit B OS=Azotobacter chroococcum NCIMB 8003 OX=1328314 GN=parE PE=3 SV=1	parE	1	0.000149843	93.467	EVMDMLLAK(1)K	2	0.63294	8	0.688			1.118	1.35	1.261	0.961	1.157	1.228	1.807		1.621		0.897	0.29582	1.621
A0A0C4WJZ2	45	K	Probable alpha-L-glutamate ligase OS=Azotobacter chroococcum NCIMB 8003 OX=1328314 GN=rimK PE=3 SV=1	rimK	1	6.29716e-10	96.946	AYMNIASHK(1)PQIHYR	3	-0.7213	8	0.874	0.697		1.15	1.061	0.98	1.453	1.216	1.077	1.354	0.05876	1.59	0.045999	1.174	0.190842	1.354	0.05876
A0A0C4WJZ2	224	K	Probable alpha-L-glutamate ligase OS=Azotobacter chroococcum NCIMB 8003 OX=1328314 GN=rimK PE=3 SV=1	rimK	1	2.38825e-10	121.71	GGTASLVK(1)ITPEER	2	-1.843	9	0.862	0.799	0.748	1.178	1.21	1.211	1.16	1.164	0.953	1.494	0.00065879	1.36	0.0172004	0.911	0.27994	1.36	0.0172004
A0A0C4WJZ2	202	K	Probable alpha-L-glutamate ligase OS=Azotobacter chroococcum NCIMB 8003 OX=1328314 GN=rimK PE=3 SV=1	rimK	1	0.0490217	40.203	VIASMK(1)R	2	-1.3536	1									1.166
A0A0C4WJZ2	2	K	Probable alpha-L-glutamate ligase OS=Azotobacter chroococcum NCIMB 8003 OX=1328314 GN=rimK PE=3 SV=1	rimK	1	0.000117014	113.7	MK(1)IAVLSR	2	-1.064	11	0.805	0.642	0.58	1.368	1.16	1.321	1.029	1.355	1.207	1.899	0.0040216	1.772	0.0101631	0.933	0.48066	1.772	0.0101631
A0A0C4WJZ4	489	K	Peptidoglycan binding domain-containing protein OS=Azotobacter chroococcum NCIMB 8003 OX=1328314 GN=Achr_9270 PE=4 SV=1	Achr_9270	1	0.00038658	68.49	FEELLASGK(1)TR	2	-1.0783	2	0.694		0.868
A0A0C4WJZ6	304	K	Chaperone protein DnaJ OS=Azotobacter chroococcum NCIMB 8003 OX=1328314 GN=dnaJ PE=3 SV=1	dnaJ	1	3.37032e-18	195.8	LKIPEGTQTGK(1)LFR	3	-1.8446	29	0.594	0.642	0.632	1.332	1.3	1.311	1.266	1.249	1.228	2.111	3.5902e-06	2.004	1.52141e-05	0.949	0.01008	2.004	1.52141e-05
A0A0C4WJZ6	213	K	Chaperone protein DnaJ OS=Azotobacter chroococcum NCIMB 8003 OX=1328314 GN=dnaJ PE=3 SV=1	dnaJ	1	0.000117807	83.438	VEEHK(1)TLSVK	2	0.15912	7	1.071	1.208	1.14	0.812	1.027	0.648	0.562			0.727	0.071543	0.493		0.678		0.727
A0A0C4WJZ6	295	K	Chaperone protein DnaJ OS=Azotobacter chroococcum NCIMB 8003 OX=1328314 GN=dnaJ PE=3 SV=1	dnaJ	1	6.47026e-05	97.277	LK(1)IPEGTQTGK	2	-1.7212	7	0.628	0.665	0.685	1.385			1.346	1.26	1.245	2.101		1.947	4.2913e-05	0.927		1.947
A0A0C4WJZ6	218	K	Chaperone protein DnaJ OS=Azotobacter chroococcum NCIMB 8003 OX=1328314 GN=dnaJ PE=3 SV=1	dnaJ	1	4.1976e-13	112.95	TLSVK(1)VPAGVDSGDR	2	-0.89583	9	0.739	0.776	0.754	1.266	1.296	1.199	1.038	1.148	1.139	1.658	4.4242e-05	1.465	0.00041865	0.884	0.035681	1.465	0.00041865
A0A0C4WJZ6	22	K	Chaperone protein DnaJ OS=Azotobacter chroococcum NCIMB 8003 OX=1328314 GN=dnaJ PE=3 SV=1	dnaJ	1	0.00910706	40.502	GADEAELK(1)K	2	-0.82585	1	0.756
A0A0C4WJZ6	338	K	Chaperone protein DnaJ OS=Azotobacter chroococcum NCIMB 8003 OX=1328314 GN=dnaJ PE=3 SV=1	dnaJ	1	8.24783e-06	150.21	VVVETPVNLSK(1)R	2	-1.7056	8		0.891	0.842	1.212	1.169	1.147	1.073	1.076	1.087	1.357	0.00195577	1.245	0.0020583	0.917	0.0066193	1.245	0.0020583
A0A0C4WJZ6	148	K	Chaperone protein DnaJ OS=Azotobacter chroococcum NCIMB 8003 OX=1328314 GN=dnaJ PE=3 SV=1	dnaJ	1	1.09917e-20	122.2	VPTLVHCK(1)TCDGSGAK	2	-0.84359	13	0.975	0.912	0.93	1.205	1.238	1.356	0.622	1.001	0.837	1.349	0.00187635	0.873	0.3867	0.648	0.034339
A0A0C4WJZ6	311	K	Chaperone protein DnaJ OS=Azotobacter chroococcum NCIMB 8003 OX=1328314 GN=dnaJ PE=3 SV=1	dnaJ	1	0.00259378	66.087	GK(1)GVAPVR	2	-0.67464	6	0.337	0.395		1.849	2.06	1.387		0.544		4.823	0.0024234	1.486		0.308		1.486
A0A0C4WJZ6	31	K	Chaperone protein DnaJ OS=Azotobacter chroococcum NCIMB 8003 OX=1328314 GN=dnaJ PE=3 SV=1	dnaJ	1	0.000177304	74.269	LAMK(1)YHPDRNPDDK	3	-1.1555	10	1.01		1.03		0.89	1.013		0.835		0.933	0.38842	0.819		0.878		0.933
A0A0C4WJZ7	50	K	RNA-binding protein, YhbY family OS=Azotobacter chroococcum NCIMB 8003 OX=1328314 GN=Achr_7730 PE=4 SV=1	Achr_7730	1	5.20979e-05	125.17	VK(1)INLAERDDR	2	-1.1986	25	0.66	0.69	0.709	1.335	1.32	1.365	1.163	1.121	1.097	1.952	4.2059e-06	1.642	5.5636e-05	0.841	0.00091978	1.642	5.5636e-05
A0A0C4WJZ7	93	K	RNA-binding protein, YhbY family OS=Azotobacter chroococcum NCIMB 8003 OX=1328314 GN=Achr_7730 PE=4 SV=1	Achr_7730	0.981242	2.77265e-10	135.5	KNPK(0.019)PNK(0.981)NLSNISR	3	-0.17411	3	0.755	0.815	0.774
A0A0C4WJZ7	48	K	RNA-binding protein, YhbY family OS=Azotobacter chroococcum NCIMB 8003 OX=1328314 GN=Achr_7730 PE=4 SV=1	Achr_7730	1	4.2368e-05	129.69	ALNDHELIK(1)VK	2	-1.7687	9	1.085	1.314	1.113	0.922	0.913	0.875	0.898	0.885	0.747	0.772	0.0146577	0.72	0.0176821	0.934	0.30548	0.772	0.0176821
A0A0C4WJZ8	103	K	Phenylacetic acid degradation protein OS=Azotobacter chroococcum NCIMB 8003 OX=1328314 GN=Achr_35920 PE=4 SV=1	Achr_35920	1	1.81065e-05	106.93	AWVEHSGK(1)R	2	-1.8032	7	0.882			1.229	1.171	1.305	1.09	0.987	1.005	1.4		1.165		0.832	0.0136171	1.165
A0A0C4WK02	263	K	Cobalamin synthesis protein OS=Azotobacter chroococcum NCIMB 8003 OX=1328314 GN=cobW PE=4 SV=1	cobW	1	7.64115e-05	101.48	YK(1)GVLSLAGESR	2	-1.7796	5	1.113		1.065	0.947	0.696	0.907				0.781	0.133257
A0A0C4WK03	10	K	tRNA pseudouridine synthase B OS=Azotobacter chroococcum NCIMB 8003 OX=1328314 GN=truB PE=3 SV=1	truB	1	0.000305327	86.243	K(1)VDGILILDKPR	2	0.35389	3	0.752	0.809	0.784
A0A0C4WK03	31	K	tRNA pseudouridine synthase B OS=Azotobacter chroococcum NCIMB 8003 OX=1328314 GN=truB PE=3 SV=1	truB	1	4.58454e-05	114.39	GLTSNAALQK(1)VR	2	-2.7733	7	0.812	0.949	0.825			0.923	1.262	1.056	1.067	1.071		1.309	0.024301	1.222		1.071
A0A0C4WK09	159	K	Heme ABC transporter ATP-binding protein OS=Azotobacter chroococcum NCIMB 8003 OX=1328314 GN=Achr_9470 PE=4 SV=1	Achr_9470	1	4.05301e-09	82.437	LPPWEAK(1)IEHLSGGEK	2	0.24655	5	0.241	1.308	1.392	0.332						0.339
A0A0C4WK09	304	K	Heme ABC transporter ATP-binding protein OS=Azotobacter chroococcum NCIMB 8003 OX=1328314 GN=Achr_9470 PE=4 SV=1	Achr_9470	1	2.46609e-07	135.28	FEEMQSQEFQK(1)R	2	-1.3857	8	0.973	1.042	0.965	0.217						0.218
A0A0C4WK09	440	K	Heme ABC transporter ATP-binding protein OS=Azotobacter chroococcum NCIMB 8003 OX=1328314 GN=Achr_9470 PE=4 SV=1	Achr_9470	1	0.00122918	74.486	GADQQK(1)FVK	2	-2.1176	4	0.93	0.964	1.019				0.325					0.335
A0A0C4WK09	443	K	Heme ABC transporter ATP-binding protein OS=Azotobacter chroococcum NCIMB 8003 OX=1328314 GN=Achr_9470 PE=4 SV=1	Achr_9470	1	9.27963e-05	95.311	FVK(1)DLSGGER	2	-3.2822	9	1.432	1.488	1.531	0.747	0.733	0.709	0.571	0.544	0.54	0.492	4.3403e-06	0.372	1.4485e-06	0.756	0.00027624	0.492	4.3403e-06
A0A0C4WK09	322	K	Heme ABC transporter ATP-binding protein OS=Azotobacter chroococcum NCIMB 8003 OX=1328314 GN=Achr_9470 PE=4 SV=1	Achr_9470	1	8.96652e-11	141.29	LGDK(1)VIEFSHVR	2	-1.2777	7	1.253	1.247	1.145	0.456	0.426	0.656				0.422	0.0030231
A0A0C4WK09	168	K	Heme ABC transporter ATP-binding protein OS=Azotobacter chroococcum NCIMB 8003 OX=1328314 GN=Achr_9470 PE=4 SV=1	Achr_9470	1	8.54648e-05	139.02	IEHLSGGEK(1)R	2	-1.8959	6	0.938	1.009	1.004	0.863	0.904	0.806				0.872	0.027959
A0A0C4WK09	434	K	Heme ABC transporter ATP-binding protein OS=Azotobacter chroococcum NCIMB 8003 OX=1328314 GN=Achr_9470 PE=4 SV=1	Achr_9470	1	6.13106e-05	130.31	FNFK(1)GADQQK	2	-1.7819	6	1.021	1.071	1.101			0.901	0.699	0.633		0.847		0.626	0.0020835	0.739		0.847
A0A0C4WK09	362	K	Heme ABC transporter ATP-binding protein OS=Azotobacter chroococcum NCIMB 8003 OX=1328314 GN=Achr_9470 PE=4 SV=1	Achr_9470	1	3.86475e-19	132.93	GAIVGVIGGNGAGK(1)STLFR	2	-1.6932	12	1.101	1.463	1.514	0.09	0.345	0.481				0.225	0.031301
A0A0C4WK09	45	K	Heme ABC transporter ATP-binding protein OS=Azotobacter chroococcum NCIMB 8003 OX=1328314 GN=Achr_9470 PE=4 SV=1	Achr_9470	1	3.57469e-06	68.108	IGVLGLNGAGK(1)STLLR	2	-1.2227	4	0.644	0.62	1.09
A0A0C4WK09	13	K	Heme ABC transporter ATP-binding protein OS=Azotobacter chroococcum NCIMB 8003 OX=1328314 GN=Achr_9470 PE=4 SV=1	Achr_9470	1	0.00280134	53.878	VSK(1)VVPPK	2	0.65611	3	1.022	0.848	0.458
A0A0C4WK09	260	K	Heme ABC transporter ATP-binding protein OS=Azotobacter chroococcum NCIMB 8003 OX=1328314 GN=Achr_9470 PE=4 SV=1	Achr_9470	1	8.81629e-10	163.59	LTQEAK(1)AEAAHAK	2	-1.3086	9	1.427	1.578	1.368	0.876	0.793	0.862	0.487	0.466	0.466	0.579	0.00047964	0.324	1.75163e-05	0.561	7.5815e-05	0.579	0.00047964
A0A0C4WK16	447	K	Adenylate cyclase domain-containing protein OS=Azotobacter chroococcum NCIMB 8003 OX=1328314 GN=Achr_36230 PE=4 SV=1	Achr_36230	1	4.07526e-33	165.09	AAQAQTVATLK(1)PWK	2	-2.4103	9	0.625	0.601		1.217	1.198	1.258	1.208	1.263	1.312	1.997	8.3799e-05	2.057	0.00023567	1.03	0.35474	1.997	0.00023567
A0A0C4WK16	450	K	Adenylate cyclase domain-containing protein OS=Azotobacter chroococcum NCIMB 8003 OX=1328314 GN=Achr_36230 PE=4 SV=1	Achr_36230	0.750145	3.48924e-06	75.012	AAQAQTVATLK(0.25)PWK(0.75)ALLK	3	-1.2498	3			0.951	1.101			1.042			1.158		1.096		0.946		1.096
A0A0C4WK16	3	K	Adenylate cyclase domain-containing protein OS=Azotobacter chroococcum NCIMB 8003 OX=1328314 GN=Achr_36230 PE=4 SV=1	Achr_36230	1	0.0173329	56.378	VK(1)ETEIK	2	-0.58279	2					1.095		1.228							1.121
A0A0C4WK16	129	K	Adenylate cyclase domain-containing protein OS=Azotobacter chroococcum NCIMB 8003 OX=1328314 GN=Achr_36230 PE=4 SV=1	Achr_36230	1	2.33843e-06	108.3	EK(1)ADLVWQR	2	-1.7657	9	0.61	0.512	0.537	1.29	1.219	1.345	1.292	1.448	1.402	2.323	0.000141622	2.497	0.000122175	1.075	0.180743	2.323	0.000141622
A0A0C4WK16	26	K	Adenylate cyclase domain-containing protein OS=Azotobacter chroococcum NCIMB 8003 OX=1328314 GN=Achr_36230 PE=4 SV=1	Achr_36230	1	0.00325011	58.687	EHPLLK(1)AR	2	-1.272	5	0.807			1.355	1.043		1.153		1.04	1.486		1.359		0.915	0.61824	1.359
A0A0C4WK18	90	K	Acetolactate synthase 3 regulatory subunit OS=Azotobacter chroococcum NCIMB 8003 OX=1328314 GN=ilvH PE=4 SV=1	ilvH	1	0.048257	44.767	ELLLVK(1)VK	2	-0.97927	1			0.802
A0A0C4WK18	66	K	Acetolactate synthase 3 regulatory subunit OS=Azotobacter chroococcum NCIMB 8003 OX=1328314 GN=ilvH PE=4 SV=1	ilvH	1	0.000114797	139.02	NLNK(1)LIEVVK	2	-2.2687	8	1.507		1.658	0.77	0.847	0.856	0.703	0.728	0.675	0.521	0.0013764	0.444	0.00038051	0.852	0.0163156	0.521	0.0013764
A0A0C4WK21	32	K	50S ribosomal protein L27 OS=Azotobacter chroococcum NCIMB 8003 OX=1328314 GN=rpmA PE=3 SV=1	rpmA	1	5.4601e-09	101.48	MFGGQVIK(1)AGNIIVR	2	-4.351	7	0.949	0.758	0.626
A0A0C4WK21	72	K	50S ribosomal protein L27 OS=Azotobacter chroococcum NCIMB 8003 OX=1328314 GN=rpmA PE=3 SV=1	rpmA	1	0.000588271	93.561	FEVK(1)GAFGR	2	-2.5068	9	1.532	1.546	1.639	0.696	0.564	0.564	0.523	0.57	0.528	0.387	0.000199841	0.344	3.2338e-06	0.889	0.20506	0.387	0.000199841
A0A0C4WK21	24	K	50S ribosomal protein L27 OS=Azotobacter chroococcum NCIMB 8003 OX=1328314 GN=rpmA PE=3 SV=1	rpmA	1	0.0238273	40.386	LGVK(1)MFGGQVIK	2	-4.4815	1	0.756
A0A0C4WK21	62	K	50S ribosomal protein L27 OS=Azotobacter chroococcum NCIMB 8003 OX=1328314 GN=rpmA PE=3 SV=1	rpmA	1	1.3435e-17	156.14	DHTLFAK(1)VEGVVK	2	-2.8	10	1.884	1.491	1.577	0.648	0.545	0.539	0.433	0.432	0.482	0.35	0.00034123	0.272	8.0622e-05	0.778	0.02332	0.35	0.00034123
A0A0C4WK21	55	K	50S ribosomal protein L27 OS=Azotobacter chroococcum NCIMB 8003 OX=1328314 GN=rpmA PE=3 SV=1	rpmA	1	3.72381e-11	108.6	GTQFHAGFGVGMGK(1)DHTLFAK	3	1.1557	3	0.791	0.771	0.782
A0A0C4WK25	34	K	Protein-export protein SecB OS=Azotobacter chroococcum NCIMB 8003 OX=1328314 GN=secB PE=3 SV=1	secB	1	1.12088e-18	185.18	DLSFEAPK(1)APEIFR	2	-1.6342	10	0.739	1.337	0.785	0.404	0.851	1.003	1.159	1.362	1.435	0.789	0.46796	1.383	0.147115	1.752	0.094139
A0A0C4WK27	4	K	4-hydroxy-3-methylbut-2-enyl diphosphate reductase OS=Azotobacter chroococcum NCIMB 8003 OX=1328314 GN=ispH PE=3 SV=1	ispH	1	0.00194869	85.813	MHIK(1)LANPR	2	-0.41977	2	0.903	0.634
A0A0C4WK27	90	K	4-hydroxy-3-methylbut-2-enyl diphosphate reductase OS=Azotobacter chroococcum NCIMB 8003 OX=1328314 GN=ispH PE=3 SV=1	ispH	1	0.000266432	68.108	GLK(1)VFDATCPLVTK	2	-1.3376	7	1.363	1.232	1.598			0.452	0.449	0.443	0.568	0.323		0.348	0.00067683	1.077		0.348
A0A0C4WK27	194	K	4-hydroxy-3-methylbut-2-enyl diphosphate reductase OS=Azotobacter chroococcum NCIMB 8003 OX=1328314 GN=ispH PE=3 SV=1	ispH	1	1.23343e-09	160.98	K(1)DDICYATQNR	2	-1.2769	9	1.313	1.379	1.356	0.667	0.856	0.833	0.654	0.75	0.676	0.582	0.0024232	0.514	0.000103606	0.883	0.24866	0.582	0.0024232
A0A0C4WK27	43	K	4-hydroxy-3-methylbut-2-enyl diphosphate reductase OS=Azotobacter chroococcum NCIMB 8003 OX=1328314 GN=ispH PE=3 SV=1	ispH	1	5.64623e-07	108.24	HEVVHNK(1)FVVEDLR	3	-0.13039	8	1.098	1.407	1.078		0.776	0.869	0.963	0.857	0.497	0.689	0.053555	0.647	0.102316	0.939	0.73234	0.689	0.102316
A0A0C4WK27	307	K	4-hydroxy-3-methylbut-2-enyl diphosphate reductase OS=Azotobacter chroococcum NCIMB 8003 OX=1328314 GN=ispH PE=3 SV=1	ispH	1	3.69084e-07	80.623	EENVTFSMPK(1)ELR	2	-0.68969	2	0.841	0.698
A0A0C4WK28	64	K	Carboxyl-terminal protease S41A OS=Azotobacter chroococcum NCIMB 8003 OX=1328314 GN=Achr_36450 PE=3 SV=1	Achr_36450	1	0.000224273	71.896	IK(1)AAYVEPVDDK	2	-1.3202	2	0.765	0.778
A0A0C4WK28	156	K	Carboxyl-terminal protease S41A OS=Azotobacter chroococcum NCIMB 8003 OX=1328314 GN=Achr_36450 PE=3 SV=1	Achr_36450	1	0.00253291	45.17	IDGQPTK(1)GMSMLEAVDK	2	0.33922	2	0.781	0.761
A0A0C4WK28	408	K	Carboxyl-terminal protease S41A OS=Azotobacter chroococcum NCIMB 8003 OX=1328314 GN=Achr_36450 PE=3 SV=1	Achr_36450	1	1.03548e-08	68.127	EADLAGHLGNGNGGPDK(1)PSGK	3	-1.4963	1			0.802
A0A0C4WK28	243	K	Carboxyl-terminal protease S41A OS=Azotobacter chroococcum NCIMB 8003 OX=1328314 GN=Achr_36450 PE=3 SV=1	Achr_36450	1	0.000974374	69.915	LK(1)GLVLDLR	2	-1.0041	3	0.744	0.691	0.911
A0A0C4WK28	166	K	Carboxyl-terminal protease S41A OS=Azotobacter chroococcum NCIMB 8003 OX=1328314 GN=Achr_36450 PE=3 SV=1	Achr_36450	1	0.0151035	58.889	GMSMLEAVDK(1)MR	2	-0.1921	1	0.756
A0A0C4WK28	174	K	Carboxyl-terminal protease S41A OS=Azotobacter chroococcum NCIMB 8003 OX=1328314 GN=Achr_36450 PE=3 SV=1	Achr_36450	0.77919	0.000977377	52.837	GK(0.221)PGSK(0.779)IELTLVR	3	-0.61911	1		0.786
A0A0C4WK28	45	K	Carboxyl-terminal protease S41A OS=Azotobacter chroococcum NCIMB 8003 OX=1328314 GN=Achr_36450 PE=3 SV=1	Achr_36450	1	7.06495e-05	83.438	GK(1)PLLPLDELR	2	-3.206	8	1.301	1.405	1.593	0.623		0.879	0.436	0.506	0.48	0.524	0.021684	0.331	0.000116679	0.631	0.049583	0.524	0.021684
A0A0C4WK28	380	K	Carboxyl-terminal protease S41A OS=Azotobacter chroococcum NCIMB 8003 OX=1328314 GN=Achr_36450 PE=3 SV=1	Achr_36450	1	2.51054e-17	143.22	AK(1)LTQDAQPEHLR	2	-1.0159	10	1.311	1.273	1.541	0.542	0.6	0.575		0.279		0.416	0.000195773	0.203		0.487		0.416
A0A0C4WK38	105	K	Glycine cleavage system H protein OS=Azotobacter chroococcum NCIMB 8003 OX=1328314 GN=gcvH PE=3 SV=1	gcvH	1	0.000830186	77.358	LK(1)PSAAGDLDK	2	-0.048612	7	0.981	0.989	1.015	0.865	0.861		1.013	0.961		0.867	0.00177894	0.992	0.74892	1.144	0.036875	0.992	0.74892
A0A0C4WK43	96	K	Protein-export membrane protein SecF OS=Azotobacter chroococcum NCIMB 8003 OX=1328314 GN=secF PE=3 SV=1	secF	1	0.00215859	54.309	LQGDDPQLGDK(1)LAAALR	2	-1.7408	1	0.756
A0A0C4WK48	170	K	Transcription termination factor Rho OS=Azotobacter chroococcum NCIMB 8003 OX=1328314 GN=rho PE=3 SV=1	rho	1	1.22094e-10	133.76	VIDLCAPIGK(1)GQR	2	-2.2382	9	1.595	1.463	1.426	0.603	0.658	0.592	0.615	0.636	0.675	0.413	4.3603e-05	0.43	4.066e-05	1.039	0.41076	0.43	4.3603e-05
A0A0C4WK48	128	K	Transcription termination factor Rho OS=Azotobacter chroococcum NCIMB 8003 OX=1328314 GN=rho PE=3 SV=1	rho	1	4.32085e-70	209.43	VDSINFDRPENAK(1)NK	3	-3.3877	29	0.599	0.626	0.697	1.218	1.336	1.203	1.259	1.282	1.312	1.955	0.00027742	2.005	0.000117838	1.026	0.49776	1.955	0.00027742
A0A0C4WK48	40	K	Transcription termination factor Rho OS=Azotobacter chroococcum NCIMB 8003 OX=1328314 GN=rho PE=3 SV=1	rho	1	5.69691e-50	253.88	QDVIFSLLK(1)K	2	-3.1457	15	0.797	0.723	0.825	1.2	1.24	1.204	1.064	1.063	1.202	1.554	0.00041682	1.42	0.0035162	0.914	0.094316	1.42	0.0035162
A0A0C4WK48	298	K	Transcription termination factor Rho OS=Azotobacter chroococcum NCIMB 8003 OX=1328314 GN=rho PE=3 SV=1	rho	0.948545	2.62113e-06	73.891	VLTGGVDAHALEK(0.051)PK(0.949)R	3	-0.76097	7		1.444	1.558	0.808	0.773	0.708	0.777		0.683	0.508	0.00131957	0.486	0.0105637	0.957	0.5648	0.508	0.0105637
A0A0C4WK48	283	K	Transcription termination factor Rho OS=Azotobacter chroococcum NCIMB 8003 OX=1328314 GN=rho PE=3 SV=1	rho	0.99999	0.000649285	62.804	AYNTVIPSSGK(1)VLTGGVDAHALEKPK	4	-1.3667	5	0.742	0.807	0.795
A0A0C4WK48	417	K	Transcription termination factor Rho OS=Azotobacter chroococcum NCIMB 8003 OX=1328314 GN=rho PE=3 SV=1	rho	1	3.82783e-05	120.65	TNEEFFQSMK(1)R	2	-0.58487	13			2.382	0.887	0.826	0.831	0.684	0.706	0.751	0.356		0.3		0.842	0.0084007	0.356
A0A0C4WK48	249	K	Transcription termination factor Rho OS=Azotobacter chroococcum NCIMB 8003 OX=1328314 GN=rho PE=3 SV=1	rho	1	1.66209e-07	96.313	HVQVAEMVIEK(1)AK	2	-5.8319	10	0.809	1.19	1.063			0.107				0.105
A0A0C4WK48	407	K	Transcription termination factor Rho OS=Azotobacter chroococcum NCIMB 8003 OX=1328314 GN=rho PE=3 SV=1	rho	0.993206	3.19286e-05	89.382	LK(0.007)DTK(0.993)TNEEFFQSMK	2	0.37686	18	0.899		1.053	0.962	1.119	0.972	1.094	1.08	1.166	1.043	0.65582	1.141	0.136444	1.094	0.165998	1.043	0.65582
A0A0C4WK48	258	K	Transcription termination factor Rho OS=Azotobacter chroococcum NCIMB 8003 OX=1328314 GN=rho PE=3 SV=1	rho	1	5.64288e-05	97.594	K(1)DVVILLDSITR	2	-3.2319	9	1.029	1.473	1.04	0.436	0.627	0.769	1.045	1.112	1.212	0.517	0.029942	0.951	0.77956	1.839	0.02086	0.951	0.77956
A0A0C4WK48	184	K	Transcription termination factor Rho OS=Azotobacter chroococcum NCIMB 8003 OX=1328314 GN=rho PE=3 SV=1	rho	1	1.05401e-13	105.08	AGK(1)TIMLQNIASNITR	2	-1.0361	7	0.983	1.216	1.406	0.265				0.2		0.221		0.166		0.755		0.221
A0A0C4WK48	296	K	Transcription termination factor Rho OS=Azotobacter chroococcum NCIMB 8003 OX=1328314 GN=rho PE=3 SV=1	rho	1	2.01034e-16	163.93	VLTGGVDAHALEK(1)PK	2	-2.1158	21	1.049	1.08	1.052	0.951	0.939	0.921	1.059	0.944	0.92	0.884	0.00071574	0.919	0.122537	1.04	0.4471	0.919	0.122537
A0A0C4WK48	100	K	Transcription termination factor Rho OS=Azotobacter chroococcum NCIMB 8003 OX=1328314 GN=rho PE=3 SV=1	rho	1	3.50481e-05	96.957	TGDTIVGK(1)IRPPK	2	-2.6528	9	0.838	0.902	0.808	0.998		1.15	1.122	1.219	1.045	1.265	0.040562	1.329	0.0067417	1.051	0.5661	1.265	0.040562
A0A0C4WK48	105	K	Transcription termination factor Rho OS=Azotobacter chroococcum NCIMB 8003 OX=1328314 GN=rho PE=3 SV=1	rho	1	0.00224406	85.716	PPK(1)EGER	2	1.3712	13	0.594	0.635	0.658		1.39	1.424	1.275		1.231	2.237	0.00026119	1.992	0.0004564	0.891	0.032143	1.992	0.0004564
A0A0C4WK48	31	K	Transcription termination factor Rho OS=Azotobacter chroococcum NCIMB 8003 OX=1328314 GN=rho PE=3 SV=1	rho	1	0.000161919	115.41	K(1)QDVIFSLLK	2	-0.27216	7	1.805	1.255	1.146	0.466	0.608	0.646		0.113		0.409	0.0066831	0.081		0.197		0.409
A0A0C4WK49	66	K	Co-chaperone protein HscB homolog OS=Azotobacter chroococcum NCIMB 8003 OX=1328314 GN=hscB PE=3 SV=1	hscB	1	1.97503e-17	184.43	LNEAYQTLK(1)SPSR	2	-2.3293	6			1.089	1.124	1.223	1.103		0.945	0.983	1.056		0.885		0.838	0.027418
A0A0C4WK51	197	K	Glyoxalase OS=Azotobacter chroococcum NCIMB 8003 OX=1328314 GN=Achr_36820 PE=3 SV=1	Achr_36820	1	8.71447e-07	118.26	LVTTPAYMLAK(1)SIGETAGGINK	3	-0.28357	6	0.899		0.651
A0A0C4WK51	166	K	Glyoxalase OS=Azotobacter chroococcum NCIMB 8003 OX=1328314 GN=Achr_36820 PE=3 SV=1	Achr_36820	1	8.92976e-08	78.673	IYGPGVVCTIGSDPDTAATLTK(1)MGAR	3	-0.16121	5	1.162		1.891		0.468		0.289	0.519		0.307		0.265	0.071902	0.863		0.307
A0A0C4WK51	130	K	Glyoxalase OS=Azotobacter chroococcum NCIMB 8003 OX=1328314 GN=Achr_36820 PE=3 SV=1	Achr_36820	1	1.51319e-09	108.24	AGK(1)PVGLICIAPALAAR	2	-1.8729	4	1.286	0.811	0.908		0.154					0.154
A0A0C4WK51	77	K	Glyoxalase OS=Azotobacter chroococcum NCIMB 8003 OX=1328314 GN=Achr_36820 PE=3 SV=1	Achr_36820	1	0.00592798	63.301	GNIK(1)DVR	2	1.3784	5	0.753	0.835	0.93	1.083		1.001				1.241	0.079644
A0A0C4WK51	186	K	Glyoxalase OS=Azotobacter chroococcum NCIMB 8003 OX=1328314 GN=Achr_36820 PE=3 SV=1	Achr_36820	1	0.000161935	103.87	K(1)LVTTPAYMLAK	2	-1.4196	15	1.267	1.43	1.309	0.779		0.701	0.558	0.644	0.675	0.554	0.0023428	0.469	0.00035936	0.845	0.135764	0.554	0.0023428
A0A0C4WK51	208	K	Glyoxalase OS=Azotobacter chroococcum NCIMB 8003 OX=1328314 GN=Achr_36820 PE=3 SV=1	Achr_36820	1	2.0933e-57	226.85	SIGETAGGINK(1)LVDR	2	-1.937	9	1.095	1.168	1.116	0.925	1.007	0.918	0.856	0.844	0.886	0.843	0.0084179	0.765	0.00036408	0.907	0.042955	0.843	0.0084179
A0A0C4WK52	52	K	Peptidyl-tRNA hydrolase OS=Azotobacter chroococcum NCIMB 8003 OX=1328314 GN=pth PE=3 SV=1	pth	1	5.17641e-08	117.99	YFGLVGK(1)FSHQGR	2	-1.2145	18	1.113	0.837	0.887	1.137	0.887	1.135	1.033	1.008	1.035	1.114	0.41598	1.084	0.41754	0.974	0.8311	1.084	0.41754
A0A0C4WK52	36	K	Peptidyl-tRNA hydrolase OS=Azotobacter chroococcum NCIMB 8003 OX=1328314 GN=pth PE=3 SV=1	pth	1	2.15245e-05	117.21	VASAK(1)GVGLSADK	2	-0.80706	10	0.83	0.959	1.026	1.262		1.442	0.566	0.931	0.934	1.441	0.03052	0.864	0.39614	0.599	0.093404
A0A0C4WK52	45	K	Peptidyl-tRNA hydrolase OS=Azotobacter chroococcum NCIMB 8003 OX=1328314 GN=pth PE=3 SV=1	pth	1	0.00779315	56.014	K(1)YFGLVGK	2	-1.322	5				1.285	1.186	1.139	1.135	1.069						0.916	0.185439
A0A0C4WK52	44	K	Peptidyl-tRNA hydrolase OS=Azotobacter chroococcum NCIMB 8003 OX=1328314 GN=pth PE=3 SV=1	pth	1	0.00798111	48.157	GVGLSADK(1)K	2	0.059533	1								1.157
A0A0C4WK53	197	K	Dual-specificity RNA methyltransferase RlmN OS=Azotobacter chroococcum NCIMB 8003 OX=1328314 GN=rlmN PE=3 SV=1	rlmN	1	5.73223e-05	52.201	K(1)VTLSTSGVAPMIDELGK	2	-3.3345	1									1.166
A0A0C4WK55	482	K	Uncharacterized protein OS=Azotobacter chroococcum NCIMB 8003 OX=1328314 GN=Achr_8990 PE=4 SV=1	Achr_8990	1	4.93916e-06	103.69	YAEAK(1)ALIEQAHR	2	-3.0128	6	1.317	1.415	1.187	0.529			0.237		0.384	0.405		0.238	0.004659	0.587		0.405
A0A0C4WK55	185	K	Uncharacterized protein OS=Azotobacter chroococcum NCIMB 8003 OX=1328314 GN=Achr_8990 PE=4 SV=1	Achr_8990	1	3.12308e-08	88.734	LLAK(1)SPENGQLLFGK	2	-0.035052	3	0.821	0.788	0.732
A0A0C4WK55	247	K	Uncharacterized protein OS=Azotobacter chroococcum NCIMB 8003 OX=1328314 GN=Achr_8990 PE=4 SV=1	Achr_8990	1	0.0018574	72.042	SDEATALLK(1)K	2	-2.684	2					1.294	0.998
A0A0C4WK56	190	K	YfgM-like protein OS=Azotobacter chroococcum NCIMB 8003 OX=1328314 GN=Achr_10180 PE=4 SV=1	Achr_10180	1	2.41044e-09	99.668	AK(1)AAQPDDAALGTLQMK	2	-1.002	9	1.261	1.235	1.334	0.431	0.461	0.379				0.332	5.8851e-05
A0A0C4WK56	108	K	YfgM-like protein OS=Azotobacter chroococcum NCIMB 8003 OX=1328314 GN=Achr_10180 PE=4 SV=1	Achr_10180	1	3.28328e-06	74.733	VAVEEGK(1)LEDAAAELR	2	-0.86312	3	0.685	0.824	0.838
A0A0C4WK57	353	K	HemY-like protein OS=Azotobacter chroococcum NCIMB 8003 OX=1328314 GN=Achr_36920 PE=4 SV=1	Achr_36920	1	1.56637e-22	195.8	LSLVNEQFDK(1)AR	2	-1.3922	9	0.884	0.869	0.865	0.999	1.074	0.993	1.157	1.145	1.203	1.171	0.0037826	1.339	5.958e-05	1.143	0.0102217	1.171	0.0037826
A0A0C4WK57	298	K	HemY-like protein OS=Azotobacter chroococcum NCIMB 8003 OX=1328314 GN=Achr_36920 PE=4 SV=1	Achr_36920	1	3.15401e-14	150.53	AALK(1)QHYEDR	3	0.63852	16	0.612	0.581	0.6	1.388	1.252	1.32	1.304	1.297	1.241	2.209	1.93955e-05	2.143	2e-06	0.97	0.4286	2.143	1.93955e-05
A0A0C4WK57	151	K	HemY-like protein OS=Azotobacter chroococcum NCIMB 8003 OX=1328314 GN=Achr_36920 PE=4 SV=1	Achr_36920	1	0.000106518	87.727	EREPK(1)AEVAIGLTQAR	3	-3.9782	9	0.726	0.81	0.714	1.216	1.175		1.212	1.079	1.279	1.594	0.0030046	1.587	0.00196092	0.995	0.92276	1.587	0.0030046
A0A0C4WK57	396	K	HemY-like protein OS=Azotobacter chroococcum NCIMB 8003 OX=1328314 GN=Achr_36920 PE=4 SV=1	Achr_36920	1	0.000106094	105.36	LFQEGLK(1)LDR	2	1.2604	6	1.342	1.452		0.696			0.783	0.664	0.645	0.498		0.499	0.0035634	1.002		0.499
A0A0C4WK61	289	K	Argininosuccinate lyase OS=Azotobacter chroococcum NCIMB 8003 OX=1328314 GN=argH PE=3 SV=1	argH	1	0.00406833	57.032	K(1)NPDVPELVR	2	-0.52514	3	0.915	0.605	0.818
A0A0C4WK61	458	K	Argininosuccinate lyase OS=Azotobacter chroococcum NCIMB 8003 OX=1328314 GN=argH PE=3 SV=1	argH	1	0.00164773	73.637	GK(1)ALLAAR	2	-0.37166	2		0.746	0.842
A0A0C4WK61	288	K	Argininosuccinate lyase OS=Azotobacter chroococcum NCIMB 8003 OX=1328314 GN=argH PE=3 SV=1	argH	1	0.000769139	51.531	FCTGSSIMPQK(1)K	2	-5.9485	5	0.628	1.05	0.669
A0A0C4WK61	5	K	Argininosuccinate lyase OS=Azotobacter chroococcum NCIMB 8003 OX=1328314 GN=argH PE=3 SV=1	argH	1	0.000255928	47.334	SAEK(1)TNQSWGGR	2	-1.3157	2	0.619		0.947
A0A0C4WK61	355	K	Argininosuccinate lyase OS=Azotobacter chroococcum NCIMB 8003 OX=1328314 GN=argH PE=3 SV=1	argH	1	0.000220313	70.389	AFADMVPALK(1)PR	2	-1.0703	11	1.864	1.274	1.574	0.521	0.74	0.54	0.569	0.499	0.562	0.382	0.0035593	0.346	0.00087546	0.905	0.49788	0.382	0.0035593
A0A0C4WK63	124	K	Probable malate:quinone oxidoreductase OS=Azotobacter chroococcum NCIMB 8003 OX=1328314 GN=mqo2 PE=3 SV=1	mqo2	1	0.00062552	102.55	GEK(1)DIGFLK	2	-2.3077	9	1.169	1.168	1.159	0.98	0.947	1	0.738	0.803	0.787	0.837	0.00038201	0.666	0.0039242	0.795	0.00157713	0.837	0.0039242
A0A0C4WK63	130	K	Probable malate:quinone oxidoreductase OS=Azotobacter chroococcum NCIMB 8003 OX=1328314 GN=mqo2 PE=3 SV=1	mqo2	1	0.000544111	110.22	DIGFLK(1)TR	2	-1.5712	9	1.094	1.216	1.29	0.92	0.94	0.937	0.819	0.723	0.773	0.777	0.035839	0.643	0.00185647	0.828	0.0065366	0.777	0.035839
A0A0C4WK63	286	K	Probable malate:quinone oxidoreductase OS=Azotobacter chroococcum NCIMB 8003 OX=1328314 GN=mqo2 PE=3 SV=1	mqo2	1	2.13808e-08	92.319	QHQAK(1)VYSLAAVGAPPMSVPHLDTR	4	-1.6998	6	0.744		0.814
A0A0C4WK63	138	K	Probable malate:quinone oxidoreductase OS=Azotobacter chroococcum NCIMB 8003 OX=1328314 GN=mqo2 PE=3 SV=1	mqo2	1	2.42286e-18	168.43	K(1)HHCFADMEYTEDK	3	-1.6276	31	1.175	1.049	1.059	1.031	1.052	1.087	0.783	0.824	0.792	0.966	0.43842	0.731	0.00137874	0.757	0.00021852	0.966	0.43842
A0A0C4WK63	471	K	Probable malate:quinone oxidoreductase OS=Azotobacter chroococcum NCIMB 8003 OX=1328314 GN=mqo2 PE=3 SV=1	mqo2	1	3.20118e-68	211.52	ASGK(1)ELENDAELYR	2	1.4985	20	0.958	0.918	0.866	1.152	1.168	1.164	0.971	0.972	0.951	1.271	0.014784	1.055	0.143176	0.831	2.1482e-05	1.055	0.143176
A0A0C4WK63	80	K	Probable malate:quinone oxidoreductase OS=Azotobacter chroococcum NCIMB 8003 OX=1328314 GN=mqo2 PE=3 SV=1	mqo2	1	1.38301e-11	174.8	AQK(1)AVEINAK	2	-0.1303	35	0.639	0.692	0.737	1.418	1.316	1.359	1.144	1.061	1.093	1.979	0.00012271	1.595	0.00055957	0.806	0.0021757	1.595	0.00055957
A0A0C4WK63	220	K	Probable malate:quinone oxidoreductase OS=Azotobacter chroococcum NCIMB 8003 OX=1328314 GN=mqo2 PE=3 SV=1	mqo2	1	0.00160276	57.888	ADSGWK(1)VTVK	2	-0.15892	5	1.026	0.908	1.046					0.213				0.214
A0A0C4WK63	137	K	Probable malate:quinone oxidoreductase OS=Azotobacter chroococcum NCIMB 8003 OX=1328314 GN=mqo2 PE=3 SV=1	mqo2	1	0.0119933	81.163	TRFEVLK(1)K	2	-0.26917	1							1.185
A0A0C4WK63	281	K	Probable malate:quinone oxidoreductase OS=Azotobacter chroococcum NCIMB 8003 OX=1328314 GN=mqo2 PE=3 SV=1	mqo2	1	1.93201e-67	262.39	CDNPEVVK(1)QHQAK	2	-0.72216	19	1.154	1.229	1.275	1.074	1.002	0.996	0.751	0.612	0.587	0.84	0.0099953	0.533	0.00147587	0.635	0.004519	0.84	0.0099953
A0A0C4WK63	363	K	Probable malate:quinone oxidoreductase OS=Azotobacter chroococcum NCIMB 8003 OX=1328314 GN=mqo2 PE=3 SV=1	mqo2	1	0.00761066	60.709	YLIK(1)EVK	2	-0.95702	4	0.962	0.976	1.001			0.276				0.282
A0A0C4WK63	467	K	Probable malate:quinone oxidoreductase OS=Azotobacter chroococcum NCIMB 8003 OX=1328314 GN=mqo2 PE=3 SV=1	mqo2	1	0.000439696	123.42	EIFK(1)ASGK	2	-1.3598	10	1.107	1.162	1.206	0.913	0.943	0.93		0.635	0.696	0.802	0.00114086	0.575	0.00129726	0.717	0.0027009	0.802	0.00129726
A0A0C4WK63	312	K	Probable malate:quinone oxidoreductase OS=Azotobacter chroococcum NCIMB 8003 OX=1328314 GN=mqo2 PE=3 SV=1	mqo2	1	2.73212e-13	175.68	K(1)SLLFGPYAGFTTK	2	-1.9237	9	1.326	1.407	1.473	0.508	1.006	0.931	0.424	0.58	0.746	0.581	0.115596	0.416	0.0055844	0.716	0.30594	0.581	0.115596
A0A0C4WK63	337	K	Probable malate:quinone oxidoreductase OS=Azotobacter chroococcum NCIMB 8003 OX=1328314 GN=mqo2 PE=3 SV=1	mqo2	1	4.45838e-05	135.63	GSFLDLPK(1)SIR	2	-3.2111	9	1.769	1.791	2.096	0.392	0.446	0.441	0.255	0.252	0.266	0.226	2.3334e-05	0.137	2.0199e-06	0.604	0.00034437	0.226	2.3334e-05
A0A0C4WK63	366	K	Probable malate:quinone oxidoreductase OS=Azotobacter chroococcum NCIMB 8003 OX=1328314 GN=mqo2 PE=3 SV=1	mqo2	1	1.0771e-05	106.93	EVK(1)QSMGDR	2	-0.86558	7	1.414	1.505	1.424	0.397	0.544	0.443		0.28		0.319	0.00025954	0.193		0.607		0.319
A0A0C4WK63	500	K	Probable malate:quinone oxidoreductase OS=Azotobacter chroococcum NCIMB 8003 OX=1328314 GN=mqo2 PE=3 SV=1	mqo2	1	5.1879e-06	96.27	LGLFTPAPAK(1)TAPAAASVDS	2	-0.50574	2		0.733	0.856
A0A0C4WK66	786	K	Quinoprotein glucose dehydrogenase OS=Azotobacter chroococcum NCIMB 8003 OX=1328314 GN=gcd PE=4 SV=1	gcd	1	0.000104708	45.826	LPAGGQATPITYVSEK(1)SGK	2	0.016134	1		0.786
A0A0C4WK67	62	K	HAD hydrolase, family IA, variant 1 OS=Azotobacter chroococcum NCIMB 8003 OX=1328314 GN=Achr_37070 PE=4 SV=1	Achr_37070	1	0.0025333	61.48	LVEGEPALK(1)HR	2	-0.82571	2		0.735	0.854
A0A0C4WK68	104	K	Ribosomal RNA small subunit methyltransferase C OS=Azotobacter chroococcum NCIMB 8003 OX=1328314 GN=rsmC PE=3 SV=1	rsmC	1	0.000192503	76.255	LPGGELYLVGEK(1)R	2	-1.7237	6	0.89	0.251	0.993	1.08				1.274	1.454	1.518		1.918	0.25154	1.263		1.518
A0A0C4WK70	85	K	Nitrogen regulatory protein P-II GlnK OS=Azotobacter chroococcum NCIMB 8003 OX=1328314 GN=glnK PE=3 SV=1	glnK	1	1.04586e-06	145.75	AANTGK(1)IGDGK	2	-0.27613	9	0.678	0.592	0.567	1.391	1.295	1.351	1.288	1.227	1.174	2.198	0.00016262	2.008	0.00031626	0.914	0.055804	2.008	0.00031626
A0A0C4WK70	40	K	Nitrogen regulatory protein P-II GlnK OS=Azotobacter chroococcum NCIMB 8003 OX=1328314 GN=glnK PE=3 SV=1	glnK	1	1.52135e-15	179.36	QK(1)GHTELYR	2	-2.8328	12	1.555	1.68		0.826	0.722	0.849	0.779	0.701	0.552	0.494	0.0021372	0.419	0.0072833	0.848	0.2025	0.494	0.0072833
A0A0C4WK70	9	K	Nitrogen regulatory protein P-II GlnK OS=Azotobacter chroococcum NCIMB 8003 OX=1328314 GN=glnK PE=3 SV=1	glnK	1	5.649e-06	111.39	LVTAIIK(1)PFK	2	-1.3975	8	1.06			1.16	1.309	1.2	0.839	0.827		1.154		0.786		0.681	0.0038185
A0A0C4WK70	2	K	Nitrogen regulatory protein P-II GlnK OS=Azotobacter chroococcum NCIMB 8003 OX=1328314 GN=glnK PE=3 SV=1	glnK	1	1.37922e-06	133.76	MK(1)LVTAIIK	2	-2.4003	43	1.815	1.208	1.428	0.578	0.629	0.777	0.513	0.691	0.626	0.446	0.0055357	0.411	0.0038827	0.922	0.55226	0.446	0.0055357
A0A0C4WK70	12	K	Nitrogen regulatory protein P-II GlnK OS=Azotobacter chroococcum NCIMB 8003 OX=1328314 GN=glnK PE=3 SV=1	glnK	1	8.91241e-13	121.86	PFK(1)LDDVR	2	-0.82255	16	1.126	1.448	1.391	0.66	0.763	0.944		0.694	0.335	0.597	0.0160216	0.389	0.040575	0.652	0.20996	0.597	0.040575
A0A0C4WK70	58	K	Nitrogen regulatory protein P-II GlnK OS=Azotobacter chroococcum NCIMB 8003 OX=1328314 GN=glnK PE=3 SV=1	glnK	1	0.000144196	71.066	GAEYVVDFLPK(1)VK	2	-3.5427	9		0.337	1.14	1.29	1.665	1.727			0.113	2.113	0.146279	0.153		0.072
A0A0C4WK71	175	K	Zn-dependent hydrolase, glyoxylase OS=Azotobacter chroococcum NCIMB 8003 OX=1328314 GN=Achr_9290 PE=4 SV=1	Achr_9290	1	1.77733e-05	101.45	TDLWGGDAAALK(1)R	2	-0.96739	5	0.87		0.87	1.024	1.081	1.095				1.226	1e-32
A0A0C4WK74	52	K	Peptidyl-prolyl cis-trans isomerase OS=Azotobacter chroococcum NCIMB 8003 OX=1328314 GN=Achr_9340 PE=3 SV=1	Achr_9340	1	0.000273368	81.335	ALEGK(1)QAGDELK	2	-2.3657	5		1.416	1.397				0.606	0.512	0.585			0.404	0.00084145
A0A0C4WK75	94	K	Exodeoxyribonuclease 7 large subunit OS=Azotobacter chroococcum NCIMB 8003 OX=1328314 GN=xseA PE=3 SV=1	xseA	1	0.000901817	84.368	GK(1)VSLYEGR	2	-2.3359	4		0.586			1.399	1.351			0.999	2.346		1.705		0.727		1.705
A0A0C4WK78	189	K	GMP synthase [glutamine-hydrolyzing] OS=Azotobacter chroococcum NCIMB 8003 OX=1328314 GN=guaA PE=3 SV=1	guaA	1	2.16019e-09	91.993	GYYGVQFHPEVTHTK(1)QGLR	3	-0.46996	11	1.415	1.609	1.445	0.719	0.681	0.597	0.563	0.652	0.603	0.447	0.00028482	0.407	0.000100932	0.91	0.25376	0.447	0.00028482
A0A0C4WK78	418	K	GMP synthase [glutamine-hydrolyzing] OS=Azotobacter chroococcum NCIMB 8003 OX=1328314 GN=guaA PE=3 SV=1	guaA	1	0.0329	44.767	ILGEVK(1)K	2	0.38667	1									1.166
A0A0C4WK78	518	K	GMP synthase [glutamine-hydrolyzing] OS=Azotobacter chroococcum NCIMB 8003 OX=1328314 GN=guaA PE=3 SV=1	guaA	1	6.31878e-05	88.734	VTYDVSSK(1)PPATIEWE	2	-0.88207	5				0.351		1.134	1.182	1.458	1.711					1.953	0.171185
A0A0C4WK78	349	K	GMP synthase [glutamine-hydrolyzing] OS=Azotobacter chroococcum NCIMB 8003 OX=1328314 GN=guaA PE=3 SV=1	guaA	1	0.00328924	65.212	FLAQGTIYPDVIESAGAK(1)TGK	3	-1.941	2		0.561	1.032
A0A0C4WK78	382	K	GMP synthase [glutamine-hydrolyzing] OS=Azotobacter chroococcum NCIMB 8003 OX=1328314 GN=guaA PE=3 SV=1	guaA	1	3.66465e-05	122.44	LVEPLRELFK(1)DEVR	3	-0.044436	21	0.433	0.465	0.531	1.349	1.375	1.427	1.41	1.436	1.348	2.905	6.3144e-05	2.935	6.3258e-05	1.01	0.70352	2.905	6.3258e-05
A0A0C4WK78	419	K	GMP synthase [glutamine-hydrolyzing] OS=Azotobacter chroococcum NCIMB 8003 OX=1328314 GN=guaA PE=3 SV=1	guaA	1	7.2569e-05	110.22	K(1)EYADLLR	2	-1.0701	10	1.42	1.31	1.27	0.825	0.784	0.821	0.684	0.728	0.661	0.608	0.000178689	0.518	0.000116803	0.853	0.008098	0.608	0.000178689
A0A0C4WK78	357	K	GMP synthase [glutamine-hydrolyzing] OS=Azotobacter chroococcum NCIMB 8003 OX=1328314 GN=guaA PE=3 SV=1	guaA	1	1.70714e-14	111.03	AHVIK(1)SHHNVGGLPEDMNLK	3	0.18678	8	0.937	1.072	0.947		0.246					0.25
A0A0C4WK78	372	K	GMP synthase [glutamine-hydrolyzing] OS=Azotobacter chroococcum NCIMB 8003 OX=1328314 GN=guaA PE=3 SV=1	guaA	1	4.16441e-15	100.98	SHHNVGGLPEDMNLK(1)LVEPLR	4	-1.1956	14		0.883	1.139	1.207		1.325	0.85	0.792	1.033	1.252	0.22926	0.882	0.44036	0.704	0.046204
A0A0C4WK79	41	K	Uncharacterized protein OS=Azotobacter chroococcum NCIMB 8003 OX=1328314 GN=Achr_9440 PE=4 SV=1	Achr_9440	1	1.98905e-09	144.47	LVESYEVLDK(1)R	2	-2.3184	9	1.272	1.497	1.505	0.736	0.604	0.714	0.546	0.647	0.868	0.481	0.0008844	0.482	0.0070045	1.003	0.94202	0.482	0.0070045
A0A0C4WK80	328	K	Catalase-related peroxidase OS=Azotobacter chroococcum NCIMB 8003 OX=1328314 GN=Achr_37270 PE=3 SV=1	Achr_37270	1	0.00135654	70.389	SPSYALSFAK(1)R	2	-2.8203	2	0.92	0.616
A0A0C4WK81	240	K	Phosphoribosylformylglycinamidine synthase OS=Azotobacter chroococcum NCIMB 8003 OX=1328314 GN=purL PE=3 SV=1	purL	1	1.66043e-05	90.689	SLFGMIK(1)NTYELHR	3	-1.6429	6	0.723	0.704	0.922
A0A0C4WK81	101	K	Phosphoribosylformylglycinamidine synthase OS=Azotobacter chroococcum NCIMB 8003 OX=1328314 GN=purL PE=3 SV=1	purL	1	0.000750801	83.623	NCGLAK(1)IER	2	-2.9258	6		1.322		0.773	0.93	0.779	1.283	1.261		0.626		0.962		1.537	0.0115602	0.962
A0A0C4WK81	780	K	Phosphoribosylformylglycinamidine synthase OS=Azotobacter chroococcum NCIMB 8003 OX=1328314 GN=purL PE=3 SV=1	purL	1	0.00851854	58.426	DSMSMK(1)TR	2	0.30039	3					1.071	1.225
A0A0C4WK81	17	K	Phosphoribosylformylglycinamidine synthase OS=Azotobacter chroococcum NCIMB 8003 OX=1328314 GN=purL PE=3 SV=1	purL	1	6.85653e-05	86.243	HGK(1)LLDQLTQK	2	-3.2298	5	1.116	1.046	1.144		0.396		0.495			0.359		0.449		1.25		0.449
A0A0C4WK81	1231	K	Phosphoribosylformylglycinamidine synthase OS=Azotobacter chroococcum NCIMB 8003 OX=1328314 GN=purL PE=3 SV=1	purL	1	4.41283e-21	188.6	FVDNHGK(1)VTER	3	-0.31904	18	0.778	0.795	0.782	1.242	1.127	0.981	1.27	1.134	1.214	1.423	0.036936	1.536	0.00021858	1.08	0.34882	1.423	0.036936
A0A0C4WK81	425	K	Phosphoribosylformylglycinamidine synthase OS=Azotobacter chroococcum NCIMB 8003 OX=1328314 GN=purL PE=3 SV=1	purL	1	4.18582e-10	102.57	AEHVQK(1)GEISVGGK	3	1.2319	5	0.742	0.821	0.782
A0A0C4WK81	407	K	Phosphoribosylformylglycinamidine synthase OS=Azotobacter chroococcum NCIMB 8003 OX=1328314 GN=purL PE=3 SV=1	purL	1	0.000169879	88.24	GYHK(1)PIMLAGGLGNIR	3	-1.971	23	1.1	0.947	0.766	1.001	1.077	1.014	1.233	0.9	1.044	1.099	0.38378	1.129	0.42142	1.027	0.8464	1.099	0.42142
A0A0C4WK88	76	K	30S ribosomal protein S16 OS=Azotobacter chroococcum NCIMB 8003 OX=1328314 GN=rpsP PE=3 SV=1	rpsP	1	0.00089014	72.042	VAQLLK(1)EAAK	2	-1.3561	4	1.075		1.167					0.72	0.583			0.581	0.040223
A0A0C4WK88	13	K	30S ribosomal protein S16 OS=Azotobacter chroococcum NCIMB 8003 OX=1328314 GN=rpsP PE=3 SV=1	rpsP	1	5.54356e-06	150.21	K(1)RPFYHLTVTNSR	3	1.1654	16	1.672	1.81	1.862	0.51	0.543	0.458	0.42	0.335	0.248	0.283	2.423e-05	0.188	0.00040345	0.664	0.055196	0.283	0.00040345
A0A0C4WK90	307	K	Glutamate 5-kinase OS=Azotobacter chroococcum NCIMB 8003 OX=1328314 GN=proB PE=3 SV=1	proB	1	1.38391e-08	114.93	SLLPVGVK(1)SVVGNFR	2	-2.4295	6	0.931	1.138	1.335				0.438	0.751	0.744			0.568	0.047224
A0A0C4WK90	343	K	Glutamate 5-kinase OS=Azotobacter chroococcum NCIMB 8003 OX=1328314 GN=proB PE=3 SV=1	proB	1	5.11825e-26	196.38	GLVNYSSAEAQK(1)IIGR	2	-0.73368	9	1.001	1.133	1.214	0.739	0.82	0.884	0.93	0.951	1.167	0.73	0.0148213	0.91	0.35384	1.248	0.069915	0.91	0.35384
A0A0C4WK90	222	K	Glutamate 5-kinase OS=Azotobacter chroococcum NCIMB 8003 OX=1328314 GN=proB PE=3 SV=1	proB	1	0.0041446	42.835	GGMQTK(1)LR	2	-1.1438	1					1.136
A0A0C4WK92	112	K	Isoleucine--tRNA ligase OS=Azotobacter chroococcum NCIMB 8003 OX=1328314 GN=ileS PE=3 SV=1	ileS	1	4.9159e-71	225.89	VETTFGK(1)NQPADLTR	2	-1.2136	9	1.013	1.066	1.071	0.964	0.989	0.991	0.966	0.976	0.894	0.935	0.027718	0.9	0.032858	0.963	0.26088	0.935	0.032858
A0A0C4WK92	408	K	Isoleucine--tRNA ligase OS=Azotobacter chroococcum NCIMB 8003 OX=1328314 GN=ileS PE=3 SV=1	ileS	1	1.03023e-06	137.88	HK(1)TPLIYR	2	-0.35432	9	0.721	0.767	0.763	1.167	1.172	1.004	1.347	1.291	1.138	1.485	0.00196355	1.677	0.00069604	1.13	0.164921	1.485	0.00196355
A0A0C4WK92	18	K	Isoleucine--tRNA ligase OS=Azotobacter chroococcum NCIMB 8003 OX=1328314 GN=ileS PE=3 SV=1	ileS	1	4.74798e-27	129.53	ATLNLPETAFPMK(1)AGLPQR	2	-0.35479	2						1.159
A0A0C4WK92	75	K	Isoleucine--tRNA ligase OS=Azotobacter chroococcum NCIMB 8003 OX=1328314 GN=ileS PE=3 SV=1	ileS	1	0.001208	90.308	IIK(1)DMIVR	2	-2.3455	3	1.054		1.145						0.208			0.189
A0A0C4WK97	106	K	NADH:flavin oxidoreductase/NADH oxidase OS=Azotobacter chroococcum NCIMB 8003 OX=1328314 GN=Achr_10880 PE=4 SV=1	Achr_10880	1	4.3308e-05	104.39	K(1)ASVWQPWLGR	2	11.666	8	1.155			0.787	0.978	0.974	1.128	1.185	1.314	0.79		1.047		1.324	0.028537
A0A0C4WK98	427	K	Glutamine-dependent NAD(+) synthetase OS=Azotobacter chroococcum NCIMB 8003 OX=1328314 GN=nadE PE=3 SV=1	nadE	1	0.0247661	48.157	DVPK(1)TLVFR	2	-1.2237	1					1.136
A0A0C4WK98	181	K	Glutamine-dependent NAD(+) synthetase OS=Azotobacter chroococcum NCIMB 8003 OX=1328314 GN=nadE PE=3 SV=1	nadE	1	0.000118835	45.654	LMLSLNASPFHLDK(1)QR	3	-0.85058	1						1.159
A0A0C4WK98	390	K	Glutamine-dependent NAD(+) synthetase OS=Azotobacter chroococcum NCIMB 8003 OX=1328314 GN=nadE PE=3 SV=1	nadE	1	0.000251142	81.099	GTLLMAISNK(1)K	2	-1.7091	9	1.539	1.458	1.408	0.602	0.567	0.596	0.433		0.542	0.401	4.3697e-06	0.332	0.00115878	0.829	0.11214	0.401	0.00115878
A0A0C4WK98	113	K	Glutamine-dependent NAD(+) synthetase OS=Azotobacter chroococcum NCIMB 8003 OX=1328314 GN=nadE PE=3 SV=1	nadE	1	9.43695e-05	77.072	YYK(1)QHLPNYR	3	-0.46744	4	0.787	0.781	0.775
A0A0C4WKA2	360	K	Peptidase M16-like protein OS=Azotobacter chroococcum NCIMB 8003 OX=1328314 GN=Achr_37480 PE=3 SV=1	Achr_37480	1	0.0016063	58.338	LLDELK(1)ETPPTAEELER	2	-0.41085	1			0.802
A0A0C4WKA2	83	K	Peptidase M16-like protein OS=Azotobacter chroococcum NCIMB 8003 OX=1328314 GN=Achr_37480 PE=3 SV=1	Achr_37480	1	0.00899225	46.447	K(1)LGPGESSR	2	-0.26478	3					1.174	1.339			0.944					0.751
A0A0C4WKA2	169	K	Peptidase M16-like protein OS=Azotobacter chroococcum NCIMB 8003 OX=1328314 GN=Achr_37480 PE=3 SV=1	Achr_37480	1	0.00154304	56.202	FK(1)AMAYPASGYR	2	0.083251	5	1.726	1.282			0.178	0.85	0.235			0.342	0.2339	0.156		0.457		0.342
A0A0C4WKA2	341	K	Peptidase M16-like protein OS=Azotobacter chroococcum NCIMB 8003 OX=1328314 GN=Achr_37480 PE=3 SV=1	Achr_37480	1	1.39028e-25	152.23	GDSLFVLNATPNVQK(1)GR	2	-0.49658	7	1.39	1.437	1.473	0.616	0.593		0.277	0.251		0.422	5.9739e-05	0.184	3.7609e-05	0.437	0.0040358	0.422	5.9739e-05
A0A0C4WKA3	246	K	Queuine tRNA-ribosyltransferase OS=Azotobacter chroococcum NCIMB 8003 OX=1328314 GN=tgt PE=3 SV=1	tgt	1	2.9905e-13	119.52	YLMGVGK(1)PEDLVEGVR	2	-0.070366	13	0.88	0.931	1.063	0.66	1.166	1.411	0.847	1.102	0.995	1.126	0.76998	1.024	0.83238	0.909	0.83924	1.024	0.83238
A0A0C4WKA3	103	K	Queuine tRNA-ribosyltransferase OS=Azotobacter chroococcum NCIMB 8003 OX=1328314 GN=tgt PE=3 SV=1	tgt	0.791558	0.00710451	42.941	K(0.792)IK(0.208)EEGVYFASPVDGAK	3	-1.3018	2	1.066			0.696						0.653
A0A0C4WKA3	283	K	Queuine tRNA-ribosyltransferase OS=Azotobacter chroococcum NCIMB 8003 OX=1328314 GN=tgt PE=3 SV=1	tgt	1	6.5449e-06	112.93	NGHLFVDTGVLK(1)IR	2	-2.178	8	1.032	0.804			0.691		0.853		1.497	0.753		1.28	0.5561	1.7
A0A0C4WKA3	105	K	Queuine tRNA-ribosyltransferase OS=Azotobacter chroococcum NCIMB 8003 OX=1328314 GN=tgt PE=3 SV=1	tgt	1	1.95472e-21	167.01	IK(1)EEGVYFASPVDGAK	2	-0.3787	9	0.799	0.811	0.822	1.099	1.14	1.059	1.187	1.202	1.16	1.356	0.000181215	1.459	4.4997e-06	1.076	0.035839	1.356	0.000181215
A0A0C4WKA5	165	K	Uncharacterized protein OS=Azotobacter chroococcum NCIMB 8003 OX=1328314 GN=Achr_37540 PE=4 SV=1	Achr_37540	1	0.0135537	48.157	GMHWK(1)TYDK	2	13.267	1		0.786
A0A0C4WKB0	206	K	Cysteine desulfurase IscS OS=Azotobacter chroococcum NCIMB 8003 OX=1328314 GN=iscS PE=3 SV=1	iscS	1	7.1017e-10	104.04	VDLMSFSAHK(1)TYGPK	2	0.68985	5	0.864	0.64	0.837
A0A0C4WKB0	95	K	Cysteine desulfurase IscS OS=Azotobacter chroococcum NCIMB 8003 OX=1328314 GN=iscS PE=3 SV=1	iscS	1	0.00896851	40.502	GK(1)HIVTSK	2	0.53977	1	0.756
A0A0C4WKB0	211	K	Cysteine desulfurase IscS OS=Azotobacter chroococcum NCIMB 8003 OX=1328314 GN=iscS PE=3 SV=1	iscS	1	8.88204e-05	81.335	TYGPK(1)GVGALYVR	2	-2.9975	6	1.247	1.343	1.209	0.498	0.542				0.274	0.411	0.00041691	0.216		0.527		0.411
A0A0C4WKB0	93	K	Cysteine desulfurase IscS OS=Azotobacter chroococcum NCIMB 8003 OX=1328314 GN=iscS PE=3 SV=1	iscS	1	6.5254e-05	112.8	GVAHFYASK(1)GK	2	-2.0256	8		1.201	1.112	1.025	1.072	1.091	0.952	0.866	0.907	0.919	0.109738	0.785	0.013038	0.855	0.0089016	0.919	0.109738
A0A0C4WKB0	379	K	Cysteine desulfurase IscS OS=Azotobacter chroococcum NCIMB 8003 OX=1328314 GN=iscS PE=3 SV=1	iscS	1	0.00826128	70.389	VCEAVSK(1)LR	2	5.2588	3							1.214	1.129
A0A0C4WKB0	46	K	Cysteine desulfurase IscS OS=Azotobacter chroococcum NCIMB 8003 OX=1328314 GN=iscS PE=3 SV=1	iscS	1	4.19059e-05	66.509	SHVFGWK(1)AEEAVENAR	2	0.15632	2	1.046	0.485
A0A0C4WKB0	101	K	Cysteine desulfurase IscS OS=Azotobacter chroococcum NCIMB 8003 OX=1328314 GN=iscS PE=3 SV=1	iscS	1	9.21673e-05	111.61	HIVTSK(1)IEHK	3	1.3273	14	1.113	1.129	1.101	0.845	1.035	0.976	0.918	0.812	0.901	0.854	0.117601	0.787	0.0034409	0.921	0.32524	0.854	0.117601
A0A0C4WKB0	105	K	Cysteine desulfurase IscS OS=Azotobacter chroococcum NCIMB 8003 OX=1328314 GN=iscS PE=3 SV=1	iscS	1	2.04144e-14	172.1	IEHK(1)AVLDTTR	3	-0.0098995	19	0.551	0.652	0.644	1.499	1.353	1.274	1.344	1.078	1.178	2.234	0.00036297	1.949	0.00136122	0.873	0.158024	1.949	0.00136122
A0A0C4WKB1	2	K	Glucokinase OS=Azotobacter chroococcum NCIMB 8003 OX=1328314 GN=glk PE=3 SV=1	glk	1	0.000697512	66.619	MK(1)LALVGDIGGTNAR	2	-6.8088	12	1.531	1.305	1.121	0.278		0.334		0.455		0.232	0.00169702	0.345		1.487		0.345
A0A0C4WKB3	482	K	Glycosyl transferase, family 2 OS=Azotobacter chroococcum NCIMB 8003 OX=1328314 GN=Achr_11130 PE=4 SV=1	Achr_11130	1	0.000286545	66.664	FK(1)FFHVAPLAGFK	3	0.83917	3	1.152	0.657	0.515
A0A0C4WKB3	616	K	Glycosyl transferase, family 2 OS=Azotobacter chroococcum NCIMB 8003 OX=1328314 GN=Achr_11130 PE=4 SV=1	Achr_11130	1	0.000453129	66.953	VFEK(1)GLSAAYSER	2	1.6906	3	1.009	0.925					0.58					0.6
A0A0C4WKB8	662	K	Esterase, poly(3-hydroxybutyrate) depolymerase OS=Azotobacter chroococcum NCIMB 8003 OX=1328314 GN=Achr_37910 PE=4 SV=1	Achr_37910	1	6.15559e-05	118.91	VMLESIVK(1)DYR	2	-0.51721	16	1.006	0.846	0.865	1.588	1.706	1.693	0.428	0.473	0.506	1.835	0.00049678	0.518	0.00084048	0.282	1.95446e-05
A0A0C4WKB8	156	K	Esterase, poly(3-hydroxybutyrate) depolymerase OS=Azotobacter chroococcum NCIMB 8003 OX=1328314 GN=Achr_37910 PE=4 SV=1	Achr_37910	1	3.07737e-11	101.43	GGHGAGIGGFK(1)EESEIGESLR	3	0.32303	6	0.855	0.81	0.653	1.084	1.079	1.338				1.51	0.0189805
A0A0C4WKB8	654	K	Esterase, poly(3-hydroxybutyrate) depolymerase OS=Azotobacter chroococcum NCIMB 8003 OX=1328314 GN=Achr_37910 PE=4 SV=1	Achr_37910	1	0.000366327	48.701	LDK(1)VMLESIVK	2	-2.467	5	0.919	1.092	0.972					0.214				0.215
A0A0C4WKC1	289	K	C4 dicarboxylate two-component response regulator, sigma54-dependent DctD2 OS=Azotobacter chroococcum NCIMB 8003 OX=1328314 GN=dctD2 PE=4 SV=1	dctD2	1	0.000412359	55.235	VVAATK(1)EDLR	2	-1.7103	1		0.786
A0A0C4WKC2	209	K	GTPase Der OS=Azotobacter chroococcum NCIMB 8003 OX=1328314 GN=engA PE=3 SV=1	engA	1	0.00147298	53.051	IAIIGRPNVGK(1)STLVNR	3	-1.0467	2	0.721		0.839
A0A0C4WKC2	46	K	GTPase Der OS=Azotobacter chroococcum NCIMB 8003 OX=1328314 GN=engA PE=3 SV=1	engA	1	0.0196243	40.386	QYGEAK(1)WQGR	2	-0.49444	1						1.159
A0A0C4WKC2	452	K	GTPase Der OS=Azotobacter chroococcum NCIMB 8003 OX=1328314 GN=engA PE=3 SV=1	engA	1	0.00486256	47.361	IEYK(1)GGDNPYEGK	2	-2.2218	2								1.536	0.784
A0A0C4WKC2	329	K	GTPase Der OS=Azotobacter chroococcum NCIMB 8003 OX=1328314 GN=engA PE=3 SV=1	engA	1	0.0155394	49.96	DYVK(1)TELER	2	-1.7757	2		0.896							1.004			1.121
A0A0C4WKC3	125	K	Shikimate dehydrogenase (NADP(+)) OS=Azotobacter chroococcum NCIMB 8003 OX=1328314 GN=aroE PE=3 SV=1	aroE	1	0.00012502	69.276	GK(1)SVMIFGAGGAAR	2	-2.3489	2	0.756
A0A0C4WKC8	191	K	ATP-binding protein [Azotobacter chroococcum](predicted) OS=Azotobacter chroococcum NCIMB 8003 OX=1328314 GN=Achr_11280 PE=4 SV=1	Achr_11280	1	0.0217224	51.43	HIEK(1)LAR	2	0.19927	2						1.061	1.285							1.211
A0A0C4WKC9	166	K	UPF0312 protein Achr_38210 OS=Azotobacter chroococcum NCIMB 8003 OX=1328314 GN=Achr_38210 PE=3 SV=1	Achr_38210	1	0.000711784	100.84	LK(1)DFDIQK	2	-1.5864	8	1.502	1.596	1.412	0.621	0.605		0.527	0.472	0.361	0.408	0.00030442	0.302	0.00050318	0.74	0.119601	0.408	0.00050318
A0A0C4WKD4	234	K	Oxidoreductase FAD/NAD(P)-binding protein OS=Azotobacter chroococcum NCIMB 8003 OX=1328314 GN=Achr_10350 PE=4 SV=1	Achr_10350	0.982979	0.0246273	58.476	ALGHIEALK(0.017)LHK(0.983)DNR	3	-21.513	2				1.121			1.242							1.108
A0A0C4WKD6	25	K	Elongation factor Ts OS=Azotobacter chroococcum NCIMB 8003 OX=1328314 GN=tsf PE=3 SV=1	tsf	1	8.2412e-11	178.65	K(1)ALTAAGGDIEK	2	-2.2388	9	1.436	1.481	1.536	0.649	0.666	0.649	0.644	0.63	0.602	0.441	1.3658e-06	0.421	3.1872e-06	0.955	0.099945	0.441	3.1872e-06
A0A0C4WKD6	197	K	Elongation factor Ts OS=Azotobacter chroococcum NCIMB 8003 OX=1328314 GN=tsf PE=3 SV=1	tsf	1	0.000124898	76.255	EK(1)EIFLALNADK	2	-0.39227	2	1.234							0.426				0.345
A0A0C4WKD6	252	K	Elongation factor Ts OS=Azotobacter chroococcum NCIMB 8003 OX=1328314 GN=tsf PE=3 SV=1	tsf	1	8.66428e-29	199.4	K(1)AGAEIVSFVR	2	-0.60845	11	1.054	1.032	1.015	0.959	1.009	0.964	0.991	0.956	0.972	0.946	0.044861	0.941	0.0159423	0.996	0.83414	0.946	0.044861
A0A0C4WKD6	221	K	Elongation factor Ts OS=Azotobacter chroococcum NCIMB 8003 OX=1328314 GN=tsf PE=3 SV=1	tsf	1	2.86259e-16	184.65	IAGKPENIVENMVK(1)GR	3	-2.2816	44	1.769	1.642	1.685	0.535	0.571	0.533	0.412	0.388	0.433	0.322	1.7199e-06	0.242	1.6177e-06	0.752	0.00182387	0.322	1.7199e-06
A0A0C4WKD6	127	K	Elongation factor Ts OS=Azotobacter chroococcum NCIMB 8003 OX=1328314 GN=tsf PE=3 SV=1	tsf	1	3.17241e-43	212.93	EALVAK(1)CGENVNIR	2	-1.6141	9	1.5	1.555	1.505	0.633	0.638	0.691	0.558	0.589	0.569	0.43	4.9205e-06	0.376	4.7801e-07	0.875	0.0142648	0.43	4.9205e-06
A0A0C4WKD6	36	K	Elongation factor Ts OS=Azotobacter chroococcum NCIMB 8003 OX=1328314 GN=tsf PE=3 SV=1	tsf	1	1.11852e-56	208.23	ALTAAGGDIEK(1)AIDDMR	2	-0.42862	18	1.594	1.624	1.69	0.547	0.563	0.557	0.507	0.48	0.507	0.34	2.9887e-07	0.304	5.9357e-07	0.896	0.0054421	0.34	5.9357e-07
A0A0C4WKD6	245	K	Elongation factor Ts OS=Azotobacter chroococcum NCIMB 8003 OX=1328314 GN=tsf PE=3 SV=1	tsf	1	7.00064e-05	133.76	DPEVK(1)VGDLAK	2	-1.4154	8	1.349	1.425	1.379	0.733	0.628		0.615	0.617	0.532	0.492	0.0013588	0.425	7.7687e-05	0.864	0.187239	0.492	0.0013588
A0A0C4WKD6	211	K	Elongation factor Ts OS=Azotobacter chroococcum NCIMB 8003 OX=1328314 GN=tsf PE=3 SV=1	tsf	1	2.0435e-10	159.44	IAGK(1)PENIVENMVK	2	1.4828	49	0.768	0.745	0.83	1.134	1.214	1.188	1.177	1.144	1.122	1.509	0.00040359	1.469	0.00038347	0.974	0.34022	1.469	0.00040359
A0A0C4WKD6	48	K	Elongation factor Ts OS=Azotobacter chroococcum NCIMB 8003 OX=1328314 GN=tsf PE=3 SV=1	tsf	1	0.00834166	47.349	AAGAIK(1)AAK	2	1.9104	3		1.145	1.137					0.145				0.127
A0A0C4WKD6	52	K	Elongation factor Ts OS=Azotobacter chroococcum NCIMB 8003 OX=1328314 GN=tsf PE=3 SV=1	tsf	1	1.77059e-05	91.245	K(1)AGNIAAEGSIAVK	2	-3.4648	8		1.744	3.024	0.192	0.327	0.542	0.299	0.405	0.569	0.148	0.020824	0.178	0.0120801	1.2	0.54128	0.178	0.020824
A0A0C4WKD6	106	K	Elongation factor Ts OS=Azotobacter chroococcum NCIMB 8003 OX=1328314 GN=tsf PE=3 SV=1	tsf	1	3.95068e-08	133.47	AFADK(1)LTEAAPLIAAQESAR	3	-1.5387	7	1.182	1.512	1.201		0.11		0.598	0.696	0.947	0.085		0.575	0.022742	6.791		0.575
A0A0C4WKD6	24	K	Elongation factor Ts OS=Azotobacter chroococcum NCIMB 8003 OX=1328314 GN=tsf PE=3 SV=1	tsf	1	0.000147709	92.428	TGQGMMDCK(1)K	2	-2.7657	6		1.683				0.823		0.666	0.67	0.489		0.397		0.812		0.489
A0A0C4WKD6	101	K	Elongation factor Ts OS=Azotobacter chroococcum NCIMB 8003 OX=1328314 GN=tsf PE=3 SV=1	tsf	1	4.74874e-18	154.94	AFVAESLEK(1)AFADK	2	-1.075	12	1.554	1.856	1.889	0.363	0.546	0.593	0.353	0.337	0.395	0.283	0.00146015	0.205	3.7484e-05	0.722	0.126761	0.283	0.00146015
A0A0C4WKD6	10	K	Elongation factor Ts OS=Azotobacter chroococcum NCIMB 8003 OX=1328314 GN=tsf PE=3 SV=1	tsf	1	5.85132e-11	167.76	AEITAALVK(1)ELR	2	-2.0517	15	1.974	1.652	1.948	0.302	0.382	0.407	0.339	0.348	0.382	0.196	0.000104023	0.192	1.84564e-05	0.98	0.89544	0.196	0.000104023
A0A0C4WKD6	195	K	Elongation factor Ts OS=Azotobacter chroococcum NCIMB 8003 OX=1328314 GN=tsf PE=3 SV=1	tsf	1	1.25862e-17	109.82	EIAMHVAASNPQFLSPSQVSEEAIAK(1)EK	3	3.0193	3	0.823	0.734	0.784
A0A0C4WKD9	53	K	YggT family protein [Azotobacter chroococcum](predicted) OS=Azotobacter chroococcum NCIMB 8003 OX=1328314 GN=Achr_38470 PE=4 SV=1	Achr_38470	1	0.000484374	63.397	ATQPLLK(1)PLRR	2	0.018829	4						0.911	1.292	1.3						1.423
A0A0C4WKE0	45	K	1-deoxy-D-xylulose 5-phosphate reductoisomerase OS=Azotobacter chroococcum NCIMB 8003 OX=1328314 GN=dxr PE=3 SV=1	dxr	1	1.21672e-10	133.98	LDELK(1)ALCLR	2	-1.625	9	0.917	0.966	0.875	1.045	1.124	1.001	0.924	1.086	1.177	1.149	0.034957	1.156	0.141075	1.005	0.98566	1.149	0.141075
A0A0C4WKE1	452	K	Modulator of DNA gyrase, PmbA/TldD OS=Azotobacter chroococcum NCIMB 8003 OX=1328314 GN=Achr_10450 PE=4 SV=1	Achr_10450	1	2.14492e-06	65.173	VLGTPYCGK(1)GEPNQAVR	2	1.1064	3	0.812	0.553	0.981
A0A0C4WKE3	132	K	3-hydroxyacyl-[acyl-carrier-protein] dehydratase FabZ OS=Azotobacter chroococcum NCIMB 8003 OX=1328314 GN=fabZ PE=3 SV=1	fabZ	1	1.80528e-50	200.9	VDDK(1)QVCSGEIICAER	2	-0.69403	10	0.774	0.616	0.809	1.252	1.163	1.098	1.169	1.275	1.237	1.598	0.0068969	1.674	0.0040984	1.048	0.35732	1.598	0.0068969
A0A0C4WKE3	122	K	3-hydroxyacyl-[acyl-carrier-protein] dehydratase FabZ OS=Azotobacter chroococcum NCIMB 8003 OX=1328314 GN=fabZ PE=3 SV=1	fabZ	1	2.68007e-06	130.31	SIWK(1)FECQAR	2	-1.5183	9	0.65	0.585	0.582	1.299	1.256	1.274	1.299	1.338	1.292	2.107	3.8391e-05	2.162	3.6608e-05	1.026	0.152644	2.107	3.8391e-05
A0A0C4WKE6	240	K	Acetyl-coenzyme A carboxylase carboxyl transferase subunit alpha OS=Azotobacter chroococcum NCIMB 8003 OX=1328314 GN=accA PE=3 SV=1	accA	1	2.97347e-19	120.37	TAEK(1)AADAAEAMGITAAR	2	0.49108	12	1.242	1.287	1.131	0.653		0.83	0.795	0.848	0.742	0.608	0.0160591	0.652	0.00141893	1.072	0.51476	0.652	0.0160591
A0A0C4WKE8	33	K	Acetylglutamate kinase OS=Azotobacter chroococcum NCIMB 8003 OX=1328314 GN=argB PE=3 SV=1	argB	1	3.23208e-13	122.66	TLVIK(1)YGGNAMESDELK	2	0.38648	19	1.521	1.098	1.248	0.491	0.68	0.985	0.775	0.812	0.95	0.558	0.050418	0.656	0.021157	1.177	0.3972	0.656	0.050418
A0A0C4WKE8	28	K	Acetylglutamate kinase OS=Azotobacter chroococcum NCIMB 8003 OX=1328314 GN=argB PE=3 SV=1	argB	1	0.00195464	88.181	RFVGK(1)TLVIK	2	-0.98532	15	1.195	1.287	1.273	0.664	0.844	0.814	0.94	0.453		0.618	0.0034179	0.556	0.32594	0.9	0.60706	0.618	0.32594
A0A0C4WKE8	77	K	Acetylglutamate kinase OS=Azotobacter chroococcum NCIMB 8003 OX=1328314 GN=argB PE=3 SV=1	argB	1	2.96146e-29	149.14	AVGINPVVVHGGGPQIGDLLK(1)R	3	-1.3389	9	1.043	1.116	1.284	0.931	1.205	1.153	0.769	0.59	0.693	0.955	0.65672	0.596	0.0061767	0.624	0.0131219	0.955	0.65672
A0A0C4WKE8	210	K	Acetylglutamate kinase OS=Azotobacter chroococcum NCIMB 8003 OX=1328314 GN=argB PE=3 SV=1	argB	1	0.00209579	49.16	VAEALK(1)AEK	2	-0.82023	1			0.802
A0A0C4WKE8	45	K	Acetylglutamate kinase OS=Azotobacter chroococcum NCIMB 8003 OX=1328314 GN=argB PE=3 SV=1	argB	1	0.000118793	66.619	YGGNAMESDELK(1)TGFAR	2	0.27927	3		0.737	0.949			1.017				1.206
A0A0C4WKE8	213	K	Acetylglutamate kinase OS=Azotobacter chroococcum NCIMB 8003 OX=1328314 GN=argB PE=3 SV=1	argB	1	6.15349e-07	84.58	AEK(1)LMLLTNIAGLMDK	2	-0.088272	2		0.874	0.712
A0A0C4WKE8	129	K	Acetylglutamate kinase OS=Azotobacter chroococcum NCIMB 8003 OX=1328314 GN=argB PE=3 SV=1	argB	1	0.00181086	58.508	HGGSAIGLTGK(1)DAGLIR	2	-0.14618	3	0.731	0.805	0.81
A0A0C4WKE8	226	K	Acetylglutamate kinase OS=Azotobacter chroococcum NCIMB 8003 OX=1328314 GN=argB PE=3 SV=1	argB	1	0.0137381	44.045	LMLLTNIAGLMDK(1)EGR	2	-3.9575	1			0.802
A0A0C4WKF0	152	K	Ribonuclease PH OS=Azotobacter chroococcum NCIMB 8003 OX=1328314 GN=rph PE=3 SV=1	rph	1	0.00194513	81.163	GALK(1)GDPLK	2	-0.49518	4		0.918		1.117	1.13	1.031				1.19
A0A0C4WKF0	53	K	Ribonuclease PH OS=Azotobacter chroococcum NCIMB 8003 OX=1328314 GN=rph PE=3 SV=1	rph	1	0.00222846	80.294	FLK(1)GQGK	2	0.40521	8	0.55	0.462		1.677	1.456	1.232	1.081	1.163	1.166	2.875	0.0041362	2.246	0.00151978	0.781	0.060675	2.246	0.0041362
A0A0C4WKF0	57	K	Ribonuclease PH OS=Azotobacter chroococcum NCIMB 8003 OX=1328314 GN=rph PE=3 SV=1	rph	1	2.47676e-07	85.813	GQGK(1)GWLTAEYGMLPR	2	6.6371	5		1.999		0.27					0.266	0.135		0.133		0.985		0.135
A0A0C4WKF1	57	K	Mg2+ and Co2+ transporter CorB OS=Azotobacter chroococcum NCIMB 8003 OX=1328314 GN=Achr_10650 PE=4 SV=1	Achr_10650	1	0.00584922	60.892	ANALLK(1)RPDR	2	-2.6551	2			0.451	1.693						3.754
A0A0C4WKF2	238	K	Guanosine 3,5-bis-pyrophosphate (PpGpp) synthetase, RelA/SpoT protein OS=Azotobacter chroococcum NCIMB 8003 OX=1328314 GN=Achr_38720 PE=3 SV=1	Achr_38720	1	0.000384317	72.365	EK(1)HLYSIYK	2	-0.51701	5				1.353	1.309	1.185	1.027	0.934						0.765	0.023259
A0A0C4WKF2	136	K	Guanosine 3,5-bis-pyrophosphate (PpGpp) synthetase, RelA/SpoT protein OS=Azotobacter chroococcum NCIMB 8003 OX=1328314 GN=Achr_38720 PE=3 SV=1	Achr_38720	1	0.00754948	52.591	VILVK(1)LADR	2	-1.8914	3				1.037				1.178	1.285					1.188
A0A0C4WKF2	154	K	Guanosine 3,5-bis-pyrophosphate (PpGpp) synthetase, RelA/SpoT protein OS=Azotobacter chroococcum NCIMB 8003 OX=1328314 GN=Achr_38720 PE=3 SV=1	Achr_38720	1	5.21927e-05	103.87	TLDAMPYEK(1)SR	2	-0.94875	11	0.499	0.57		1.253	1.291	1.168	1.441	1.298	1.245	2.315	0.00089746	2.485	0.00119929	1.073	0.25622	2.315	0.00119929
A0A0C4WKF2	292	K	Guanosine 3,5-bis-pyrophosphate (PpGpp) synthetase, RelA/SpoT protein OS=Azotobacter chroococcum NCIMB 8003 OX=1328314 GN=Achr_38720 PE=3 SV=1	Achr_38720	1	0.000889661	88.181	FK(1)DYIAIPK	2	-1.0418	8	0.657	0.576	0.642	1.275		1.157	1.42	1.387	1.305	1.946	0.00186192	2.193	7.9763e-05	1.127	0.089819	1.946	0.00186192
A0A0C4WKF2	245	K	Guanosine 3,5-bis-pyrophosphate (PpGpp) synthetase, RelA/SpoT protein OS=Azotobacter chroococcum NCIMB 8003 OX=1328314 GN=Achr_38720 PE=3 SV=1	Achr_38720	1	0.00159582	74.486	HLYSIYK(1)K	2	-1.3572	5				1.287	1.129	1.098	1.167		1.143					0.986	0.86634
A0A0C4WKF2	611	K	Guanosine 3,5-bis-pyrophosphate (PpGpp) synthetase, RelA/SpoT protein OS=Azotobacter chroococcum NCIMB 8003 OX=1328314 GN=Achr_38720 PE=3 SV=1	Achr_38720	1	0.000489245	53.051	HNPEK(1)CIPLTWSK	2	-0.80153	3			0.907				1.203		0.997			1.213
A0A0C4WKF2	111	K	Guanosine 3,5-bis-pyrophosphate (PpGpp) synthetase, RelA/SpoT protein OS=Azotobacter chroococcum NCIMB 8003 OX=1328314 GN=Achr_38720 PE=3 SV=1	Achr_38720	1	3.62812e-10	142.51	FENK(1)AEAQAENFQK	2	-0.36046	8		0.447	0.656	0.895	1.499	1.55	1.317	1.139	1.279	2.384	0.050422	2.257	0.0124843	0.947	0.89058	2.257	0.050422
A0A0C4WKF2	285	K	Guanosine 3,5-bis-pyrophosphate (PpGpp) synthetase, RelA/SpoT protein OS=Azotobacter chroococcum NCIMB 8003 OX=1328314 GN=Achr_38720 PE=3 SV=1	Achr_38720	1	6.11041e-09	92.445	VLGAVHNLYK(1)PLPGR	3	1.0069	11		0.725			1.278	1.244	1.204	1.493	0.667	1.739		1.547		0.889	0.62022	1.547
A0A0C4WKF9	188	K	Thiol:disulfide interchange protein OS=Azotobacter chroococcum NCIMB 8003 OX=1328314 GN=dsbC PE=3 SV=1	dsbC	1	6.47534e-07	88.734	EK(1)VPAATCDNPVAR	2	0.18708	7	1.302	1.316	1.414		0.608	0.621	0.423	0.479		0.457	0.00018294	0.336	0.00031598	0.734	0.038683	0.457	0.00031598
A0A0C4WKG2	80	K	tRNA pseudouridine synthase D OS=Azotobacter chroococcum NCIMB 8003 OX=1328314 GN=truD PE=3 SV=1	truD	1	0.00150172	68.49	AISYAGLK(1)DR	2	1.3934	3				1.16			1.235	1.126						1.018
A0A0C4WKH1	119	K	Peptide chain release factor 2 OS=Azotobacter chroococcum NCIMB 8003 OX=1328314 GN=prfB PE=3 SV=1	prfB	1	0.00141268	69.716	K(1)SPFDSGNR	2	-0.30124	2		0.789	0.798
A0A0C4WKH1	27	K	Peptide chain release factor 2 OS=Azotobacter chroococcum NCIMB 8003 OX=1328314 GN=prfB PE=3 SV=1	prfB	1	0.0135537	40.502	EILEK(1)LEFR	2	-7.8222	1					1.136
A0A0C4WKH1	209	K	Peptide chain release factor 2 OS=Azotobacter chroococcum NCIMB 8003 OX=1328314 GN=prfB PE=3 SV=1	prfB	1	0.000769524	83.358	AK(1)LYELEVQK	2	-3.1186	6	1.24	1.299	1.271			0.526	0.393	0.389		0.414		0.308	3.7694e-06	0.743		0.414
A0A0C4WKH1	199	K	Peptide chain release factor 2 OS=Azotobacter chroococcum NCIMB 8003 OX=1328314 GN=prfB PE=3 SV=1	prfB	1	0.0046818	44.598	SQHANK(1)DTAMK	2	14.692	1									1.166
A0A0C4WKH2	123	K	Fumarate hydratase class I OS=Azotobacter chroococcum NCIMB 8003 OX=1328314 GN=fumB PE=3 SV=1	fumB	0.891096	4.40132e-55	200.13	K(0.891)NTK(0.109)DNTPAVIHYSIVPGDK	3	-0.36212	1						1.159
A0A0C4WKH2	428	K	Fumarate hydratase class I OS=Azotobacter chroococcum NCIMB 8003 OX=1328314 GN=fumB PE=3 SV=1	fumB	1	2.0138e-11	167.76	GPIAIEAIK(1)DNK	2	-2.187	11	1.33	1.323	1.303	0.77	0.798	0.777	0.732	0.716	0.778	0.593	9.3185e-07	0.563	2.1552e-05	0.949	0.123785	0.593	2.1552e-05
A0A0C4WKH2	497	K	Fumarate hydratase class I OS=Azotobacter chroococcum NCIMB 8003 OX=1328314 GN=fumB PE=3 SV=1	fumB	1	0.000508489	109.88	QK(1)IADSLVK	2	-1.3492	9	1.411	1.53	1.492	0.651	0.662	0.642	0.664	0.626	0.626	0.441	2.8196e-06	0.432	1.55194e-05	0.98	0.39622	0.441	1.55194e-05
A0A0C4WKH2	368	K	Fumarate hydratase class I OS=Azotobacter chroococcum NCIMB 8003 OX=1328314 GN=fumB PE=3 SV=1	fumB	1	0.000234977	117.18	LPVDLK(1)GR	2	-2.5797	9	1.207	1.307	1.245	0.789	0.805	0.779	0.896	0.804	0.801	0.631	5.6001e-05	0.665	0.00071715	1.054	0.2484	0.665	0.00071715
A0A0C4WKH2	226	K	Fumarate hydratase class I OS=Azotobacter chroococcum NCIMB 8003 OX=1328314 GN=fumB PE=3 SV=1	fumB	1	0.00156128	78.816	GPQNK(1)IEELR	2	-0.30133	2	0.773	0.769
A0A0C4WKH2	362	K	Fumarate hydratase class I OS=Azotobacter chroococcum NCIMB 8003 OX=1328314 GN=fumB PE=3 SV=1	fumB	1	1.62721e-41	215.93	MVDMLNAGEK(1)LPVDLK	2	-0.066968	39	0.993	1.105	1.255	0.64	1.057	1.144	0.826	0.903	0.906	0.847	0.37824	0.786	0.032895	0.927	0.8184	0.847	0.37824
A0A0C4WKH2	219	K	Fumarate hydratase class I OS=Azotobacter chroococcum NCIMB 8003 OX=1328314 GN=fumB PE=3 SV=1	fumB	1	1.222e-22	154.94	ESLMDEIDIHELK(1)AR	2	0.01231	23	1.319	1.477	1.242		0.63	0.584	0.405		0.497	0.451	0.00155794	0.335	0.00165745	0.743	0.109824	0.451	0.00165745
A0A0C4WKH2	416	K	Fumarate hydratase class I OS=Azotobacter chroococcum NCIMB 8003 OX=1328314 GN=fumB PE=3 SV=1	fumB	1	3.80733e-46	178.51	QILESTGLLGMIGK(1)SER	2	-0.72223	13	1.249	1.728	1.995	0.266			0.197	0.165	0.148	0.16		0.103	0.000155179	0.639		0.16
A0A0C4WKH2	260	K	Fumarate hydratase class I OS=Azotobacter chroococcum NCIMB 8003 OX=1328314 GN=fumB PE=3 SV=1	fumB	1	7.37614e-25	135.89	IK(1)DYPTHAASLPVCMIPNCAATR	3	0.3639	11	1.735	1.499	1.5		0.484	0.499	0.423	0.451	0.378	0.311	0.00035953	0.264	4.3764e-05	0.849	0.091062	0.311	0.00035953
A0A0C4WKH2	150	K	Fumarate hydratase class I OS=Azotobacter chroococcum NCIMB 8003 OX=1328314 GN=fumB PE=3 SV=1	fumB	1	7.24077e-13	137.58	VEVDVAAK(1)GGGSENK	2	-1.4122	11	1.202	1.126	1.286		0.739	0.957	0.62	0.766	0.831	0.704	0.045581	0.613	0.0065751	0.871	0.42448	0.704	0.045581
A0A0C4WKH2	126	K	Fumarate hydratase class I OS=Azotobacter chroococcum NCIMB 8003 OX=1328314 GN=fumB PE=3 SV=1	fumB	1	2.28807e-102	248.34	NTK(1)DNTPAVIHYSIVPGDK	3	-0.60802	19	0.75	0.855	0.834	1.019	1.018	1.098	1.126	1.308	1.271	1.285	0.0059984	1.519	0.002382	1.182	0.033981	1.285	0.0059984
A0A0C4WKH5	238	K	TIGR00266 family protein [Azotobacter chroococcum](predicted) OS=Azotobacter chroococcum NCIMB 8003 OX=1328314 GN=Achr_10950 PE=4 SV=1	Achr_10950	1	0.000423148	94.806	VYEATVK(1)AR	2	-1.7255	2	0.788		0.768
A0A0C4WKH5	83	K	TIGR00266 family protein [Azotobacter chroococcum](predicted) OS=Azotobacter chroococcum NCIMB 8003 OX=1328314 GN=Achr_10950 PE=4 SV=1	Achr_10950	1	4.94164e-09	80.379	MLTGESLFMTHFSNQGK(1)R	3	-0.71079	15	1.39	0.845		0.939	0.746	1.05			0.848	0.816	0.47852	0.759		0.93		0.816
A0A0C4WKH7	154	K	Trimeric LpxA-like enzyme OS=Azotobacter chroococcum NCIMB 8003 OX=1328314 GN=Achr_200 PE=4 SV=1	Achr_200	1	1.53923e-08	159.11	QARPLNDK(1)ER	2	-1.7308	17	0.662		0.717	1.363	1.307	1.356	1.113	1.052	1.054	1.946	0.00029864	1.556	0.00137616	0.8	0.00059733	1.556	0.00137616
A0A0C4WKH7	146	K	Trimeric LpxA-like enzyme OS=Azotobacter chroococcum NCIMB 8003 OX=1328314 GN=Achr_200 PE=4 SV=1	Achr_200	1	1.30019e-55	178.52	TLESGFLYVGSPVK(1)QAR	2	-0.67324	9	1.006	1.01	1.129	0.915	1.104	0.994	0.882	0.85	1.04	0.958	0.53916	0.881	0.151058	0.92	0.36426	0.958	0.53916
A0A0C4WKI0	317	K	Phosphoenolpyruvate carboxylase OS=Azotobacter chroococcum NCIMB 8003 OX=1328314 GN=ppc PE=3 SV=1	ppc	1	0.0123905	51.456	ALLK(1)QLR	2	-2.2519	5	0.569	0.662	0.616		1.395				1.643	2.266		2.669		1.178		2.266
A0A0C4WKI3	87	K	Uncharacterized protein OS=Azotobacter chroococcum NCIMB 8003 OX=1328314 GN=Achr_250 PE=4 SV=1	Achr_250	1	8.44138e-05	86.243	VHTAQFFPNPK(1)LK	2	-1.851	1			0.802
A0A0C4WKI3	62	K	Uncharacterized protein OS=Azotobacter chroococcum NCIMB 8003 OX=1328314 GN=Achr_250 PE=4 SV=1	Achr_250	1	1.42186e-19	144.09	VNK(1)AEAAPAAPSPAAPK	2	-0.19668	6	0.684	0.785	0.879
A0A0C4WKI4	53	K	Molybdenum-pterin binding domain protein OS=Azotobacter chroococcum NCIMB 8003 OX=1328314 GN=modG PE=4 SV=1	modG	1	1.98104e-06	96.946	SLELAAGK(1)PVVAVIK	2	-2.1485	9	1.162	1.447	1.658	0.653	0.765	0.769	0.685	0.68	0.58	0.513	0.0047841	0.456	0.0026443	0.889	0.199041	0.513	0.0047841
A0A0C4WKI5	151	K	DUF4197 domain-containing protein [Azotobacter chroococcum](predicted) OS=Azotobacter chroococcum NCIMB 8003 OX=1328314 GN=Achr_11050 PE=4 SV=1	Achr_11050	1	2.84959e-06	85.813	FLPIVK(1)QATDQVGLAQK	2	-0.19035	4	0.722	0.816	0.807
A0A0C4WKI5	68	K	DUF4197 domain-containing protein [Azotobacter chroococcum](predicted) OS=Azotobacter chroococcum NCIMB 8003 OX=1328314 GN=Achr_11050 PE=4 SV=1	Achr_11050	1	0.00225776	58.426	RIELPGK(1)LGK	2	-2.2949	4		1.333						0.352				0.264
A0A0C4WKI6	145	K	3-oxoadipate:succinyl-CoA transferase, subunit B OS=Azotobacter chroococcum NCIMB 8003 OX=1328314 GN=pcaJ PE=4 SV=1	pcaJ	1	3.64852e-06	138.26	VLIILK(1)QSHR	2	-2.0472	9	0.843	0.898	0.92	1.113	1.177	1.161	1.01	1.07	0.971	1.297	0.00110108	1.147	0.023599	0.884	0.0196395	1.147	0.023599
A0A0C4WKJ1	161	K	Ion-translocating oxidoreductase complex subunit G OS=Azotobacter chroococcum NCIMB 8003 OX=1328314 GN=rnfG1 PE=3 SV=1	rnfG1	1	1.0158e-05	115.04	ETPGLADK(1)IEASR	2	-2.399	9	1.364	1.211	1.246	0.849	0.84	0.81	0.755	0.862	0.652	0.654	0.00039576	0.594	0.0039643	0.908	0.27754	0.654	0.0039643
A0A0C4WKJ1	210	K	Ion-translocating oxidoreductase complex subunit G OS=Azotobacter chroococcum NCIMB 8003 OX=1328314 GN=rnfG1 PE=3 SV=1	rnfG1	1	1.77337e-16	128.57	AVVK(1)TVLQGLQFQAR	2	-4.3754	11	1.466	1.812	1.6		0.467	0.601	0.197	0.397	0.377	0.328	0.0028194	0.199	0.0020845	0.606	0.176057	0.328	0.0028194
A0A0C4WKJ1	153	K	Ion-translocating oxidoreductase complex subunit G OS=Azotobacter chroococcum NCIMB 8003 OX=1328314 GN=rnfG1 PE=3 SV=1	rnfG1	1	2.22996e-09	126.21	VLAHK(1)ETPGLADK	2	-1.2021	11	1.299	1.376	1.318	0.65	0.76	0.733	0.815	0.799	0.765	0.537	0.00024135	0.596	3.726e-05	1.11	0.104559	0.596	0.00024135
A0A0C4WKJ2	472	K	Nitrogen fixation regulatory protein, NifL OS=Azotobacter chroococcum NCIMB 8003 OX=1328314 GN=nifL PE=4 SV=1	nifL	1	2.36772e-05	72.922	VFEPFFSTK(1)PPHR	2	-1.3675	1			0.802
A0A0C4WKJ2	93	K	Nitrogen fixation regulatory protein, NifL OS=Azotobacter chroococcum NCIMB 8003 OX=1328314 GN=nifL PE=4 SV=1	nifL	0.977476	7.69327e-05	75.474	MAQK(0.977)K(0.023)PWSGVLVNR	3	-2.8107	4	1.289		0.863						0.257			0.239
A0A0C4WKJ2	94	K	Nitrogen fixation regulatory protein, NifL OS=Azotobacter chroococcum NCIMB 8003 OX=1328314 GN=nifL PE=4 SV=1	nifL	1	2.96777e-09	140.05	K(1)PWSGVLVNR	2	-2.2479	9	0.813	0.744	0.705	1.167	1.194	1.162	1.173	1.167	1.229	1.557	0.00046354	1.578	0.00051677	1.013	0.52794	1.557	0.00051677
A0A0C4WKJ2	364	K	Nitrogen fixation regulatory protein, NifL OS=Azotobacter chroococcum NCIMB 8003 OX=1328314 GN=nifL PE=4 SV=1	nifL	1	3.13337e-13	84.309	MAEAK(1)MPVNLNQLIR	2	-1.3523	7	1.153		1.123		1.273		0.374	0.738		1.119		0.489	0.26392	0.437
A0A0C4WKJ4	204	K	Transcriptional regulator, TetR family OS=Azotobacter chroococcum NCIMB 8003 OX=1328314 GN=Achr_12140 PE=4 SV=1	Achr_12140	1	0.000779709	73.305	YTFSTIHQVDLGEPQAK(1)AR	3	-4.5857	1	0.756
A0A0C4WKJ4	5	K	Transcriptional regulator, TetR family OS=Azotobacter chroococcum NCIMB 8003 OX=1328314 GN=Achr_12140 PE=4 SV=1	Achr_12140	1	7.61667e-07	122.51	PDTK(1)PVAEPAVRPR	3	-1.9822	6		0.805	0.775		1.207	1.2		1.143	1.076	1.523	0.0020772	1.404	0.0108762	0.922	0.114503	1.404	0.0108762
A0A0C4WKK4	205	K	Imelysin family lipoprotein OS=Azotobacter chroococcum NCIMB 8003 OX=1328314 GN=Achr_12300 PE=4 SV=1	Achr_12300	1	1.54616e-17	133.07	YAEAK(1)EAVAEILR	2	-0.6651	3	0.556	0.829	0.97
A0A0C4WKK4	225	K	Imelysin family lipoprotein OS=Azotobacter chroococcum NCIMB 8003 OX=1328314 GN=Achr_12300 PE=4 SV=1	Achr_12300	1	0.00249387	72.492	K(1)LGTPLGR	2	0.42084	3	0.768	0.793	0.782
A0A0C4WKK4	235	K	Imelysin family lipoprotein OS=Azotobacter chroococcum NCIMB 8003 OX=1328314 GN=Achr_12300 PE=4 SV=1	Achr_12300	1	7.52176e-05	55.604	QSK(1)GVPQPLQAESWR	2	-2.4581	2	0.945		0.602
A0A0C4WKK4	223	K	Imelysin family lipoprotein OS=Azotobacter chroococcum NCIMB 8003 OX=1328314 GN=Achr_12300 PE=4 SV=1	Achr_12300	1	8.81295e-05	92.428	VEVSALDGLK(1)K	2	0.31469	6	1.12	1.155	1.246		0.627	0.653			0.443	0.545	0.00080418	0.377		0.692		0.545
A0A0C4WKK5	190	K	Uncharacterized protein OS=Azotobacter chroococcum NCIMB 8003 OX=1328314 GN=Achr_450 PE=4 SV=1	Achr_450	1	0.00992309	53.679	LLLK(1)LSK	2	-0.094952	1				1.178
A0A0C4WKK9	149	K	Oxidoreductase, aldo/keto reductase family OS=Azotobacter chroococcum NCIMB 8003 OX=1328314 GN=Achr_39670 PE=4 SV=1	Achr_39670	1	1.02275e-05	66.619	AGK(1)ILHAGLSNFPAWR	3	-1.2076	3	0.811	0.741	0.79
A0A0C4WKK9	83	K	Oxidoreductase, aldo/keto reductase family OS=Azotobacter chroococcum NCIMB 8003 OX=1328314 GN=Achr_39670 PE=4 SV=1	Achr_39670	1	6.3224e-46	175.43	FVVASK(1)YGLGASPDAGVSR	2	0.65964	10	2.008	1.885	1.731	0.075	0.178	0.242	0.162	0.764	0.656	0.088	0.0188247	0.281	0.098023	3.196	0.150556	0.281	0.098023
A0A0C4WKK9	113	K	Oxidoreductase, aldo/keto reductase family OS=Azotobacter chroococcum NCIMB 8003 OX=1328314 GN=Achr_39670 PE=4 SV=1	Achr_39670	1	0.00176594	60.589	SLEDSLK(1)R	2	-2.4095	5	0.785	0.85	0.762					1.123	1.117			1.402	0.0040226
A0A0C4WKL2	615	K	Bifunctional uridylyltransferase/uridylyl-removing enzyme OS=Azotobacter chroococcum NCIMB 8003 OX=1328314 GN=glnD PE=3 SV=1	glnD	1	4.23867e-05	88.181	QLYTETK(1)HALR	3	-1.0323	14	0.604	0.653	0.642		1.365	1.313	1.318	1.204	1.262	2.115	0.00020061	1.993	4.0183e-05	0.942	0.1992	1.993	0.00020061
A0A0C4WKL2	308	K	Bifunctional uridylyltransferase/uridylyl-removing enzyme OS=Azotobacter chroococcum NCIMB 8003 OX=1328314 GN=glnD PE=3 SV=1	glnD	1	0.00589887	61.494	FMQK(1)YYR	2	0.32808	7				1.213		1.287		1.116	1.042					0.863	0.083063
A0A0C4WKL2	383	K	Bifunctional uridylyltransferase/uridylyl-removing enzyme OS=Azotobacter chroococcum NCIMB 8003 OX=1328314 GN=glnD PE=3 SV=1	glnD	1	0.000366629	101.41	HPEIK(1)GVR	2	-1.0682	9	0.545	0.541	0.586	1.358	1.394	1.373	1.346	1.224	1.284	2.467	2.2392e-06	2.305	2.1974e-05	0.934	0.073375	2.305	2.1974e-05
A0A0C4WKL2	489	K	Bifunctional uridylyltransferase/uridylyl-removing enzyme OS=Azotobacter chroococcum NCIMB 8003 OX=1328314 GN=glnD PE=3 SV=1	glnD	1	0.00143049	81.163	YPLASK(1)LIEK	2	-1.3649	7	0.565		0.358	1.282	1.451	1.097	1.434		1.496	2.766	0.0138565	3.174	0.035658	1.148	0.26646	2.766	0.035658
A0A0C4WKL8	6	K	Ribosome-recycling factor OS=Azotobacter chroococcum NCIMB 8003 OX=1328314 GN=frr PE=3 SV=1	frr	1	0.00394826	93.561	MINEIK(1)K	2	-1.8129	17	0.678	0.732	0.755	1.359	1.374	1.378	1.074	1.009	1.051	1.899	0.0025161	1.448	0.00054471	0.762	0.000136432	1.448	0.0025161
A0A0C4WKL8	26	K	Ribosome-recycling factor OS=Azotobacter chroococcum NCIMB 8003 OX=1328314 GN=frr PE=3 SV=1	frr	1	3.1774e-82	236.42	SLESLEHAFAK(1)IR	3	-0.69674	27	0.903	0.917	1.05	1.086	1.373	1.3	0.814	0.753	0.862	1.31	0.035359	0.846	0.055082	0.646	0.0058779
A0A0C4WKL8	146	K	Ribosome-recycling factor OS=Azotobacter chroococcum NCIMB 8003 OX=1328314 GN=frr PE=3 SV=1	frr	1	3.1298e-28	191.55	EK(1)EISEDDERR	2	-2.1005	25	0.895	0.848	0.827	1.276	1.287	1.069	1.081	1.057	0.866	1.413	0.0061362	1.169	0.110424	0.827	0.108735	1.169	0.110424
A0A0C4WKL8	15	K	Ribosome-recycling factor OS=Azotobacter chroococcum NCIMB 8003 OX=1328314 GN=frr PE=3 SV=1	frr	1	3.7974e-22	192.95	K(1)SLESLEHAFAK	2	-0.72967	21	0.991	0.996	0.84	1.259	0.998	1.093	0.992	0.898	1.014	1.185	0.127719	1.027	0.6931	0.867	0.144876	1.027	0.6931
A0A0C4WKL8	166	K	Ribosome-recycling factor OS=Azotobacter chroococcum NCIMB 8003 OX=1328314 GN=frr PE=3 SV=1	frr	1	1.1107e-06	160.98	LTDK(1)AIAEVDK	2	-0.51766	9	0.66	0.698	0.681	1.298	1.266	1.255	1.254	1.207	1.154	1.873	2.5488e-06	1.773	3.9358e-05	0.947	0.100722	1.773	3.9358e-05
A0A0C4WKL8	173	K	Ribosome-recycling factor OS=Azotobacter chroococcum NCIMB 8003 OX=1328314 GN=frr PE=3 SV=1	frr	1	1.36803e-05	117.99	AIAEVDK(1)ALEAK	2	0.22236	9	1.047	1.109	1.155	1.145	1.048	1.142	0.731	0.739	0.731	1.007	0.8683	0.665	0.0049229	0.66	0.0049578
A0A0C4WKL8	162	K	Ribosome-recycling factor OS=Azotobacter chroococcum NCIMB 8003 OX=1328314 GN=frr PE=3 SV=1	frr	1	3.13039e-15	168.05	RAADEVQK(1)LTDK	2	-1.8927	18	0.676	0.817	0.734	1.243	1.262	1.166	1.215	1.143	1.126	1.648	0.0011157	1.564	0.00164305	0.949	0.194959	1.564	0.00164305
A0A0C4WKL8	144	K	Ribosome-recycling factor OS=Azotobacter chroococcum NCIMB 8003 OX=1328314 GN=frr PE=3 SV=1	frr	0.999987	2.07072e-17	150.85	DLVK(1)EKEISEDDER	2	-0.36626	15	0.895	0.816	0.75	1.567	1.312	1.182	1.164	0.86	0.716	1.65	0.006844	1.113	0.58374	0.675	0.067936	1.113	0.58374
A0A0C4WKL8	140	K	Ribosome-recycling factor OS=Azotobacter chroococcum NCIMB 8003 OX=1328314 GN=frr PE=3 SV=1	frr	1	0.000205596	97.594	RDALAQLK(1)DLVK	2	-1.8414	15	0.844	1.069	1.054		0.475	0.628	1.135	1.329	1.333	0.558	0.02628	1.28	0.05526	2.295	0.0067205
A0A0C4WKM2	298	K	Outer membrane protein assembly factor BamA OS=Azotobacter chroococcum NCIMB 8003 OX=1328314 GN=bamA PE=3 SV=1	bamA	1	0.000433582	52.837	K(1)VMTSSSELITR	2	-2.1559	2	0.602	0.947
A0A0C4WKM2	623	K	Outer membrane protein assembly factor BamA OS=Azotobacter chroococcum NCIMB 8003 OX=1328314 GN=bamA PE=3 SV=1	bamA	1	9.53477e-07	101.43	FHTK(1)LGYGDSFGSTTK	3	2.6656	1		0.786
A0A0C4WKM2	358	K	Outer membrane protein assembly factor BamA OS=Azotobacter chroococcum NCIMB 8003 OX=1328314 GN=bamA PE=3 SV=1	bamA	1	0.0015024	57.888	GNTK(1)TEDEVLR	2	-1.2558	1			0.802
A0A0C4WKM3	120	K	Multidrug efflux pump operon transcriptional regulator protein OS=Azotobacter chroococcum NCIMB 8003 OX=1328314 GN=Achr_39870 PE=4 SV=1	Achr_39870	1	0.00444589	55.754	PAGEK(1)IHVIDR	3	0.47876	2	0.781							1.12				1.434
A0A0C4WKM3	115	K	Multidrug efflux pump operon transcriptional regulator protein OS=Azotobacter chroococcum NCIMB 8003 OX=1328314 GN=Achr_39870 PE=4 SV=1	Achr_39870	1	2.43209e-07	99.589	LQESVALAK(1)PAGEK	2	-2.2211	7	0.811	0.744	0.885	0.795		0.767	1.613		1.375	0.96	0.6034	1.837	0.0062038	1.913	0.0156801
A0A0C4WKM4	63	K	Toxin-antitoxin system, toxin component, RelE family OS=Azotobacter chroococcum NCIMB 8003 OX=1328314 GN=Achr_650 PE=4 SV=1	Achr_650	1	2.50192e-09	97.594	VGPQHVFDIGGNK(1)LR	3	-2.3037	8	0.892	0.899	0.973	1.131	1.213		0.851	0.809	1.186	1.272	0.0122414	1.03	0.90808	0.809	0.24632	1.03	0.90808
A0A0C4WKM9	103	K	Membrane protein OS=Azotobacter chroococcum NCIMB 8003 OX=1328314 GN=Achr_710 PE=4 SV=1	Achr_710	1	8.56196e-05	92.428	VFAAGDK(1)VEIR	2	0.35855	3	0.815	0.79	0.736
A0A0C4WKM9	89	K	Membrane protein OS=Azotobacter chroococcum NCIMB 8003 OX=1328314 GN=Achr_710 PE=4 SV=1	Achr_710	1	0.00106743	63.397	TDSGELK(1)TVR	2	-1.588	3	0.733	0.853	0.758
A0A0C4WKN1	238	K	Phosphoribosylformylglycinamidine cyclo-ligase OS=Azotobacter chroococcum NCIMB 8003 OX=1328314 GN=purM PE=3 SV=1	purM	1	0.00172149	60.892	LIK(1)ETGAVK	2	-1.1808	3							1.208	1.131	1.171
A0A0C4WKN1	3	K	Phosphoribosylformylglycinamidine cyclo-ligase OS=Azotobacter chroococcum NCIMB 8003 OX=1328314 GN=purM PE=3 SV=1	purM	1	0.00824965	50.834	SK(1)QPSLSYK	2	1.1163	1		0.786
A0A0C4WKN1	70	K	Phosphoribosylformylglycinamidine cyclo-ligase OS=Azotobacter chroococcum NCIMB 8003 OX=1328314 GN=purM PE=3 SV=1	purM	1	2.23223e-16	128.41	QPVLVSGTDGVGTK(1)LR	2	-0.18147	9	1.798	1.789	1.711	0.534	0.462	0.459	0.13	0.489	0.494	0.275	1.76399e-05	0.21	0.060402	0.765	0.43898	0.275	0.060402
A0A0C4WKN1	235	K	Phosphoribosylformylglycinamidine cyclo-ligase OS=Azotobacter chroococcum NCIMB 8003 OX=1328314 GN=purM PE=3 SV=1	purM	1	0.00108942	58.916	PLLK(1)LIK	2	-0.62101	13	1.221	1.302	1.279	0.637		0.629		0.603	0.617	0.499	0.000102325	0.481	0.000100285	0.964	0.105559	0.499	0.000102325
A0A0C4WKN7	403	K	Aspartate--tRNA(Asp/Asn) ligase OS=Azotobacter chroococcum NCIMB 8003 OX=1328314 GN=aspS PE=3 SV=1	aspS	1	2.03246e-07	118.91	AK(1)IVSEALGALR	2	0.085693	6	1.035	1.239	1.306	0.494	0.541				0.62	0.434	0.0033374	0.52		1.198		0.52
A0A0C4WKN7	71	K	Aspartate--tRNA(Asp/Asn) ligase OS=Azotobacter chroococcum NCIMB 8003 OX=1328314 GN=aspS PE=3 SV=1	aspS	1	0.00696808	41.796	SEYVVK(1)ITGK	2	-0.90642	2	0.805							1.082				1.344
A0A0C4WKN7	342	K	Aspartate--tRNA(Asp/Asn) ligase OS=Azotobacter chroococcum NCIMB 8003 OX=1328314 GN=aspS PE=3 SV=1	aspS	1	0.00277466	48.822	QIDDYTK(1)FVGIYGAR	2	-2.635	1	0.756
A0A0C4WKN7	401	K	Aspartate--tRNA(Asp/Asn) ligase OS=Azotobacter chroococcum NCIMB 8003 OX=1328314 GN=aspS PE=3 SV=1	aspS	1	2.67625e-05	80.815	VGAVDGDIVFFGADK(1)AK	2	-0.22385	2		0.716	0.873
A0A0C4WKN7	356	K	Aspartate--tRNA(Asp/Asn) ligase OS=Azotobacter chroococcum NCIMB 8003 OX=1328314 GN=aspS PE=3 SV=1	aspS	1	9.25494e-05	103.8	GLAYIK(1)VNER	2	-1.8221	9	0.846	0.857	0.871	1.178	1.174	1.25	1.005	1.015	1.012	1.399	0.00010418	1.178	5.5868e-05	0.842	0.0140368	1.178	0.00010418
[truncated: 3,393 more rows]

## Sheet: peptide_quant
ID	Sequence	Length	Modifications	Modified sequence	Protein accession	Protein description	Charge	m/z	Mass error [ppm]	PEP	Score	MS/MS Count	Experiment	Intensity
[truncated: 139,104 more rows]

[truncated: 1 more sheets: Statistics]
