# Supplementary material for: Rhamnolipid Enhances the Nitrogen Fixation Activity of Azotobacter chroococcum by Influencing Lysine Succinylation
Source: Front Microbiol. 2021 Jul 30;12:697963. doi: 10.3389/fmicb.2021.697963 (PMC8360865; doi:10.3389/fmicb.2021.697963)
Supplement: Supplementary file 3 [file Data_Sheet_3.xlsx]

## Sheet: Diff distribution
Compared sample name	Type	Up-regulated	Down-regulated
LXY_CK22/LXY_CK0	Sites	426	952	1378
	Proteins	290	451	741
LXY_RL22/LXY_CK0	Sites	422	952	1374
	Proteins	296	443	739
LXY_RL22/LXY_CK22	Sites	84	162	246
	Proteins	70	111	181
common/site	Sites	314	680	994
	Proteins	229	347	576

## Sheet: CK22vsCK0
Protein accession	Position	CK22/CK0 Ratio	Regulated Type	CK22/CK0 P value	Amino acid	Protein description	Gene name	Localization probability	PEP	Score	Modified sequence	Charge	Mass error [ppm]	MS/MS Count	CK0_rep1	CK0_rep2	CK0_rep3	CK22_rep1	CK22_rep2	CK22_rep3	RL22_rep1	RL22_rep2	RL22_rep3	Subcellular localization	Biological Process	Cellular Component	Molecular Function	KEGG KO No.	KEGG Gene	KEGG pathway	Pfam ID	Domain description
A0A0C4WFH6	147	1.575	Up	0.00027687	K	N5-carboxyaminoimidazole ribonucleotide synthase OS=Azotobacter chroococcum NCIMB 8003 OX=1328314 GN=purK PE=3 SV=1	purK	1	9.86e-05	115.86	TLGYDGK(1)GQK	2	-1.1326	8	0.76	0.719	0.729	1.171	1.148		1.325	1.135	1.244	Cytoplasmic	GO:0006139 nucleobase-containing compound metabolic process; GO:0006163 purine nucleotide metabolic process; GO:0006164 purine nucleotide biosynthetic process; GO:0006725 cellular aromatic compound metabolic process; GO:0006753 nucleoside phosphate metabolic process; GO:0006793 phosphorus metabolic process; GO:0006796 phosphate-containing compound metabolic process; GO:0006807 nitrogen compound m…	GO:0005622 intracellular; GO:0005623 cell; GO:0005737 cytoplasm; GO:0005829 cytosol; GO:0005886 plasma membrane; GO:0016020 membrane; GO:0044424 intracellular part; GO:0044444 cytoplasmic part; GO:0044464 cell part; GO:0071944 cell periphery;	GO:0000166 nucleotide binding; GO:0003824 catalytic activity; GO:0004638 phosphoribosylaminoimidazole carboxylase activity; GO:0005488 binding; GO:0005524 ATP binding; GO:0008144 drug binding; GO:0016829 lyase activity; GO:0016830 carbon-carbon lyase activity; GO:0016831 carboxy-lyase activity; GO:0016874 ligase activity; GO:0016879 ligase activity, forming carbon-nitrogen bonds; GO:0017076 purin…	K01589	purK; 5-(carboxyamino)imidazole ribonucleotide synthase [EC:6.3.4.18]	avl00230 Purine metabolism - Azotobacter vinelandii CA; avl01100 Metabolic pathways - Azotobacter vinelandii CA; avl01110 Biosynthesis of secondary metabolites - Azotobacter vinelandii CA; avl01130 Biosynthesis of antibiotics - Azotobacter vinelandii CA;
A0A0C4WFR0	210	1.862	Up	0.0071837	K	Methionyl-tRNA formyltransferase OS=Azotobacter chroococcum NCIMB 8003 OX=1328314 GN=fmt PE=3 SV=1	fmt	1	0.00261	85.813	LNK(1)DEAR	2	-0.41562	6	0.734		0.77		1.334	1.466	1.009		0.907	Cytoplasmic	GO:0006082 organic acid metabolic process; GO:0006139 nucleobase-containing compound metabolic process; GO:0006396 RNA processing; GO:0006399 tRNA metabolic process; GO:0006400 tRNA modification; GO:0006412 translation; GO:0006413 translational initiation; GO:0006418 tRNA aminoacylation for protein translation; GO:0006431 methionyl-tRNA aminoacylation; GO:0006464 cellular protein modification pro…	GO:0005622 intracellular; GO:0005623 cell; GO:0005737 cytoplasm; GO:0005829 cytosol; GO:0044424 intracellular part; GO:0044444 cytoplasmic part; GO:0044464 cell part;	GO:0003824 catalytic activity; GO:0004479 methionyl-tRNA formyltransferase activity; GO:0016740 transferase activity; GO:0016741 transferase activity, transferring one-carbon groups; GO:0016742 hydroxymethyl-, formyl- and related transferase activity;	K00604	MTFMT, fmt; methionyl-tRNA formyltransferase [EC:2.1.2.9]	avl00670 One carbon pool by folate - Azotobacter vinelandii CA; avl00970 Aminoacyl-tRNA biosynthesis - Azotobacter vinelandii CA;	PF00551; PF02911	Formyl transferase; Formyl transferase, C-terminal domain
A0A0C4WFS8	51	0.433	Down	0.0022006	K	Uncharacterized protein OS=Azotobacter chroococcum NCIMB 8003 OX=1328314 GN=Achr_1240 PE=4 SV=1	Achr_1240	1	0.000153	113.7	RLPPK(1)AVLK	2	-0.70321	29	1.165	1.366	1.63	0.53	0.673	0.599	0.665	0.997	0.822	Cytoplasmic
A0A0C4WFT4	390	0.537	Down	0.00033842	K	Nitrogenase molybdenum-iron cofactor biosynthesis protein NifN OS=Azotobacter chroococcum NCIMB 8003 OX=1328314 GN=nifN PE=3 SV=1	nifN	1	1.65e-07	97.084	AEGAELVLGNSHALQPAK(1)R	3	-1.6037	8	1.418	1.392	1.388	0.784		0.719	0.487	0.561	0.515	Cytoplasmic				K02592	nifN; nitrogenase molybdenum-iron protein NifN		PF00148	Nitrogenase component 1 type Oxidoreductase
A0A0C4WFU1	22	0.38	Down	0.000159413	K	Nif11-like leader peptide family natural product precursor [Azotobacter beijerinckii](predicted) OS=Azotobacter chroococcum NCIMB 8003 OX=1328314 GN=Achr_1440 PE=4 SV=1	Achr_1440	1	0.000498	85.716	ADPALAEK(1)LK	2	-1.1931	9	1.421	1.463	1.57	0.498	0.574	0.619	0.709	0.699	0.743	Cytoplasmic
A0A0C4WFU1	14	0.52	Down	3.8729e-05	K	Nif11-like leader peptide family natural product precursor [Azotobacter beijerinckii](predicted) OS=Azotobacter chroococcum NCIMB 8003 OX=1328314 GN=Achr_1440 PE=4 SV=1	Achr_1440	1	0.000128	96.946	AK(1)ADPALAEK	2	-3.8983	8	1.351	1.344	1.451	0.702	0.704	0.75		0.546	0.42	Cytoplasmic
A0A0C4WFU4	265	0.564	Down	0.0078761	K	Cysteine desulfurase OS=Azotobacter chroococcum NCIMB 8003 OX=1328314 GN=nifS PE=3 SV=1	nifS	1	3e-13	104.04	ALAFMEHENTEVK(1)R	3	-0.67584	17	1.674	1.392		0.79	0.892	0.912	0.748	0.694	0.634	Cytoplasmic				K04487	iscS, NFS1; cysteine desulfurase [EC:2.8.1.7]	avl00730 Thiamine metabolism - Azotobacter vinelandii CA; avl01100 Metabolic pathways - Azotobacter vinelandii CA; avl04122 Sulfur relay system - Azotobacter vinelandii CA;	PF00266	Aminotransferase class-V
A0A0C4WFU4	202	0.386	Down	3.8554e-05	K	Cysteine desulfurase OS=Azotobacter chroococcum NCIMB 8003 OX=1328314 GN=nifS PE=3 SV=1	nifS	1	1.25e-06	110.9	NSSIHMLSLSGHK(1)LHAPK	3	0.17668	9	1.236	1.273	1.265		0.5	0.472			0.375	Cytoplasmic				K04487	iscS, NFS1; cysteine desulfurase [EC:2.8.1.7]	avl00730 Thiamine metabolism - Azotobacter vinelandii CA; avl01100 Metabolic pathways - Azotobacter vinelandii CA; avl04122 Sulfur relay system - Azotobacter vinelandii CA;	PF00266	Aminotransferase class-V
A0A0C4WFV6	344	1.667	Up	0.00086375	K	NAD(P) transhydrogenase, subunit alpha part 1 OS=Azotobacter chroococcum NCIMB 8003 OX=1328314 GN=Achr_1740 PE=4 SV=1	Achr_1740	1	1.87e-09	141.93	LIVDK(1)DGQFR	2	-1.0218	8		0.738	0.742	1.163	1.266	1.272	1.19	1.12	1.124	Cytoplasmic	GO:0006139 nucleobase-containing compound metabolic process; GO:0006725 cellular aromatic compound metabolic process; GO:0006732 coenzyme metabolic process; GO:0006733 oxidoreduction coenzyme metabolic process; GO:0006739 NADP metabolic process; GO:0006740 NADPH regeneration; GO:0006753 nucleoside phosphate metabolic process; GO:0006793 phosphorus metabolic process; GO:0006796 phosphate-containin…		GO:0000166 nucleotide binding; GO:0003824 catalytic activity; GO:0003957 NAD(P)+ transhydrogenase (B-specific) activity; GO:0005215 transporter activity; GO:0005488 binding; GO:0005515 protein binding; GO:0008324 cation transmembrane transporter activity; GO:0008746 NAD(P)+ transhydrogenase activity; GO:0008750 NAD(P)+ transhydrogenase (AB-specific) activity; GO:0015075 ion transmembrane transpor…	K00324	pntA; NAD(P) transhydrogenase subunit alpha [EC:1.6.1.2]	avl00760 Nicotinate and nicotinamide metabolism - Azotobacter vinelandii CA; avl01100 Metabolic pathways - Azotobacter vinelandii CA;	PF05222; PF01262	Alanine dehydrogenase/PNT, N-terminal domain; Alanine dehydrogenase/PNT, C-terminal domain
A0A0C4WFV6	24	2.675	Up	0.024216	K	NAD(P) transhydrogenase, subunit alpha part 1 OS=Azotobacter chroococcum NCIMB 8003 OX=1328314 GN=Achr_1740 PE=4 SV=1	Achr_1740	1	0.000136	105.36	VAATPETVK(1)K	2	-1.5922	9	0.612	0.388	0.638	1.495	1.448	1.439	1.31	1.193	1.143	Cytoplasmic	GO:0006139 nucleobase-containing compound metabolic process; GO:0006725 cellular aromatic compound metabolic process; GO:0006732 coenzyme metabolic process; GO:0006733 oxidoreduction coenzyme metabolic process; GO:0006739 NADP metabolic process; GO:0006740 NADPH regeneration; GO:0006753 nucleoside phosphate metabolic process; GO:0006793 phosphorus metabolic process; GO:0006796 phosphate-containin…		GO:0000166 nucleotide binding; GO:0003824 catalytic activity; GO:0003957 NAD(P)+ transhydrogenase (B-specific) activity; GO:0005215 transporter activity; GO:0005488 binding; GO:0005515 protein binding; GO:0008324 cation transmembrane transporter activity; GO:0008746 NAD(P)+ transhydrogenase activity; GO:0008750 NAD(P)+ transhydrogenase (AB-specific) activity; GO:0015075 ion transmembrane transpor…	K00324	pntA; NAD(P) transhydrogenase subunit alpha [EC:1.6.1.2]	avl00760 Nicotinate and nicotinamide metabolism - Azotobacter vinelandii CA; avl01100 Metabolic pathways - Azotobacter vinelandii CA;	PF05222; PF01262	Alanine dehydrogenase/PNT, N-terminal domain; Alanine dehydrogenase/PNT, C-terminal domain
A0A0C4WFX1	246	0.5	Down	0.025464	K	Tryptophan synthase alpha chain OS=Azotobacter chroococcum NCIMB 8003 OX=1328314 GN=trpA PE=3 SV=1	trpA	1	1.74e-06	106.97	AAGK(1)EQAVGDVLGLCR	2	-1.1068	6	1.426	1.439		0.789	0.562	0.797			0.504	Cytoplasmic				K01695	trpA; tryptophan synthase alpha chain [EC:4.2.1.20]	avl00260 Glycine, serine and threonine metabolism - Azotobacter vinelandii CA; avl00400 Phenylalanine, tyrosine and tryptophan biosynthesis - Azotobacter vinelandii CA; avl01100 Metabolic pathways - Azotobacter vinelandii CA; avl01110 Biosynthesis of secondary metabolites - Azotobacter vinelandii CA; avl01130 Biosynthesis of antibiotics - Azotobacter vinelandii CA; avl01230 Biosynthesis of amino …	PF00290	Tryptophan synthase alpha chain
A0A0C4WG24	339	0.391	Down	0.023819	K	Succinate-semialdehyde dehydrogenase I OS=Azotobacter chroococcum NCIMB 8003 OX=1328314 GN=gabD PE=3 SV=1	gabD	1	4.97e-13	116.36	AVAK(1)VEEHIADAVSR	2	-0.31929	7	1.251	1.168	1.36		0.349	0.636			0.36	Cytoplasmic	GO:0001505 regulation of neurotransmitter levels; GO:0006082 organic acid metabolic process; GO:0006105 succinate metabolic process; GO:0006520 cellular amino acid metabolic process; GO:0006536 glutamate metabolic process; GO:0006538 glutamate catabolic process; GO:0006540 glutamate decarboxylation to succinate; GO:0006553 lysine metabolic process; GO:0006554 lysine catabolic process; GO:0006807 …	GO:0005622 intracellular; GO:0005623 cell; GO:0005737 cytoplasm; GO:0044424 intracellular part; GO:0044464 cell part;	GO:0000166 nucleotide binding; GO:0003824 catalytic activity; GO:0004777 succinate-semialdehyde dehydrogenase (NAD+) activity; GO:0005488 binding; GO:0009013 succinate-semialdehyde dehydrogenase [NAD(P)+] activity; GO:0016491 oxidoreductase activity; GO:0016620 oxidoreductase activity, acting on the aldehyde or oxo group of donors, NAD or NADP as acceptor; GO:0016903 oxidoreductase activity, acti…	K00135	gabD; succinate-semialdehyde dehydrogenase / glutarate-semialdehyde dehydrogenase [EC:1.2.1.16 1.2.1.79 1.2.1.20]	avl00250 Alanine, aspartate and glutamate metabolism - Azotobacter vinelandii CA; avl00310 Lysine degradation - Azotobacter vinelandii CA; avl00350 Tyrosine metabolism - Azotobacter vinelandii CA; avl00650 Butanoate metabolism - Azotobacter vinelandii CA; avl00760 Nicotinate and nicotinamide metabolism - Azotobacter vinelandii CA; avl01100 Metabolic pathways - Azotobacter vinelandii CA; avl01120 …
A0A0C4WG34	116	1.895	Up	0.00023881	K	Glutathione S-transferase, N-terminal domain protein OS=Azotobacter chroococcum NCIMB 8003 OX=1328314 GN=Achr_3420 PE=4 SV=1	Achr_3420	1	0.000152	93.649	IFTTEK(1)FAADPAQHEAVK	3	-1.4491	10	0.689	0.62	0.729	1.309	1.315	1.237	1.216	1.198	1.157	Cytoplasmic				K00799	GST, gst; glutathione S-transferase [EC:2.5.1.18]	avl00480 Glutathione metabolism - Azotobacter vinelandii CA; avl01100 Metabolic pathways - Azotobacter vinelandii CA;	PF13417; PF00043	Glutathione S-transferase, N-terminal domain; Glutathione S-transferase, C-terminal domain
A0A0C4WG44	441	3.766	Up	1.8934e-06	K	Phosphate regulon metal ion transporter containing CBS domains OS=Azotobacter chroococcum NCIMB 8003 OX=1328314 GN=Achr_3570 PE=4 SV=1	Achr_3570	1	0.000778	88.35	VVLAK(1)VLR	2	-1.1959	9	0.387	0.352	0.372	1.435	1.325	1.424	1.364	1.615	1.65	InnerMembrane							PF01595; PF00571; PF03471	Domain of unknown function DUF21; CBS domain; Transporter associated domain
A0A0C4WG60	287	0.418	Down	1.50333e-05	K	L-threonine dehydratase OS=Azotobacter chroococcum NCIMB 8003 OX=1328314 GN=ilvA PE=3 SV=1	ilvA	1	4.22e-13	117.45	SITEPAGALAVAGIK(1)R	2	-1.3915	9	1.636	1.606	1.518	0.68	0.634	0.674	0.474	0.465	0.447	Cytoplasmic	GO:0006082 organic acid metabolic process; GO:0006520 cellular amino acid metabolic process; GO:0006549 isoleucine metabolic process; GO:0006566 threonine metabolic process; GO:0006807 nitrogen compound metabolic process; GO:0008152 metabolic process; GO:0008652 cellular amino acid biosynthetic process; GO:0009058 biosynthetic process; GO:0009066 aspartate family amino acid metabolic process; GO:…		GO:0003824 catalytic activity; GO:0004794 L-threonine ammonia-lyase activity; GO:0005488 binding; GO:0008144 drug binding; GO:0016597 amino acid binding; GO:0016829 lyase activity; GO:0016840 carbon-nitrogen lyase activity; GO:0016841 ammonia-lyase activity; GO:0019842 vitamin binding; GO:0030170 pyridoxal phosphate binding; GO:0031406 carboxylic acid binding; GO:0036094 small molecule binding; G…	K01754	E4.3.1.19, ilvA, tdcB; threonine dehydratase [EC:4.3.1.19]	avl00260 Glycine, serine and threonine metabolism - Azotobacter vinelandii CA; avl00290 Valine, leucine and isoleucine biosynthesis - Azotobacter vinelandii CA; avl01100 Metabolic pathways - Azotobacter vinelandii CA; avl01110 Biosynthesis of secondary metabolites - Azotobacter vinelandii CA; avl01130 Biosynthesis of antibiotics - Azotobacter vinelandii CA; avl01200 Carbon metabolism - Azotobacte…	PF00585	C-terminal regulatory domain of Threonine dehydratase
A0A0C4WG60	58	0.308	Down	0.034357	K	L-threonine dehydratase OS=Azotobacter chroococcum NCIMB 8003 OX=1328314 GN=ilvA PE=3 SV=1	ilvA	1	2.79e-13	106.97	GAYNK(1)VAQLGEAELAR	2	-0.65727	8	1.573	1.475	1.937	0.197	0.658	0.679		0.059	0.286	Cytoplasmic	GO:0006082 organic acid metabolic process; GO:0006520 cellular amino acid metabolic process; GO:0006549 isoleucine metabolic process; GO:0006566 threonine metabolic process; GO:0006807 nitrogen compound metabolic process; GO:0008152 metabolic process; GO:0008652 cellular amino acid biosynthetic process; GO:0009058 biosynthetic process; GO:0009066 aspartate family amino acid metabolic process; GO:…		GO:0003824 catalytic activity; GO:0004794 L-threonine ammonia-lyase activity; GO:0005488 binding; GO:0008144 drug binding; GO:0016597 amino acid binding; GO:0016829 lyase activity; GO:0016840 carbon-nitrogen lyase activity; GO:0016841 ammonia-lyase activity; GO:0019842 vitamin binding; GO:0030170 pyridoxal phosphate binding; GO:0031406 carboxylic acid binding; GO:0036094 small molecule binding; G…	K01754	E4.3.1.19, ilvA, tdcB; threonine dehydratase [EC:4.3.1.19]	avl00260 Glycine, serine and threonine metabolism - Azotobacter vinelandii CA; avl00290 Valine, leucine and isoleucine biosynthesis - Azotobacter vinelandii CA; avl01100 Metabolic pathways - Azotobacter vinelandii CA; avl01110 Biosynthesis of secondary metabolites - Azotobacter vinelandii CA; avl01130 Biosynthesis of antibiotics - Azotobacter vinelandii CA; avl01200 Carbon metabolism - Azotobacte…	PF00585	C-terminal regulatory domain of Threonine dehydratase
A0A0C4WG60	116	2.001	Up	0.0014823	K	L-threonine dehydratase OS=Azotobacter chroococcum NCIMB 8003 OX=1328314 GN=ilvA PE=3 SV=1	ilvA	1	4.62e-10	104.76	GAK(1)VVLHGDAFPEALAHSLK	3	-0.4482	11	0.713	0.622	0.806	1.324	1.395	1.566	0.931	0.913	1.145	Cytoplasmic	GO:0006082 organic acid metabolic process; GO:0006520 cellular amino acid metabolic process; GO:0006549 isoleucine metabolic process; GO:0006566 threonine metabolic process; GO:0006807 nitrogen compound metabolic process; GO:0008152 metabolic process; GO:0008652 cellular amino acid biosynthetic process; GO:0009058 biosynthetic process; GO:0009066 aspartate family amino acid metabolic process; GO:…		GO:0003824 catalytic activity; GO:0004794 L-threonine ammonia-lyase activity; GO:0005488 binding; GO:0008144 drug binding; GO:0016597 amino acid binding; GO:0016829 lyase activity; GO:0016840 carbon-nitrogen lyase activity; GO:0016841 ammonia-lyase activity; GO:0019842 vitamin binding; GO:0030170 pyridoxal phosphate binding; GO:0031406 carboxylic acid binding; GO:0036094 small molecule binding; G…	K01754	E4.3.1.19, ilvA, tdcB; threonine dehydratase [EC:4.3.1.19]	avl00260 Glycine, serine and threonine metabolism - Azotobacter vinelandii CA; avl00290 Valine, leucine and isoleucine biosynthesis - Azotobacter vinelandii CA; avl01100 Metabolic pathways - Azotobacter vinelandii CA; avl01110 Biosynthesis of secondary metabolites - Azotobacter vinelandii CA; avl01130 Biosynthesis of antibiotics - Azotobacter vinelandii CA; avl01200 Carbon metabolism - Azotobacte…	PF00585	C-terminal regulatory domain of Threonine dehydratase
A0A0C4WG60	93	2.76	Up	0.0042633	K	L-threonine dehydratase OS=Azotobacter chroococcum NCIMB 8003 OX=1328314 GN=ilvA PE=3 SV=1	ilvA	1	5.76e-05	95.311	HLGIK(1)AIIVMPR	2	-2.6622	9	0.594	0.501	0.624	1.58	1.6	1.565	0.78	1.06	1.311	Cytoplasmic	GO:0006082 organic acid metabolic process; GO:0006520 cellular amino acid metabolic process; GO:0006549 isoleucine metabolic process; GO:0006566 threonine metabolic process; GO:0006807 nitrogen compound metabolic process; GO:0008152 metabolic process; GO:0008652 cellular amino acid biosynthetic process; GO:0009058 biosynthetic process; GO:0009066 aspartate family amino acid metabolic process; GO:…		GO:0003824 catalytic activity; GO:0004794 L-threonine ammonia-lyase activity; GO:0005488 binding; GO:0008144 drug binding; GO:0016597 amino acid binding; GO:0016829 lyase activity; GO:0016840 carbon-nitrogen lyase activity; GO:0016841 ammonia-lyase activity; GO:0019842 vitamin binding; GO:0030170 pyridoxal phosphate binding; GO:0031406 carboxylic acid binding; GO:0036094 small molecule binding; G…	K01754	E4.3.1.19, ilvA, tdcB; threonine dehydratase [EC:4.3.1.19]	avl00260 Glycine, serine and threonine metabolism - Azotobacter vinelandii CA; avl00290 Valine, leucine and isoleucine biosynthesis - Azotobacter vinelandii CA; avl01100 Metabolic pathways - Azotobacter vinelandii CA; avl01110 Biosynthesis of secondary metabolites - Azotobacter vinelandii CA; avl01130 Biosynthesis of antibiotics - Azotobacter vinelandii CA; avl01200 Carbon metabolism - Azotobacte…	PF00585	C-terminal regulatory domain of Threonine dehydratase
A0A0C4WG60	106	1.739	Up	4.3375e-06	K	L-threonine dehydratase OS=Azotobacter chroococcum NCIMB 8003 OX=1328314 GN=ilvA PE=3 SV=1	ilvA	1	3.64e-05	139.02	TTPEIK(1)VQAVR	2	-1.6832	9	0.718	0.759	0.747	1.267	1.311	1.289	1.139	1.094	1.053	Cytoplasmic	GO:0006082 organic acid metabolic process; GO:0006520 cellular amino acid metabolic process; GO:0006549 isoleucine metabolic process; GO:0006566 threonine metabolic process; GO:0006807 nitrogen compound metabolic process; GO:0008152 metabolic process; GO:0008652 cellular amino acid biosynthetic process; GO:0009058 biosynthetic process; GO:0009066 aspartate family amino acid metabolic process; GO:…		GO:0003824 catalytic activity; GO:0004794 L-threonine ammonia-lyase activity; GO:0005488 binding; GO:0008144 drug binding; GO:0016597 amino acid binding; GO:0016829 lyase activity; GO:0016840 carbon-nitrogen lyase activity; GO:0016841 ammonia-lyase activity; GO:0019842 vitamin binding; GO:0030170 pyridoxal phosphate binding; GO:0031406 carboxylic acid binding; GO:0036094 small molecule binding; G…	K01754	E4.3.1.19, ilvA, tdcB; threonine dehydratase [EC:4.3.1.19]	avl00260 Glycine, serine and threonine metabolism - Azotobacter vinelandii CA; avl00290 Valine, leucine and isoleucine biosynthesis - Azotobacter vinelandii CA; avl01100 Metabolic pathways - Azotobacter vinelandii CA; avl01110 Biosynthesis of secondary metabolites - Azotobacter vinelandii CA; avl01130 Biosynthesis of antibiotics - Azotobacter vinelandii CA; avl01200 Carbon metabolism - Azotobacte…	PF00585	C-terminal regulatory domain of Threonine dehydratase
A0A0C4WGC4	546	1.714	Up	5.7005e-05	K	PrkA family serine protein kinase OS=Azotobacter chroococcum NCIMB 8003 OX=1328314 GN=Achr_4780 PE=4 SV=1	Achr_4780	1	4.45e-13	156.02	IEKPAGISNPK(1)DFR	3	-3.9029	18	0.655	0.699	0.716	1.214	1.165	1.169	1.215	1.365	1.26	Cytoplasmic	GO:0006464 cellular protein modification process; GO:0006468 protein phosphorylation; GO:0006793 phosphorus metabolic process; GO:0006796 phosphate-containing compound metabolic process; GO:0006807 nitrogen compound metabolic process; GO:0006950 response to stress; GO:0006995 cellular response to nitrogen starvation; GO:0007154 cell communication; GO:0008152 metabolic process; GO:0009267 cellular…		GO:0003824 catalytic activity; GO:0004672 protein kinase activity; GO:0016301 kinase activity; GO:0016740 transferase activity; GO:0016772 transferase activity, transferring phosphorus-containing groups; GO:0016773 phosphotransferase activity, alcohol group as acceptor;	K07180	prkA; serine protein kinase		PF08298	PrkA AAA domain
A0A0C4WGC4	535	0.444	Down	6.4925e-05	K	PrkA family serine protein kinase OS=Azotobacter chroococcum NCIMB 8003 OX=1328314 GN=Achr_4780 PE=4 SV=1	Achr_4780	0.99931	8.81e-14	85.742	VALNEELEK(0.999)IEK(0.001)PAGISNPK	3	-0.85506	8	1.345	1.521	1.335	0.596	0.631	0.64	0.57		0.614	Cytoplasmic	GO:0006464 cellular protein modification process; GO:0006468 protein phosphorylation; GO:0006793 phosphorus metabolic process; GO:0006796 phosphate-containing compound metabolic process; GO:0006807 nitrogen compound metabolic process; GO:0006950 response to stress; GO:0006995 cellular response to nitrogen starvation; GO:0007154 cell communication; GO:0008152 metabolic process; GO:0009267 cellular…		GO:0003824 catalytic activity; GO:0004672 protein kinase activity; GO:0016301 kinase activity; GO:0016740 transferase activity; GO:0016772 transferase activity, transferring phosphorus-containing groups; GO:0016773 phosphotransferase activity, alcohol group as acceptor;	K07180	prkA; serine protein kinase		PF08298	PrkA AAA domain
A0A0C4WGC4	324	0.37	Down	0.0061793	K	PrkA family serine protein kinase OS=Azotobacter chroococcum NCIMB 8003 OX=1328314 GN=Achr_4780 PE=4 SV=1	Achr_4780	1	1.89e-06	146.27	IYIVK(1)VPYCLR	2	-1.5539	15	1.15	1.489	1.913	0.452	0.561	0.673	0.69	0.674	0.669	Cytoplasmic	GO:0006464 cellular protein modification process; GO:0006468 protein phosphorylation; GO:0006793 phosphorus metabolic process; GO:0006796 phosphate-containing compound metabolic process; GO:0006807 nitrogen compound metabolic process; GO:0006950 response to stress; GO:0006995 cellular response to nitrogen starvation; GO:0007154 cell communication; GO:0008152 metabolic process; GO:0009267 cellular…		GO:0003824 catalytic activity; GO:0004672 protein kinase activity; GO:0016301 kinase activity; GO:0016740 transferase activity; GO:0016772 transferase activity, transferring phosphorus-containing groups; GO:0016773 phosphotransferase activity, alcohol group as acceptor;	K07180	prkA; serine protein kinase		PF08298	PrkA AAA domain
A0A0C4WGC4	380	0.256	Down	0.000102538	K	PrkA family serine protein kinase OS=Azotobacter chroococcum NCIMB 8003 OX=1328314 GN=Achr_4780 PE=4 SV=1	Achr_4780	1	2.25e-17	154.09	LKEPENSNIYSK(1)MR	2	-0.30621	26	1.425	1.447	1.63	0.337	0.374	0.441	0.292			Cytoplasmic	GO:0006464 cellular protein modification process; GO:0006468 protein phosphorylation; GO:0006793 phosphorus metabolic process; GO:0006796 phosphate-containing compound metabolic process; GO:0006807 nitrogen compound metabolic process; GO:0006950 response to stress; GO:0006995 cellular response to nitrogen starvation; GO:0007154 cell communication; GO:0008152 metabolic process; GO:0009267 cellular…		GO:0003824 catalytic activity; GO:0004672 protein kinase activity; GO:0016301 kinase activity; GO:0016740 transferase activity; GO:0016772 transferase activity, transferring phosphorus-containing groups; GO:0016773 phosphotransferase activity, alcohol group as acceptor;	K07180	prkA; serine protein kinase		PF08298	PrkA AAA domain
A0A0C4WGC4	395	1.705	Up	0.00020254	K	PrkA family serine protein kinase OS=Azotobacter chroococcum NCIMB 8003 OX=1328314 GN=Achr_4780 PE=4 SV=1	Achr_4780	1	4.72e-45	184.65	VYDGENLKDTDPK(1)AK	2	-0.62889	15	0.672	0.718	0.765	1.197	1.267	1.21	1.184	1.175	1.229	Cytoplasmic	GO:0006464 cellular protein modification process; GO:0006468 protein phosphorylation; GO:0006793 phosphorus metabolic process; GO:0006796 phosphate-containing compound metabolic process; GO:0006807 nitrogen compound metabolic process; GO:0006950 response to stress; GO:0006995 cellular response to nitrogen starvation; GO:0007154 cell communication; GO:0008152 metabolic process; GO:0009267 cellular…		GO:0003824 catalytic activity; GO:0004672 protein kinase activity; GO:0016301 kinase activity; GO:0016740 transferase activity; GO:0016772 transferase activity, transferring phosphorus-containing groups; GO:0016773 phosphotransferase activity, alcohol group as acceptor;	K07180	prkA; serine protein kinase		PF08298	PrkA AAA domain
A0A0C4WGC4	608	0.505	Down	0.00055563	K	PrkA family serine protein kinase OS=Azotobacter chroococcum NCIMB 8003 OX=1328314 GN=Achr_4780 PE=4 SV=1	Achr_4780	1	5.04e-05	108.4	EDQQK(1)HNDFVTR	3	-1.4155	8	1.141	1.223	1.261	0.627		0.594			0.371	Cytoplasmic	GO:0006464 cellular protein modification process; GO:0006468 protein phosphorylation; GO:0006793 phosphorus metabolic process; GO:0006796 phosphate-containing compound metabolic process; GO:0006807 nitrogen compound metabolic process; GO:0006950 response to stress; GO:0006995 cellular response to nitrogen starvation; GO:0007154 cell communication; GO:0008152 metabolic process; GO:0009267 cellular…		GO:0003824 catalytic activity; GO:0004672 protein kinase activity; GO:0016301 kinase activity; GO:0016740 transferase activity; GO:0016772 transferase activity, transferring phosphorus-containing groups; GO:0016773 phosphotransferase activity, alcohol group as acceptor;	K07180	prkA; serine protein kinase		PF08298	PrkA AAA domain
A0A0C4WGC4	340	0.486	Down	0.000118634	K	PrkA family serine protein kinase OS=Azotobacter chroococcum NCIMB 8003 OX=1328314 GN=Achr_4780 PE=4 SV=1	Achr_4780	1	6.04e-33	181.44	IYDK(1)LLTHSSLAK	3	-1.0941	16	1.517	1.473	1.377	0.683	0.675	0.763	0.59	0.632	0.613	Cytoplasmic	GO:0006464 cellular protein modification process; GO:0006468 protein phosphorylation; GO:0006793 phosphorus metabolic process; GO:0006796 phosphate-containing compound metabolic process; GO:0006807 nitrogen compound metabolic process; GO:0006950 response to stress; GO:0006995 cellular response to nitrogen starvation; GO:0007154 cell communication; GO:0008152 metabolic process; GO:0009267 cellular…		GO:0003824 catalytic activity; GO:0004672 protein kinase activity; GO:0016301 kinase activity; GO:0016740 transferase activity; GO:0016772 transferase activity, transferring phosphorus-containing groups; GO:0016773 phosphotransferase activity, alcohol group as acceptor;	K07180	prkA; serine protein kinase		PF08298	PrkA AAA domain
A0A0C4WGG4	103	0.556	Down	9.8441e-05	K	Anthranilate synthase component II (Glutamine amido-transferase) OS=Azotobacter chroococcum NCIMB 8003 OX=1328314 GN=trpGD PE=4 SV=1	trpGD	1	1.34e-07	122.51	VAMHGK(1)TSPVFHR	3	0.35492	12	1.482	1.422	1.396	0.815	0.829	0.745	0.62	0.554	0.493	Cytoplasmic				K01658	trpG; anthranilate synthase component II [EC:4.1.3.27]	avl00400 Phenylalanine, tyrosine and tryptophan biosynthesis - Azotobacter vinelandii CA; avl01100 Metabolic pathways - Azotobacter vinelandii CA; avl01110 Biosynthesis of secondary metabolites - Azotobacter vinelandii CA; avl01130 Biosynthesis of antibiotics - Azotobacter vinelandii CA; avl01230 Biosynthesis of amino acids - Azotobacter vinelandii CA; avl02024 Quorum sensing - Azotobacter vinela…	PF00117	Glutamine amidotransferase class-I
A0A0C4WGI8	73	2.106	Up	0.000139826	K	Cyclic nucleotide-binding domain/CBS domain pair/putative nucleotidyltransferase domain protein OS=Azotobacter chroococcum NCIMB 8003 OX=1328314 GN=Achr_5790 PE=4 SV=1	Achr_5790	1	1.83e-16	128.57	VEHLHIIK(1)QGHVLGQR	3	-1.3077	9	0.647	0.605	0.586	1.395	1.273	1.203	1.375	1.275	1.21	Cytoplasmic				K07182	K07182; CBS domain-containing protein		PF00027; PF00571; PF03445; PF10335	Cyclic nucleotide-binding domain; CBS domain; Putative nucleotidyltransferase DUF294; Putative nucleotidyltransferase substrate binding domain
A0A0C4WGK0	455	1.842	Up	0.0008404	K	Acyl-CoA dehydrogenase NM domain-like OS=Azotobacter chroococcum NCIMB 8003 OX=1328314 GN=Achr_6040 PE=3 SV=1	Achr_6040	1	8.19e-10	110.88	K(1)VLMTQGESLK	2	-1.5908	18	0.653	0.76	0.612	1.214	1.215	1.302	1.119	1.284	1.316	Cytoplasmic							PF02771; PF02770; PF00441; PF12806	Acyl-CoA dehydrogenase, N-terminal domain; Acyl-CoA dehydrogenase, middle domain; Acyl-CoA dehydrogenase, C-terminal domain; Acetyl-CoA dehydrogenase C-terminal like
A0A0C4WGK0	465	2.017	Up	3.5643e-05	K	Acyl-CoA dehydrogenase NM domain-like OS=Azotobacter chroococcum NCIMB 8003 OX=1328314 GN=Achr_6040 PE=3 SV=1	Achr_6040	1	3.59e-83	224.49	VLMTQGESLK(1)AFTR	2	-1.3284	20	0.646	0.581	0.606	1.214	1.217	1.266	1.346	1.288	1.405	Cytoplasmic							PF02771; PF02770; PF00441; PF12806	Acyl-CoA dehydrogenase, N-terminal domain; Acyl-CoA dehydrogenase, middle domain; Acyl-CoA dehydrogenase, C-terminal domain; Acetyl-CoA dehydrogenase C-terminal like
A0A0C4WGK0	473	1.852	Up	4.7261e-06	K	Acyl-CoA dehydrogenase NM domain-like OS=Azotobacter chroococcum NCIMB 8003 OX=1328314 GN=Achr_6040 PE=3 SV=1	Achr_6040	1	0.00526	56.091	IVHK(1)FCK	2	-1.5252	9	0.564	0.598	0.58	1.092	1.046	1.089	1.652	1.495	1.511	Cytoplasmic							PF02771; PF02770; PF00441; PF12806	Acyl-CoA dehydrogenase, N-terminal domain; Acyl-CoA dehydrogenase, middle domain; Acyl-CoA dehydrogenase, C-terminal domain; Acetyl-CoA dehydrogenase C-terminal like
A0A0C4WGL8	31	1.986	Up	1.8106e-07	K	Phosphoribosyl-ATP pyrophosphatase OS=Azotobacter chroococcum NCIMB 8003 OX=1328314 GN=hisE PE=3 SV=1	hisE	1	2.34e-75	240.82	NAAPDSSYVASLYHK(1)GLNK	3	-2.2063	18	0.68	0.679	0.672	1.368	1.345	1.321	1.12	1.198	1.09	Cytoplasmic	GO:0009605 response to external stimulus; GO:0009607 response to biotic stimulus; GO:0040007 growth; GO:0043207 response to external biotic stimulus; GO:0044403 symbiosis, encompassing mutualism through parasitism; GO:0044419 interspecies interaction between organisms; GO:0050896 response to stimulus; GO:0051701 interaction with host; GO:0051704 multi-organism process; GO:0051707 response to othe…	GO:0005618 cell wall; GO:0005623 cell; GO:0030312 external encapsulating structure; GO:0044464 cell part; GO:0071944 cell periphery;	GO:0000287 magnesium ion binding; GO:0005488 binding; GO:0043167 ion binding; GO:0043169 cation binding; GO:0046872 metal ion binding;	K01523	hisE; phosphoribosyl-ATP pyrophosphohydrolase [EC:3.6.1.31]	avl00340 Histidine metabolism - Azotobacter vinelandii CA; avl01100 Metabolic pathways - Azotobacter vinelandii CA; avl01110 Biosynthesis of secondary metabolites - Azotobacter vinelandii CA; avl01230 Biosynthesis of amino acids - Azotobacter vinelandii CA;
A0A0C4WGM5	363	1.658	Up	0.042837	K	Glutamate synthase subunit beta OS=Azotobacter chroococcum NCIMB 8003 OX=1328314 GN=gltD PE=4 SV=1	gltD	1	2.04e-11	125.14	VEGVK(1)VVETR	2	-2.0065	19	0.591	0.657	0.757	0.803	1.233	1.289	1.468	1.301	1.395	Cytoplasmic	GO:0006082 organic acid metabolic process; GO:0006520 cellular amino acid metabolic process; GO:0006536 glutamate metabolic process; GO:0006537 glutamate biosynthetic process; GO:0006807 nitrogen compound metabolic process; GO:0008152 metabolic process; GO:0008652 cellular amino acid biosynthetic process; GO:0009058 biosynthetic process; GO:0009064 glutamine family amino acid metabolic process; G…	GO:0005622 intracellular; GO:0005623 cell; GO:0005737 cytoplasm; GO:0005829 cytosol; GO:0044424 intracellular part; GO:0044444 cytoplasmic part; GO:0044464 cell part;	GO:0003824 catalytic activity; GO:0004355 glutamate synthase (NADPH) activity; GO:0015930 glutamate synthase activity; GO:0016491 oxidoreductase activity; GO:0016638 oxidoreductase activity, acting on the CH-NH2 group of donors; GO:0016639 oxidoreductase activity, acting on the CH-NH2 group of donors, NAD or NADP as acceptor; GO:0045181 glutamate synthase activity, NAD(P)H as acceptor;	K00266	gltD; glutamate synthase (NADPH/NADH) small chain [EC:1.4.1.13 1.4.1.14]	avl00250 Alanine, aspartate and glutamate metabolism - Azotobacter vinelandii CA; avl00910 Nitrogen metabolism - Azotobacter vinelandii CA; avl01100 Metabolic pathways - Azotobacter vinelandii CA; avl01110 Biosynthesis of secondary metabolites - Azotobacter vinelandii CA; avl01120 Microbial metabolism in diverse environments - Azotobacter vinelandii CA; avl01130 Biosynthesis of antibiotics - Azot…	PF07992	Pyridine nucleotide-disulphide oxidoreductase
A0A0C4WGN0	239	0.494	Down	0.00061583	K	Branched-chain-amino-acid aminotransferase OS=Azotobacter chroococcum NCIMB 8003 OX=1328314 GN=ilvE PE=3 SV=1	ilvE	1	3.98e-10	134.66	EMGVEIVEK(1)R	2	-2.4081	16	1.274	1.595	1.483	0.756	0.691	0.702	0.619	0.669	0.561	Cytoplasmic				K00826	E2.6.1.42, ilvE; branched-chain amino acid aminotransferase [EC:2.6.1.42]	avl00270 Cysteine and methionine metabolism - Azotobacter vinelandii CA; avl00280 Valine, leucine and isoleucine degradation - Azotobacter vinelandii CA; avl00290 Valine, leucine and isoleucine biosynthesis - Azotobacter vinelandii CA; avl00770 Pantothenate and CoA biosynthesis - Azotobacter vinelandii CA; avl01100 Metabolic pathways - Azotobacter vinelandii CA; avl01110 Biosynthesis of secondary…	PF01063	Aminotransferase class IV
A0A0C4WGN1	202	2.669	Up	0.0007805	K	Putative lipopolysaccharide core biosynthesis protein OS=Azotobacter chroococcum NCIMB 8003 OX=1328314 GN=waaX PE=4 SV=1	waaX	1	8.81e-05	109.88	DLACLDK(1)VAK	2	-1.382	8		0.454	0.485	1.14	1.262	1.357	1.217	1.437	1.516	Periplasmic
A0A0C4WGN6	134	0.638	Down	8.3789e-05	K	Phosphomethylpyrimidine synthase OS=Azotobacter chroococcum NCIMB 8003 OX=1328314 GN=thiC PE=3 SV=1	thiC	1	2.03e-09	112.7	AK(1)AGANVSQMHYAK	2	-1.6135	6	1.148	1.102	1.12	0.717		0.716		0.529		Cytoplasmic	GO:0006725 cellular aromatic compound metabolic process; GO:0006766 vitamin metabolic process; GO:0006767 water-soluble vitamin metabolic process; GO:0006772 thiamine metabolic process; GO:0006790 sulfur compound metabolic process; GO:0006807 nitrogen compound metabolic process; GO:0008152 metabolic process; GO:0009058 biosynthetic process; GO:0009110 vitamin biosynthetic process; GO:0009228 thia…	GO:0005622 intracellular; GO:0005623 cell; GO:0005737 cytoplasm; GO:0005829 cytosol; GO:0044424 intracellular part; GO:0044444 cytoplasmic part; GO:0044464 cell part;	GO:0003824 catalytic activity;	K03147	thiC; phosphomethylpyrimidine synthase [EC:4.1.99.17]	avl00730 Thiamine metabolism - Azotobacter vinelandii CA; avl01100 Metabolic pathways - Azotobacter vinelandii CA;	PF13667; PF01964	ThiC-associated domain ; ThiC family
A0A0C4WGN6	585	0.477	Down	0.0135824	K	Phosphomethylpyrimidine synthase OS=Azotobacter chroococcum NCIMB 8003 OX=1328314 GN=thiC PE=3 SV=1	thiC	1	6.89e-05	90.306	FCSMK(1)ITQEVR	2	3.8938	5	1.259	1.074			0.537	0.576				Cytoplasmic	GO:0006725 cellular aromatic compound metabolic process; GO:0006766 vitamin metabolic process; GO:0006767 water-soluble vitamin metabolic process; GO:0006772 thiamine metabolic process; GO:0006790 sulfur compound metabolic process; GO:0006807 nitrogen compound metabolic process; GO:0008152 metabolic process; GO:0009058 biosynthetic process; GO:0009110 vitamin biosynthetic process; GO:0009228 thia…	GO:0005622 intracellular; GO:0005623 cell; GO:0005737 cytoplasm; GO:0005829 cytosol; GO:0044424 intracellular part; GO:0044444 cytoplasmic part; GO:0044464 cell part;	GO:0003824 catalytic activity;	K03147	thiC; phosphomethylpyrimidine synthase [EC:4.1.99.17]	avl00730 Thiamine metabolism - Azotobacter vinelandii CA; avl01100 Metabolic pathways - Azotobacter vinelandii CA;	PF13667; PF01964	ThiC-associated domain ; ThiC family
A0A0C4WGP4	470	2.271	Up	4.1554e-06	K	DNA topoisomerase 4 subunit A OS=Azotobacter chroococcum NCIMB 8003 OX=1328314 GN=parC PE=3 SV=1	parC	1	6.55e-25	169.57	K(1)ELLADAETYGDAR	2	-0.61768	9	0.601	0.616	0.563	1.333	1.339	1.371	1.211	1.222	1.339	Cytoplasmic	GO:0000819 sister chromatid segregation; GO:0006139 nucleobase-containing compound metabolic process; GO:0006259 DNA metabolic process; GO:0006265 DNA topological change; GO:0006276 plasmid maintenance; GO:0006725 cellular aromatic compound metabolic process; GO:0006807 nitrogen compound metabolic process; GO:0006996 organelle organization; GO:0007049 cell cycle; GO:0007059 chromosome segregation…	GO:0005622 intracellular; GO:0005623 cell; GO:0005737 cytoplasm; GO:0005829 cytosol; GO:0005886 plasma membrane; GO:0009330 DNA topoisomerase complex (ATP-hydrolyzing); GO:0016020 membrane; GO:0019897 extrinsic component of plasma membrane; GO:0019898 extrinsic component of membrane; GO:0032991 macromolecular complex; GO:0044424 intracellular part; GO:0044425 membrane part; GO:0044444 cytoplasmic…	GO:0003676 nucleic acid binding; GO:0003677 DNA binding; GO:0005488 binding; GO:0097159 organic cyclic compound binding; GO:1901363 heterocyclic compound binding;	K02621	parC; topoisomerase IV subunit A [EC:5.99.1.-]
A0A0C4WGP7	97	1.875	Up	0.0002567	K	SsrA-binding protein OS=Azotobacter chroococcum NCIMB 8003 OX=1328314 GN=smpB PE=3 SV=1	smpB	1	2.14e-07	135.63	ELGK(1)LFGAVQQK	2	-2.1006	8	0.655	0.635		1.206	1.165	1.257	1.247	1.241	1.245	Cytoplasmic	GO:0006464 cellular protein modification process; GO:0006807 nitrogen compound metabolic process; GO:0008152 metabolic process; GO:0009987 cellular process; GO:0019538 protein metabolic process; GO:0036211 protein modification process; GO:0043170 macromolecule metabolic process; GO:0043412 macromolecule modification; GO:0044237 cellular metabolic process; GO:0044238 primary metabolic process; GO:…	GO:0005622 intracellular; GO:0005623 cell; GO:0005737 cytoplasm; GO:0005829 cytosol; GO:0044424 intracellular part; GO:0044444 cytoplasmic part; GO:0044464 cell part;	GO:0003676 nucleic acid binding; GO:0003723 RNA binding; GO:0005488 binding; GO:0097159 organic cyclic compound binding; GO:1901363 heterocyclic compound binding;	K03664	smpB; SsrA-binding protein
A0A0C4WGQ1	95	0.405	Down	0.00084252	K	Carbamoyl-phosphate synthase small chain OS=Azotobacter chroococcum NCIMB 8003 OX=1328314 GN=carA PE=3 SV=1	carA	1	9.82e-10	170.95	NK(1)QSLPDYLR	2	-2.479	8	1.536	1.49	1.361	0.555		0.629	0.465	0.559	0.569	Cytoplasmic	GO:0000050 urea cycle; GO:0006082 organic acid metabolic process; GO:0006139 nucleobase-containing compound metabolic process; GO:0006206 pyrimidine nucleobase metabolic process; GO:0006207 'de novo' pyrimidine nucleobase biosynthetic process; GO:0006220 pyrimidine nucleotide metabolic process; GO:0006221 pyrimidine nucleotide biosynthetic process; GO:0006520 cellular amino acid metabolic process…	GO:0005622 intracellular; GO:0005623 cell; GO:0005737 cytoplasm; GO:0005829 cytosol; GO:0005951 carbamoyl-phosphate synthase complex; GO:0032991 macromolecular complex; GO:0044424 intracellular part; GO:0044444 cytoplasmic part; GO:0044464 cell part; GO:1902494 catalytic complex;	GO:0003824 catalytic activity; GO:0004088 carbamoyl-phosphate synthase (glutamine-hydrolyzing) activity; GO:0016874 ligase activity; GO:0016879 ligase activity, forming carbon-nitrogen bonds; GO:0016884 carbon-nitrogen ligase activity, with glutamine as amido-N-donor;	K01956	carA, CPA1; carbamoyl-phosphate synthase small subunit [EC:6.3.5.5]	avl00240 Pyrimidine metabolism - Azotobacter vinelandii CA; avl00250 Alanine, aspartate and glutamate metabolism - Azotobacter vinelandii CA; avl01100 Metabolic pathways - Azotobacter vinelandii CA;	PF00988; PF00117	Carbamoyl-phosphate synthase small chain, CPSase domain; Glutamine amidotransferase class-I
A0A0C4WGQ5	145	1.516	Up	0.00111735	K	Transcription termination/antitermination protein NusA OS=Azotobacter chroococcum NCIMB 8003 OX=1328314 GN=nusA PE=3 SV=1	nusA	1	0.000477	66.664	VGEIISGSVK(1)K	2	-1.2183	8	0.752		0.816	1.2	1.202	1.163	1.158	1.142	1.101	Cytoplasmic	GO:0001121 transcription from bacterial-type RNA polymerase promoter; GO:0001125 transcription termination from bacterial-type RNA polymerase promoter; GO:0006139 nucleobase-containing compound metabolic process; GO:0006351 transcription, DNA-templated; GO:0006353 DNA-templated transcription, termination; GO:0006355 regulation of transcription, DNA-templated; GO:0006725 cellular aromatic compound…	GO:0005622 intracellular; GO:0005623 cell; GO:0005737 cytoplasm; GO:0005829 cytosol; GO:0044424 intracellular part; GO:0044444 cytoplasmic part; GO:0044464 cell part;	GO:0001000 bacterial-type RNA polymerase core enzyme binding; GO:0005488 binding; GO:0005515 protein binding; GO:0019899 enzyme binding; GO:0019904 protein domain specific binding; GO:0043175 RNA polymerase core enzyme binding; GO:0070063 RNA polymerase binding;	K02600	nusA; N utilization substance protein A		PF08529; PF00575; PF13184	NusA N-terminal domain; S1 RNA binding domain; NusA-like KH domain
A0A0C4WGQ5	113	0.404	Down	4.3251e-07	K	Transcription termination/antitermination protein NusA OS=Azotobacter chroococcum NCIMB 8003 OX=1328314 GN=nusA PE=3 SV=1	nusA	1	1.54e-12	169.81	IAAQTAK(1)QVIVQK	2	-1.6801	14	1.591	1.626	1.535	0.641	0.633	0.645	0.492	0.506	0.471	Cytoplasmic	GO:0001121 transcription from bacterial-type RNA polymerase promoter; GO:0001125 transcription termination from bacterial-type RNA polymerase promoter; GO:0006139 nucleobase-containing compound metabolic process; GO:0006351 transcription, DNA-templated; GO:0006353 DNA-templated transcription, termination; GO:0006355 regulation of transcription, DNA-templated; GO:0006725 cellular aromatic compound…	GO:0005622 intracellular; GO:0005623 cell; GO:0005737 cytoplasm; GO:0005829 cytosol; GO:0044424 intracellular part; GO:0044444 cytoplasmic part; GO:0044464 cell part;	GO:0001000 bacterial-type RNA polymerase core enzyme binding; GO:0005488 binding; GO:0005515 protein binding; GO:0019899 enzyme binding; GO:0019904 protein domain specific binding; GO:0043175 RNA polymerase core enzyme binding; GO:0070063 RNA polymerase binding;	K02600	nusA; N utilization substance protein A		PF08529; PF00575; PF13184	NusA N-terminal domain; S1 RNA binding domain; NusA-like KH domain
A0A0C4WGQ7	79	0.6	Down	0.00010203	K	Polyribonucleotide nucleotidyltransferase OS=Azotobacter chroococcum NCIMB 8003 OX=1328314 GN=pnp PE=3 SV=1	pnp	1	0.000905	76.833	IPGGFFK(1)R	2	-1.9566	9	1.238	1.302	1.326	0.77	0.809	0.739	0.79	0.82	0.785	Cytoplasmic	GO:0006139 nucleobase-containing compound metabolic process; GO:0006401 RNA catabolic process; GO:0006402 mRNA catabolic process; GO:0006725 cellular aromatic compound metabolic process; GO:0006807 nitrogen compound metabolic process; GO:0006950 response to stress; GO:0008152 metabolic process; GO:0009056 catabolic process; GO:0009057 macromolecule catabolic process; GO:0009266 response to temper…	GO:0005618 cell wall; GO:0005622 intracellular; GO:0005623 cell; GO:0005737 cytoplasm; GO:0005829 cytosol; GO:0005886 plasma membrane; GO:0016020 membrane; GO:0030312 external encapsulating structure; GO:0044424 intracellular part; GO:0044444 cytoplasmic part; GO:0044464 cell part; GO:0071944 cell periphery;	GO:0000166 nucleotide binding; GO:0000175 3'-5'-exoribonuclease activity; GO:0003676 nucleic acid binding; GO:0003723 RNA binding; GO:0003729 mRNA binding; GO:0003824 catalytic activity; GO:0004518 nuclease activity; GO:0004527 exonuclease activity; GO:0004532 exoribonuclease activity; GO:0004540 ribonuclease activity; GO:0004654 polyribonucleotide nucleotidyltransferase activity; GO:0005488 bind…	K00962	pnp, PNPT1; polyribonucleotide nucleotidyltransferase [EC:2.7.7.8]	avl03018 RNA degradation - Azotobacter vinelandii CA;	PF01138; PF03725; PF03726; PF00013; PF00575	3' exoribonuclease family, domain 1; 3' exoribonuclease family, domain 2; Polyribonucleotide nucleotidyltransferase, RNA binding domain; KH domain; S1 RNA binding domain
A0A0C4WGQ7	315	0.624	Down	0.0003964	K	Polyribonucleotide nucleotidyltransferase OS=Azotobacter chroococcum NCIMB 8003 OX=1328314 GN=pnp PE=3 SV=1	pnp	1	1.84e-05	133.98	ENIVDGK(1)PR	2	-1.2149	10	1.169	1.309	1.267	0.776	0.745	0.817	0.869	0.887	0.805	Cytoplasmic	GO:0006139 nucleobase-containing compound metabolic process; GO:0006401 RNA catabolic process; GO:0006402 mRNA catabolic process; GO:0006725 cellular aromatic compound metabolic process; GO:0006807 nitrogen compound metabolic process; GO:0006950 response to stress; GO:0008152 metabolic process; GO:0009056 catabolic process; GO:0009057 macromolecule catabolic process; GO:0009266 response to temper…	GO:0005618 cell wall; GO:0005622 intracellular; GO:0005623 cell; GO:0005737 cytoplasm; GO:0005829 cytosol; GO:0005886 plasma membrane; GO:0016020 membrane; GO:0030312 external encapsulating structure; GO:0044424 intracellular part; GO:0044444 cytoplasmic part; GO:0044464 cell part; GO:0071944 cell periphery;	GO:0000166 nucleotide binding; GO:0000175 3'-5'-exoribonuclease activity; GO:0003676 nucleic acid binding; GO:0003723 RNA binding; GO:0003729 mRNA binding; GO:0003824 catalytic activity; GO:0004518 nuclease activity; GO:0004527 exonuclease activity; GO:0004532 exoribonuclease activity; GO:0004540 ribonuclease activity; GO:0004654 polyribonucleotide nucleotidyltransferase activity; GO:0005488 bind…	K00962	pnp, PNPT1; polyribonucleotide nucleotidyltransferase [EC:2.7.7.8]	avl03018 RNA degradation - Azotobacter vinelandii CA;	PF01138; PF03725; PF03726; PF00013; PF00575	3' exoribonuclease family, domain 1; 3' exoribonuclease family, domain 2; Polyribonucleotide nucleotidyltransferase, RNA binding domain; KH domain; S1 RNA binding domain
A0A0C4WGQ7	419	0.365	Down	0.0066584	K	Polyribonucleotide nucleotidyltransferase OS=Azotobacter chroococcum NCIMB 8003 OX=1328314 GN=pnp PE=3 SV=1	pnp	1	4.67e-06	76.196	GVQAMLPK(1)GDEFPYTVR	2	0.74492	9	1.507	1.465	1.454	0.455	0.561	0.598	0.615		0.485	Cytoplasmic	GO:0006139 nucleobase-containing compound metabolic process; GO:0006401 RNA catabolic process; GO:0006402 mRNA catabolic process; GO:0006725 cellular aromatic compound metabolic process; GO:0006807 nitrogen compound metabolic process; GO:0006950 response to stress; GO:0008152 metabolic process; GO:0009056 catabolic process; GO:0009057 macromolecule catabolic process; GO:0009266 response to temper…	GO:0005618 cell wall; GO:0005622 intracellular; GO:0005623 cell; GO:0005737 cytoplasm; GO:0005829 cytosol; GO:0005886 plasma membrane; GO:0016020 membrane; GO:0030312 external encapsulating structure; GO:0044424 intracellular part; GO:0044444 cytoplasmic part; GO:0044464 cell part; GO:0071944 cell periphery;	GO:0000166 nucleotide binding; GO:0000175 3'-5'-exoribonuclease activity; GO:0003676 nucleic acid binding; GO:0003723 RNA binding; GO:0003729 mRNA binding; GO:0003824 catalytic activity; GO:0004518 nuclease activity; GO:0004527 exonuclease activity; GO:0004532 exoribonuclease activity; GO:0004540 ribonuclease activity; GO:0004654 polyribonucleotide nucleotidyltransferase activity; GO:0005488 bind…	K00962	pnp, PNPT1; polyribonucleotide nucleotidyltransferase [EC:2.7.7.8]	avl03018 RNA degradation - Azotobacter vinelandii CA;	PF01138; PF03725; PF03726; PF00013; PF00575	3' exoribonuclease family, domain 1; 3' exoribonuclease family, domain 2; Polyribonucleotide nucleotidyltransferase, RNA binding domain; KH domain; S1 RNA binding domain
A0A0C4WGQ7	566	0.437	Down	0.00023556	K	Polyribonucleotide nucleotidyltransferase OS=Azotobacter chroococcum NCIMB 8003 OX=1328314 GN=pnp PE=3 SV=1	pnp	1	0.0027	87.251	IDQDK(1)IR	2	0.7021	7	1.305	1.363	1.288	0.601	0.551		0.561		0.546	Cytoplasmic	GO:0006139 nucleobase-containing compound metabolic process; GO:0006401 RNA catabolic process; GO:0006402 mRNA catabolic process; GO:0006725 cellular aromatic compound metabolic process; GO:0006807 nitrogen compound metabolic process; GO:0006950 response to stress; GO:0008152 metabolic process; GO:0009056 catabolic process; GO:0009057 macromolecule catabolic process; GO:0009266 response to temper…	GO:0005618 cell wall; GO:0005622 intracellular; GO:0005623 cell; GO:0005737 cytoplasm; GO:0005829 cytosol; GO:0005886 plasma membrane; GO:0016020 membrane; GO:0030312 external encapsulating structure; GO:0044424 intracellular part; GO:0044444 cytoplasmic part; GO:0044464 cell part; GO:0071944 cell periphery;	GO:0000166 nucleotide binding; GO:0000175 3'-5'-exoribonuclease activity; GO:0003676 nucleic acid binding; GO:0003723 RNA binding; GO:0003729 mRNA binding; GO:0003824 catalytic activity; GO:0004518 nuclease activity; GO:0004527 exonuclease activity; GO:0004532 exoribonuclease activity; GO:0004540 ribonuclease activity; GO:0004654 polyribonucleotide nucleotidyltransferase activity; GO:0005488 bind…	K00962	pnp, PNPT1; polyribonucleotide nucleotidyltransferase [EC:2.7.7.8]	avl03018 RNA degradation - Azotobacter vinelandii CA;	PF01138; PF03725; PF03726; PF00013; PF00575	3' exoribonuclease family, domain 1; 3' exoribonuclease family, domain 2; Polyribonucleotide nucleotidyltransferase, RNA binding domain; KH domain; S1 RNA binding domain
A0A0C4WGQ7	338	0.317	Down	0.0092012	K	Polyribonucleotide nucleotidyltransferase OS=Azotobacter chroococcum NCIMB 8003 OX=1328314 GN=pnp PE=3 SV=1	pnp	1	6.53e-26	146.37	IEVGVLPK(1)THGSALFTR	3	-1.5649	15	1.472	1.988	1.406	0.527	0.517	0.499	0.593	0.54	0.549	Cytoplasmic	GO:0006139 nucleobase-containing compound metabolic process; GO:0006401 RNA catabolic process; GO:0006402 mRNA catabolic process; GO:0006725 cellular aromatic compound metabolic process; GO:0006807 nitrogen compound metabolic process; GO:0006950 response to stress; GO:0008152 metabolic process; GO:0009056 catabolic process; GO:0009057 macromolecule catabolic process; GO:0009266 response to temper…	GO:0005618 cell wall; GO:0005622 intracellular; GO:0005623 cell; GO:0005737 cytoplasm; GO:0005829 cytosol; GO:0005886 plasma membrane; GO:0016020 membrane; GO:0030312 external encapsulating structure; GO:0044424 intracellular part; GO:0044444 cytoplasmic part; GO:0044464 cell part; GO:0071944 cell periphery;	GO:0000166 nucleotide binding; GO:0000175 3'-5'-exoribonuclease activity; GO:0003676 nucleic acid binding; GO:0003723 RNA binding; GO:0003729 mRNA binding; GO:0003824 catalytic activity; GO:0004518 nuclease activity; GO:0004527 exonuclease activity; GO:0004532 exoribonuclease activity; GO:0004540 ribonuclease activity; GO:0004654 polyribonucleotide nucleotidyltransferase activity; GO:0005488 bind…	K00962	pnp, PNPT1; polyribonucleotide nucleotidyltransferase [EC:2.7.7.8]	avl03018 RNA degradation - Azotobacter vinelandii CA;	PF01138; PF03725; PF03726; PF00013; PF00575	3' exoribonuclease family, domain 1; 3' exoribonuclease family, domain 2; Polyribonucleotide nucleotidyltransferase, RNA binding domain; KH domain; S1 RNA binding domain
A0A0C4WGQ7	663	0.387	Down	2.3089e-07	K	Polyribonucleotide nucleotidyltransferase OS=Azotobacter chroococcum NCIMB 8003 OX=1328314 GN=pnp PE=3 SV=1	pnp	1	0.00104	98.009	IEK(1)VTDVLK	2	-2.535	9	1.506	1.542	1.544	0.588	0.581	0.608	0.591	0.619	0.644	Cytoplasmic	GO:0006139 nucleobase-containing compound metabolic process; GO:0006401 RNA catabolic process; GO:0006402 mRNA catabolic process; GO:0006725 cellular aromatic compound metabolic process; GO:0006807 nitrogen compound metabolic process; GO:0006950 response to stress; GO:0008152 metabolic process; GO:0009056 catabolic process; GO:0009057 macromolecule catabolic process; GO:0009266 response to temper…	GO:0005618 cell wall; GO:0005622 intracellular; GO:0005623 cell; GO:0005737 cytoplasm; GO:0005829 cytosol; GO:0005886 plasma membrane; GO:0016020 membrane; GO:0030312 external encapsulating structure; GO:0044424 intracellular part; GO:0044444 cytoplasmic part; GO:0044464 cell part; GO:0071944 cell periphery;	GO:0000166 nucleotide binding; GO:0000175 3'-5'-exoribonuclease activity; GO:0003676 nucleic acid binding; GO:0003723 RNA binding; GO:0003729 mRNA binding; GO:0003824 catalytic activity; GO:0004518 nuclease activity; GO:0004527 exonuclease activity; GO:0004532 exoribonuclease activity; GO:0004540 ribonuclease activity; GO:0004654 polyribonucleotide nucleotidyltransferase activity; GO:0005488 bind…	K00962	pnp, PNPT1; polyribonucleotide nucleotidyltransferase [EC:2.7.7.8]	avl03018 RNA degradation - Azotobacter vinelandii CA;	PF01138; PF03725; PF03726; PF00013; PF00575	3' exoribonuclease family, domain 1; 3' exoribonuclease family, domain 2; Polyribonucleotide nucleotidyltransferase, RNA binding domain; KH domain; S1 RNA binding domain
A0A0C4WGQ7	630	0.38	Down	0.000118694	K	Polyribonucleotide nucleotidyltransferase OS=Azotobacter chroococcum NCIMB 8003 OX=1328314 GN=pnp PE=3 SV=1	pnp	1	0.000697	79.809	IYVGK(1)VER	2	-1.5536	5	1.42	1.391		0.535	0.533				0.501	Cytoplasmic	GO:0006139 nucleobase-containing compound metabolic process; GO:0006401 RNA catabolic process; GO:0006402 mRNA catabolic process; GO:0006725 cellular aromatic compound metabolic process; GO:0006807 nitrogen compound metabolic process; GO:0006950 response to stress; GO:0008152 metabolic process; GO:0009056 catabolic process; GO:0009057 macromolecule catabolic process; GO:0009266 response to temper…	GO:0005618 cell wall; GO:0005622 intracellular; GO:0005623 cell; GO:0005737 cytoplasm; GO:0005829 cytosol; GO:0005886 plasma membrane; GO:0016020 membrane; GO:0030312 external encapsulating structure; GO:0044424 intracellular part; GO:0044444 cytoplasmic part; GO:0044464 cell part; GO:0071944 cell periphery;	GO:0000166 nucleotide binding; GO:0000175 3'-5'-exoribonuclease activity; GO:0003676 nucleic acid binding; GO:0003723 RNA binding; GO:0003729 mRNA binding; GO:0003824 catalytic activity; GO:0004518 nuclease activity; GO:0004527 exonuclease activity; GO:0004532 exoribonuclease activity; GO:0004540 ribonuclease activity; GO:0004654 polyribonucleotide nucleotidyltransferase activity; GO:0005488 bind…	K00962	pnp, PNPT1; polyribonucleotide nucleotidyltransferase [EC:2.7.7.8]	avl03018 RNA degradation - Azotobacter vinelandii CA;	PF01138; PF03725; PF03726; PF00013; PF00575	3' exoribonuclease family, domain 1; 3' exoribonuclease family, domain 2; Polyribonucleotide nucleotidyltransferase, RNA binding domain; KH domain; S1 RNA binding domain
A0A0C4WGV2	162	0.598	Down	0.0041956	K	Peptide chain release factor 1 OS=Azotobacter chroococcum NCIMB 8003 OX=1328314 GN=prfA PE=3 SV=1	prfA	1	9.9e-15	84.266	IEILSENPGEHGGYK(1)EIITR	3	-0.81596	7	1.141	1.166	1.323	0.699	0.748			0.604	0.681	Cytoplasmic	GO:0006412 translation; GO:0006415 translational termination; GO:0006518 peptide metabolic process; GO:0006807 nitrogen compound metabolic process; GO:0008152 metabolic process; GO:0009058 biosynthetic process; GO:0009059 macromolecule biosynthetic process; GO:0009987 cellular process; GO:0010467 gene expression; GO:0016043 cellular component organization; GO:0019538 protein metabolic process; GO…	GO:0005622 intracellular; GO:0005623 cell; GO:0005737 cytoplasm; GO:0005829 cytosol; GO:0044424 intracellular part; GO:0044444 cytoplasmic part; GO:0044464 cell part;	GO:0003676 nucleic acid binding; GO:0003723 RNA binding; GO:0003747 translation release factor activity; GO:0005488 binding; GO:0008079 translation termination factor activity; GO:0008135 translation factor activity, RNA binding; GO:0016149 translation release factor activity, codon specific; GO:0043021 ribonucleoprotein complex binding; GO:0043022 ribosome binding; GO:0044877 macromolecular comp…	K02835	prfA, MTRF1, MRF1; peptide chain release factor 1		PF03462	PCRF domain
A0A0C4WGV7	26	0.556	Down	0.0079951	K	Uracil phosphoribosyltransferase OS=Azotobacter chroococcum NCIMB 8003 OX=1328314 GN=upp PE=3 SV=1	upp	1	0.00213	60.892	RADISTK(1)SFR	2	-3.1859	10	1.221	1.357	1.392		0.812	0.659	0.647	0.726	0.541	Cytoplasmic	GO:0006139 nucleobase-containing compound metabolic process; GO:0006206 pyrimidine nucleobase metabolic process; GO:0006213 pyrimidine nucleoside metabolic process; GO:0006220 pyrimidine nucleotide metabolic process; GO:0006221 pyrimidine nucleotide biosynthetic process; GO:0006222 UMP biosynthetic process; GO:0006725 cellular aromatic compound metabolic process; GO:0006753 nucleoside phosphate m…	GO:0005622 intracellular; GO:0005623 cell; GO:0005737 cytoplasm; GO:0005829 cytosol; GO:0044424 intracellular part; GO:0044444 cytoplasmic part; GO:0044464 cell part;	GO:0003824 catalytic activity; GO:0004845 uracil phosphoribosyltransferase activity; GO:0004849 uridine kinase activity; GO:0005488 binding; GO:0005515 protein binding; GO:0016301 kinase activity; GO:0016740 transferase activity; GO:0016757 transferase activity, transferring glycosyl groups; GO:0016763 transferase activity, transferring pentosyl groups; GO:0016772 transferase activity, transferri…	K00761	upp, UPRT; uracil phosphoribosyltransferase [EC:2.4.2.9]	avl00240 Pyrimidine metabolism - Azotobacter vinelandii CA; avl01100 Metabolic pathways - Azotobacter vinelandii CA;
A0A0C4WGV7	14	0.302	Down	0.0138174	K	Uracil phosphoribosyltransferase OS=Azotobacter chroococcum NCIMB 8003 OX=1328314 GN=upp PE=3 SV=1	upp	1	0.00388	92.319	HK(1)LGLMR	2	-0.098127	5	1.408	1.585			0.51	0.393	0.397			Cytoplasmic	GO:0006139 nucleobase-containing compound metabolic process; GO:0006206 pyrimidine nucleobase metabolic process; GO:0006213 pyrimidine nucleoside metabolic process; GO:0006220 pyrimidine nucleotide metabolic process; GO:0006221 pyrimidine nucleotide biosynthetic process; GO:0006222 UMP biosynthetic process; GO:0006725 cellular aromatic compound metabolic process; GO:0006753 nucleoside phosphate m…	GO:0005622 intracellular; GO:0005623 cell; GO:0005737 cytoplasm; GO:0005829 cytosol; GO:0044424 intracellular part; GO:0044444 cytoplasmic part; GO:0044464 cell part;	GO:0003824 catalytic activity; GO:0004845 uracil phosphoribosyltransferase activity; GO:0004849 uridine kinase activity; GO:0005488 binding; GO:0005515 protein binding; GO:0016301 kinase activity; GO:0016740 transferase activity; GO:0016757 transferase activity, transferring glycosyl groups; GO:0016763 transferase activity, transferring pentosyl groups; GO:0016772 transferase activity, transferri…	K00761	upp, UPRT; uracil phosphoribosyltransferase [EC:2.4.2.9]	avl00240 Pyrimidine metabolism - Azotobacter vinelandii CA; avl01100 Metabolic pathways - Azotobacter vinelandii CA;
A0A0C4WGW8	276	0.499	Down	0.00183554	K	Serine hydroxymethyltransferase OS=Azotobacter chroococcum NCIMB 8003 OX=1328314 GN=glyA PE=3 SV=1	glyA	1	5.73e-06	106.11	AVCFK(1)EALQPEFK	2	6.0283	8	1.43	1.333	1.209		0.678	0.643	0.636	0.652	0.76	Cytoplasmic		GO:0005622 intracellular; GO:0005623 cell; GO:0005737 cytoplasm; GO:0044424 intracellular part; GO:0044464 cell part;		K00600	glyA, SHMT; glycine hydroxymethyltransferase [EC:2.1.2.1]	avl00260 Glycine, serine and threonine metabolism - Azotobacter vinelandii CA; avl00460 Cyanoamino acid metabolism - Azotobacter vinelandii CA; avl00630 Glyoxylate and dicarboxylate metabolism - Azotobacter vinelandii CA; avl00670 One carbon pool by folate - Azotobacter vinelandii CA; avl00680 Methane metabolism - Azotobacter vinelandii CA; avl01100 Metabolic pathways - Azotobacter vinelandii CA;…	PF00464	Serine hydroxymethyltransferase
A0A0C4WGW8	250	0.651	Down	0.0021157	K	Serine hydroxymethyltransferase OS=Azotobacter chroococcum NCIMB 8003 OX=1328314 GN=glyA PE=3 SV=1	glyA	1	2.5e-29	177.79	K(1)LNSAVFPGAQGGPLEHVIAAK	3	-1.6607	17	1.075	1.193	1.29	0.764	0.815	0.737	0.943	0.958	0.961	Cytoplasmic		GO:0005622 intracellular; GO:0005623 cell; GO:0005737 cytoplasm; GO:0044424 intracellular part; GO:0044464 cell part;		K00600	glyA, SHMT; glycine hydroxymethyltransferase [EC:2.1.2.1]	avl00260 Glycine, serine and threonine metabolism - Azotobacter vinelandii CA; avl00460 Cyanoamino acid metabolism - Azotobacter vinelandii CA; avl00630 Glyoxylate and dicarboxylate metabolism - Azotobacter vinelandii CA; avl00670 One carbon pool by folate - Azotobacter vinelandii CA; avl00680 Methane metabolism - Azotobacter vinelandii CA; avl01100 Metabolic pathways - Azotobacter vinelandii CA;…	PF00464	Serine hydroxymethyltransferase
A0A0C4WGW8	374	0.424	Down	0.0048808	K	Serine hydroxymethyltransferase OS=Azotobacter chroococcum NCIMB 8003 OX=1328314 GN=glyA PE=3 SV=1	glyA	1	0.0011	84.368	GFK(1)EAECR	2	-2.0161	9	1.243	1.434	1.52	0.59	0.597	0.594	0.835	0.799	0.817	Cytoplasmic		GO:0005622 intracellular; GO:0005623 cell; GO:0005737 cytoplasm; GO:0044424 intracellular part; GO:0044464 cell part;		K00600	glyA, SHMT; glycine hydroxymethyltransferase [EC:2.1.2.1]	avl00260 Glycine, serine and threonine metabolism - Azotobacter vinelandii CA; avl00460 Cyanoamino acid metabolism - Azotobacter vinelandii CA; avl00630 Glyoxylate and dicarboxylate metabolism - Azotobacter vinelandii CA; avl00670 One carbon pool by folate - Azotobacter vinelandii CA; avl00680 Methane metabolism - Azotobacter vinelandii CA; avl01100 Metabolic pathways - Azotobacter vinelandii CA;…	PF00464	Serine hydroxymethyltransferase
A0A0C4WGW8	406	0.325	Down	4.0129e-05	K	Serine hydroxymethyltransferase OS=Azotobacter chroococcum NCIMB 8003 OX=1328314 GN=glyA PE=3 SV=1	glyA	1	0.00148	93.561	VK(1)AVCTR	2	-0.84499	11	1.425	1.386	1.498	0.464		0.469	0.662	0.669	0.639	Cytoplasmic		GO:0005622 intracellular; GO:0005623 cell; GO:0005737 cytoplasm; GO:0044424 intracellular part; GO:0044464 cell part;		K00600	glyA, SHMT; glycine hydroxymethyltransferase [EC:2.1.2.1]	avl00260 Glycine, serine and threonine metabolism - Azotobacter vinelandii CA; avl00460 Cyanoamino acid metabolism - Azotobacter vinelandii CA; avl00630 Glyoxylate and dicarboxylate metabolism - Azotobacter vinelandii CA; avl00670 One carbon pool by folate - Azotobacter vinelandii CA; avl00680 Methane metabolism - Azotobacter vinelandii CA; avl01100 Metabolic pathways - Azotobacter vinelandii CA;…	PF00464	Serine hydroxymethyltransferase
A0A0C4WGW8	166	0.413	Down	0.047484	K	Serine hydroxymethyltransferase OS=Azotobacter chroococcum NCIMB 8003 OX=1328314 GN=glyA PE=3 SV=1	glyA	1	0.00872	58.286	LAVEHK(1)PK	2	-0.27335	7	1.339	1.364		0.671		0.446			0.63	Cytoplasmic		GO:0005622 intracellular; GO:0005623 cell; GO:0005737 cytoplasm; GO:0044424 intracellular part; GO:0044464 cell part;		K00600	glyA, SHMT; glycine hydroxymethyltransferase [EC:2.1.2.1]	avl00260 Glycine, serine and threonine metabolism - Azotobacter vinelandii CA; avl00460 Cyanoamino acid metabolism - Azotobacter vinelandii CA; avl00630 Glyoxylate and dicarboxylate metabolism - Azotobacter vinelandii CA; avl00670 One carbon pool by folate - Azotobacter vinelandii CA; avl00680 Methane metabolism - Azotobacter vinelandii CA; avl01100 Metabolic pathways - Azotobacter vinelandii CA;…	PF00464	Serine hydroxymethyltransferase
A0A0C4WGW8	284	0.392	Down	4.0695e-05	K	Serine hydroxymethyltransferase OS=Azotobacter chroococcum NCIMB 8003 OX=1328314 GN=glyA PE=3 SV=1	glyA	1	2.73e-90	231.22	EALQPEFK(1)EYQQQVVK	2	0.54974	9	1.544	1.554	1.37	0.555	0.601	0.596	0.676	0.686	0.694	Cytoplasmic		GO:0005622 intracellular; GO:0005623 cell; GO:0005737 cytoplasm; GO:0044424 intracellular part; GO:0044464 cell part;		K00600	glyA, SHMT; glycine hydroxymethyltransferase [EC:2.1.2.1]	avl00260 Glycine, serine and threonine metabolism - Azotobacter vinelandii CA; avl00460 Cyanoamino acid metabolism - Azotobacter vinelandii CA; avl00630 Glyoxylate and dicarboxylate metabolism - Azotobacter vinelandii CA; avl00670 One carbon pool by folate - Azotobacter vinelandii CA; avl00680 Methane metabolism - Azotobacter vinelandii CA; avl01100 Metabolic pathways - Azotobacter vinelandii CA;…	PF00464	Serine hydroxymethyltransferase
A0A0C4WGX1	231	0.517	Down	0.015516	K	Endopeptidase La OS=Azotobacter chroococcum NCIMB 8003 OX=1328314 GN=Achr_9560 PE=3 SV=1	Achr_9560	1	9.77e-18	166.65	LNEELSSLPQWK(1)R	2	0.56063	9	1.312	1.419	1.275		0.572	0.808	0.565	0.868	0.518	Cytoplasmic							PF13654; PF05362	AAA domain; Lon protease (S16) C-terminal proteolytic domain
A0A0C4WGX1	85	1.657	Up	2.3554e-05	K	Endopeptidase La OS=Azotobacter chroococcum NCIMB 8003 OX=1328314 GN=Achr_9560 PE=3 SV=1	Achr_9560	1	7.15e-05	117.18	YLQTEAK(1)R	2	-2.1325	9	0.659	0.666	0.705	1.118	1.143	1.103	1.423	1.354	1.309	Cytoplasmic							PF13654; PF05362	AAA domain; Lon protease (S16) C-terminal proteolytic domain
A0A0C4WGX3	33	0.316	Down	0.00010243	K	50S ribosomal protein L21 OS=Azotobacter chroococcum NCIMB 8003 OX=1328314 GN=rplU PE=3 SV=1	rplU	1	6.84e-05	116.13	QYK(1)VAEGEFLK	2	-1.3639	9	1.612	1.626	1.48	0.564	0.483	0.446	0.67	0.71	0.568	Cytoplasmic	GO:0006412 translation; GO:0006518 peptide metabolic process; GO:0006807 nitrogen compound metabolic process; GO:0008152 metabolic process; GO:0009058 biosynthetic process; GO:0009059 macromolecule biosynthetic process; GO:0009987 cellular process; GO:0010467 gene expression; GO:0019538 protein metabolic process; GO:0034641 cellular nitrogen compound metabolic process; GO:0034645 cellular macromo…	GO:0005622 intracellular; GO:0005623 cell; GO:0005737 cytoplasm; GO:0005829 cytosol; GO:0005840 ribosome; GO:0005886 plasma membrane; GO:0015934 large ribosomal subunit; GO:0016020 membrane; GO:0022625 cytosolic large ribosomal subunit; GO:0022626 cytosolic ribosome; GO:0032991 macromolecular complex; GO:0043226 organelle; GO:0043228 non-membrane-bounded organelle; GO:0043229 intracellular organe…	GO:0003735 structural constituent of ribosome; GO:0005198 structural molecule activity;	K02888	RP-L21, MRPL21, rplU; large subunit ribosomal protein L21	avl03010 Ribosome - Azotobacter vinelandii CA;
A0A0C4WGX3	91	0.27	Down	0.00021976	K	50S ribosomal protein L21 OS=Azotobacter chroococcum NCIMB 8003 OX=1328314 GN=rplU PE=3 SV=1	rplU	1	0.00272	81.163	HDK(1)VSIIK	2	0.13505	8	1.425	1.592	1.659		0.43	0.412	0.518	0.48	0.505	Cytoplasmic	GO:0006412 translation; GO:0006518 peptide metabolic process; GO:0006807 nitrogen compound metabolic process; GO:0008152 metabolic process; GO:0009058 biosynthetic process; GO:0009059 macromolecule biosynthetic process; GO:0009987 cellular process; GO:0010467 gene expression; GO:0019538 protein metabolic process; GO:0034641 cellular nitrogen compound metabolic process; GO:0034645 cellular macromo…	GO:0005622 intracellular; GO:0005623 cell; GO:0005737 cytoplasm; GO:0005829 cytosol; GO:0005840 ribosome; GO:0005886 plasma membrane; GO:0015934 large ribosomal subunit; GO:0016020 membrane; GO:0022625 cytosolic large ribosomal subunit; GO:0022626 cytosolic ribosome; GO:0032991 macromolecular complex; GO:0043226 organelle; GO:0043228 non-membrane-bounded organelle; GO:0043229 intracellular organe…	GO:0003735 structural constituent of ribosome; GO:0005198 structural molecule activity;	K02888	RP-L21, MRPL21, rplU; large subunit ribosomal protein L21	avl03010 Ribosome - Azotobacter vinelandii CA;
A0A0C4WGX3	41	0.487	Down	1.67591e-05	K	50S ribosomal protein L21 OS=Azotobacter chroococcum NCIMB 8003 OX=1328314 GN=rplU PE=3 SV=1	rplU	1	7.18e-05	127.93	VAEGEFLK(1)IEK	2	-2.7603	7	1.239	1.245	1.206	0.597		0.602		0.7	0.749	Cytoplasmic	GO:0006412 translation; GO:0006518 peptide metabolic process; GO:0006807 nitrogen compound metabolic process; GO:0008152 metabolic process; GO:0009058 biosynthetic process; GO:0009059 macromolecule biosynthetic process; GO:0009987 cellular process; GO:0010467 gene expression; GO:0019538 protein metabolic process; GO:0034641 cellular nitrogen compound metabolic process; GO:0034645 cellular macromo…	GO:0005622 intracellular; GO:0005623 cell; GO:0005737 cytoplasm; GO:0005829 cytosol; GO:0005840 ribosome; GO:0005886 plasma membrane; GO:0015934 large ribosomal subunit; GO:0016020 membrane; GO:0022625 cytosolic large ribosomal subunit; GO:0022626 cytosolic ribosome; GO:0032991 macromolecular complex; GO:0043226 organelle; GO:0043228 non-membrane-bounded organelle; GO:0043229 intracellular organe…	GO:0003735 structural constituent of ribosome; GO:0005198 structural molecule activity;	K02888	RP-L21, MRPL21, rplU; large subunit ribosomal protein L21	avl03010 Ribosome - Azotobacter vinelandii CA;
A0A0C4WGX5	50	0.399	Down	0.0144418	K	30S ribosomal protein S20 OS=Azotobacter chroococcum NCIMB 8003 OX=1328314 GN=rpsT PE=3 SV=1	rpsT	1	1.33e-18	163.93	AK(1)TAYTAAVPVIDR	2	-3.2083	7	1.715	1.389			0.641	0.598	0.788	0.811	0.608	Periplasmic	GO:0000028 ribosomal small subunit assembly; GO:0006412 translation; GO:0006518 peptide metabolic process; GO:0006807 nitrogen compound metabolic process; GO:0006996 organelle organization; GO:0008152 metabolic process; GO:0009058 biosynthetic process; GO:0009059 macromolecule biosynthetic process; GO:0009987 cellular process; GO:0010467 gene expression; GO:0016043 cellular component organization…	GO:0005622 intracellular; GO:0005623 cell; GO:0005737 cytoplasm; GO:0005829 cytosol; GO:0005840 ribosome; GO:0015935 small ribosomal subunit; GO:0022626 cytosolic ribosome; GO:0022627 cytosolic small ribosomal subunit; GO:0032991 macromolecular complex; GO:0043226 organelle; GO:0043228 non-membrane-bounded organelle; GO:0043229 intracellular organelle; GO:0043232 intracellular non-membrane-bounde…	GO:0003676 nucleic acid binding; GO:0003723 RNA binding; GO:0003735 structural constituent of ribosome; GO:0004857 enzyme inhibitor activity; GO:0005198 structural molecule activity; GO:0005488 binding; GO:0008073 ornithine decarboxylase inhibitor activity; GO:0019843 rRNA binding; GO:0030234 enzyme regulator activity; GO:0042979 ornithine decarboxylase regulator activity; GO:0070181 small riboso…	K02968	RP-S20, rpsT; small subunit ribosomal protein S20	avl03010 Ribosome - Azotobacter vinelandii CA;
A0A0C4WGX5	86	0.515	Down	1.6841e-05	K	30S ribosomal protein S20 OS=Azotobacter chroococcum NCIMB 8003 OX=1328314 GN=rpsT PE=3 SV=1	rpsT	1	4.94e-07	138.23	LNTHIK(1)ALGVAAAA	2	-1.9667	11	1.29	1.29	1.381	0.684	0.664	0.692	0.809	0.835	0.889	Periplasmic	GO:0000028 ribosomal small subunit assembly; GO:0006412 translation; GO:0006518 peptide metabolic process; GO:0006807 nitrogen compound metabolic process; GO:0006996 organelle organization; GO:0008152 metabolic process; GO:0009058 biosynthetic process; GO:0009059 macromolecule biosynthetic process; GO:0009987 cellular process; GO:0010467 gene expression; GO:0016043 cellular component organization…	GO:0005622 intracellular; GO:0005623 cell; GO:0005737 cytoplasm; GO:0005829 cytosol; GO:0005840 ribosome; GO:0015935 small ribosomal subunit; GO:0022626 cytosolic ribosome; GO:0022627 cytosolic small ribosomal subunit; GO:0032991 macromolecular complex; GO:0043226 organelle; GO:0043228 non-membrane-bounded organelle; GO:0043229 intracellular organelle; GO:0043232 intracellular non-membrane-bounde…	GO:0003676 nucleic acid binding; GO:0003723 RNA binding; GO:0003735 structural constituent of ribosome; GO:0004857 enzyme inhibitor activity; GO:0005198 structural molecule activity; GO:0005488 binding; GO:0008073 ornithine decarboxylase inhibitor activity; GO:0019843 rRNA binding; GO:0030234 enzyme regulator activity; GO:0042979 ornithine decarboxylase regulator activity; GO:0070181 small riboso…	K02968	RP-S20, rpsT; small subunit ribosomal protein S20	avl03010 Ribosome - Azotobacter vinelandii CA;
A0A0C4WGY6	233	0.51	Down	7.5496e-05	K	Protein translocase subunit SecD OS=Azotobacter chroococcum NCIMB 8003 OX=1328314 GN=secD PE=3 SV=1	secD	1	1.18e-05	106	EYSIK(1)QNLTTVR	2	-2.6138	9	1.53	1.408	1.435	0.707	0.739	0.786	0.566	0.592	0.555	InnerMembrane	GO:0006810 transport; GO:0008104 protein localization; GO:0015031 protein transport; GO:0015833 peptide transport; GO:0033036 macromolecule localization; GO:0042886 amide transport; GO:0045184 establishment of protein localization; GO:0051179 localization; GO:0051234 establishment of localization; GO:0071702 organic substance transport; GO:0071705 nitrogen compound transport;	GO:0005623 cell; GO:0005886 plasma membrane; GO:0005887 integral component of plasma membrane; GO:0016020 membrane; GO:0016021 integral component of membrane; GO:0031224 intrinsic component of membrane; GO:0031226 intrinsic component of plasma membrane; GO:0044425 membrane part; GO:0044459 plasma membrane part; GO:0044464 cell part; GO:0071944 cell periphery;		K03072	secD; preprotein translocase subunit SecD	avl03060 Protein export - Azotobacter vinelandii CA; avl03070 Bacterial secretion system - Azotobacter vinelandii CA;
A0A0C4WGY6	280	0.623	Down	0.031802	K	Protein translocase subunit SecD OS=Azotobacter chroococcum NCIMB 8003 OX=1328314 GN=secD PE=3 SV=1	secD	1	7.08e-05	83.438	ILGK(1)TANLEFR	2	-3.7247	6	1.277	1.348		0.885	0.75		0.671		0.723	InnerMembrane	GO:0006810 transport; GO:0008104 protein localization; GO:0015031 protein transport; GO:0015833 peptide transport; GO:0033036 macromolecule localization; GO:0042886 amide transport; GO:0045184 establishment of protein localization; GO:0051179 localization; GO:0051234 establishment of localization; GO:0071702 organic substance transport; GO:0071705 nitrogen compound transport;	GO:0005623 cell; GO:0005886 plasma membrane; GO:0005887 integral component of plasma membrane; GO:0016020 membrane; GO:0016021 integral component of membrane; GO:0031224 intrinsic component of membrane; GO:0031226 intrinsic component of plasma membrane; GO:0044425 membrane part; GO:0044459 plasma membrane part; GO:0044464 cell part; GO:0071944 cell periphery;		K03072	secD; preprotein translocase subunit SecD	avl03060 Protein export - Azotobacter vinelandii CA; avl03070 Bacterial secretion system - Azotobacter vinelandii CA;
A0A0C4WGY6	158	0.606	Down	0.0081823	K	Protein translocase subunit SecD OS=Azotobacter chroococcum NCIMB 8003 OX=1328314 GN=secD PE=3 SV=1	secD	1	5.62e-05	104.39	VYESEVK(1)SLLR	2	-2.4327	7	1.143	1.237	1.346	0.701	0.805			0.526	0.557	InnerMembrane	GO:0006810 transport; GO:0008104 protein localization; GO:0015031 protein transport; GO:0015833 peptide transport; GO:0033036 macromolecule localization; GO:0042886 amide transport; GO:0045184 establishment of protein localization; GO:0051179 localization; GO:0051234 establishment of localization; GO:0071702 organic substance transport; GO:0071705 nitrogen compound transport;	GO:0005623 cell; GO:0005886 plasma membrane; GO:0005887 integral component of plasma membrane; GO:0016020 membrane; GO:0016021 integral component of membrane; GO:0031224 intrinsic component of membrane; GO:0031226 intrinsic component of plasma membrane; GO:0044425 membrane part; GO:0044459 plasma membrane part; GO:0044464 cell part; GO:0071944 cell periphery;		K03072	secD; preprotein translocase subunit SecD	avl03060 Protein export - Azotobacter vinelandii CA; avl03070 Bacterial secretion system - Azotobacter vinelandii CA;
A0A0C4WGY6	275	0.45	Down	0.00198188	K	Protein translocase subunit SecD OS=Azotobacter chroococcum NCIMB 8003 OX=1328314 GN=secD PE=3 SV=1	secD	1	9.38e-13	91.939	IVVELPGVQDTAEAK(1)R	2	-0.5519	7	1.73		1.615	0.759	0.745		0.429	0.543	0.66	InnerMembrane	GO:0006810 transport; GO:0008104 protein localization; GO:0015031 protein transport; GO:0015833 peptide transport; GO:0033036 macromolecule localization; GO:0042886 amide transport; GO:0045184 establishment of protein localization; GO:0051179 localization; GO:0051234 establishment of localization; GO:0071702 organic substance transport; GO:0071705 nitrogen compound transport;	GO:0005623 cell; GO:0005886 plasma membrane; GO:0005887 integral component of plasma membrane; GO:0016020 membrane; GO:0016021 integral component of membrane; GO:0031224 intrinsic component of membrane; GO:0031226 intrinsic component of plasma membrane; GO:0044425 membrane part; GO:0044459 plasma membrane part; GO:0044464 cell part; GO:0071944 cell periphery;		K03072	secD; preprotein translocase subunit SecD	avl03060 Protein export - Azotobacter vinelandii CA; avl03070 Bacterial secretion system - Azotobacter vinelandii CA;
A0A0C4WGZ2	11	0.436	Down	4.4807e-06	K	Nucleoside diphosphate kinase OS=Azotobacter chroococcum NCIMB 8003 OX=1328314 GN=ndk PE=3 SV=1	ndk	1	1.08e-08	171.34	TLSIIK(1)PDAVAK	2	-2.1075	16	1.511	1.59	1.569	0.648	0.706	0.68	0.5	0.479	0.5	Cytoplasmic	GO:0006139 nucleobase-containing compound metabolic process; GO:0006163 purine nucleotide metabolic process; GO:0006165 nucleoside diphosphate phosphorylation; GO:0006220 pyrimidine nucleotide metabolic process; GO:0006725 cellular aromatic compound metabolic process; GO:0006753 nucleoside phosphate metabolic process; GO:0006793 phosphorus metabolic process; GO:0006796 phosphate-containing compou…	GO:0005622 intracellular; GO:0005623 cell; GO:0005737 cytoplasm; GO:0005829 cytosol; GO:0044424 intracellular part; GO:0044444 cytoplasmic part; GO:0044464 cell part;	GO:0003824 catalytic activity; GO:0004550 nucleoside diphosphate kinase activity; GO:0016301 kinase activity; GO:0016740 transferase activity; GO:0016772 transferase activity, transferring phosphorus-containing groups; GO:0016776 phosphotransferase activity, phosphate group as acceptor; GO:0019205 nucleobase-containing compound kinase activity;	K00940	ndk, NME; nucleoside-diphosphate kinase [EC:2.7.4.6]	avl00230 Purine metabolism - Azotobacter vinelandii CA; avl00240 Pyrimidine metabolism - Azotobacter vinelandii CA; avl01100 Metabolic pathways - Azotobacter vinelandii CA; avl01110 Biosynthesis of secondary metabolites - Azotobacter vinelandii CA; avl01130 Biosynthesis of antibiotics - Azotobacter vinelandii CA;	PF00334	Nucleoside diphosphate kinase
A0A0C4WGZ2	29	0.539	Down	2.026e-05	K	Nucleoside diphosphate kinase OS=Azotobacter chroococcum NCIMB 8003 OX=1328314 GN=ndk PE=3 SV=1	ndk	1	1.51e-05	131.54	FEK(1)AGLSVVAAK	2	-1.6905	9	1.365	1.418	1.408	0.747	0.787	0.725	0.652	0.658	0.656	Cytoplasmic	GO:0006139 nucleobase-containing compound metabolic process; GO:0006163 purine nucleotide metabolic process; GO:0006165 nucleoside diphosphate phosphorylation; GO:0006220 pyrimidine nucleotide metabolic process; GO:0006725 cellular aromatic compound metabolic process; GO:0006753 nucleoside phosphate metabolic process; GO:0006793 phosphorus metabolic process; GO:0006796 phosphate-containing compou…	GO:0005622 intracellular; GO:0005623 cell; GO:0005737 cytoplasm; GO:0005829 cytosol; GO:0044424 intracellular part; GO:0044444 cytoplasmic part; GO:0044464 cell part;	GO:0003824 catalytic activity; GO:0004550 nucleoside diphosphate kinase activity; GO:0016301 kinase activity; GO:0016740 transferase activity; GO:0016772 transferase activity, transferring phosphorus-containing groups; GO:0016776 phosphotransferase activity, phosphate group as acceptor; GO:0019205 nucleobase-containing compound kinase activity;	K00940	ndk, NME; nucleoside-diphosphate kinase [EC:2.7.4.6]	avl00230 Purine metabolism - Azotobacter vinelandii CA; avl00240 Pyrimidine metabolism - Azotobacter vinelandii CA; avl01100 Metabolic pathways - Azotobacter vinelandii CA; avl01110 Biosynthesis of secondary metabolites - Azotobacter vinelandii CA; avl01130 Biosynthesis of antibiotics - Azotobacter vinelandii CA;	PF00334	Nucleoside diphosphate kinase
A0A0C4WGZ4	372	1.662	Up	0.000159675	K	Histidine--tRNA ligase OS=Azotobacter chroococcum NCIMB 8003 OX=1328314 GN=hisS PE=3 SV=1	hisS	1	1.11e-45	212.93	LAVNAGAGSFK(1)SQLK	2	-2.126	14	0.695	0.745	0.746	1.267	1.149	1.218	1.133	1.156	1.292	Cytoplasmic	GO:0006082 organic acid metabolic process; GO:0006139 nucleobase-containing compound metabolic process; GO:0006399 tRNA metabolic process; GO:0006412 translation; GO:0006418 tRNA aminoacylation for protein translation; GO:0006427 histidyl-tRNA aminoacylation; GO:0006518 peptide metabolic process; GO:0006520 cellular amino acid metabolic process; GO:0006725 cellular aromatic compound metabolic pro…	GO:0005618 cell wall; GO:0005622 intracellular; GO:0005623 cell; GO:0005737 cytoplasm; GO:0005829 cytosol; GO:0005886 plasma membrane; GO:0016020 membrane; GO:0030312 external encapsulating structure; GO:0044424 intracellular part; GO:0044444 cytoplasmic part; GO:0044464 cell part; GO:0071944 cell periphery;	GO:0003824 catalytic activity; GO:0004812 aminoacyl-tRNA ligase activity; GO:0004821 histidine-tRNA ligase activity; GO:0016874 ligase activity; GO:0016875 ligase activity, forming carbon-oxygen bonds;	K01892	HARS, hisS; histidyl-tRNA synthetase [EC:6.1.1.21]	avl00970 Aminoacyl-tRNA biosynthesis - Azotobacter vinelandii CA;	PF13393; PF03129	Histidyl-tRNA synthetase; Anticodon binding domain
A0A0C4WGZ6	301	0.535	Down	0.027581	K	Type I PLP-dependent aspartate aminotransferase-like (Major domain) OS=Azotobacter chroococcum NCIMB 8003 OX=1328314 GN=Achr_10220 PE=4 SV=1	Achr_10220	1	7.97e-10	158.57	RDLFCDLLK(1)GSR	3	-1.8831	31	0.852	1.197	1.067	0.696	0.402	0.57	1.236	1.231	1.722	Cytoplasmic		GO:0005618 cell wall; GO:0005623 cell; GO:0030312 external encapsulating structure; GO:0044464 cell part; GO:0071944 cell periphery;	GO:0003824 catalytic activity; GO:0005488 binding; GO:0008144 drug binding; GO:0008483 transaminase activity; GO:0010326 methionine-oxo-acid transaminase activity; GO:0016740 transferase activity; GO:0016769 transferase activity, transferring nitrogenous groups; GO:0019842 vitamin binding; GO:0030170 pyridoxal phosphate binding; GO:0036094 small molecule binding; GO:0043167 ion binding; GO:004316…	K14287	ybdL; methionine transaminase [EC:2.6.1.88]		PF00155	Aminotransferase class I and II
A0A0C4WH09	192	0.614	Down	0.00157803	K	Inosine-5'-monophosphate dehydrogenase OS=Azotobacter chroococcum NCIMB 8003 OX=1328314 GN=guaB PE=3 SV=1	guaB	1	4.25e-06	117.45	LK(1)GMMTVNDIEK	2	5.8753	18	1.265	1.164	1.167	0.762		0.71	0.774	0.836	0.88	Cytoplasmic	GO:0006139 nucleobase-containing compound metabolic process; GO:0006163 purine nucleotide metabolic process; GO:0006164 purine nucleotide biosynthetic process; GO:0006183 GTP biosynthetic process; GO:0006725 cellular aromatic compound metabolic process; GO:0006753 nucleoside phosphate metabolic process; GO:0006793 phosphorus metabolic process; GO:0006796 phosphate-containing compound metabolic pr…	GO:0005622 intracellular; GO:0005623 cell; GO:0005737 cytoplasm; GO:0005829 cytosol; GO:0044424 intracellular part; GO:0044444 cytoplasmic part; GO:0044464 cell part;	GO:0003824 catalytic activity; GO:0003938 IMP dehydrogenase activity; GO:0005488 binding; GO:0005515 protein binding; GO:0016491 oxidoreductase activity; GO:0016614 oxidoreductase activity, acting on CH-OH group of donors; GO:0016616 oxidoreductase activity, acting on the CH-OH group of donors, NAD or NADP as acceptor; GO:0042802 identical protein binding;	K00088	IMPDH, guaB; IMP dehydrogenase [EC:1.1.1.205]	avl00230 Purine metabolism - Azotobacter vinelandii CA; avl01100 Metabolic pathways - Azotobacter vinelandii CA; avl01110 Biosynthesis of secondary metabolites - Azotobacter vinelandii CA;	PF00478; PF00571	IMP dehydrogenase / GMP reductase domain; CBS domain
A0A0C4WH09	202	0.504	Down	0.00015742	K	Inosine-5'-monophosphate dehydrogenase OS=Azotobacter chroococcum NCIMB 8003 OX=1328314 GN=guaB PE=3 SV=1	guaB	1	2.23e-11	138.23	GMMTVNDIEK(1)AK	2	-1.6341	32	1.311	1.472	1.441	0.666	0.748	0.717	0.716	0.677	0.659	Cytoplasmic	GO:0006139 nucleobase-containing compound metabolic process; GO:0006163 purine nucleotide metabolic process; GO:0006164 purine nucleotide biosynthetic process; GO:0006183 GTP biosynthetic process; GO:0006725 cellular aromatic compound metabolic process; GO:0006753 nucleoside phosphate metabolic process; GO:0006793 phosphorus metabolic process; GO:0006796 phosphate-containing compound metabolic pr…	GO:0005622 intracellular; GO:0005623 cell; GO:0005737 cytoplasm; GO:0005829 cytosol; GO:0044424 intracellular part; GO:0044444 cytoplasmic part; GO:0044464 cell part;	GO:0003824 catalytic activity; GO:0003938 IMP dehydrogenase activity; GO:0005488 binding; GO:0005515 protein binding; GO:0016491 oxidoreductase activity; GO:0016614 oxidoreductase activity, acting on CH-OH group of donors; GO:0016616 oxidoreductase activity, acting on the CH-OH group of donors, NAD or NADP as acceptor; GO:0042802 identical protein binding;	K00088	IMPDH, guaB; IMP dehydrogenase [EC:1.1.1.205]	avl00230 Purine metabolism - Azotobacter vinelandii CA; avl01100 Metabolic pathways - Azotobacter vinelandii CA; avl01110 Biosynthesis of secondary metabolites - Azotobacter vinelandii CA;	PF00478; PF00571	IMP dehydrogenase / GMP reductase domain; CBS domain
A0A0C4WH09	481	0.245	Down	0.00063648	K	Inosine-5'-monophosphate dehydrogenase OS=Azotobacter chroococcum NCIMB 8003 OX=1328314 GN=guaB PE=3 SV=1	guaB	1	2.77e-79	222.28	ITGAGMAESHVHDVQITK(1)EAPNYR	3	1.2243	14	1.545	1.517	1.383	0.323		0.403	0.181		0.614	Cytoplasmic	GO:0006139 nucleobase-containing compound metabolic process; GO:0006163 purine nucleotide metabolic process; GO:0006164 purine nucleotide biosynthetic process; GO:0006183 GTP biosynthetic process; GO:0006725 cellular aromatic compound metabolic process; GO:0006753 nucleoside phosphate metabolic process; GO:0006793 phosphorus metabolic process; GO:0006796 phosphate-containing compound metabolic pr…	GO:0005622 intracellular; GO:0005623 cell; GO:0005737 cytoplasm; GO:0005829 cytosol; GO:0044424 intracellular part; GO:0044444 cytoplasmic part; GO:0044464 cell part;	GO:0003824 catalytic activity; GO:0003938 IMP dehydrogenase activity; GO:0005488 binding; GO:0005515 protein binding; GO:0016491 oxidoreductase activity; GO:0016614 oxidoreductase activity, acting on CH-OH group of donors; GO:0016616 oxidoreductase activity, acting on the CH-OH group of donors, NAD or NADP as acceptor; GO:0042802 identical protein binding;	K00088	IMPDH, guaB; IMP dehydrogenase [EC:1.1.1.205]	avl00230 Purine metabolism - Azotobacter vinelandii CA; avl01100 Metabolic pathways - Azotobacter vinelandii CA; avl01110 Biosynthesis of secondary metabolites - Azotobacter vinelandii CA;	PF00478; PF00571	IMP dehydrogenase / GMP reductase domain; CBS domain
A0A0C4WH14	28	1.627	Up	0.023315	K	Signal recognition particle protein OS=Azotobacter chroococcum NCIMB 8003 OX=1328314 GN=ffh PE=3 SV=1	ffh	1	1.55e-14	167.06	LTEDNIK(1)DTLR	2	-1.4512	9	0.678	0.812	0.593	1.325	1.13	0.935	1.216	1.403	1.358	Cytoplasmic	GO:0006605 protein targeting; GO:0006612 protein targeting to membrane; GO:0006810 transport; GO:0006886 intracellular protein transport; GO:0008104 protein localization; GO:0015031 protein transport; GO:0015833 peptide transport; GO:0033036 macromolecule localization; GO:0034613 cellular protein localization; GO:0040007 growth; GO:0042886 amide transport; GO:0045184 establishment of protein loca…	GO:0005618 cell wall; GO:0005622 intracellular; GO:0005623 cell; GO:0005737 cytoplasm; GO:0005829 cytosol; GO:0005886 plasma membrane; GO:0016020 membrane; GO:0030312 external encapsulating structure; GO:0032991 macromolecular complex; GO:0044424 intracellular part; GO:0044444 cytoplasmic part; GO:0044464 cell part; GO:0048500 signal recognition particle; GO:0071944 cell periphery; GO:1990904 rib…	GO:0000166 nucleotide binding; GO:0001882 nucleoside binding; GO:0001883 purine nucleoside binding; GO:0003824 catalytic activity; GO:0003924 GTPase activity; GO:0005488 binding; GO:0005525 GTP binding; GO:0016462 pyrophosphatase activity; GO:0016787 hydrolase activity; GO:0016817 hydrolase activity, acting on acid anhydrides; GO:0016818 hydrolase activity, acting on acid anhydrides, in phosphoru…	K03106	SRP54, ffh; signal recognition particle subunit SRP54 [EC:3.6.5.4]	avl02024 Quorum sensing - Azotobacter vinelandii CA; avl03060 Protein export - Azotobacter vinelandii CA; avl03070 Bacterial secretion system - Azotobacter vinelandii CA;	PF02881; PF00448; PF02978	SRP54-type protein, helical bundle domain; SRP54-type protein, GTPase domain; Signal peptide binding domain
A0A0C4WH22	511	2.372	Up	0.000101513	K	Single-stranded-DNA-specific exonuclease RecJ OS=Azotobacter chroococcum NCIMB 8003 OX=1328314 GN=recJ PE=4 SV=1	recJ	1	0.00116	109.11	HLK(1)LVVR	2	0.15579	9	0.507	0.576	0.595	1.368	1.358	1.255	1.421	1.404	1.168	Cytoplasmic	GO:0006139 nucleobase-containing compound metabolic process; GO:0006259 DNA metabolic process; GO:0006281 DNA repair; GO:0006310 DNA recombination; GO:0006725 cellular aromatic compound metabolic process; GO:0006807 nitrogen compound metabolic process; GO:0006950 response to stress; GO:0006974 cellular response to DNA damage stimulus; GO:0008152 metabolic process; GO:0009314 response to radiation…		GO:0003824 catalytic activity; GO:0004518 nuclease activity; GO:0004527 exonuclease activity; GO:0004529 exodeoxyribonuclease activity; GO:0004536 deoxyribonuclease activity; GO:0008297 single-stranded DNA exodeoxyribonuclease activity; GO:0008409 5'-3' exonuclease activity; GO:0016787 hydrolase activity; GO:0016788 hydrolase activity, acting on ester bonds; GO:0016796 exonuclease activity, activ…	K07462	recJ; single-stranded-DNA-specific exonuclease [EC:3.1.-.-]	avl03410 Base excision repair - Azotobacter vinelandii CA; avl03430 Mismatch repair - Azotobacter vinelandii CA; avl03440 Homologous recombination - Azotobacter vinelandii CA;
A0A0C4WH33	199	2.01	Up	0.0033204	K	Succinyl-diaminopimelate desuccinylase OS=Azotobacter chroococcum NCIMB 8003 OX=1328314 GN=dapE PE=3 SV=1	dapE	1	6.58e-05	68.49	GK(1)QGHVAYPQLAK	3	-0.067504	7	0.628	0.687	0.76		1.316	1.464	1.102		1.16	Cytoplasmic	GO:0006082 organic acid metabolic process; GO:0006520 cellular amino acid metabolic process; GO:0006553 lysine metabolic process; GO:0006807 nitrogen compound metabolic process; GO:0008152 metabolic process; GO:0008652 cellular amino acid biosynthetic process; GO:0009058 biosynthetic process; GO:0009066 aspartate family amino acid metabolic process; GO:0009067 aspartate family amino acid biosynth…	GO:0005622 intracellular; GO:0005623 cell; GO:0005737 cytoplasm; GO:0005829 cytosol; GO:0032153 cell division site; GO:0044424 intracellular part; GO:0044444 cytoplasmic part; GO:0044464 cell part;	GO:0003824 catalytic activity; GO:0005488 binding; GO:0005515 protein binding; GO:0008270 zinc ion binding; GO:0009014 succinyl-diaminopimelate desuccinylase activity; GO:0016787 hydrolase activity; GO:0016810 hydrolase activity, acting on carbon-nitrogen (but not peptide) bonds; GO:0016811 hydrolase activity, acting on carbon-nitrogen (but not peptide) bonds, in linear amides; GO:0042802 identic…	K01439	dapE; succinyl-diaminopimelate desuccinylase [EC:3.5.1.18]	avl00300 Lysine biosynthesis - Azotobacter vinelandii CA; avl01100 Metabolic pathways - Azotobacter vinelandii CA; avl01120 Microbial metabolism in diverse environments - Azotobacter vinelandii CA; avl01230 Biosynthesis of amino acids - Azotobacter vinelandii CA;	PF07687	Peptidase dimerisation domain
A0A0C4WH44	73	0.33	Down	5.5567e-07	K	30S ribosomal protein S2 OS=Azotobacter chroococcum NCIMB 8003 OX=1328314 GN=rpsB PE=3 SV=1	rpsB	1	0.000162	130	ILFVGTK(1)R	2	-2.1351	9	1.666	1.708	1.621	0.548	0.534	0.567	0.485	0.413	0.482	Cytoplasmic	GO:0000028 ribosomal small subunit assembly; GO:0006412 translation; GO:0006518 peptide metabolic process; GO:0006807 nitrogen compound metabolic process; GO:0006996 organelle organization; GO:0008152 metabolic process; GO:0009058 biosynthetic process; GO:0009059 macromolecule biosynthetic process; GO:0009987 cellular process; GO:0010467 gene expression; GO:0016043 cellular component organization…	GO:0005618 cell wall; GO:0005622 intracellular; GO:0005623 cell; GO:0005737 cytoplasm; GO:0005829 cytosol; GO:0005840 ribosome; GO:0005886 plasma membrane; GO:0015935 small ribosomal subunit; GO:0016020 membrane; GO:0022626 cytosolic ribosome; GO:0022627 cytosolic small ribosomal subunit; GO:0030312 external encapsulating structure; GO:0032991 macromolecular complex; GO:0043226 organelle; GO:0043…	GO:0003735 structural constituent of ribosome; GO:0005198 structural molecule activity; GO:0005488 binding; GO:0008270 zinc ion binding; GO:0043167 ion binding; GO:0043169 cation binding; GO:0046872 metal ion binding; GO:0046914 transition metal ion binding;	K02967	RP-S2, MRPS2, rpsB; small subunit ribosomal protein S2	avl03010 Ribosome - Azotobacter vinelandii CA;
A0A0C4WH44	37	0.464	Down	0.000199528	K	30S ribosomal protein S2 OS=Azotobacter chroococcum NCIMB 8003 OX=1328314 GN=rpsB PE=3 SV=1	rpsB	1	1.12e-20	178.95	NK(1)IHIINLEK	2	-1.7474	9	1.358	1.631	1.58	0.687	0.708	0.725	0.543	0.529	0.479	Cytoplasmic	GO:0000028 ribosomal small subunit assembly; GO:0006412 translation; GO:0006518 peptide metabolic process; GO:0006807 nitrogen compound metabolic process; GO:0006996 organelle organization; GO:0008152 metabolic process; GO:0009058 biosynthetic process; GO:0009059 macromolecule biosynthetic process; GO:0009987 cellular process; GO:0010467 gene expression; GO:0016043 cellular component organization…	GO:0005618 cell wall; GO:0005622 intracellular; GO:0005623 cell; GO:0005737 cytoplasm; GO:0005829 cytosol; GO:0005840 ribosome; GO:0005886 plasma membrane; GO:0015935 small ribosomal subunit; GO:0016020 membrane; GO:0022626 cytosolic ribosome; GO:0022627 cytosolic small ribosomal subunit; GO:0030312 external encapsulating structure; GO:0032991 macromolecular complex; GO:0043226 organelle; GO:0043…	GO:0003735 structural constituent of ribosome; GO:0005198 structural molecule activity; GO:0005488 binding; GO:0008270 zinc ion binding; GO:0043167 ion binding; GO:0043169 cation binding; GO:0046872 metal ion binding; GO:0046914 transition metal ion binding;	K02967	RP-S2, MRPS2, rpsB; small subunit ribosomal protein S2	avl03010 Ribosome - Azotobacter vinelandii CA;
A0A0C4WH55	8	0.537	Down	1.72663e-05	K	Enolase OS=Azotobacter chroococcum NCIMB 8003 OX=1328314 GN=eno PE=3 SV=1	eno	1	0.00254	88.35	IVDIK(1)GR	2	-1.296	7	1.24	1.257	1.258		0.663	0.681		0.611	0.575	Cytoplasmic	GO:0005975 carbohydrate metabolic process; GO:0006082 organic acid metabolic process; GO:0006090 pyruvate metabolic process; GO:0006091 generation of precursor metabolites and energy; GO:0006096 glycolytic process; GO:0006139 nucleobase-containing compound metabolic process; GO:0006163 purine nucleotide metabolic process; GO:0006164 purine nucleotide biosynthetic process; GO:0006165 nucleoside di…	GO:0000015 phosphopyruvate hydratase complex; GO:0005576 extracellular region; GO:0005622 intracellular; GO:0005623 cell; GO:0005737 cytoplasm; GO:0005829 cytosol; GO:0005856 cytoskeleton; GO:0009986 cell surface; GO:0032991 macromolecular complex; GO:0043226 organelle; GO:0043228 non-membrane-bounded organelle; GO:0043229 intracellular organelle; GO:0043232 intracellular non-membrane-bounded org…	GO:0000287 magnesium ion binding; GO:0003824 catalytic activity; GO:0004634 phosphopyruvate hydratase activity; GO:0005488 binding; GO:0005515 protein binding; GO:0016829 lyase activity; GO:0016835 carbon-oxygen lyase activity; GO:0016836 hydro-lyase activity; GO:0042802 identical protein binding; GO:0043167 ion binding; GO:0043169 cation binding; GO:0046872 metal ion binding;	K01689	ENO, eno; enolase [EC:4.2.1.11]	avl00010 Glycolysis / Gluconeogenesis - Azotobacter vinelandii CA; avl00680 Methane metabolism - Azotobacter vinelandii CA; avl01100 Metabolic pathways - Azotobacter vinelandii CA; avl01110 Biosynthesis of secondary metabolites - Azotobacter vinelandii CA; avl01120 Microbial metabolism in diverse environments - Azotobacter vinelandii CA; avl01130 Biosynthesis of antibiotics - Azotobacter vineland…	PF03952; PF00113	Enolase, N-terminal domain; Enolase, C-terminal TIM barrel domain
A0A0C4WH55	404	0.387	Down	1.833e-09	K	Enolase OS=Azotobacter chroococcum NCIMB 8003 OX=1328314 GN=eno PE=3 SV=1	eno	1	3.42e-05	130.31	VSK(1)YNQLLR	2	-1.4525	9	1.541	1.565	1.558	0.602	0.6	0.602	0.581	0.584	0.554	Cytoplasmic	GO:0005975 carbohydrate metabolic process; GO:0006082 organic acid metabolic process; GO:0006090 pyruvate metabolic process; GO:0006091 generation of precursor metabolites and energy; GO:0006096 glycolytic process; GO:0006139 nucleobase-containing compound metabolic process; GO:0006163 purine nucleotide metabolic process; GO:0006164 purine nucleotide biosynthetic process; GO:0006165 nucleoside di…	GO:0000015 phosphopyruvate hydratase complex; GO:0005576 extracellular region; GO:0005622 intracellular; GO:0005623 cell; GO:0005737 cytoplasm; GO:0005829 cytosol; GO:0005856 cytoskeleton; GO:0009986 cell surface; GO:0032991 macromolecular complex; GO:0043226 organelle; GO:0043228 non-membrane-bounded organelle; GO:0043229 intracellular organelle; GO:0043232 intracellular non-membrane-bounded org…	GO:0000287 magnesium ion binding; GO:0003824 catalytic activity; GO:0004634 phosphopyruvate hydratase activity; GO:0005488 binding; GO:0005515 protein binding; GO:0016829 lyase activity; GO:0016835 carbon-oxygen lyase activity; GO:0016836 hydro-lyase activity; GO:0042802 identical protein binding; GO:0043167 ion binding; GO:0043169 cation binding; GO:0046872 metal ion binding;	K01689	ENO, eno; enolase [EC:4.2.1.11]	avl00010 Glycolysis / Gluconeogenesis - Azotobacter vinelandii CA; avl00680 Methane metabolism - Azotobacter vinelandii CA; avl01100 Metabolic pathways - Azotobacter vinelandii CA; avl01110 Biosynthesis of secondary metabolites - Azotobacter vinelandii CA; avl01120 Microbial metabolism in diverse environments - Azotobacter vinelandii CA; avl01130 Biosynthesis of antibiotics - Azotobacter vineland…	PF03952; PF00113	Enolase, N-terminal domain; Enolase, C-terminal TIM barrel domain
A0A0C4WH60	231	1.753	Up	0.00010321	K	Protein RecA OS=Azotobacter chroococcum NCIMB 8003 OX=1328314 GN=recA PE=3 SV=1	recA	1	8.46e-26	150.85	TGAVK(1)EGDEVVGSETR	2	-0.34224	10	0.684	0.766	0.729	1.243	1.314	1.262	1.144	1.215	1.045	Cytoplasmic	GO:0006950 response to stress; GO:0006974 cellular response to DNA damage stimulus; GO:0007154 cell communication; GO:0009432 SOS response; GO:0009605 response to external stimulus; GO:0009987 cellular process; GO:0009991 response to extracellular stimulus; GO:0031668 cellular response to extracellular stimulus; GO:0033554 cellular response to stress; GO:0050896 response to stimulus; GO:0051716 c…	GO:0005622 intracellular; GO:0005623 cell; GO:0005737 cytoplasm; GO:0005829 cytosol; GO:0044424 intracellular part; GO:0044444 cytoplasmic part; GO:0044464 cell part;		K03553	recA; recombination protein RecA	avl03440 Homologous recombination - Azotobacter vinelandii CA;
A0A0C4WH60	296	1.749	Up	0.0002967	K	Protein RecA OS=Azotobacter chroococcum NCIMB 8003 OX=1328314 GN=recA PE=3 SV=1	recA	1	3.44e-26	163.93	SGAWYSYQGNK(1)IGQGK	2	-1.0471	9	0.649	0.754	0.697	1.258	1.235	1.179	1.158	1.277	1.237	Cytoplasmic	GO:0006950 response to stress; GO:0006974 cellular response to DNA damage stimulus; GO:0007154 cell communication; GO:0009432 SOS response; GO:0009605 response to external stimulus; GO:0009987 cellular process; GO:0009991 response to extracellular stimulus; GO:0031668 cellular response to extracellular stimulus; GO:0033554 cellular response to stress; GO:0050896 response to stimulus; GO:0051716 c…	GO:0005622 intracellular; GO:0005623 cell; GO:0005737 cytoplasm; GO:0005829 cytosol; GO:0044424 intracellular part; GO:0044444 cytoplasmic part; GO:0044464 cell part;		K03553	recA; recombination protein RecA	avl03440 Homologous recombination - Azotobacter vinelandii CA;
A0A0C4WH62	103	0.383	Down	0.000178225	K	Uncharacterized protein OS=Azotobacter chroococcum NCIMB 8003 OX=1328314 GN=Achr_11780 PE=4 SV=1	Achr_11780	1	0.000187	98.009	QLLAK(1)GAVLR	2	-4.8794	5	1.088	1.179	1.061		0.422	0.428				Periplasmic							PF13652	Domain of unknown function (DUF4146)
A0A0C4WH82	216	2.007	Up	2.9014e-06	K	Ribosomal protein S12 methylthiotransferase RimO OS=Azotobacter chroococcum NCIMB 8003 OX=1328314 GN=rimO PE=3 SV=1	rimO	1	2.4e-06	124.06	TDFWNGQPVK(1)TR	2	-1.5813	13	0.679	0.655	0.636	1.346	1.297	1.311	1.148	1.256	1.171	Cytoplasmic				K14441	rimO; ribosomal protein S12 methylthiotransferase [EC:2.8.4.4]		PF04055	Radical SAM superfamily
A0A0C4WHC8	721	0.588	Down	0.00075504	K	Alanine--tRNA ligase OS=Azotobacter chroococcum NCIMB 8003 OX=1328314 GN=alaS PE=3 SV=1	alaS	1	0.000103	115.86	EAAALVK(1)GSR	2	-0.29114	9	1.357	1.252	1.38	0.8	0.835	0.709	0.723	0.761	0.696	Cytoplasmic	GO:0006082 organic acid metabolic process; GO:0006139 nucleobase-containing compound metabolic process; GO:0006355 regulation of transcription, DNA-templated; GO:0006396 RNA processing; GO:0006399 tRNA metabolic process; GO:0006400 tRNA modification; GO:0006412 translation; GO:0006418 tRNA aminoacylation for protein translation; GO:0006419 alanyl-tRNA aminoacylation; GO:0006450 regulation of tran…	GO:0005622 intracellular; GO:0005623 cell; GO:0005737 cytoplasm; GO:0005829 cytosol; GO:0044424 intracellular part; GO:0044444 cytoplasmic part; GO:0044464 cell part;	GO:0001130 bacterial-type RNA polymerase transcription factor activity, sequence-specific DNA binding; GO:0001131 transcription factor activity, bacterial-type RNA polymerase core promoter proximal region sequence-specific binding; GO:0001141 transcriptional repressor activity, bacterial-type RNA polymerase core promoter proximal region sequence-specific binding; GO:0001217 bacterial-type RNA pol…	K01872	AARS, alaS; alanyl-tRNA synthetase [EC:6.1.1.7]	avl00970 Aminoacyl-tRNA biosynthesis - Azotobacter vinelandii CA;	PF07973	Threonyl and Alanyl tRNA synthetase second additional domain
A0A0C4WHC8	636	0.314	Down	8.3117e-05	K	Alanine--tRNA ligase OS=Azotobacter chroococcum NCIMB 8003 OX=1328314 GN=alaS PE=3 SV=1	alaS	1	3.78e-61	184.65	NSTVETEVTDIDSAK(1)K	2	-0.94766	9	1.747	1.784	1.581	0.509	0.602	0.494	0.342	0.529	0.366	Cytoplasmic	GO:0006082 organic acid metabolic process; GO:0006139 nucleobase-containing compound metabolic process; GO:0006355 regulation of transcription, DNA-templated; GO:0006396 RNA processing; GO:0006399 tRNA metabolic process; GO:0006400 tRNA modification; GO:0006412 translation; GO:0006418 tRNA aminoacylation for protein translation; GO:0006419 alanyl-tRNA aminoacylation; GO:0006450 regulation of tran…	GO:0005622 intracellular; GO:0005623 cell; GO:0005737 cytoplasm; GO:0005829 cytosol; GO:0044424 intracellular part; GO:0044444 cytoplasmic part; GO:0044464 cell part;	GO:0001130 bacterial-type RNA polymerase transcription factor activity, sequence-specific DNA binding; GO:0001131 transcription factor activity, bacterial-type RNA polymerase core promoter proximal region sequence-specific binding; GO:0001141 transcriptional repressor activity, bacterial-type RNA polymerase core promoter proximal region sequence-specific binding; GO:0001217 bacterial-type RNA pol…	K01872	AARS, alaS; alanyl-tRNA synthetase [EC:6.1.1.7]	avl00970 Aminoacyl-tRNA biosynthesis - Azotobacter vinelandii CA;	PF07973	Threonyl and Alanyl tRNA synthetase second additional domain
A0A0C4WHC8	525	0.441	Down	0.0068829	K	Alanine--tRNA ligase OS=Azotobacter chroococcum NCIMB 8003 OX=1328314 GN=alaS PE=3 SV=1	alaS	1	9.55e-10	115.24	DTTK(1)AGGAYLHHGVVAEGGLR	3	-1.2504	7	1.329	1.494	1.089	0.556	0.594			0.619	0.531	Cytoplasmic	GO:0006082 organic acid metabolic process; GO:0006139 nucleobase-containing compound metabolic process; GO:0006355 regulation of transcription, DNA-templated; GO:0006396 RNA processing; GO:0006399 tRNA metabolic process; GO:0006400 tRNA modification; GO:0006412 translation; GO:0006418 tRNA aminoacylation for protein translation; GO:0006419 alanyl-tRNA aminoacylation; GO:0006450 regulation of tran…	GO:0005622 intracellular; GO:0005623 cell; GO:0005737 cytoplasm; GO:0005829 cytosol; GO:0044424 intracellular part; GO:0044444 cytoplasmic part; GO:0044464 cell part;	GO:0001130 bacterial-type RNA polymerase transcription factor activity, sequence-specific DNA binding; GO:0001131 transcription factor activity, bacterial-type RNA polymerase core promoter proximal region sequence-specific binding; GO:0001141 transcriptional repressor activity, bacterial-type RNA polymerase core promoter proximal region sequence-specific binding; GO:0001217 bacterial-type RNA pol…	K01872	AARS, alaS; alanyl-tRNA synthetase [EC:6.1.1.7]	avl00970 Aminoacyl-tRNA biosynthesis - Azotobacter vinelandii CA;	PF07973	Threonyl and Alanyl tRNA synthetase second additional domain
A0A0C4WHH5	389	0.259	Down	1.51216e-05	K	Chaperone protein HtpG OS=Azotobacter chroococcum NCIMB 8003 OX=1328314 GN=htpG PE=3 SV=1	htpG	1	5.04e-20	139.7	AFGQVIK(1)EGPAEDFANR	2	0.71848	7	1.524	1.547	1.475	0.373	0.43	0.374			0.183	Cytoplasmic	GO:0000302 response to reactive oxygen species; GO:0000303 response to superoxide; GO:0000305 response to oxygen radical; GO:0006457 protein folding; GO:0006950 response to stress; GO:0006974 cellular response to DNA damage stimulus; GO:0006979 response to oxidative stress; GO:0009266 response to temperature stimulus; GO:0009408 response to heat; GO:0009628 response to abiotic stimulus; GO:000998…	GO:0005576 extracellular region; GO:0005618 cell wall; GO:0005622 intracellular; GO:0005623 cell; GO:0005737 cytoplasm; GO:0005829 cytosol; GO:0005886 plasma membrane; GO:0016020 membrane; GO:0030312 external encapsulating structure; GO:0044424 intracellular part; GO:0044444 cytoplasmic part; GO:0044464 cell part; GO:0071944 cell periphery;	GO:0003824 catalytic activity; GO:0005488 binding; GO:0005515 protein binding; GO:0016462 pyrophosphatase activity; GO:0016787 hydrolase activity; GO:0016817 hydrolase activity, acting on acid anhydrides; GO:0016818 hydrolase activity, acting on acid anhydrides, in phosphorus-containing anhydrides; GO:0016887 ATPase activity; GO:0017111 nucleoside-triphosphatase activity; GO:0042623 ATPase activi…	K04079	HSP90A, htpG; molecular chaperone HtpG		PF02518	Histidine kinase-, DNA gyrase B-, and HSP90-like ATPase
A0A0C4WHH5	48	0.491	Down	0.000162642	K	Chaperone protein HtpG OS=Azotobacter chroococcum NCIMB 8003 OX=1328314 GN=htpG PE=3 SV=1	htpG	1	2.28e-13	151.66	ELISNASDAADK(1)LR	2	-3.3152	9	1.326	1.516	1.515	0.681	0.71	0.747	0.587	0.536	0.725	Cytoplasmic	GO:0000302 response to reactive oxygen species; GO:0000303 response to superoxide; GO:0000305 response to oxygen radical; GO:0006457 protein folding; GO:0006950 response to stress; GO:0006974 cellular response to DNA damage stimulus; GO:0006979 response to oxidative stress; GO:0009266 response to temperature stimulus; GO:0009408 response to heat; GO:0009628 response to abiotic stimulus; GO:000998…	GO:0005576 extracellular region; GO:0005618 cell wall; GO:0005622 intracellular; GO:0005623 cell; GO:0005737 cytoplasm; GO:0005829 cytosol; GO:0005886 plasma membrane; GO:0016020 membrane; GO:0030312 external encapsulating structure; GO:0044424 intracellular part; GO:0044444 cytoplasmic part; GO:0044464 cell part; GO:0071944 cell periphery;	GO:0003824 catalytic activity; GO:0005488 binding; GO:0005515 protein binding; GO:0016462 pyrophosphatase activity; GO:0016787 hydrolase activity; GO:0016817 hydrolase activity, acting on acid anhydrides; GO:0016818 hydrolase activity, acting on acid anhydrides, in phosphorus-containing anhydrides; GO:0016887 ATPase activity; GO:0017111 nucleoside-triphosphatase activity; GO:0042623 ATPase activi…	K04079	HSP90A, htpG; molecular chaperone HtpG		PF02518	Histidine kinase-, DNA gyrase B-, and HSP90-like ATPase
A0A0C4WHH5	77	0.511	Down	0.000140339	K	Chaperone protein HtpG OS=Azotobacter chroococcum NCIMB 8003 OX=1328314 GN=htpG PE=3 SV=1	htpG	1	9.35e-26	135.24	GAK(1)TITLEDNGIGMSR	2	-2.2644	36	1.488	1.366	1.378	0.667	0.746	0.751	0.619	0.576	0.799	Cytoplasmic	GO:0000302 response to reactive oxygen species; GO:0000303 response to superoxide; GO:0000305 response to oxygen radical; GO:0006457 protein folding; GO:0006950 response to stress; GO:0006974 cellular response to DNA damage stimulus; GO:0006979 response to oxidative stress; GO:0009266 response to temperature stimulus; GO:0009408 response to heat; GO:0009628 response to abiotic stimulus; GO:000998…	GO:0005576 extracellular region; GO:0005618 cell wall; GO:0005622 intracellular; GO:0005623 cell; GO:0005737 cytoplasm; GO:0005829 cytosol; GO:0005886 plasma membrane; GO:0016020 membrane; GO:0030312 external encapsulating structure; GO:0044424 intracellular part; GO:0044444 cytoplasmic part; GO:0044464 cell part; GO:0071944 cell periphery;	GO:0003824 catalytic activity; GO:0005488 binding; GO:0005515 protein binding; GO:0016462 pyrophosphatase activity; GO:0016787 hydrolase activity; GO:0016817 hydrolase activity, acting on acid anhydrides; GO:0016818 hydrolase activity, acting on acid anhydrides, in phosphorus-containing anhydrides; GO:0016887 ATPase activity; GO:0017111 nucleoside-triphosphatase activity; GO:0042623 ATPase activi…	K04079	HSP90A, htpG; molecular chaperone HtpG		PF02518	Histidine kinase-, DNA gyrase B-, and HSP90-like ATPase
A0A0C4WHH5	378	0.497	Down	0.000198685	K	Chaperone protein HtpG OS=Azotobacter chroococcum NCIMB 8003 OX=1328314 GN=htpG PE=3 SV=1	htpG	1	0.000434	72.365	SEPEQYK(1)GFWK	2	-1.3172	7	1.369	1.258	1.189	0.627	0.672	0.597	0.555			Cytoplasmic	GO:0000302 response to reactive oxygen species; GO:0000303 response to superoxide; GO:0000305 response to oxygen radical; GO:0006457 protein folding; GO:0006950 response to stress; GO:0006974 cellular response to DNA damage stimulus; GO:0006979 response to oxidative stress; GO:0009266 response to temperature stimulus; GO:0009408 response to heat; GO:0009628 response to abiotic stimulus; GO:000998…	GO:0005576 extracellular region; GO:0005618 cell wall; GO:0005622 intracellular; GO:0005623 cell; GO:0005737 cytoplasm; GO:0005829 cytosol; GO:0005886 plasma membrane; GO:0016020 membrane; GO:0030312 external encapsulating structure; GO:0044424 intracellular part; GO:0044444 cytoplasmic part; GO:0044464 cell part; GO:0071944 cell periphery;	GO:0003824 catalytic activity; GO:0005488 binding; GO:0005515 protein binding; GO:0016462 pyrophosphatase activity; GO:0016787 hydrolase activity; GO:0016817 hydrolase activity, acting on acid anhydrides; GO:0016818 hydrolase activity, acting on acid anhydrides, in phosphorus-containing anhydrides; GO:0016887 ATPase activity; GO:0017111 nucleoside-triphosphatase activity; GO:0042623 ATPase activi…	K04079	HSP90A, htpG; molecular chaperone HtpG		PF02518	Histidine kinase-, DNA gyrase B-, and HSP90-like ATPase
A0A0C4WHH5	515	0.623	Down	0.0024157	K	Chaperone protein HtpG OS=Azotobacter chroococcum NCIMB 8003 OX=1328314 GN=htpG PE=3 SV=1	htpG	1	0.00138	72.038	AK(1)EGLIER	2	-0.92399	7	1.082	1.18	1.323	0.792	0.697	0.746			0.57	Cytoplasmic	GO:0000302 response to reactive oxygen species; GO:0000303 response to superoxide; GO:0000305 response to oxygen radical; GO:0006457 protein folding; GO:0006950 response to stress; GO:0006974 cellular response to DNA damage stimulus; GO:0006979 response to oxidative stress; GO:0009266 response to temperature stimulus; GO:0009408 response to heat; GO:0009628 response to abiotic stimulus; GO:000998…	GO:0005576 extracellular region; GO:0005618 cell wall; GO:0005622 intracellular; GO:0005623 cell; GO:0005737 cytoplasm; GO:0005829 cytosol; GO:0005886 plasma membrane; GO:0016020 membrane; GO:0030312 external encapsulating structure; GO:0044424 intracellular part; GO:0044444 cytoplasmic part; GO:0044464 cell part; GO:0071944 cell periphery;	GO:0003824 catalytic activity; GO:0005488 binding; GO:0005515 protein binding; GO:0016462 pyrophosphatase activity; GO:0016787 hydrolase activity; GO:0016817 hydrolase activity, acting on acid anhydrides; GO:0016818 hydrolase activity, acting on acid anhydrides, in phosphorus-containing anhydrides; GO:0016887 ATPase activity; GO:0017111 nucleoside-triphosphatase activity; GO:0042623 ATPase activi…	K04079	HSP90A, htpG; molecular chaperone HtpG		PF02518	Histidine kinase-, DNA gyrase B-, and HSP90-like ATPase
A0A0C4WHH5	355	0.296	Down	0.0080441	K	Chaperone protein HtpG OS=Azotobacter chroococcum NCIMB 8003 OX=1328314 GN=htpG PE=3 SV=1	htpG	1	6.05e-13	130.99	DPVIDSMK(1)SALTK	2	-2.6241	12	1.308	1.643	1.978	0.412		0.561	0.292	0.393	0.343	Cytoplasmic	GO:0000302 response to reactive oxygen species; GO:0000303 response to superoxide; GO:0000305 response to oxygen radical; GO:0006457 protein folding; GO:0006950 response to stress; GO:0006974 cellular response to DNA damage stimulus; GO:0006979 response to oxidative stress; GO:0009266 response to temperature stimulus; GO:0009408 response to heat; GO:0009628 response to abiotic stimulus; GO:000998…	GO:0005576 extracellular region; GO:0005618 cell wall; GO:0005622 intracellular; GO:0005623 cell; GO:0005737 cytoplasm; GO:0005829 cytosol; GO:0005886 plasma membrane; GO:0016020 membrane; GO:0030312 external encapsulating structure; GO:0044424 intracellular part; GO:0044444 cytoplasmic part; GO:0044464 cell part; GO:0071944 cell periphery;	GO:0003824 catalytic activity; GO:0005488 binding; GO:0005515 protein binding; GO:0016462 pyrophosphatase activity; GO:0016787 hydrolase activity; GO:0016817 hydrolase activity, acting on acid anhydrides; GO:0016818 hydrolase activity, acting on acid anhydrides, in phosphorus-containing anhydrides; GO:0016887 ATPase activity; GO:0017111 nucleoside-triphosphatase activity; GO:0042623 ATPase activi…	K04079	HSP90A, htpG; molecular chaperone HtpG		PF02518	Histidine kinase-, DNA gyrase B-, and HSP90-like ATPase
A0A0C4WHH5	202	0.479	Down	0.00025871	K	Chaperone protein HtpG OS=Azotobacter chroococcum NCIMB 8003 OX=1328314 GN=htpG PE=3 SV=1	htpG	1	1.07e-06	121.86	K(1)YSDHIALPIELPK	3	-0.28487	24	1.345	1.438	1.639	0.686	0.722	0.71	0.59	0.624	0.561	Cytoplasmic	GO:0000302 response to reactive oxygen species; GO:0000303 response to superoxide; GO:0000305 response to oxygen radical; GO:0006457 protein folding; GO:0006950 response to stress; GO:0006974 cellular response to DNA damage stimulus; GO:0006979 response to oxidative stress; GO:0009266 response to temperature stimulus; GO:0009408 response to heat; GO:0009628 response to abiotic stimulus; GO:000998…	GO:0005576 extracellular region; GO:0005618 cell wall; GO:0005622 intracellular; GO:0005623 cell; GO:0005737 cytoplasm; GO:0005829 cytosol; GO:0005886 plasma membrane; GO:0016020 membrane; GO:0030312 external encapsulating structure; GO:0044424 intracellular part; GO:0044444 cytoplasmic part; GO:0044464 cell part; GO:0071944 cell periphery;	GO:0003824 catalytic activity; GO:0005488 binding; GO:0005515 protein binding; GO:0016462 pyrophosphatase activity; GO:0016787 hydrolase activity; GO:0016817 hydrolase activity, acting on acid anhydrides; GO:0016818 hydrolase activity, acting on acid anhydrides, in phosphorus-containing anhydrides; GO:0016887 ATPase activity; GO:0017111 nucleoside-triphosphatase activity; GO:0042623 ATPase activi…	K04079	HSP90A, htpG; molecular chaperone HtpG		PF02518	Histidine kinase-, DNA gyrase B-, and HSP90-like ATPase
A0A0C4WHH9	387	0.355	Down	0.00258	K	Methionine--tRNA ligase OS=Azotobacter chroococcum NCIMB 8003 OX=1328314 GN=metG PE=3 SV=1	metG	1	1.01e-12	137.4	VNSDLVGK(1)VVNIASR	2	-1.6658	5	1.054	1.233	1.077		0.35	0.447				Cytoplasmic	GO:0006082 organic acid metabolic process; GO:0006139 nucleobase-containing compound metabolic process; GO:0006399 tRNA metabolic process; GO:0006412 translation; GO:0006418 tRNA aminoacylation for protein translation; GO:0006431 methionyl-tRNA aminoacylation; GO:0006518 peptide metabolic process; GO:0006520 cellular amino acid metabolic process; GO:0006725 cellular aromatic compound metabolic pr…	GO:0005622 intracellular; GO:0005623 cell; GO:0005737 cytoplasm; GO:0005829 cytosol; GO:0044424 intracellular part; GO:0044444 cytoplasmic part; GO:0044464 cell part;	GO:0003824 catalytic activity; GO:0004812 aminoacyl-tRNA ligase activity; GO:0004825 methionine-tRNA ligase activity; GO:0005488 binding; GO:0008270 zinc ion binding; GO:0016874 ligase activity; GO:0016875 ligase activity, forming carbon-oxygen bonds; GO:0043167 ion binding; GO:0043169 cation binding; GO:0046872 metal ion binding; GO:0046914 transition metal ion binding;	K01874	MARS, metG; methionyl-tRNA synthetase [EC:6.1.1.10]	avl00450 Selenocompound metabolism - Azotobacter vinelandii CA; avl00970 Aminoacyl-tRNA biosynthesis - Azotobacter vinelandii CA; avl01100 Metabolic pathways - Azotobacter vinelandii CA;	PF01588	Putative tRNA binding domain
A0A0C4WHJ2	69	1.832	Up	0.000138044	K	Pyridoxine/pyridoxamine 5'-phosphate oxidase OS=Azotobacter chroococcum NCIMB 8003 OX=1328314 GN=pdxH2 PE=3 SV=1	pdxH2	1	3.14e-14	154.28	VLLLK(1)GLDER	2	-0.17177	12	0.68	0.656	0.74	1.242	1.325	1.236	1.209	1.151	1.212	Cytoplasmic				K00275	pdxH, PNPO; pyridoxamine 5'-phosphate oxidase [EC:1.4.3.5]	avl00750 Vitamin B6 metabolism - Azotobacter vinelandii CA; avl01100 Metabolic pathways - Azotobacter vinelandii CA; avl01120 Microbial metabolism in diverse environments - Azotobacter vinelandii CA;	PF01243; PF10590	Pyridoxamine 5'-phosphate oxidase; Pyridoxine 5'-phosphate oxidase C-terminal dimerisation region
A0A0C4WHR7	237	0.304	Down	0.00029636	K	Phosphonate ABC transporter, substrate-binding protein OS=Azotobacter chroococcum NCIMB 8003 OX=1328314 GN=Achr_17570 PE=4 SV=1	Achr_17570	1	1.24e-12	124.06	K(1)AFLALDPAKPEHK	3	-2.614	10	1.166	1.495	1.23	0.379	0.446	0.357				Periplasmic				K02044	phnD; phosphonate transport system substrate-binding protein	avl02010 ABC transporters - Azotobacter vinelandii CA;
A0A0C4WHR7	123	0.336	Down	1.7822e-05	K	Phosphonate ABC transporter, substrate-binding protein OS=Azotobacter chroococcum NCIMB 8003 OX=1328314 GN=Achr_17570 PE=4 SV=1	Achr_17570	1	5.47e-17	152.23	FISADANVK(1)SLQDLK	2	-0.71607	9	1.758	1.634	1.701	0.601	0.58	0.528	0.398	0.382	0.387	Periplasmic				K02044	phnD; phosphonate transport system substrate-binding protein	avl02010 ABC transporters - Azotobacter vinelandii CA;
A0A0C4WHR7	246	0.445	Down	0.00113754	K	Phosphonate ABC transporter, substrate-binding protein OS=Azotobacter chroococcum NCIMB 8003 OX=1328314 GN=Achr_17570 PE=4 SV=1	Achr_17570	1	1.95e-07	141.44	AFLALDPAK(1)PEHK	2	-1.8378	14	1.631	1.613	1.466	0.667	0.826	0.605	0.518	0.4	0.424	Periplasmic				K02044	phnD; phosphonate transport system substrate-binding protein	avl02010 ABC transporters - Azotobacter vinelandii CA;
A0A0C4WHR7	95	0.391	Down	2.6112e-07	K	Phosphonate ABC transporter, substrate-binding protein OS=Azotobacter chroococcum NCIMB 8003 OX=1328314 GN=Achr_17570 PE=4 SV=1	Achr_17570	1	1.27e-15	167.06	LK(1)TGNAIPLVQR	2	-1.0251	11	1.657	1.667	1.626	0.663	0.638	0.633	0.384	0.394	0.377	Periplasmic				K02044	phnD; phosphonate transport system substrate-binding protein	avl02010 ABC transporters - Azotobacter vinelandii CA;
A0A0C4WHR7	114	0.422	Down	0.0006804	K	Phosphonate ABC transporter, substrate-binding protein OS=Azotobacter chroococcum NCIMB 8003 OX=1328314 GN=Achr_17570 PE=4 SV=1	Achr_17570	1	1.89e-07	148.76	FTSK(1)FISADANVK	2	-2.1436	8	1.425	1.628	1.42	0.623	0.635		0.359	0.533	0.492	Periplasmic				K02044	phnD; phosphonate transport system substrate-binding protein	avl02010 ABC transporters - Azotobacter vinelandii CA;
A0A0C4WHR7	201	0.508	Down	1.92531e-05	K	Phosphonate ABC transporter, substrate-binding protein OS=Azotobacter chroococcum NCIMB 8003 OX=1328314 GN=Achr_17570 PE=4 SV=1	Achr_17570	1	0.000104	87.942	LVTAGK(1)VDTAK	2	-1.2064	9	1.437	1.545	1.563	0.786	0.758	0.766	0.489	0.438	0.465	Periplasmic				K02044	phnD; phosphonate transport system substrate-binding protein	avl02010 ABC transporters - Azotobacter vinelandii CA;
A0A0C4WHR7	265	0.332	Down	2.5859e-06	K	Phosphonate ABC transporter, substrate-binding protein OS=Azotobacter chroococcum NCIMB 8003 OX=1328314 GN=Achr_17570 PE=4 SV=1	Achr_17570	1	7.29e-26	157.67	FIETK(1)PENYQGIEEAAR	2	-0.566	9	1.857	1.764	1.671	0.597	0.569	0.589	0.315	0.243	0.262	Periplasmic				K02044	phnD; phosphonate transport system substrate-binding protein	avl02010 ABC transporters - Azotobacter vinelandii CA;
A0A0C4WHR7	43	0.451	Down	4.3537e-05	K	Phosphonate ABC transporter, substrate-binding protein OS=Azotobacter chroococcum NCIMB 8003 OX=1328314 GN=Achr_17570 PE=4 SV=1	Achr_17570	0.999828	0.000235	132.44	K(1)FKPLGAYLEK	2	-1.4984	20	1.665	1.581	1.469	0.709	0.683	0.736	0.455	0.437	0.414	Periplasmic				K02044	phnD; phosphonate transport system substrate-binding protein	avl02010 ABC transporters - Azotobacter vinelandii CA;
A0A0C4WHR7	110	0.5	Down	4.3235e-05	K	Phosphonate ABC transporter, substrate-binding protein OS=Azotobacter chroococcum NCIMB 8003 OX=1328314 GN=Achr_17570 PE=4 SV=1	Achr_17570	1	0.000499	69.915	EQDEK(1)FTSK	2	-1.7727	8	1.354	1.429	1.466	0.694	0.748	0.682	0.449	0.403		Periplasmic				K02044	phnD; phosphonate transport system substrate-binding protein	avl02010 ABC transporters - Azotobacter vinelandii CA;
A0A0C4WHT3	225	0.588	Down	0.00089681	K	Succinate dehydrogenase iron-sulfur subunit OS=Azotobacter chroococcum NCIMB 8003 OX=1328314 GN=sdhB PE=4 SV=1	sdhB	1	1.15e-10	151.22	GLNPTK(1)AIGHVR	2	-2.647	10	1.305	1.54	1.421	0.876	0.855	0.779	0.565	0.54	0.499	Periplasmic	GO:0006082 organic acid metabolic process; GO:0006091 generation of precursor metabolites and energy; GO:0006099 tricarboxylic acid cycle; GO:0006101 citrate metabolic process; GO:0008152 metabolic process; GO:0009060 aerobic respiration; GO:0009987 cellular process; GO:0015980 energy derivation by oxidation of organic compounds; GO:0016999 antibiotic metabolic process; GO:0017144 drug metabolic …	GO:0005622 intracellular; GO:0005623 cell; GO:0005886 plasma membrane; GO:0016020 membrane; GO:0032991 macromolecular complex; GO:0044424 intracellular part; GO:0044425 membrane part; GO:0044459 plasma membrane part; GO:0044464 cell part; GO:0045273 respiratory chain complex II; GO:0045274 plasma membrane respiratory chain complex II; GO:0045281 succinate dehydrogenase complex; GO:0045282 plasma …	GO:0000104 succinate dehydrogenase activity; GO:0003824 catalytic activity; GO:0005488 binding; GO:0009055 electron carrier activity; GO:0016491 oxidoreductase activity; GO:0016627 oxidoreductase activity, acting on the CH-CH group of donors; GO:0048037 cofactor binding; GO:0051536 iron-sulfur cluster binding; GO:0051537 2 iron, 2 sulfur cluster binding; GO:0051538 3 iron, 4 sulfur cluster bindin…	K00240	sdhB, frdB; succinate dehydrogenase / fumarate reductase, iron-sulfur subunit [EC:1.3.5.1 1.3.5.4]	avl00020 Citrate cycle (TCA cycle) - Azotobacter vinelandii CA; avl00190 Oxidative phosphorylation - Azotobacter vinelandii CA; avl00650 Butanoate metabolism - Azotobacter vinelandii CA; avl01100 Metabolic pathways - Azotobacter vinelandii CA; avl01110 Biosynthesis of secondary metabolites - Azotobacter vinelandii CA; avl01120 Microbial metabolism in diverse environments - Azotobacter vinelandii …	PF13085; PF13534	2Fe-2S iron-sulfur cluster binding domain; 4Fe-4S dicluster domain
A0A0C4WHT3	118	0.159	Down	0.00088246	K	Succinate dehydrogenase iron-sulfur subunit OS=Azotobacter chroococcum NCIMB 8003 OX=1328314 GN=sdhB PE=4 SV=1	sdhB	1	3.47e-37	193.96	QYEK(1)VQPYLQNNTPAPAIER	3	0.071968	5	1.311	1.243	1.087	0.223		0.163				Periplasmic	GO:0006082 organic acid metabolic process; GO:0006091 generation of precursor metabolites and energy; GO:0006099 tricarboxylic acid cycle; GO:0006101 citrate metabolic process; GO:0008152 metabolic process; GO:0009060 aerobic respiration; GO:0009987 cellular process; GO:0015980 energy derivation by oxidation of organic compounds; GO:0016999 antibiotic metabolic process; GO:0017144 drug metabolic …	GO:0005622 intracellular; GO:0005623 cell; GO:0005886 plasma membrane; GO:0016020 membrane; GO:0032991 macromolecular complex; GO:0044424 intracellular part; GO:0044425 membrane part; GO:0044459 plasma membrane part; GO:0044464 cell part; GO:0045273 respiratory chain complex II; GO:0045274 plasma membrane respiratory chain complex II; GO:0045281 succinate dehydrogenase complex; GO:0045282 plasma …	GO:0000104 succinate dehydrogenase activity; GO:0003824 catalytic activity; GO:0005488 binding; GO:0009055 electron carrier activity; GO:0016491 oxidoreductase activity; GO:0016627 oxidoreductase activity, acting on the CH-CH group of donors; GO:0048037 cofactor binding; GO:0051536 iron-sulfur cluster binding; GO:0051537 2 iron, 2 sulfur cluster binding; GO:0051538 3 iron, 4 sulfur cluster bindin…	K00240	sdhB, frdB; succinate dehydrogenase / fumarate reductase, iron-sulfur subunit [EC:1.3.5.1 1.3.5.4]	avl00020 Citrate cycle (TCA cycle) - Azotobacter vinelandii CA; avl00190 Oxidative phosphorylation - Azotobacter vinelandii CA; avl00650 Butanoate metabolism - Azotobacter vinelandii CA; avl01100 Metabolic pathways - Azotobacter vinelandii CA; avl01110 Biosynthesis of secondary metabolites - Azotobacter vinelandii CA; avl01120 Microbial metabolism in diverse environments - Azotobacter vinelandii …	PF13085; PF13534	2Fe-2S iron-sulfur cluster binding domain; 4Fe-4S dicluster domain
A0A0C4WHT3	219	0.5	Down	3.8603e-05	K	Succinate dehydrogenase iron-sulfur subunit OS=Azotobacter chroococcum NCIMB 8003 OX=1328314 GN=sdhB PE=4 SV=1	sdhB	1	1.76e-38	209.7	GIMNCVYVCPK(1)GLNPTK	2	8.5815	23	1.566	1.451	1.583	0.734	0.781	0.784	0.414	0.441	0.457	Periplasmic	GO:0006082 organic acid metabolic process; GO:0006091 generation of precursor metabolites and energy; GO:0006099 tricarboxylic acid cycle; GO:0006101 citrate metabolic process; GO:0008152 metabolic process; GO:0009060 aerobic respiration; GO:0009987 cellular process; GO:0015980 energy derivation by oxidation of organic compounds; GO:0016999 antibiotic metabolic process; GO:0017144 drug metabolic …	GO:0005622 intracellular; GO:0005623 cell; GO:0005886 plasma membrane; GO:0016020 membrane; GO:0032991 macromolecular complex; GO:0044424 intracellular part; GO:0044425 membrane part; GO:0044459 plasma membrane part; GO:0044464 cell part; GO:0045273 respiratory chain complex II; GO:0045274 plasma membrane respiratory chain complex II; GO:0045281 succinate dehydrogenase complex; GO:0045282 plasma …	GO:0000104 succinate dehydrogenase activity; GO:0003824 catalytic activity; GO:0005488 binding; GO:0009055 electron carrier activity; GO:0016491 oxidoreductase activity; GO:0016627 oxidoreductase activity, acting on the CH-CH group of donors; GO:0048037 cofactor binding; GO:0051536 iron-sulfur cluster binding; GO:0051537 2 iron, 2 sulfur cluster binding; GO:0051538 3 iron, 4 sulfur cluster bindin…	K00240	sdhB, frdB; succinate dehydrogenase / fumarate reductase, iron-sulfur subunit [EC:1.3.5.1 1.3.5.4]	avl00020 Citrate cycle (TCA cycle) - Azotobacter vinelandii CA; avl00190 Oxidative phosphorylation - Azotobacter vinelandii CA; avl00650 Butanoate metabolism - Azotobacter vinelandii CA; avl01100 Metabolic pathways - Azotobacter vinelandii CA; avl01110 Biosynthesis of secondary metabolites - Azotobacter vinelandii CA; avl01120 Microbial metabolism in diverse environments - Azotobacter vinelandii …	PF13085; PF13534	2Fe-2S iron-sulfur cluster binding domain; 4Fe-4S dicluster domain
A0A0C4WHT4	243	0.334	Down	0.0112166	K	Succinate--CoA ligase [ADP-forming] subunit alpha OS=Azotobacter chroococcum NCIMB 8003 OX=1328314 GN=sucD PE=3 SV=1	sucD	1	4.71e-11	89.636	ANVTKPVVSYIAGVTAPSGK(1)R	3	-1.7318	10	1.412	1.4	1.449	0.483	0.376	0.564	0.376			Cytoplasmic				K01902	sucD; succinyl-CoA synthetase alpha subunit [EC:6.2.1.5]	avl00020 Citrate cycle (TCA cycle) - Azotobacter vinelandii CA; avl00640 Propanoate metabolism - Azotobacter vinelandii CA; avl00660 C5-Branched dibasic acid metabolism - Azotobacter vinelandii CA; avl01100 Metabolic pathways - Azotobacter vinelandii CA; avl01110 Biosynthesis of secondary metabolites - Azotobacter vinelandii CA; avl01120 Microbial metabolism in diverse environments - Azotobacter …	PF02629; PF00549	CoA binding domain; CoA-ligase
A0A0C4WHT4	262	0.429	Down	0.00031888	K	Succinate--CoA ligase [ADP-forming] subunit alpha OS=Azotobacter chroococcum NCIMB 8003 OX=1328314 GN=sucD PE=3 SV=1	sucD	1	1.63e-05	82.437	GTADEK(1)FAALQDAGVK	2	-2.0544	7	1.147	1.434	1.39	0.582	0.546	0.577		0.524		Cytoplasmic				K01902	sucD; succinyl-CoA synthetase alpha subunit [EC:6.2.1.5]	avl00020 Citrate cycle (TCA cycle) - Azotobacter vinelandii CA; avl00640 Propanoate metabolism - Azotobacter vinelandii CA; avl00660 C5-Branched dibasic acid metabolism - Azotobacter vinelandii CA; avl01100 Metabolic pathways - Azotobacter vinelandii CA; avl01110 Biosynthesis of secondary metabolites - Azotobacter vinelandii CA; avl01120 Microbial metabolism in diverse environments - Azotobacter …	PF02629; PF00549	CoA binding domain; CoA-ligase
A0A0C4WHU1	144	2.569	Up	0.00024467	K	ABC-type antimicrobial peptide transport system, ATPase component OS=Azotobacter chroococcum NCIMB 8003 OX=1328314 GN=Achr_18330 PE=4 SV=1	Achr_18330	1	4.57e-32	196.44	LTEVGLEK(1)HVAHRPAK	4	-0.016017	34	0.552	0.594	0.677	1.575	1.683	1.426	1.031	1	1.033	Cytoplasmic				K02003	ABC.CD.A; putative ABC transport system ATP-binding protein		PF00005	ABC transporter
A0A0C4WHU1	220	1.525	Up	0.00037875	K	ABC-type antimicrobial peptide transport system, ATPase component OS=Azotobacter chroococcum NCIMB 8003 OX=1328314 GN=Achr_18330 PE=4 SV=1	Achr_18330	1	0.00193	96.51	LLESVK(1)R	2	-0.25484	9	0.853	0.895	0.919	1.411	1.382	1.274	0.879	0.785	0.759	Cytoplasmic				K02003	ABC.CD.A; putative ABC transport system ATP-binding protein		PF00005	ABC transporter
A0A0C4WHU2	147	0.458	Down	0.0035953	K	Malonyl CoA-acyl carrier protein transacylase OS=Azotobacter chroococcum NCIMB 8003 OX=1328314 GN=Achr_18380 PE=4 SV=1	Achr_18380	1	2.21e-05	103.69	LDLDSIK(1)PLAEAR	2	-2.3113	7	1.249	1.3	1.434	0.545	0.671			0.451	0.541	Cytoplasmic							PF00698	Acyl transferase domain
A0A0C4WHU7	1220	0.533	Down	0.0095587	K	Methionine synthase OS=Azotobacter chroococcum NCIMB 8003 OX=1328314 GN=metH PE=4 SV=1	metH	1	3.44e-06	121.96	VEK(1)DQVASYSAR	2	-1.9742	8	1.454		1.509	0.889	0.672	0.809	0.831	0.934	0.75	Cytoplasmic	GO:0000096 sulfur amino acid metabolic process; GO:0000097 sulfur amino acid biosynthetic process; GO:0006082 organic acid metabolic process; GO:0006464 cellular protein modification process; GO:0006479 protein methylation; GO:0006520 cellular amino acid metabolic process; GO:0006555 methionine metabolic process; GO:0006575 cellular modified amino acid metabolic process; GO:0006725 cellular aroma…	GO:0005622 intracellular; GO:0005623 cell; GO:0005737 cytoplasm; GO:0005829 cytosol; GO:0044424 intracellular part; GO:0044444 cytoplasmic part; GO:0044464 cell part;	GO:0003824 catalytic activity; GO:0005488 binding; GO:0008144 drug binding; GO:0008168 methyltransferase activity; GO:0008172 S-methyltransferase activity; GO:0008270 zinc ion binding; GO:0008276 protein methyltransferase activity; GO:0008705 methionine synthase activity; GO:0016740 transferase activity; GO:0016741 transferase activity, transferring one-carbon groups; GO:0019842 vitamin binding; …	K00548	metH, MTR; 5-methyltetrahydrofolate--homocysteine methyltransferase [EC:2.1.1.13]	avl00270 Cysteine and methionine metabolism - Azotobacter vinelandii CA; avl00450 Selenocompound metabolism - Azotobacter vinelandii CA; avl00670 One carbon pool by folate - Azotobacter vinelandii CA; avl01100 Metabolic pathways - Azotobacter vinelandii CA; avl01110 Biosynthesis of secondary metabolites - Azotobacter vinelandii CA; avl01230 Biosynthesis of amino acids - Azotobacter vinelandii CA;	PF00809; PF02607; PF02310; PF02965	Pterin binding enzyme; B12 binding domain; B12 binding domain; Vitamin B12 dependent methionine synthase, activation domain
A0A0C4WHV9	62	0.174	Down	0.0063574	K	Uncharacterized protein OS=Azotobacter chroococcum NCIMB 8003 OX=1328314 GN=Achr_19030 PE=4 SV=1	Achr_19030	1	6.17e-11	122.66	RIPCSTYSDPQK(1)LAAVIQQTR	3	-1.0418	13	1.233	1.632	1.849	0.134	0.269	0.416		0.32		Cytoplasmic
A0A0C4WHX0	75	1.978	Up	0.003239	K	Acyl-CoA N-acyltransferases (Nat) OS=Azotobacter chroococcum NCIMB 8003 OX=1328314 GN=Achr_19380 PE=4 SV=1	Achr_19380	1	0.00079	82.716	VAVLK(1)DWR	2	-1.4779	6	0.641		0.661	1.242	1.334		1.012	1.44		Cytoplasmic							PF13673	Acetyltransferase (GNAT) domain
A0A0C4WHX3	64	0.425	Down	0.0046768	K	Translation initiation factor IF-1 OS=Azotobacter chroococcum NCIMB 8003 OX=1328314 GN=infA PE=3 SV=1	infA	1	0.000191	92.445	VELTPYDLSK(1)GR	2	-2.109	6	1.594		1.463	0.676		0.624	0.552		0.57	Cytoplasmic	GO:0006412 translation; GO:0006413 translational initiation; GO:0006518 peptide metabolic process; GO:0006807 nitrogen compound metabolic process; GO:0008152 metabolic process; GO:0009058 biosynthetic process; GO:0009059 macromolecule biosynthetic process; GO:0009987 cellular process; GO:0010467 gene expression; GO:0019538 protein metabolic process; GO:0034641 cellular nitrogen compound metabolic…	GO:0005622 intracellular; GO:0005623 cell; GO:0005737 cytoplasm; GO:0005829 cytosol; GO:0044424 intracellular part; GO:0044444 cytoplasmic part; GO:0044464 cell part;	GO:0003676 nucleic acid binding; GO:0003723 RNA binding; GO:0003743 translation initiation factor activity; GO:0005488 binding; GO:0008135 translation factor activity, RNA binding; GO:0043021 ribonucleoprotein complex binding; GO:0043022 ribosome binding; GO:0044877 macromolecular complex binding; GO:0097159 organic cyclic compound binding; GO:1901363 heterocyclic compound binding;	K02518	infA; translation initiation factor IF-1		PF01176	Translation initiation factor 1A / IF-1
A0A0C4WHZ3	4	0.461	Down	0.0044985	K	UTP--glucose-1-phosphate uridylyltransferase OS=Azotobacter chroococcum NCIMB 8003 OX=1328314 GN=galU PE=3 SV=1	galU	1	0.000239	96.946	K(1)CLFPAAGYGTR	2	0.46869	9	1.476	1.495	1.489	0.734	0.706	0.618	0.561	0.628	0.577	Cytoplasmic				K00963	UGP2, galU, galF; UTP--glucose-1-phosphate uridylyltransferase [EC:2.7.7.9]	avl00040 Pentose and glucuronate interconversions - Azotobacter vinelandii CA; avl00052 Galactose metabolism - Azotobacter vinelandii CA; avl00500 Starch and sucrose metabolism - Azotobacter vinelandii CA; avl00520 Amino sugar and nucleotide sugar metabolism - Azotobacter vinelandii CA; avl01100 Metabolic pathways - Azotobacter vinelandii CA; avl01130 Biosynthesis of antibiotics - Azotobacter vin…
A0A0C4WHZ3	239	0.616	Down	0.00063712	K	UTP--glucose-1-phosphate uridylyltransferase OS=Azotobacter chroococcum NCIMB 8003 OX=1328314 GN=galU PE=3 SV=1	galU	1	0.000416	85.622	QAK(1)DGCVMAYK	2	-1.4413	9	1.13	1.086	1.093	0.654	0.705		0.692			Cytoplasmic				K00963	UGP2, galU, galF; UTP--glucose-1-phosphate uridylyltransferase [EC:2.7.7.9]	avl00040 Pentose and glucuronate interconversions - Azotobacter vinelandii CA; avl00052 Galactose metabolism - Azotobacter vinelandii CA; avl00500 Starch and sucrose metabolism - Azotobacter vinelandii CA; avl00520 Amino sugar and nucleotide sugar metabolism - Azotobacter vinelandii CA; avl01100 Metabolic pathways - Azotobacter vinelandii CA; avl01130 Biosynthesis of antibiotics - Azotobacter vin…
A0A0C4WHZ3	236	0.546	Down	0.0021611	K	UTP--glucose-1-phosphate uridylyltransferase OS=Azotobacter chroococcum NCIMB 8003 OX=1328314 GN=galU PE=3 SV=1	galU	1	1.19e-16	121.96	GGEIQITDALMK(1)QAK	2	5.9828	15	1.43	1.657		0.815	0.873	0.84	0.743	0.667	0.712	Cytoplasmic				K00963	UGP2, galU, galF; UTP--glucose-1-phosphate uridylyltransferase [EC:2.7.7.9]	avl00040 Pentose and glucuronate interconversions - Azotobacter vinelandii CA; avl00052 Galactose metabolism - Azotobacter vinelandii CA; avl00500 Starch and sucrose metabolism - Azotobacter vinelandii CA; avl00520 Amino sugar and nucleotide sugar metabolism - Azotobacter vinelandii CA; avl01100 Metabolic pathways - Azotobacter vinelandii CA; avl01130 Biosynthesis of antibiotics - Azotobacter vin…
A0A0C4WI98	407	0.393	Down	0.0026974	K	Enolase OS=Azotobacter chroococcum NCIMB 8003 OX=1328314 GN=eno PE=3 SV=1	eno	1	0.000191	87.251	VGK(1)YNQLLR	2	-2.9473	9	1.396	1.775	1.448	0.667	0.468	0.679	0.679	0.568	0.538	Cytoplasmic				K01689	ENO, eno; enolase [EC:4.2.1.11]	avl00010 Glycolysis / Gluconeogenesis - Azotobacter vinelandii CA; avl00680 Methane metabolism - Azotobacter vinelandii CA; avl01100 Metabolic pathways - Azotobacter vinelandii CA; avl01110 Biosynthesis of secondary metabolites - Azotobacter vinelandii CA; avl01120 Microbial metabolism in diverse environments - Azotobacter vinelandii CA; avl01130 Biosynthesis of antibiotics - Azotobacter vineland…	PF03952; PF00113	Enolase, N-terminal domain; Enolase, C-terminal TIM barrel domain
A0A0C4WI98	69	0.565	Down	9.0845e-07	K	Enolase OS=Azotobacter chroococcum NCIMB 8003 OX=1328314 GN=eno PE=3 SV=1	eno	1	2.63e-43	211.84	GVMK(1)AVENVNQPIR	2	-1.6171	35	1.352	1.411	1.385	0.784	0.786	0.773	0.642	0.679	0.623	Cytoplasmic				K01689	ENO, eno; enolase [EC:4.2.1.11]	avl00010 Glycolysis / Gluconeogenesis - Azotobacter vinelandii CA; avl00680 Methane metabolism - Azotobacter vinelandii CA; avl01100 Metabolic pathways - Azotobacter vinelandii CA; avl01110 Biosynthesis of secondary metabolites - Azotobacter vinelandii CA; avl01120 Microbial metabolism in diverse environments - Azotobacter vinelandii CA; avl01130 Biosynthesis of antibiotics - Azotobacter vineland…	PF03952; PF00113	Enolase, N-terminal domain; Enolase, C-terminal TIM barrel domain
A0A0C4WI98	395	0.431	Down	2.0895e-05	K	Enolase OS=Azotobacter chroococcum NCIMB 8003 OX=1328314 GN=eno PE=3 SV=1	eno	1	1.3e-09	155.57	AGQIK(1)TGSLCR	2	-1.3606	9	1.447	1.558	1.637	0.677	0.667	0.658	0.545	0.486	0.529	Cytoplasmic				K01689	ENO, eno; enolase [EC:4.2.1.11]	avl00010 Glycolysis / Gluconeogenesis - Azotobacter vinelandii CA; avl00680 Methane metabolism - Azotobacter vinelandii CA; avl01100 Metabolic pathways - Azotobacter vinelandii CA; avl01110 Biosynthesis of secondary metabolites - Azotobacter vinelandii CA; avl01120 Microbial metabolism in diverse environments - Azotobacter vinelandii CA; avl01130 Biosynthesis of antibiotics - Azotobacter vineland…	PF03952; PF00113	Enolase, N-terminal domain; Enolase, C-terminal TIM barrel domain
A0A0C4WIB1	69	0.225	Down	2.2244e-05	K	Isochorismatase hydrolase protein OS=Azotobacter chroococcum NCIMB 8003 OX=1328314 GN=Achr_22820 PE=4 SV=1	Achr_22820	1	3.22e-18	97.551	AAGTPVVHVK(1)HLGIPGGFLDPQGTR	3	-0.63004	14	1.874	1.613	1.614	0.375	0.357	0.416		0.249	0.294	Cytoplasmic
A0A0C4WIB1	144	1.676	Up	4.4425e-08	K	Isochorismatase hydrolase protein OS=Azotobacter chroococcum NCIMB 8003 OX=1328314 GN=Achr_22820 PE=4 SV=1	Achr_22820	1	0.000203	98.009	ATK(1)DYGYR	2	-1.4187	9	0.79	0.781	0.782	1.305	1.325	1.314	1.062	0.996	0.958	Cytoplasmic
A0A0C4WIB3	8	0.184	Down	7.9512e-05	K	Phasin family protein OS=Azotobacter chroococcum NCIMB 8003 OX=1328314 GN=phbP PE=4 SV=1	phbP	1	6.31e-33	204.34	SFFDLEK(1)MESASK	2	-2.0111	25	1.19	1.306	1.52	0.22	0.236	0.282	1.152	1.3	1.323	Cytoplasmic							PF09361	Phasin protein
A0A0C4WIB3	40	0.475	Down	1.9887e-06	K	Phasin family protein OS=Azotobacter chroococcum NCIMB 8003 OX=1328314 GN=phbP PE=4 SV=1	phbP	1	0.000472	108.92	LQFK(1)TLR	2	-2.3761	13	0.802	0.843	0.811	0.398	0.378	0.39	1.886	1.886	1.897	Cytoplasmic							PF09361	Phasin protein
A0A0C4WIB3	102	0.455	Down	0.00045686	K	Phasin family protein OS=Azotobacter chroococcum NCIMB 8003 OX=1328314 GN=phbP PE=4 SV=1	phbP	1	2.92e-14	160.98	FQAEVTK(1)LTER	2	-0.58996	11	0.92	0.881	0.834	0.415	0.384		1.46	1.583	1.551	Cytoplasmic							PF09361	Phasin protein
A0A0C4WIB3	153	0.192	Down	8.3181e-09	K	Phasin family protein OS=Azotobacter chroococcum NCIMB 8003 OX=1328314 GN=phbP PE=4 SV=1	phbP	1	3.04e-196	330.25	SAVEGAGNVYESAQK(1)AAK	2	2.1425	27	1.214	1.261	1.253	0.239	0.237	0.238	1.492	1.38	1.35	Cytoplasmic							PF09361	Phasin protein
A0A0C4WIB3	14	0.239	Down	0.0007186	K	Phasin family protein OS=Azotobacter chroococcum NCIMB 8003 OX=1328314 GN=phbP PE=4 SV=1	phbP	1	6.11e-277	358.74	MESASK(1)SNLDAVQQLNSK	2	0.53179	46	1.275	0.855	0.892	0.278	0.209	0.236	1.497	2.05	1.695	Cytoplasmic							PF09361	Phasin protein
A0A0C4WIB6	365	0.287	Down	0.000184407	K	Trigger factor OS=Azotobacter chroococcum NCIMB 8003 OX=1328314 GN=tig PE=3 SV=1	tig	1	2.14e-10	136.94	QFEIKPDESK(1)VK	2	-1.948	18	1.587	1.876	1.727	0.537	0.42	0.535	0.499	0.355	0.403	Cytoplasmic	GO:0000413 protein peptidyl-prolyl isomerization; GO:0006457 protein folding; GO:0006458 'de novo' protein folding; GO:0006464 cellular protein modification process; GO:0006807 nitrogen compound metabolic process; GO:0006950 response to stress; GO:0008152 metabolic process; GO:0009266 response to temperature stimulus; GO:0009408 response to heat; GO:0009628 response to abiotic stimulus; GO:000998…	GO:0005622 intracellular; GO:0005623 cell; GO:0005737 cytoplasm; GO:0005829 cytosol; GO:0044424 intracellular part; GO:0044444 cytoplasmic part; GO:0044464 cell part;	GO:0003755 peptidyl-prolyl cis-trans isomerase activity; GO:0003824 catalytic activity; GO:0005488 binding; GO:0005515 protein binding; GO:0016853 isomerase activity; GO:0016859 cis-trans isomerase activity; GO:0042802 identical protein binding; GO:0043021 ribonucleoprotein complex binding; GO:0043022 ribosome binding; GO:0044183 protein binding involved in protein folding; GO:0044877 macromolecu…	K03545	tig; trigger factor		PF00254	FKBP-type peptidyl-prolyl cis-trans isomerase
A0A0C4WIB6	95	0.247	Down	3.9664e-05	K	Trigger factor OS=Azotobacter chroococcum NCIMB 8003 OX=1328314 GN=tig PE=3 SV=1	tig	1	4.68e-09	139.7	LKPAGAPSVEPK(1)VFEK	3	-1.5323	11	1.648	1.716	1.816		0.425	0.429	0.2	0.212	0.325	Cytoplasmic	GO:0000413 protein peptidyl-prolyl isomerization; GO:0006457 protein folding; GO:0006458 'de novo' protein folding; GO:0006464 cellular protein modification process; GO:0006807 nitrogen compound metabolic process; GO:0006950 response to stress; GO:0008152 metabolic process; GO:0009266 response to temperature stimulus; GO:0009408 response to heat; GO:0009628 response to abiotic stimulus; GO:000998…	GO:0005622 intracellular; GO:0005623 cell; GO:0005737 cytoplasm; GO:0005829 cytosol; GO:0044424 intracellular part; GO:0044444 cytoplasmic part; GO:0044464 cell part;	GO:0003755 peptidyl-prolyl cis-trans isomerase activity; GO:0003824 catalytic activity; GO:0005488 binding; GO:0005515 protein binding; GO:0016853 isomerase activity; GO:0016859 cis-trans isomerase activity; GO:0042802 identical protein binding; GO:0043021 ribonucleoprotein complex binding; GO:0043022 ribosome binding; GO:0044183 protein binding involved in protein folding; GO:0044877 macromolecu…	K03545	tig; trigger factor		PF00254	FKBP-type peptidyl-prolyl cis-trans isomerase
A0A0C4WIB6	48	0.268	Down	0.000142798	K	Trigger factor OS=Azotobacter chroococcum NCIMB 8003 OX=1328314 GN=tig PE=3 SV=1	tig	1	0.000325	99.589	VPGFRPGK(1)VPMSVIR	3	-2.0995	8	1.175	1.21	1.095		0.326	0.295				Cytoplasmic	GO:0000413 protein peptidyl-prolyl isomerization; GO:0006457 protein folding; GO:0006458 'de novo' protein folding; GO:0006464 cellular protein modification process; GO:0006807 nitrogen compound metabolic process; GO:0006950 response to stress; GO:0008152 metabolic process; GO:0009266 response to temperature stimulus; GO:0009408 response to heat; GO:0009628 response to abiotic stimulus; GO:000998…	GO:0005622 intracellular; GO:0005623 cell; GO:0005737 cytoplasm; GO:0005829 cytosol; GO:0044424 intracellular part; GO:0044444 cytoplasmic part; GO:0044464 cell part;	GO:0003755 peptidyl-prolyl cis-trans isomerase activity; GO:0003824 catalytic activity; GO:0005488 binding; GO:0005515 protein binding; GO:0016853 isomerase activity; GO:0016859 cis-trans isomerase activity; GO:0042802 identical protein binding; GO:0043021 ribonucleoprotein complex binding; GO:0043022 ribosome binding; GO:0044183 protein binding involved in protein folding; GO:0044877 macromolecu…	K03545	tig; trigger factor		PF00254	FKBP-type peptidyl-prolyl cis-trans isomerase
A0A0C4WIC1	24	2.593	Up	0.0124837	K	Assimilatory nitrite reductase (NAD(P)H) small subunit OS=Azotobacter chroococcum NCIMB 8003 OX=1328314 GN=nasE PE=4 SV=1	nasE	1	9.1e-05	74.849	IVAGPK(1)GDIAIFR	2	-2.2818	6		0.642	0.547		1.652	1.431	1.061		1.069	Cytoplasmic				K00363	nirD; nitrite reductase (NADH) small subunit [EC:1.7.1.15]	avl00910 Nitrogen metabolism - Azotobacter vinelandii CA; avl01100 Metabolic pathways - Azotobacter vinelandii CA; avl01120 Microbial metabolism in diverse environments - Azotobacter vinelandii CA;	PF13806	Rieske-like [2Fe-2S] domain
A0A0C4WID3	235	0.292	Down	0.00092242	K	Catalase OS=Azotobacter chroococcum NCIMB 8003 OX=1328314 GN=Achr_23810 PE=3 SV=1	Achr_23810	1	1.22e-08	123.99	NLSDAEAEAAIGK(1)CR	2	-1.0529	8	1.703	1.381	1.555	0.481		0.421	0.422	0.478	0.595	Periplasmic		GO:0005623 cell; GO:0042597 periplasmic space; GO:0044464 cell part;		K03781	katE, CAT, catB, srpA; catalase [EC:1.11.1.6]	avl00380 Tryptophan metabolism - Azotobacter vinelandii CA; avl00630 Glyoxylate and dicarboxylate metabolism - Azotobacter vinelandii CA; avl01100 Metabolic pathways - Azotobacter vinelandii CA; avl01110 Biosynthesis of secondary metabolites - Azotobacter vinelandii CA; avl01130 Biosynthesis of antibiotics - Azotobacter vinelandii CA; avl01200 Carbon metabolism - Azotobacter vinelandii CA;	PF00199	Catalase
A0A0C4WID7	102	1.815	Up	0.0025842	K	Gluconate permease OS=Azotobacter chroococcum NCIMB 8003 OX=1328314 GN=gntT PE=4 SV=1	gntT	1	8.65e-05	121.8	TLIQAFGK(1)ER	2	-2.9682	9	0.569	0.664	0.689	1.033	1.154	1.302	1.16	1.483	1.475	InnerMembrane				K03299	TC.GNTP; gluconate:H+ symporter, GntP family
A0A0C4WIE0	162	0.595	Down	0.025156	K	2-oxo-4-hydroxy-4-carboxy-5-ureidoimidazoline decarboxylase [Azotobacter chroococcum](predicted) OS=Azotobacter chroococcum NCIMB 8003 OX=1328314 GN=Achr_24160 PE=4 SV=1	Achr_24160	1	3.35e-05	99.34	ALAEIDK(1)IALFR	2	-3.1091	9	0.895	1.15	0.776	0.643	0.468	0.567	1.364	1.561	1.677	Cytoplasmic							PF09349	OHCU decarboxylase
A0A0C4WIE4	3	1.737	Up	0.04044	K	FHA domain containing protein OS=Azotobacter chroococcum NCIMB 8003 OX=1328314 GN=Achr_24370 PE=4 SV=1	Achr_24370	1	0.00247	69.093	MLK(1)LNFK	2	-1.726	7	0.76		0.507	1.106	1.002	1.194	1.334		1.615	Cytoplasmic
A0A0C4WIE9	39	0.625	Down	0.0047026	K	Threonine--tRNA ligase OS=Azotobacter chroococcum NCIMB 8003 OX=1328314 GN=thrS PE=3 SV=1	thrS	1	0.000488	78.816	ATVAGK(1)VDGR	2	-0.8234	7	1.342	1.32	1.17		0.77	0.826		0.127	0.683	Cytoplasmic	GO:0006082 organic acid metabolic process; GO:0006139 nucleobase-containing compound metabolic process; GO:0006399 tRNA metabolic process; GO:0006412 translation; GO:0006417 regulation of translation; GO:0006418 tRNA aminoacylation for protein translation; GO:0006435 threonyl-tRNA aminoacylation; GO:0006446 regulation of translational initiation; GO:0006450 regulation of translational fidelity; G…	GO:0005622 intracellular; GO:0005623 cell; GO:0005737 cytoplasm; GO:0005829 cytosol; GO:0044424 intracellular part; GO:0044444 cytoplasmic part; GO:0044464 cell part;	GO:0000166 nucleotide binding; GO:0000900 translation repressor activity, nucleic acid binding; GO:0002161 aminoacyl-tRNA editing activity; GO:0003676 nucleic acid binding; GO:0003723 RNA binding; GO:0003729 mRNA binding; GO:0003824 catalytic activity; GO:0004812 aminoacyl-tRNA ligase activity; GO:0004829 threonine-tRNA ligase activity; GO:0005488 binding; GO:0005524 ATP binding; GO:0008144 drug …	K01868	TARS, thrS; threonyl-tRNA synthetase [EC:6.1.1.3]	avl00970 Aminoacyl-tRNA biosynthesis - Azotobacter vinelandii CA;	PF07973; PF00587; PF03129	Threonyl and Alanyl tRNA synthetase second additional domain; tRNA synthetase class II core domain (G, H, P, S and T); Anticodon binding domain
A0A0C4WIE9	226	2.268	Up	1.75477e-05	K	Threonine--tRNA ligase OS=Azotobacter chroococcum NCIMB 8003 OX=1328314 GN=thrS PE=3 SV=1	thrS	1	1.94e-10	164.53	K(1)QLAAYIQR	2	-1.8731	9	0.554	0.523	0.58	1.273	1.265	1.22	1.484	1.408	1.354	Cytoplasmic	GO:0006082 organic acid metabolic process; GO:0006139 nucleobase-containing compound metabolic process; GO:0006399 tRNA metabolic process; GO:0006412 translation; GO:0006417 regulation of translation; GO:0006418 tRNA aminoacylation for protein translation; GO:0006435 threonyl-tRNA aminoacylation; GO:0006446 regulation of translational initiation; GO:0006450 regulation of translational fidelity; G…	GO:0005622 intracellular; GO:0005623 cell; GO:0005737 cytoplasm; GO:0005829 cytosol; GO:0044424 intracellular part; GO:0044444 cytoplasmic part; GO:0044464 cell part;	GO:0000166 nucleotide binding; GO:0000900 translation repressor activity, nucleic acid binding; GO:0002161 aminoacyl-tRNA editing activity; GO:0003676 nucleic acid binding; GO:0003723 RNA binding; GO:0003729 mRNA binding; GO:0003824 catalytic activity; GO:0004812 aminoacyl-tRNA ligase activity; GO:0004829 threonine-tRNA ligase activity; GO:0005488 binding; GO:0005524 ATP binding; GO:0008144 drug …	K01868	TARS, thrS; threonyl-tRNA synthetase [EC:6.1.1.3]	avl00970 Aminoacyl-tRNA biosynthesis - Azotobacter vinelandii CA;	PF07973; PF00587; PF03129	Threonyl and Alanyl tRNA synthetase second additional domain; tRNA synthetase class II core domain (G, H, P, S and T); Anticodon binding domain
A0A0C4WIE9	136	0.276	Down	0.0023445	K	Threonine--tRNA ligase OS=Azotobacter chroococcum NCIMB 8003 OX=1328314 GN=thrS PE=3 SV=1	thrS	1	1.11e-06	143.22	ELIDKDYDVVK(1)K	2	-0.30378	10	1.774	1.378	1.453	0.33	0.58	0.361		0.649	0.496	Cytoplasmic	GO:0006082 organic acid metabolic process; GO:0006139 nucleobase-containing compound metabolic process; GO:0006399 tRNA metabolic process; GO:0006412 translation; GO:0006417 regulation of translation; GO:0006418 tRNA aminoacylation for protein translation; GO:0006435 threonyl-tRNA aminoacylation; GO:0006446 regulation of translational initiation; GO:0006450 regulation of translational fidelity; G…	GO:0005622 intracellular; GO:0005623 cell; GO:0005737 cytoplasm; GO:0005829 cytosol; GO:0044424 intracellular part; GO:0044444 cytoplasmic part; GO:0044464 cell part;	GO:0000166 nucleotide binding; GO:0000900 translation repressor activity, nucleic acid binding; GO:0002161 aminoacyl-tRNA editing activity; GO:0003676 nucleic acid binding; GO:0003723 RNA binding; GO:0003729 mRNA binding; GO:0003824 catalytic activity; GO:0004812 aminoacyl-tRNA ligase activity; GO:0004829 threonine-tRNA ligase activity; GO:0005488 binding; GO:0005524 ATP binding; GO:0008144 drug …	K01868	TARS, thrS; threonyl-tRNA synthetase [EC:6.1.1.3]	avl00970 Aminoacyl-tRNA biosynthesis - Azotobacter vinelandii CA;	PF07973; PF00587; PF03129	Threonyl and Alanyl tRNA synthetase second additional domain; tRNA synthetase class II core domain (G, H, P, S and T); Anticodon binding domain
A0A0C4WIF2	264	1.897	Up	4.897e-07	K	Oxaloacetate decarboxylase OS=Azotobacter chroococcum NCIMB 8003 OX=1328314 GN=Achr_24790 PE=4 SV=1	Achr_24790	1	7.82e-22	191.95	GVGPSDLNAK(1)ELCTK	2	-1.6894	10	0.65	0.666	0.648	1.258	1.219	1.249	1.261	1.351	1.206	Cytoplasmic	GO:0006091 generation of precursor metabolites and energy; GO:0006113 fermentation; GO:0008152 metabolic process; GO:0009058 biosynthetic process; GO:0009987 cellular process; GO:0015980 energy derivation by oxidation of organic compounds; GO:0016999 antibiotic metabolic process; GO:0017000 antibiotic biosynthetic process; GO:0017144 drug metabolic process; GO:0044237 cellular metabolic process; …		GO:0003824 catalytic activity; GO:0008807 carboxyvinyl-carboxyphosphonate phosphorylmutase activity; GO:0016740 transferase activity; GO:0016772 transferase activity, transferring phosphorus-containing groups; GO:0016780 phosphotransferase activity, for other substituted phosphate groups;	K01003	bcpA; oxaloacetate decarboxylase [EC:4.1.1.3]	avl00620 Pyruvate metabolism - Azotobacter vinelandii CA; avl01100 Metabolic pathways - Azotobacter vinelandii CA;	PF13714	Phosphoenolpyruvate phosphomutase
A0A0C4WIF5	127	0.258	Down	0.00112352	K	Cbb3-type cytochrome c oxidase subunit OS=Azotobacter chroococcum NCIMB 8003 OX=1328314 GN=ccoP PE=3 SV=1	ccoP	1	1.53e-19	115.05	YAAMPIEEAAK(1)QEQALK	2	1.4709	13	1.85	1.559	1.57	0.476	0.382		0.295	0.281	0.444	Periplasmic				K00406	ccoP; cytochrome c oxidase cbb3-type subunit III	avl00190 Oxidative phosphorylation - Azotobacter vinelandii CA; avl01100 Metabolic pathways - Azotobacter vinelandii CA; avl02020 Two-component system - Azotobacter vinelandii CA;	PF13442	Cytochrome C oxidase, cbb3-type, subunit III
A0A0C4WIF5	133	0.64	Down	0.00057839	K	Cbb3-type cytochrome c oxidase subunit OS=Azotobacter chroococcum NCIMB 8003 OX=1328314 GN=ccoP PE=3 SV=1	ccoP	1	2.68e-06	133.98	QEQALK(1)MGGR	2	-2.3314	14	1.315	1.248	1.37	0.796	0.822	0.898	0.722	0.706	0.665	Periplasmic				K00406	ccoP; cytochrome c oxidase cbb3-type subunit III	avl00190 Oxidative phosphorylation - Azotobacter vinelandii CA; avl01100 Metabolic pathways - Azotobacter vinelandii CA; avl02020 Two-component system - Azotobacter vinelandii CA;	PF13442	Cytochrome C oxidase, cbb3-type, subunit III
A0A0C4WIF5	105	0.248	Down	0.00053815	K	Cbb3-type cytochrome c oxidase subunit OS=Azotobacter chroococcum NCIMB 8003 OX=1328314 GN=ccoP PE=3 SV=1	ccoP	1	2.83e-21	190.68	EMTK(1)ADEQYGPLFQK	2	-0.22593	8	1.389	1.528	1.703	0.36		0.404	0.491	0.636	0.556	Periplasmic				K00406	ccoP; cytochrome c oxidase cbb3-type subunit III	avl00190 Oxidative phosphorylation - Azotobacter vinelandii CA; avl01100 Metabolic pathways - Azotobacter vinelandii CA; avl02020 Two-component system - Azotobacter vinelandii CA;	PF13442	Cytochrome C oxidase, cbb3-type, subunit III
A0A0C4WIG8	32	2.711	Up	5.7678e-05	K	DEAD box and SNF-like helicase domain-containing protein OS=Azotobacter chroococcum NCIMB 8003 OX=1328314 GN=Achr_25660 PE=4 SV=1	Achr_25660	1	7.73e-05	129.28	NK(1)TALLEQLK	2	-2.329	15	0.527	0.52	0.577	1.357	1.462	1.583	1.193	1.31	1.14	InnerMembrane
A0A0C4WIG8	40	2.803	Up	1.75953e-05	K	DEAD box and SNF-like helicase domain-containing protein OS=Azotobacter chroococcum NCIMB 8003 OX=1328314 GN=Achr_25660 PE=4 SV=1	Achr_25660	1	0.000249	99.305	TALLEQLK(1)R	2	-2.5417	8	0.465	0.488		1.34	1.32	1.347	1.306	1.212	1.342	InnerMembrane
A0A0C4WIG9	59	0.237	Down	0.00050292	K	Cold-shock DNA-binding domain-containing protein OS=Azotobacter chroococcum NCIMB 8003 OX=1328314 GN=Achr_25710 PE=4 SV=1	Achr_25710	1	1.43e-06	117.3	GQK(1)GMQADEVQVV	2	-0.37762	14	1.794	1.538	1.441	0.391	0.363		0.441	0.508	0.482	Cytoplasmic				K03704	cspA; cold shock protein (beta-ribbon, CspA family)		PF00313	'Cold-shock' DNA-binding domain
A0A0C4WIG9	56	0.171	Down	8.3954e-05	K	Cold-shock DNA-binding domain-containing protein OS=Azotobacter chroococcum NCIMB 8003 OX=1328314 GN=Achr_25710 PE=4 SV=1	Achr_25710	1	6.52e-113	278.06	SLQEGQQVSFVAVK(1)GQK	2	0.15779	10	1.634	1.916	2.027	0.27	0.315	0.368	0.335	0.458	0.433	Cytoplasmic				K03704	cspA; cold shock protein (beta-ribbon, CspA family)		PF00313	'Cold-shock' DNA-binding domain
A0A0C4WIH1	203	1.97	Up	0.00021764	K	Response regulator, transcriptional regulatory protein (Two-component), ColR OS=Azotobacter chroococcum NCIMB 8003 OX=1328314 GN=colR PE=4 SV=1	colR	0.999995	2.24e-21	114.5	QALDK(1)PFDKPLLHTIHGVGYR	3	-1.2209	17	0.646	0.643	0.754	1.35	1.316	1.358	1.154	1.061	1.188	Cytoplasmic							PF00072; PF00486	Response regulator receiver domain; Transcriptional regulatory protein, C terminal
A0A0C4WIH1	165	2.088	Up	0.044997	K	Response regulator, transcriptional regulatory protein (Two-component), ColR OS=Azotobacter chroococcum NCIMB 8003 OX=1328314 GN=colR PE=4 SV=1	colR	1	2.35e-13	164.31	LLAILMQK(1)SPAVVR	2	-0.97398	17	0.582	0.633		0.942	1.659	1.205	1.182	1.177	1.293	Cytoplasmic							PF00072; PF00486	Response regulator receiver domain; Transcriptional regulatory protein, C terminal
A0A0C4WII7	306	0.327	Down	0.0020599	K	DNA gyrase subunit B OS=Azotobacter chroococcum NCIMB 8003 OX=1328314 GN=gyrB PE=3 SV=1	gyrB	1	7.45e-10	121.96	NLNAYIEQEGLAK(1)K	2	-1.1588	7	1.36	1.482	1.384	0.592	0.447	0.342		0.462		Cytoplasmic	GO:0006139 nucleobase-containing compound metabolic process; GO:0006259 DNA metabolic process; GO:0006265 DNA topological change; GO:0006351 transcription, DNA-templated; GO:0006725 cellular aromatic compound metabolic process; GO:0006807 nitrogen compound metabolic process; GO:0006996 organelle organization; GO:0007059 chromosome segregation; GO:0008152 metabolic process; GO:0009058 biosynthetic…	GO:0005622 intracellular; GO:0005623 cell; GO:0005737 cytoplasm; GO:0005829 cytosol; GO:0009295 nucleoid; GO:0009330 DNA topoisomerase complex (ATP-hydrolyzing); GO:0032991 macromolecular complex; GO:0044424 intracellular part; GO:0044444 cytoplasmic part; GO:0044464 cell part;	GO:0000166 nucleotide binding; GO:0003676 nucleic acid binding; GO:0003677 DNA binding; GO:0003824 catalytic activity; GO:0003916 DNA topoisomerase activity; GO:0003918 DNA topoisomerase type II (ATP-hydrolyzing) activity; GO:0005488 binding; GO:0005524 ATP binding; GO:0008094 DNA-dependent ATPase activity; GO:0008144 drug binding; GO:0016462 pyrophosphatase activity; GO:0016787 hydrolase activit…	K02470	gyrB; DNA gyrase subunit B [EC:5.99.1.3]		PF02518; PF00204	Histidine kinase-, DNA gyrase B-, and HSP90-like ATPase; DNA gyrase B
A0A0C4WIJ0	322	0.479	Down	0.0137188	K	dTDP-glucose 4,6-dehydratase OS=Azotobacter chroococcum NCIMB 8003 OX=1328314 GN=Achr_26670 PE=3 SV=1	Achr_26670	1	5.9e-05	76.563	ELGWK(1)PAETFETGIR	2	-0.46057	8	1.164	1.375	1.496		0.554	0.735	0.482	0.716	0.815	Cytoplasmic	GO:0000271 polysaccharide biosynthetic process; GO:0005975 carbohydrate metabolic process; GO:0005976 polysaccharide metabolic process; GO:0006629 lipid metabolic process; GO:0008152 metabolic process; GO:0008610 lipid biosynthetic process; GO:0008653 lipopolysaccharide metabolic process; GO:0009058 biosynthetic process; GO:0009059 macromolecule biosynthetic process; GO:0009103 lipopolysaccharide…		GO:0003824 catalytic activity; GO:0008460 dTDP-glucose 4,6-dehydratase activity; GO:0016829 lyase activity; GO:0016835 carbon-oxygen lyase activity; GO:0016836 hydro-lyase activity;	K01710	E4.2.1.46, rfbB, rffG; dTDP-glucose 4,6-dehydratase [EC:4.2.1.46]	avl00521 Streptomycin biosynthesis - Azotobacter vinelandii CA; avl00523 Polyketide sugar unit biosynthesis - Azotobacter vinelandii CA; avl00525 Acarbose and validamycin biosynthesis - Azotobacter vinelandii CA; avl01055 Biosynthesis of vancomycin group antibiotics - Azotobacter vinelandii CA; avl01100 Metabolic pathways - Azotobacter vinelandii CA; avl01130 Biosynthesis of antibiotics - Azotoba…
A0A0C4WIJ4	604	2.157	Up	1.60753e-05	K	Group 1 glycosyl transferase OS=Azotobacter chroococcum NCIMB 8003 OX=1328314 GN=Achr_26770 PE=4 SV=1	Achr_26770	1	2.15e-05	106.35	HK(1)PAFCAAELHSR	3	0.6651	10	0.613	0.62	0.597	1.277	1.283	1.387	1.27	1.323	1.2	Cytoplasmic				K12993	wbpX; alpha-1,2-rhamnosyltransferase [EC:2.4.1.-]
A0A0C4WIJ4	355	3.277	Up	0.0189379	K	Group 1 glycosyl transferase OS=Azotobacter chroococcum NCIMB 8003 OX=1328314 GN=Achr_26770 PE=4 SV=1	Achr_26770	1	1.68e-05	95.138	ALYQSHGYK(1)ALQAR	2	-1.9297	8	0.582		0.293	1.271	1.566	1.464	1.433		1.088	Cytoplasmic				K12993	wbpX; alpha-1,2-rhamnosyltransferase [EC:2.4.1.-]
A0A0C4WIJ8	403	2.09	Up	0.00120168	K	Chromosomal replication initiator protein DnaA OS=Azotobacter chroococcum NCIMB 8003 OX=1328314 GN=dnaA PE=3 SV=1	dnaA	1	0.00672	53.517	IK(1)IADLLSK	2	-0.58637	7	0.666	0.731	0.776	1.555	1.473			0.816	1.049	Cytoplasmic	GO:0006139 nucleobase-containing compound metabolic process; GO:0006259 DNA metabolic process; GO:0006260 DNA replication; GO:0006261 DNA-dependent DNA replication; GO:0006270 DNA replication initiation; GO:0006275 regulation of DNA replication; GO:0006725 cellular aromatic compound metabolic process; GO:0006807 nitrogen compound metabolic process; GO:0008152 metabolic process; GO:0009058 biosynt…	GO:0005622 intracellular; GO:0005623 cell; GO:0005737 cytoplasm; GO:0005829 cytosol; GO:0005886 plasma membrane; GO:0016020 membrane; GO:0044424 intracellular part; GO:0044444 cytoplasmic part; GO:0044464 cell part; GO:0071944 cell periphery;	GO:0000166 nucleotide binding; GO:0003676 nucleic acid binding; GO:0003677 DNA binding; GO:0003688 DNA replication origin binding; GO:0003690 double-stranded DNA binding; GO:0005488 binding; GO:0005515 protein binding; GO:0005524 ATP binding; GO:0008144 drug binding; GO:0017076 purine nucleotide binding; GO:0030554 adenyl nucleotide binding; GO:0032553 ribonucleotide binding; GO:0032555 purine ri…	K02313	dnaA; chromosomal replication initiator protein	avl02020 Two-component system - Azotobacter vinelandii CA;	PF11638; PF00308; PF08299	DnaA N-terminal domain; Bacterial dnaA protein; Bacterial dnaA protein helix-turn-helix
A0A0C4WIJ9	356	4.531	Up	9.149e-08	K	Mannose-6-phosphate isomerase/mannose-1-phosphate guanylyltransferase OS=Azotobacter chroococcum NCIMB 8003 OX=1328314 GN=Achr_26870 PE=3 SV=1	Achr_26870	1	3.59e-06	143.56	HIVSQLK(1)R	2	-1.2402	9	0.344	0.344	0.358	1.601	1.605	1.533	1.446	1.36	1.363	Cytoplasmic				K16011	algA, xanB, rfbA, wbpW, pslB; mannose-1-phosphate guanylyltransferase / mannose-6-phosphate isomerase [EC:2.7.7.13 5.3.1.8]	avl00051 Fructose and mannose metabolism - Azotobacter vinelandii CA; avl00520 Amino sugar and nucleotide sugar metabolism - Azotobacter vinelandii CA; avl01100 Metabolic pathways - Azotobacter vinelandii CA; avl01110 Biosynthesis of secondary metabolites - Azotobacter vinelandii CA; avl01130 Biosynthesis of antibiotics - Azotobacter vinelandii CA;
A0A0C4WIJ9	441	1.661	Up	0.0113394	K	Mannose-6-phosphate isomerase/mannose-1-phosphate guanylyltransferase OS=Azotobacter chroococcum NCIMB 8003 OX=1328314 GN=Achr_26870 PE=3 SV=1	Achr_26870	1	1.92e-27	117.77	EFMLNTNESTFIPAGHK(1)HR	3	0.13794	16	0.934	0.636	0.814	1.249	1.396	1.316		0.706	1.058	Cytoplasmic				K16011	algA, xanB, rfbA, wbpW, pslB; mannose-1-phosphate guanylyltransferase / mannose-6-phosphate isomerase [EC:2.7.7.13 5.3.1.8]	avl00051 Fructose and mannose metabolism - Azotobacter vinelandii CA; avl00520 Amino sugar and nucleotide sugar metabolism - Azotobacter vinelandii CA; avl01100 Metabolic pathways - Azotobacter vinelandii CA; avl01110 Biosynthesis of secondary metabolites - Azotobacter vinelandii CA; avl01130 Biosynthesis of antibiotics - Azotobacter vinelandii CA;
A0A0C4WIK2	271	0.367	Down	0.000122681	K	30S ribosomal protein S1 OS=Azotobacter chroococcum NCIMB 8003 OX=1328314 GN=rpsA PE=3 SV=1	rpsA	1	1.6e-17	160.62	QLGEDPWVAIK(1)AR	2	-2.4832	9	1.569	1.649	1.638	0.527	0.593	0.664	0.42	0.531	0.501	Cytoplasmic	GO:0000028 ribosomal small subunit assembly; GO:0006412 translation; GO:0006417 regulation of translation; GO:0006518 peptide metabolic process; GO:0006807 nitrogen compound metabolic process; GO:0006996 organelle organization; GO:0008152 metabolic process; GO:0009058 biosynthetic process; GO:0009059 macromolecule biosynthetic process; GO:0009889 regulation of biosynthetic process; GO:0009890 neg…	GO:0005622 intracellular; GO:0005623 cell; GO:0005737 cytoplasm; GO:0005829 cytosol; GO:0005840 ribosome; GO:0015935 small ribosomal subunit; GO:0022626 cytosolic ribosome; GO:0022627 cytosolic small ribosomal subunit; GO:0032991 macromolecular complex; GO:0043226 organelle; GO:0043228 non-membrane-bounded organelle; GO:0043229 intracellular organelle; GO:0043232 intracellular non-membrane-bounde…	GO:0003676 nucleic acid binding; GO:0003723 RNA binding; GO:0003729 mRNA binding; GO:0003735 structural constituent of ribosome; GO:0005198 structural molecule activity; GO:0005488 binding; GO:0097159 organic cyclic compound binding; GO:1901363 heterocyclic compound binding;	K02945	RP-S1, rpsA; small subunit ribosomal protein S1	avl03010 Ribosome - Azotobacter vinelandii CA;	PF00575	S1 RNA binding domain
A0A0C4WIK2	347	0.404	Down	1.53321e-05	K	30S ribosomal protein S1 OS=Azotobacter chroococcum NCIMB 8003 OX=1328314 GN=rpsA PE=3 SV=1	rpsA	1	6.64e-05	113.14	ISLGIK(1)QCK	2	-1.4566	9	1.405	1.566	1.481	0.608	0.604	0.587	0.738	0.672	0.632	Cytoplasmic	GO:0000028 ribosomal small subunit assembly; GO:0006412 translation; GO:0006417 regulation of translation; GO:0006518 peptide metabolic process; GO:0006807 nitrogen compound metabolic process; GO:0006996 organelle organization; GO:0008152 metabolic process; GO:0009058 biosynthetic process; GO:0009059 macromolecule biosynthetic process; GO:0009889 regulation of biosynthetic process; GO:0009890 neg…	GO:0005622 intracellular; GO:0005623 cell; GO:0005737 cytoplasm; GO:0005829 cytosol; GO:0005840 ribosome; GO:0015935 small ribosomal subunit; GO:0022626 cytosolic ribosome; GO:0022627 cytosolic small ribosomal subunit; GO:0032991 macromolecular complex; GO:0043226 organelle; GO:0043228 non-membrane-bounded organelle; GO:0043229 intracellular organelle; GO:0043232 intracellular non-membrane-bounde…	GO:0003676 nucleic acid binding; GO:0003723 RNA binding; GO:0003729 mRNA binding; GO:0003735 structural constituent of ribosome; GO:0005198 structural molecule activity; GO:0005488 binding; GO:0097159 organic cyclic compound binding; GO:1901363 heterocyclic compound binding;	K02945	RP-S1, rpsA; small subunit ribosomal protein S1	avl03010 Ribosome - Azotobacter vinelandii CA;	PF00575	S1 RNA binding domain
A0A0C4WIK2	522	0.541	Down	1.0966e-06	K	30S ribosomal protein S1 OS=Azotobacter chroococcum NCIMB 8003 OX=1328314 GN=rpsA PE=3 SV=1	rpsA	1	2.81e-15	197.3	AK(1)DVDDEKDAIK	2	-0.20599	18	1.419	1.465	1.471	0.8	0.785	0.773	0.559	0.544	0.525	Cytoplasmic	GO:0000028 ribosomal small subunit assembly; GO:0006412 translation; GO:0006417 regulation of translation; GO:0006518 peptide metabolic process; GO:0006807 nitrogen compound metabolic process; GO:0006996 organelle organization; GO:0008152 metabolic process; GO:0009058 biosynthetic process; GO:0009059 macromolecule biosynthetic process; GO:0009889 regulation of biosynthetic process; GO:0009890 neg…	GO:0005622 intracellular; GO:0005623 cell; GO:0005737 cytoplasm; GO:0005829 cytosol; GO:0005840 ribosome; GO:0015935 small ribosomal subunit; GO:0022626 cytosolic ribosome; GO:0022627 cytosolic small ribosomal subunit; GO:0032991 macromolecular complex; GO:0043226 organelle; GO:0043228 non-membrane-bounded organelle; GO:0043229 intracellular organelle; GO:0043232 intracellular non-membrane-bounde…	GO:0003676 nucleic acid binding; GO:0003723 RNA binding; GO:0003729 mRNA binding; GO:0003735 structural constituent of ribosome; GO:0005198 structural molecule activity; GO:0005488 binding; GO:0097159 organic cyclic compound binding; GO:1901363 heterocyclic compound binding;	K02945	RP-S1, rpsA; small subunit ribosomal protein S1	avl03010 Ribosome - Azotobacter vinelandii CA;	PF00575	S1 RNA binding domain
A0A0C4WIK2	532	0.333	Down	0.00021813	K	30S ribosomal protein S1 OS=Azotobacter chroococcum NCIMB 8003 OX=1328314 GN=rpsA PE=3 SV=1	rpsA	1	1.23e-11	149.58	DVDDEKDAIK(1)ELR	2	-0.27838	17	1.634	1.557	1.55	0.524	0.604	0.45	0.557	0.628	0.638	Cytoplasmic	GO:0000028 ribosomal small subunit assembly; GO:0006412 translation; GO:0006417 regulation of translation; GO:0006518 peptide metabolic process; GO:0006807 nitrogen compound metabolic process; GO:0006996 organelle organization; GO:0008152 metabolic process; GO:0009058 biosynthetic process; GO:0009059 macromolecule biosynthetic process; GO:0009889 regulation of biosynthetic process; GO:0009890 neg…	GO:0005622 intracellular; GO:0005623 cell; GO:0005737 cytoplasm; GO:0005829 cytosol; GO:0005840 ribosome; GO:0015935 small ribosomal subunit; GO:0022626 cytosolic ribosome; GO:0022627 cytosolic small ribosomal subunit; GO:0032991 macromolecular complex; GO:0043226 organelle; GO:0043228 non-membrane-bounded organelle; GO:0043229 intracellular organelle; GO:0043232 intracellular non-membrane-bounde…	GO:0003676 nucleic acid binding; GO:0003723 RNA binding; GO:0003729 mRNA binding; GO:0003735 structural constituent of ribosome; GO:0005198 structural molecule activity; GO:0005488 binding; GO:0097159 organic cyclic compound binding; GO:1901363 heterocyclic compound binding;	K02945	RP-S1, rpsA; small subunit ribosomal protein S1	avl03010 Ribosome - Azotobacter vinelandii CA;	PF00575	S1 RNA binding domain
A0A0C4WIK2	350	0.363	Down	2.9928e-06	K	30S ribosomal protein S1 OS=Azotobacter chroococcum NCIMB 8003 OX=1328314 GN=rpsA PE=3 SV=1	rpsA	1	2.41e-16	137.39	QCK(1)SNPWEDFSSHYNK	3	-1.741	11	1.716	1.629	1.612	0.57	0.611	0.619	0.453	0.367	0.459	Cytoplasmic	GO:0000028 ribosomal small subunit assembly; GO:0006412 translation; GO:0006417 regulation of translation; GO:0006518 peptide metabolic process; GO:0006807 nitrogen compound metabolic process; GO:0006996 organelle organization; GO:0008152 metabolic process; GO:0009058 biosynthetic process; GO:0009059 macromolecule biosynthetic process; GO:0009889 regulation of biosynthetic process; GO:0009890 neg…	GO:0005622 intracellular; GO:0005623 cell; GO:0005737 cytoplasm; GO:0005829 cytosol; GO:0005840 ribosome; GO:0015935 small ribosomal subunit; GO:0022626 cytosolic ribosome; GO:0022627 cytosolic small ribosomal subunit; GO:0032991 macromolecular complex; GO:0043226 organelle; GO:0043228 non-membrane-bounded organelle; GO:0043229 intracellular organelle; GO:0043232 intracellular non-membrane-bounde…	GO:0003676 nucleic acid binding; GO:0003723 RNA binding; GO:0003729 mRNA binding; GO:0003735 structural constituent of ribosome; GO:0005198 structural molecule activity; GO:0005488 binding; GO:0097159 organic cyclic compound binding; GO:1901363 heterocyclic compound binding;	K02945	RP-S1, rpsA; small subunit ribosomal protein S1	avl03010 Ribosome - Azotobacter vinelandii CA;	PF00575	S1 RNA binding domain
A0A0C4WIK2	536	0.542	Down	1.83119e-05	K	30S ribosomal protein S1 OS=Azotobacter chroococcum NCIMB 8003 OX=1328314 GN=rpsA PE=3 SV=1	rpsA	1	7.03e-46	174.02	K(1)QETEAPGPTTIGDLIR	2	-0.87764	12	1.42	1.363	1.45	0.769	0.786	0.741	0.635	0.593	0.637	Cytoplasmic	GO:0000028 ribosomal small subunit assembly; GO:0006412 translation; GO:0006417 regulation of translation; GO:0006518 peptide metabolic process; GO:0006807 nitrogen compound metabolic process; GO:0006996 organelle organization; GO:0008152 metabolic process; GO:0009058 biosynthetic process; GO:0009059 macromolecule biosynthetic process; GO:0009889 regulation of biosynthetic process; GO:0009890 neg…	GO:0005622 intracellular; GO:0005623 cell; GO:0005737 cytoplasm; GO:0005829 cytosol; GO:0005840 ribosome; GO:0015935 small ribosomal subunit; GO:0022626 cytosolic ribosome; GO:0022627 cytosolic small ribosomal subunit; GO:0032991 macromolecular complex; GO:0043226 organelle; GO:0043228 non-membrane-bounded organelle; GO:0043229 intracellular organelle; GO:0043232 intracellular non-membrane-bounde…	GO:0003676 nucleic acid binding; GO:0003723 RNA binding; GO:0003729 mRNA binding; GO:0003735 structural constituent of ribosome; GO:0005198 structural molecule activity; GO:0005488 binding; GO:0097159 organic cyclic compound binding; GO:1901363 heterocyclic compound binding;	K02945	RP-S1, rpsA; small subunit ribosomal protein S1	avl03010 Ribosome - Azotobacter vinelandii CA;	PF00575	S1 RNA binding domain
A0A0C4WIK2	528	0.659	Down	3.9624e-05	K	30S ribosomal protein S1 OS=Azotobacter chroococcum NCIMB 8003 OX=1328314 GN=rpsA PE=3 SV=1	rpsA	1	5.83e-10	165.09	DVDDEK(1)DAIK	2	-0.29501	19	1.306	1.336	1.385	0.881	0.905	0.867	0.647	0.582	0.588	Cytoplasmic	GO:0000028 ribosomal small subunit assembly; GO:0006412 translation; GO:0006417 regulation of translation; GO:0006518 peptide metabolic process; GO:0006807 nitrogen compound metabolic process; GO:0006996 organelle organization; GO:0008152 metabolic process; GO:0009058 biosynthetic process; GO:0009059 macromolecule biosynthetic process; GO:0009889 regulation of biosynthetic process; GO:0009890 neg…	GO:0005622 intracellular; GO:0005623 cell; GO:0005737 cytoplasm; GO:0005829 cytosol; GO:0005840 ribosome; GO:0015935 small ribosomal subunit; GO:0022626 cytosolic ribosome; GO:0022627 cytosolic small ribosomal subunit; GO:0032991 macromolecular complex; GO:0043226 organelle; GO:0043228 non-membrane-bounded organelle; GO:0043229 intracellular organelle; GO:0043232 intracellular non-membrane-bounde…	GO:0003676 nucleic acid binding; GO:0003723 RNA binding; GO:0003729 mRNA binding; GO:0003735 structural constituent of ribosome; GO:0005198 structural molecule activity; GO:0005488 binding; GO:0097159 organic cyclic compound binding; GO:1901363 heterocyclic compound binding;	K02945	RP-S1, rpsA; small subunit ribosomal protein S1	avl03010 Ribosome - Azotobacter vinelandii CA;	PF00575	S1 RNA binding domain
A0A0C4WIK2	459	0.435	Down	0.00044175	K	30S ribosomal protein S1 OS=Azotobacter chroococcum NCIMB 8003 OX=1328314 GN=rpsA PE=3 SV=1	rpsA	1	0.000317	92.732	GTVK(1)EVDAK	2	-1.1942	8	1.277	1.468	1.558	0.684	0.613	0.573	0.524		0.514	Cytoplasmic	GO:0000028 ribosomal small subunit assembly; GO:0006412 translation; GO:0006417 regulation of translation; GO:0006518 peptide metabolic process; GO:0006807 nitrogen compound metabolic process; GO:0006996 organelle organization; GO:0008152 metabolic process; GO:0009058 biosynthetic process; GO:0009059 macromolecule biosynthetic process; GO:0009889 regulation of biosynthetic process; GO:0009890 neg…	GO:0005622 intracellular; GO:0005623 cell; GO:0005737 cytoplasm; GO:0005829 cytosol; GO:0005840 ribosome; GO:0015935 small ribosomal subunit; GO:0022626 cytosolic ribosome; GO:0022627 cytosolic small ribosomal subunit; GO:0032991 macromolecular complex; GO:0043226 organelle; GO:0043228 non-membrane-bounded organelle; GO:0043229 intracellular organelle; GO:0043232 intracellular non-membrane-bounde…	GO:0003676 nucleic acid binding; GO:0003723 RNA binding; GO:0003729 mRNA binding; GO:0003735 structural constituent of ribosome; GO:0005198 structural molecule activity; GO:0005488 binding; GO:0097159 organic cyclic compound binding; GO:1901363 heterocyclic compound binding;	K02945	RP-S1, rpsA; small subunit ribosomal protein S1	avl03010 Ribosome - Azotobacter vinelandii CA;	PF00575	S1 RNA binding domain
A0A0C4WIK2	196	0.215	Down	0.00048421	K	30S ribosomal protein S1 OS=Azotobacter chroococcum NCIMB 8003 OX=1328314 GN=rpsA PE=3 SV=1	rpsA	1	5.67e-221	305.67	EALLESLQEGQQVK(1)GIVK	2	-0.36579	11	1.439	1.88	2.3	0.413	0.36	0.434	0.301	0.355	0.273	Cytoplasmic	GO:0000028 ribosomal small subunit assembly; GO:0006412 translation; GO:0006417 regulation of translation; GO:0006518 peptide metabolic process; GO:0006807 nitrogen compound metabolic process; GO:0006996 organelle organization; GO:0008152 metabolic process; GO:0009058 biosynthetic process; GO:0009059 macromolecule biosynthetic process; GO:0009889 regulation of biosynthetic process; GO:0009890 neg…	GO:0005622 intracellular; GO:0005623 cell; GO:0005737 cytoplasm; GO:0005829 cytosol; GO:0005840 ribosome; GO:0015935 small ribosomal subunit; GO:0022626 cytosolic ribosome; GO:0022627 cytosolic small ribosomal subunit; GO:0032991 macromolecular complex; GO:0043226 organelle; GO:0043228 non-membrane-bounded organelle; GO:0043229 intracellular organelle; GO:0043232 intracellular non-membrane-bounde…	GO:0003676 nucleic acid binding; GO:0003723 RNA binding; GO:0003729 mRNA binding; GO:0003735 structural constituent of ribosome; GO:0005198 structural molecule activity; GO:0005488 binding; GO:0097159 organic cyclic compound binding; GO:1901363 heterocyclic compound binding;	K02945	RP-S1, rpsA; small subunit ribosomal protein S1	avl03010 Ribosome - Azotobacter vinelandii CA;	PF00575	S1 RNA binding domain
A0A0C4WIK2	496	0.544	Down	8.2165e-05	K	30S ribosomal protein S1 OS=Azotobacter chroococcum NCIMB 8003 OX=1328314 GN=rpsA PE=3 SV=1	rpsA	1	1.18e-05	134.2	NVLK(1)EGDEVEAK	2	-1.1608	9	1.342	1.455	1.423	0.786	0.788	0.722	0.664	0.611	0.614	Cytoplasmic	GO:0000028 ribosomal small subunit assembly; GO:0006412 translation; GO:0006417 regulation of translation; GO:0006518 peptide metabolic process; GO:0006807 nitrogen compound metabolic process; GO:0006996 organelle organization; GO:0008152 metabolic process; GO:0009058 biosynthetic process; GO:0009059 macromolecule biosynthetic process; GO:0009889 regulation of biosynthetic process; GO:0009890 neg…	GO:0005622 intracellular; GO:0005623 cell; GO:0005737 cytoplasm; GO:0005829 cytosol; GO:0005840 ribosome; GO:0015935 small ribosomal subunit; GO:0022626 cytosolic ribosome; GO:0022627 cytosolic small ribosomal subunit; GO:0032991 macromolecular complex; GO:0043226 organelle; GO:0043228 non-membrane-bounded organelle; GO:0043229 intracellular organelle; GO:0043232 intracellular non-membrane-bounde…	GO:0003676 nucleic acid binding; GO:0003723 RNA binding; GO:0003729 mRNA binding; GO:0003735 structural constituent of ribosome; GO:0005198 structural molecule activity; GO:0005488 binding; GO:0097159 organic cyclic compound binding; GO:1901363 heterocyclic compound binding;	K02945	RP-S1, rpsA; small subunit ribosomal protein S1	avl03010 Ribosome - Azotobacter vinelandii CA;	PF00575	S1 RNA binding domain
A0A0C4WIK5	111	1.539	Up	0.00035894	K	Phosphoserine aminotransferase OS=Azotobacter chroococcum NCIMB 8003 OX=1328314 GN=serC PE=3 SV=1	serC	1	2.77e-05	133.9	K(1)AMEEAR	2	-0.40821	9	0.709	0.78	0.758	1.211	1.11	1.137	1.301	1.19	1.179	Cytoplasmic	GO:0006081 cellular aldehyde metabolic process; GO:0006082 organic acid metabolic process; GO:0006520 cellular amino acid metabolic process; GO:0006553 lysine metabolic process; GO:0006563 L-serine metabolic process; GO:0006564 L-serine biosynthetic process; GO:0006725 cellular aromatic compound metabolic process; GO:0006732 coenzyme metabolic process; GO:0006766 vitamin metabolic process; GO:000…	GO:0005622 intracellular; GO:0005623 cell; GO:0005737 cytoplasm; GO:0005829 cytosol; GO:0044424 intracellular part; GO:0044444 cytoplasmic part; GO:0044464 cell part;	GO:0003824 catalytic activity; GO:0004648 O-phospho-L-serine:2-oxoglutarate aminotransferase activity; GO:0005488 binding; GO:0008144 drug binding; GO:0008483 transaminase activity; GO:0016740 transferase activity; GO:0016769 transferase activity, transferring nitrogenous groups; GO:0019842 vitamin binding; GO:0030170 pyridoxal phosphate binding; GO:0036094 small molecule binding; GO:0043167 ion …	K00831	serC, PSAT1; phosphoserine aminotransferase [EC:2.6.1.52]	avl00260 Glycine, serine and threonine metabolism - Azotobacter vinelandii CA; avl00270 Cysteine and methionine metabolism - Azotobacter vinelandii CA; avl00680 Methane metabolism - Azotobacter vinelandii CA; avl00750 Vitamin B6 metabolism - Azotobacter vinelandii CA; avl01100 Metabolic pathways - Azotobacter vinelandii CA; avl01120 Microbial metabolism in diverse environments - Azotobacter vinel…	PF00266	Aminotransferase class-V
A0A0C4WIM0	765	1.805	Up	0.0075818	K	DNA polymerase I OS=Azotobacter chroococcum NCIMB 8003 OX=1328314 GN=polA PE=3 SV=1	polA	1	0.000178	98.009	K(1)QAQAYIDR	2	-1.8463	8	0.646	0.77	0.725	1.278	1.305	1.281		1.055	1.178	Cytoplasmic	GO:0006139 nucleobase-containing compound metabolic process; GO:0006259 DNA metabolic process; GO:0006260 DNA replication; GO:0006261 DNA-dependent DNA replication; GO:0006281 DNA repair; GO:0006284 base-excision repair; GO:0006725 cellular aromatic compound metabolic process; GO:0006807 nitrogen compound metabolic process; GO:0006950 response to stress; GO:0006974 cellular response to DNA damage…	GO:0005618 cell wall; GO:0005622 intracellular; GO:0005623 cell; GO:0005737 cytoplasm; GO:0005829 cytosol; GO:0005886 plasma membrane; GO:0016020 membrane; GO:0030312 external encapsulating structure; GO:0044424 intracellular part; GO:0044444 cytoplasmic part; GO:0044464 cell part; GO:0071944 cell periphery;	GO:0003676 nucleic acid binding; GO:0003677 DNA binding; GO:0003824 catalytic activity; GO:0003887 DNA-directed DNA polymerase activity; GO:0004518 nuclease activity; GO:0004527 exonuclease activity; GO:0005488 binding; GO:0008408 3'-5' exonuclease activity; GO:0008409 5'-3' exonuclease activity; GO:0016740 transferase activity; GO:0016772 transferase activity, transferring phosphorus-containing …	K02335	DPO1, polA; DNA polymerase I [EC:2.7.7.7]	avl03030 DNA replication - Azotobacter vinelandii CA; avl03410 Base excision repair - Azotobacter vinelandii CA; avl03420 Nucleotide excision repair - Azotobacter vinelandii CA; avl03440 Homologous recombination - Azotobacter vinelandii CA;	PF02739; PF01367; PF01612	5'-3' exonuclease, N-terminal resolvase-like domain; 5'-3' exonuclease, C-terminal SAM fold; 3'-5' exonuclease
A0A0C4WIM1	69	0.269	Down	2.7994e-06	K	Uncharacterized protein OS=Azotobacter chroococcum NCIMB 8003 OX=1328314 GN=Achr_27170 PE=4 SV=1	Achr_27170	1	2.65e-42	200.82	TMHK(1)AYQEAAQEK	3	-1.6626	32	1.769	1.68	1.652	0.45	0.434	0.489	0.188	0.137		Periplasmic
A0A0C4WIM1	99	0.235	Down	2.721e-06	K	Uncharacterized protein OS=Azotobacter chroococcum NCIMB 8003 OX=1328314 GN=Achr_27170 PE=4 SV=1	Achr_27170	1	1.3e-38	212.69	EAMQK(1)ELQASR	2	-2.6335	31	1.794	1.677	1.658	0.431	0.394	0.38	0.25		0.205	Periplasmic
A0A0C4WIM1	122	0.273	Down	1.4069e-06	K	Uncharacterized protein OS=Azotobacter chroococcum NCIMB 8003 OX=1328314 GN=Achr_27170 PE=4 SV=1	Achr_27170	1	3.72e-33	211.52	DQLTPEQLK(1)AFDER	2	0.9782	9	1.886	1.862	1.701	0.497	0.486	0.503	0.296	0.289	0.272	Periplasmic
A0A0C4WIM1	78	0.49	Down	1.79401e-05	K	Uncharacterized protein OS=Azotobacter chroococcum NCIMB 8003 OX=1328314 GN=Achr_27170 PE=4 SV=1	Achr_27170	1	1.91e-07	159.11	AYQEAAQEK(1)R	2	-2.2794	9	1.615	1.609	1.524	0.783	0.8	0.743	0.373	0.354	0.335	Periplasmic
A0A0C4WIN6	241	0.443	Down	0.0006557	K	Electron transfer flavoprotein beta-subunit OS=Azotobacter chroococcum NCIMB 8003 OX=1328314 GN=Achr_27700 PE=4 SV=1	Achr_27700	1	0.000145	92.445	VGSVAELVEK(1)LK	2	-1.6566	10	1.223	1.366	1.23		0.586	0.543	0.149			Cytoplasmic	GO:0006091 generation of precursor metabolites and energy; GO:0008152 metabolic process; GO:0009987 cellular process; GO:0022900 electron transport chain; GO:0044237 cellular metabolic process; GO:0055114 oxidation-reduction process;	GO:0005622 intracellular; GO:0005623 cell; GO:0005737 cytoplasm; GO:0005829 cytosol; GO:0044424 intracellular part; GO:0044444 cytoplasmic part; GO:0044464 cell part;	GO:0003824 catalytic activity; GO:0009055 electron carrier activity; GO:0016491 oxidoreductase activity;	K03521	fixA, etfB; electron transfer flavoprotein beta subunit		PF01012	Electron transfer flavoprotein domain
A0A0C4WIN6	102	0.424	Down	0.0028619	K	Electron transfer flavoprotein beta-subunit OS=Azotobacter chroococcum NCIMB 8003 OX=1328314 GN=Achr_27700 PE=4 SV=1	Achr_27700	1	1.02e-19	146.48	LLK(1)AVVDK	2	-1.0289	14	1.369	1.494	1.603	0.63	0.637	0.626	0.632	0.606	0.695	Cytoplasmic	GO:0006091 generation of precursor metabolites and energy; GO:0008152 metabolic process; GO:0009987 cellular process; GO:0022900 electron transport chain; GO:0044237 cellular metabolic process; GO:0055114 oxidation-reduction process;	GO:0005622 intracellular; GO:0005623 cell; GO:0005737 cytoplasm; GO:0005829 cytosol; GO:0044424 intracellular part; GO:0044444 cytoplasmic part; GO:0044464 cell part;	GO:0003824 catalytic activity; GO:0009055 electron carrier activity; GO:0016491 oxidoreductase activity;	K03521	fixA, etfB; electron transfer flavoprotein beta subunit		PF01012	Electron transfer flavoprotein domain
A0A0C4WIN6	20	0.533	Down	0.000117036	K	Electron transfer flavoprotein beta-subunit OS=Azotobacter chroococcum NCIMB 8003 OX=1328314 GN=Achr_27700 PE=4 SV=1	Achr_27700	1	5.01e-25	205.26	VK(1)ADGSGVDLANVK	2	-2.268	10	1.296	1.348	1.482	0.75	0.731	0.718	0.741	0.722	0.667	Cytoplasmic	GO:0006091 generation of precursor metabolites and energy; GO:0008152 metabolic process; GO:0009987 cellular process; GO:0022900 electron transport chain; GO:0044237 cellular metabolic process; GO:0055114 oxidation-reduction process;	GO:0005622 intracellular; GO:0005623 cell; GO:0005737 cytoplasm; GO:0005829 cytosol; GO:0044424 intracellular part; GO:0044444 cytoplasmic part; GO:0044464 cell part;	GO:0003824 catalytic activity; GO:0009055 electron carrier activity; GO:0016491 oxidoreductase activity;	K03521	fixA, etfB; electron transfer flavoprotein beta subunit		PF01012	Electron transfer flavoprotein domain
A0A0C4WIN6	107	0.628	Down	0.000124787	K	Electron transfer flavoprotein beta-subunit OS=Azotobacter chroococcum NCIMB 8003 OX=1328314 GN=Achr_27700 PE=4 SV=1	Achr_27700	1	1.03e-45	185.9	AVVDK(1)EQPQLVITGK	2	-1.7395	11	1.296	1.309	1.269	0.768	0.854	0.812	0.753	0.72	0.788	Cytoplasmic	GO:0006091 generation of precursor metabolites and energy; GO:0008152 metabolic process; GO:0009987 cellular process; GO:0022900 electron transport chain; GO:0044237 cellular metabolic process; GO:0055114 oxidation-reduction process;	GO:0005622 intracellular; GO:0005623 cell; GO:0005737 cytoplasm; GO:0005829 cytosol; GO:0044424 intracellular part; GO:0044444 cytoplasmic part; GO:0044464 cell part;	GO:0003824 catalytic activity; GO:0009055 electron carrier activity; GO:0016491 oxidoreductase activity;	K03521	fixA, etfB; electron transfer flavoprotein beta subunit		PF01012	Electron transfer flavoprotein domain
A0A0C4WIP3	195	1.57	Up	0.0174175	K	Phosphate acyltransferase OS=Azotobacter chroococcum NCIMB 8003 OX=1328314 GN=plsX PE=3 SV=1	plsX	1	5.09e-32	136.94	GNQQVK(1)QAAVLLQQAR	2	-0.97529	8	0.716	0.91		1.213	1.328	1.288	0.977	0.99	1.056	Cytoplasmic	GO:0006629 lipid metabolic process; GO:0006644 phospholipid metabolic process; GO:0006793 phosphorus metabolic process; GO:0006796 phosphate-containing compound metabolic process; GO:0008152 metabolic process; GO:0008610 lipid biosynthetic process; GO:0008654 phospholipid biosynthetic process; GO:0009058 biosynthetic process; GO:0009987 cellular process; GO:0019637 organophosphate metabolic proce…	GO:0005622 intracellular; GO:0005623 cell; GO:0005737 cytoplasm; GO:0044424 intracellular part; GO:0044464 cell part;	GO:0003824 catalytic activity;	K03621	plsX; glycerol-3-phosphate acyltransferase PlsX [EC:2.3.1.15]	avl00561 Glycerolipid metabolism - Azotobacter vinelandii CA; avl01100 Metabolic pathways - Azotobacter vinelandii CA; avl01110 Biosynthesis of secondary metabolites - Azotobacter vinelandii CA;
A0A0C4WIP9	291	1.721	Up	0.00043561	K	Peptidase, U32 family OS=Azotobacter chroococcum NCIMB 8003 OX=1328314 GN=Achr_720 PE=4 SV=1	Achr_720	1	4.19e-10	110.91	LVQMGVHSLK(1)IEGR	2	8.8477	16	0.796		0.774	1.382	1.289	1.381	0.924	1.08	0.894	Cytoplasmic		GO:0005622 intracellular; GO:0005623 cell; GO:0005737 cytoplasm; GO:0005829 cytosol; GO:0044424 intracellular part; GO:0044444 cytoplasmic part; GO:0044464 cell part;		K08303	K08303; putative protease [EC:3.4.-.-]
A0A0C4WIQ3	85	1.781	Up	0.00092063	K	Glyceraldehyde-3-phosphate dehydrogenase OS=Azotobacter chroococcum NCIMB 8003 OX=1328314 GN=gapB PE=3 SV=1	gapB	1	8.84e-26	167.01	AMSELK(1)LGAASVDLGK	2	-0.56313	20	0.672	0.59	0.649	1.019	1.204	1.181	1.321	1.357	1.537	Cytoplasmic	GO:0008152 metabolic process; GO:0055114 oxidation-reduction process;		GO:0000166 nucleotide binding; GO:0003824 catalytic activity; GO:0004365 glyceraldehyde-3-phosphate dehydrogenase (NAD+) (phosphorylating) activity; GO:0005488 binding; GO:0016491 oxidoreductase activity; GO:0016620 oxidoreductase activity, acting on the aldehyde or oxo group of donors, NAD or NADP as acceptor; GO:0016903 oxidoreductase activity, acting on the aldehyde or oxo group of donors; GO:…	K00134	GAPDH, gapA; glyceraldehyde 3-phosphate dehydrogenase [EC:1.2.1.12]	avl00010 Glycolysis / Gluconeogenesis - Azotobacter vinelandii CA; avl01100 Metabolic pathways - Azotobacter vinelandii CA; avl01110 Biosynthesis of secondary metabolites - Azotobacter vinelandii CA; avl01120 Microbial metabolism in diverse environments - Azotobacter vinelandii CA; avl01130 Biosynthesis of antibiotics - Azotobacter vinelandii CA; avl01200 Carbon metabolism - Azotobacter vinelandi…	PF00044; PF02800	Glyceraldehyde 3-phosphate dehydrogenase, NAD binding domain; Glyceraldehyde 3-phosphate dehydrogenase, C-terminal domain
A0A0C4WIQ3	266	2.485	Up	1.83901e-05	K	Glyceraldehyde-3-phosphate dehydrogenase OS=Azotobacter chroococcum NCIMB 8003 OX=1328314 GN=gapB PE=3 SV=1	gapB	1	0.000171	99.855	VVLTAPGK(1)GALK	2	-1.6165	9	0.526	0.539	0.579	1.326	1.332	1.427	1.3	1.365	1.27	Cytoplasmic	GO:0008152 metabolic process; GO:0055114 oxidation-reduction process;		GO:0000166 nucleotide binding; GO:0003824 catalytic activity; GO:0004365 glyceraldehyde-3-phosphate dehydrogenase (NAD+) (phosphorylating) activity; GO:0005488 binding; GO:0016491 oxidoreductase activity; GO:0016620 oxidoreductase activity, acting on the aldehyde or oxo group of donors, NAD or NADP as acceptor; GO:0016903 oxidoreductase activity, acting on the aldehyde or oxo group of donors; GO:…	K00134	GAPDH, gapA; glyceraldehyde 3-phosphate dehydrogenase [EC:1.2.1.12]	avl00010 Glycolysis / Gluconeogenesis - Azotobacter vinelandii CA; avl01100 Metabolic pathways - Azotobacter vinelandii CA; avl01110 Biosynthesis of secondary metabolites - Azotobacter vinelandii CA; avl01120 Microbial metabolism in diverse environments - Azotobacter vinelandii CA; avl01130 Biosynthesis of antibiotics - Azotobacter vinelandii CA; avl01200 Carbon metabolism - Azotobacter vinelandi…	PF00044; PF02800	Glyceraldehyde 3-phosphate dehydrogenase, NAD binding domain; Glyceraldehyde 3-phosphate dehydrogenase, C-terminal domain
A0A0C4WIQ3	153	1.953	Up	8.4352e-05	K	Glyceraldehyde-3-phosphate dehydrogenase OS=Azotobacter chroococcum NCIMB 8003 OX=1328314 GN=gapB PE=3 SV=1	gapB	1	2.19e-17	145.75	ILIQK(1)TGGGDGLR	2	-1.1682	9	0.635	0.715	0.677	1.295	1.281	1.383	1.138	1.193	1.161	Cytoplasmic	GO:0008152 metabolic process; GO:0055114 oxidation-reduction process;		GO:0000166 nucleotide binding; GO:0003824 catalytic activity; GO:0004365 glyceraldehyde-3-phosphate dehydrogenase (NAD+) (phosphorylating) activity; GO:0005488 binding; GO:0016491 oxidoreductase activity; GO:0016620 oxidoreductase activity, acting on the aldehyde or oxo group of donors, NAD or NADP as acceptor; GO:0016903 oxidoreductase activity, acting on the aldehyde or oxo group of donors; GO:…	K00134	GAPDH, gapA; glyceraldehyde 3-phosphate dehydrogenase [EC:1.2.1.12]	avl00010 Glycolysis / Gluconeogenesis - Azotobacter vinelandii CA; avl01100 Metabolic pathways - Azotobacter vinelandii CA; avl01110 Biosynthesis of secondary metabolites - Azotobacter vinelandii CA; avl01120 Microbial metabolism in diverse environments - Azotobacter vinelandii CA; avl01130 Biosynthesis of antibiotics - Azotobacter vinelandii CA; avl01200 Carbon metabolism - Azotobacter vinelandi…	PF00044; PF02800	Glyceraldehyde 3-phosphate dehydrogenase, NAD binding domain; Glyceraldehyde 3-phosphate dehydrogenase, C-terminal domain
A0A0C4WIQ3	270	0.41	Down	3.611e-05	K	Glyceraldehyde-3-phosphate dehydrogenase OS=Azotobacter chroococcum NCIMB 8003 OX=1328314 GN=gapB PE=3 SV=1	gapB	1	1.56e-05	85.716	GALK(1)NIVHGINHR	3	-1.5716	12	1.433	1.558	1.475	0.589	0.655	0.589	0.674	0.654	0.659	Cytoplasmic	GO:0008152 metabolic process; GO:0055114 oxidation-reduction process;		GO:0000166 nucleotide binding; GO:0003824 catalytic activity; GO:0004365 glyceraldehyde-3-phosphate dehydrogenase (NAD+) (phosphorylating) activity; GO:0005488 binding; GO:0016491 oxidoreductase activity; GO:0016620 oxidoreductase activity, acting on the aldehyde or oxo group of donors, NAD or NADP as acceptor; GO:0016903 oxidoreductase activity, acting on the aldehyde or oxo group of donors; GO:…	K00134	GAPDH, gapA; glyceraldehyde 3-phosphate dehydrogenase [EC:1.2.1.12]	avl00010 Glycolysis / Gluconeogenesis - Azotobacter vinelandii CA; avl01100 Metabolic pathways - Azotobacter vinelandii CA; avl01110 Biosynthesis of secondary metabolites - Azotobacter vinelandii CA; avl01120 Microbial metabolism in diverse environments - Azotobacter vinelandii CA; avl01130 Biosynthesis of antibiotics - Azotobacter vinelandii CA; avl01200 Carbon metabolism - Azotobacter vinelandi…	PF00044; PF02800	Glyceraldehyde 3-phosphate dehydrogenase, NAD binding domain; Glyceraldehyde 3-phosphate dehydrogenase, C-terminal domain
A0A0C4WIQ3	54	2.434	Up	1.6877e-07	K	Glyceraldehyde-3-phosphate dehydrogenase OS=Azotobacter chroococcum NCIMB 8003 OX=1328314 GN=gapB PE=3 SV=1	gapB	1	2.18e-06	133.68	SVIAILK(1)AHR	2	-0.13955	9	0.553	0.557	0.575	1.37	1.35	1.381	1.304	1.34	1.215	Cytoplasmic	GO:0008152 metabolic process; GO:0055114 oxidation-reduction process;		GO:0000166 nucleotide binding; GO:0003824 catalytic activity; GO:0004365 glyceraldehyde-3-phosphate dehydrogenase (NAD+) (phosphorylating) activity; GO:0005488 binding; GO:0016491 oxidoreductase activity; GO:0016620 oxidoreductase activity, acting on the aldehyde or oxo group of donors, NAD or NADP as acceptor; GO:0016903 oxidoreductase activity, acting on the aldehyde or oxo group of donors; GO:…	K00134	GAPDH, gapA; glyceraldehyde 3-phosphate dehydrogenase [EC:1.2.1.12]	avl00010 Glycolysis / Gluconeogenesis - Azotobacter vinelandii CA; avl01100 Metabolic pathways - Azotobacter vinelandii CA; avl01110 Biosynthesis of secondary metabolites - Azotobacter vinelandii CA; avl01120 Microbial metabolism in diverse environments - Azotobacter vinelandii CA; avl01130 Biosynthesis of antibiotics - Azotobacter vinelandii CA; avl01200 Carbon metabolism - Azotobacter vinelandi…	PF00044; PF02800	Glyceraldehyde 3-phosphate dehydrogenase, NAD binding domain; Glyceraldehyde 3-phosphate dehydrogenase, C-terminal domain
A0A0C4WIQ6	161	1.757	Up	0.00046427	K	PasA protein [Azotobacter chroococcum](predicted) OS=Azotobacter chroococcum NCIMB 8003 OX=1328314 GN=Achr_28360 PE=4 SV=1	Achr_28360	1	0.000747	99.305	QSLK(1)ELALR	2	-1.4103	10	0.577	0.66	0.581	1.071	1.119	1.004	1.509	1.548	1.515	Cytoplasmic
A0A0C4WIR0	241	0.443	Down	0.0006557	K	Electron transfer flavoprotein beta-subunit OS=Azotobacter chroococcum NCIMB 8003 OX=1328314 GN=Achr_28460 PE=4 SV=1	Achr_28460	1	0.000145	92.445	VGSVAELVEK(1)LK	2	-1.6566	10	1.223	1.366	1.23		0.586	0.543	0.149			Cytoplasmic	GO:0006091 generation of precursor metabolites and energy; GO:0008152 metabolic process; GO:0009987 cellular process; GO:0022900 electron transport chain; GO:0044237 cellular metabolic process; GO:0055114 oxidation-reduction process;	GO:0005622 intracellular; GO:0005623 cell; GO:0005737 cytoplasm; GO:0005829 cytosol; GO:0044424 intracellular part; GO:0044444 cytoplasmic part; GO:0044464 cell part;	GO:0003824 catalytic activity; GO:0009055 electron carrier activity; GO:0016491 oxidoreductase activity;	K03521	fixA, etfB; electron transfer flavoprotein beta subunit		PF01012	Electron transfer flavoprotein domain
A0A0C4WIR5	98	0.144	Down	0.00031824	K	Cytochrome C biogenesis protein CcsA OS=Azotobacter chroococcum NCIMB 8003 OX=1328314 GN=Achr_920 PE=4 SV=1	Achr_920	1	3.16e-06	150.53	ALAK(1)WVLEQK	2	-1.7133	7	1.646	1.382	1.417	0.193		0.235		0.493	0.588	Periplasmic				K08738	CYC; cytochrome c	avl02020 Two-component system - Azotobacter vinelandii CA;	PF00034	Cytochrome c
A0A0C4WIS2	579	1.507	Up	0.0106612	K	Glycine--tRNA ligase beta subunit OS=Azotobacter chroococcum NCIMB 8003 OX=1328314 GN=glyS PE=3 SV=1	glyS	1	4.07e-06	108.4	RLPEAEALAAVNK(1)R	3	-1.3868	18		0.796	0.859	1.369	1.152	1.219		0.982	0.978	Cytoplasmic	GO:0006082 organic acid metabolic process; GO:0006139 nucleobase-containing compound metabolic process; GO:0006399 tRNA metabolic process; GO:0006412 translation; GO:0006418 tRNA aminoacylation for protein translation; GO:0006426 glycyl-tRNA aminoacylation; GO:0006518 peptide metabolic process; GO:0006520 cellular amino acid metabolic process; GO:0006725 cellular aromatic compound metabolic proce…	GO:0005622 intracellular; GO:0005623 cell; GO:0005737 cytoplasm; GO:0005829 cytosol; GO:0044424 intracellular part; GO:0044444 cytoplasmic part; GO:0044464 cell part;	GO:0003824 catalytic activity; GO:0004812 aminoacyl-tRNA ligase activity; GO:0004820 glycine-tRNA ligase activity; GO:0005488 binding; GO:0005515 protein binding; GO:0016874 ligase activity; GO:0016875 ligase activity, forming carbon-oxygen bonds; GO:0046983 protein dimerization activity;	K01879	glyS; glycyl-tRNA synthetase beta chain [EC:6.1.1.14]	avl00970 Aminoacyl-tRNA biosynthesis - Azotobacter vinelandii CA;
A0A0C4WIS2	316	0.414	Down	0.00028277	K	Glycine--tRNA ligase beta subunit OS=Azotobacter chroococcum NCIMB 8003 OX=1328314 GN=glyS PE=3 SV=1	glyS	1	5.63e-16	132.9	DPAQIVAGNEK(1)VVRPR	3	-0.027436	9	1.2		1.236	0.503	0.505					Cytoplasmic	GO:0006082 organic acid metabolic process; GO:0006139 nucleobase-containing compound metabolic process; GO:0006399 tRNA metabolic process; GO:0006412 translation; GO:0006418 tRNA aminoacylation for protein translation; GO:0006426 glycyl-tRNA aminoacylation; GO:0006518 peptide metabolic process; GO:0006520 cellular amino acid metabolic process; GO:0006725 cellular aromatic compound metabolic proce…	GO:0005622 intracellular; GO:0005623 cell; GO:0005737 cytoplasm; GO:0005829 cytosol; GO:0044424 intracellular part; GO:0044444 cytoplasmic part; GO:0044464 cell part;	GO:0003824 catalytic activity; GO:0004812 aminoacyl-tRNA ligase activity; GO:0004820 glycine-tRNA ligase activity; GO:0005488 binding; GO:0005515 protein binding; GO:0016874 ligase activity; GO:0016875 ligase activity, forming carbon-oxygen bonds; GO:0046983 protein dimerization activity;	K01879	glyS; glycyl-tRNA synthetase beta chain [EC:6.1.1.14]	avl00970 Aminoacyl-tRNA biosynthesis - Azotobacter vinelandii CA;
A0A0C4WIS8	159	0.479	Down	0.0175214	K	Periplasmic serine endoprotease DegP-like OS=Azotobacter chroococcum NCIMB 8003 OX=1328314 GN=Achr_28980 PE=3 SV=1	Achr_28980	1	0.000559	65.933	GTNLPSVK(1)LGR	2	-2.2159	5	1.198	1.455			0.628	0.644		0.529		OuterMembrane	GO:0006508 proteolysis; GO:0006807 nitrogen compound metabolic process; GO:0008152 metabolic process; GO:0019538 protein metabolic process; GO:0043170 macromolecule metabolic process; GO:0044238 primary metabolic process; GO:0071704 organic substance metabolic process; GO:1901564 organonitrogen compound metabolic process;	GO:0005623 cell; GO:0030288 outer membrane-bounded periplasmic space; GO:0030313 cell envelope; GO:0031975 envelope; GO:0042597 periplasmic space; GO:0044464 cell part;	GO:0003824 catalytic activity; GO:0004175 endopeptidase activity; GO:0004252 serine-type endopeptidase activity; GO:0008233 peptidase activity; GO:0008236 serine-type peptidase activity; GO:0016787 hydrolase activity; GO:0017171 serine hydrolase activity; GO:0070011 peptidase activity, acting on L-amino acid peptides;	K04771	degP, htrA; serine protease Do [EC:3.4.21.107]	avl01503 Cationic antimicrobial peptide (CAMP) resistance - Azotobacter vinelandii CA; avl02020 Two-component system - Azotobacter vinelandii CA;	PF13365; PF13180	Trypsin-like peptidase domain; PDZ domain
A0A0C4WIT1	226	1.52	Up	0.0114556	K	Folate-binding protein YgfZ OS=Azotobacter chroococcum NCIMB 8003 OX=1328314 GN=Achr_29080 PE=3 SV=1	Achr_29080	1	0.00583	67.903	MQYLGK(1)LK	2	0.046273	5	0.766	0.804		1.148	1.239		1.064			Cytoplasmic	GO:0006790 sulfur compound metabolic process; GO:0008152 metabolic process; GO:0009987 cellular process; GO:0016043 cellular component organization; GO:0016226 iron-sulfur cluster assembly; GO:0022607 cellular component assembly; GO:0031163 metallo-sulfur cluster assembly; GO:0044085 cellular component biogenesis; GO:0044237 cellular metabolic process; GO:0051186 cofactor metabolic process; GO:00…	GO:0005622 intracellular; GO:0005623 cell; GO:0005737 cytoplasm; GO:0005829 cytosol; GO:0044424 intracellular part; GO:0044444 cytoplasmic part; GO:0044464 cell part;	GO:0005488 binding; GO:0005542 folic acid binding; GO:0008144 drug binding; GO:0019842 vitamin binding; GO:0031406 carboxylic acid binding; GO:0033218 amide binding; GO:0036094 small molecule binding; GO:0043167 ion binding; GO:0043168 anion binding; GO:0043177 organic acid binding; GO:0072341 modified amino acid binding; GO:0097159 organic cyclic compound binding; GO:1901363 heterocyclic compoun…	K06980	ygfZ; tRNA-modifying protein YgfZ		PF01571	Aminomethyltransferase folate-binding domain
A0A0C4WIT5	60	0.524	Down	3.6404e-06	K	10 kDa chaperonin OS=Azotobacter chroococcum NCIMB 8003 OX=1328314 GN=groES PE=3 SV=1	groES	1	1.02e-37	184.98	VLDNGEVRPLAVK(1)VGDK	2	-1.2001	40	1.393	1.341	1.308	0.709	0.692	0.719	0.742	0.814	0.766	Cytoplasmic	GO:0006457 protein folding; GO:0006458 'de novo' protein folding; GO:0006950 response to stress; GO:0006986 response to unfolded protein; GO:0009266 response to temperature stimulus; GO:0009408 response to heat; GO:0009628 response to abiotic stimulus; GO:0009987 cellular process; GO:0010033 response to organic substance; GO:0016032 viral process; GO:0019058 viral life cycle; GO:0019068 virion as…	GO:0005622 intracellular; GO:0005623 cell; GO:0005737 cytoplasm; GO:0005829 cytosol; GO:0016465 chaperonin ATPase complex; GO:0032991 macromolecular complex; GO:0044424 intracellular part; GO:0044444 cytoplasmic part; GO:0044445 cytosolic part; GO:0044464 cell part; GO:0101031 chaperone complex; GO:1990220 GroEL-GroES complex;	GO:0005488 binding; GO:0005515 protein binding; GO:0042802 identical protein binding; GO:0043167 ion binding; GO:0043169 cation binding; GO:0046872 metal ion binding; GO:0051082 unfolded protein binding; GO:0051087 chaperone binding;	K04078	groES, HSPE1; chaperonin GroES		PF00166	Chaperonin 10 Kd subunit
A0A0C4WIT5	34	0.631	Down	2.0265e-05	K	10 kDa chaperonin OS=Azotobacter chroococcum NCIMB 8003 OX=1328314 GN=groES PE=3 SV=1	groES	1	9e-62	202.24	TAGGIVLPGSAAEK(1)PNRGEVVAVGTGR	3	-0.21456	18	1.25	1.229	1.171	0.772	0.768	0.763	0.921	0.928	0.878	Cytoplasmic	GO:0006457 protein folding; GO:0006458 'de novo' protein folding; GO:0006950 response to stress; GO:0006986 response to unfolded protein; GO:0009266 response to temperature stimulus; GO:0009408 response to heat; GO:0009628 response to abiotic stimulus; GO:0009987 cellular process; GO:0010033 response to organic substance; GO:0016032 viral process; GO:0019058 viral life cycle; GO:0019068 virion as…	GO:0005622 intracellular; GO:0005623 cell; GO:0005737 cytoplasm; GO:0005829 cytosol; GO:0016465 chaperonin ATPase complex; GO:0032991 macromolecular complex; GO:0044424 intracellular part; GO:0044444 cytoplasmic part; GO:0044445 cytosolic part; GO:0044464 cell part; GO:0101031 chaperone complex; GO:1990220 GroEL-GroES complex;	GO:0005488 binding; GO:0005515 protein binding; GO:0042802 identical protein binding; GO:0043167 ion binding; GO:0043169 cation binding; GO:0046872 metal ion binding; GO:0051082 unfolded protein binding; GO:0051087 chaperone binding;	K04078	groES, HSPE1; chaperonin GroES		PF00166	Chaperonin 10 Kd subunit
A0A0C4WIT5	64	0.647	Down	1.54063e-05	K	10 kDa chaperonin OS=Azotobacter chroococcum NCIMB 8003 OX=1328314 GN=groES PE=3 SV=1	groES	1	1.1e-25	137.4	VGDK(1)VVFGPYSGNNTIK	2	-2.2251	16	1.167	1.191	1.148	0.744	0.751	0.774	0.978	0.969	1.033	Cytoplasmic	GO:0006457 protein folding; GO:0006458 'de novo' protein folding; GO:0006950 response to stress; GO:0006986 response to unfolded protein; GO:0009266 response to temperature stimulus; GO:0009408 response to heat; GO:0009628 response to abiotic stimulus; GO:0009987 cellular process; GO:0010033 response to organic substance; GO:0016032 viral process; GO:0019058 viral life cycle; GO:0019068 virion as…	GO:0005622 intracellular; GO:0005623 cell; GO:0005737 cytoplasm; GO:0005829 cytosol; GO:0016465 chaperonin ATPase complex; GO:0032991 macromolecular complex; GO:0044424 intracellular part; GO:0044444 cytoplasmic part; GO:0044445 cytosolic part; GO:0044464 cell part; GO:0101031 chaperone complex; GO:1990220 GroEL-GroES complex;	GO:0005488 binding; GO:0005515 protein binding; GO:0042802 identical protein binding; GO:0043167 ion binding; GO:0043169 cation binding; GO:0046872 metal ion binding; GO:0051082 unfolded protein binding; GO:0051087 chaperone binding;	K04078	groES, HSPE1; chaperonin GroES		PF00166	Chaperonin 10 Kd subunit
A0A0C4WIT5	2	0.62	Down	0.0079796	K	10 kDa chaperonin OS=Azotobacter chroococcum NCIMB 8003 OX=1328314 GN=groES PE=3 SV=1	groES	1	0.000462	113.7	MK(1)LRPLHDR	3	0.50146	38	1.468	1.183	1.097	0.801	0.714	0.809	0.777	0.919	0.851	Cytoplasmic	GO:0006457 protein folding; GO:0006458 'de novo' protein folding; GO:0006950 response to stress; GO:0006986 response to unfolded protein; GO:0009266 response to temperature stimulus; GO:0009408 response to heat; GO:0009628 response to abiotic stimulus; GO:0009987 cellular process; GO:0010033 response to organic substance; GO:0016032 viral process; GO:0019058 viral life cycle; GO:0019068 virion as…	GO:0005622 intracellular; GO:0005623 cell; GO:0005737 cytoplasm; GO:0005829 cytosol; GO:0016465 chaperonin ATPase complex; GO:0032991 macromolecular complex; GO:0044424 intracellular part; GO:0044444 cytoplasmic part; GO:0044445 cytosolic part; GO:0044464 cell part; GO:0101031 chaperone complex; GO:1990220 GroEL-GroES complex;	GO:0005488 binding; GO:0005515 protein binding; GO:0042802 identical protein binding; GO:0043167 ion binding; GO:0043169 cation binding; GO:0046872 metal ion binding; GO:0051082 unfolded protein binding; GO:0051087 chaperone binding;	K04078	groES, HSPE1; chaperonin GroES		PF00166	Chaperonin 10 Kd subunit
A0A0C4WIT5	20	0.299	Down	8.1078e-05	K	10 kDa chaperonin OS=Azotobacter chroococcum NCIMB 8003 OX=1328314 GN=groES PE=3 SV=1	groES	1	7.67e-64	213.56	SEEETK(1)TAGGIVLPGSAAEKPNR	3	-0.82968	37	1.548	1.782	1.608	0.527	0.514	0.434	0.585	0.559	0.498	Cytoplasmic	GO:0006457 protein folding; GO:0006458 'de novo' protein folding; GO:0006950 response to stress; GO:0006986 response to unfolded protein; GO:0009266 response to temperature stimulus; GO:0009408 response to heat; GO:0009628 response to abiotic stimulus; GO:0009987 cellular process; GO:0010033 response to organic substance; GO:0016032 viral process; GO:0019058 viral life cycle; GO:0019068 virion as…	GO:0005622 intracellular; GO:0005623 cell; GO:0005737 cytoplasm; GO:0005829 cytosol; GO:0016465 chaperonin ATPase complex; GO:0032991 macromolecular complex; GO:0044424 intracellular part; GO:0044444 cytoplasmic part; GO:0044445 cytosolic part; GO:0044464 cell part; GO:0101031 chaperone complex; GO:1990220 GroEL-GroES complex;	GO:0005488 binding; GO:0005515 protein binding; GO:0042802 identical protein binding; GO:0043167 ion binding; GO:0043169 cation binding; GO:0046872 metal ion binding; GO:0051082 unfolded protein binding; GO:0051087 chaperone binding;	K04078	groES, HSPE1; chaperonin GroES		PF00166	Chaperonin 10 Kd subunit
A0A0C4WIT7	107	1.693	Up	0.0120397	K	Nitrogenase MoFe cofactor biosynthesis protein NifX OS=Azotobacter chroococcum NCIMB 8003 OX=1328314 GN=nifX PE=4 SV=1	nifX	1	5.41e-80	212.78	QLMAIGVQPVK(1)VAEGAR	2	-0.82616	33	0.672	0.749	0.822	1.271	1.279	1.248	1.155	1.064	1.112	Cytoplasmic				K02596	nifX; nitrogen fixation protein NifX
A0A0C4WIU4	261	0.264	Down	0.00050223	K	UDP-3-O-acyl-N-acetylglucosamine deacetylase OS=Azotobacter chroococcum NCIMB 8003 OX=1328314 GN=lpxC PE=3 SV=1	lpxC	1	6.38e-05	115.86	GYK(1)SGHALNNR	2	-0.28503	7	1.419	1.646	1.514		0.436	0.371		0.292	0.218	Cytoplasmic				K02535	lpxC; UDP-3-O-[3-hydroxymyristoyl] N-acetylglucosamine deacetylase [EC:3.5.1.108]	avl00540 Lipopolysaccharide biosynthesis - Azotobacter vinelandii CA; avl01100 Metabolic pathways - Azotobacter vinelandii CA;
A0A0C4WIU4	236	0.596	Down	0.0021623	K	UDP-3-O-acyl-N-acetylglucosamine deacetylase OS=Azotobacter chroococcum NCIMB 8003 OX=1328314 GN=lpxC PE=3 SV=1	lpxC	1	0.000434	88.921	YEDEFVK(1)HK	2	0.25045	10	1.352	1.362	1.354	0.829	0.77	0.826	0.748	0.589	0.651	Cytoplasmic				K02535	lpxC; UDP-3-O-[3-hydroxymyristoyl] N-acetylglucosamine deacetylase [EC:3.5.1.108]	avl00540 Lipopolysaccharide biosynthesis - Azotobacter vinelandii CA; avl01100 Metabolic pathways - Azotobacter vinelandii CA;
A0A0C4WIU7	358	2.058	Up	0.0059002	K	UDP-N-acetylmuramate--L-alanine ligase OS=Azotobacter chroococcum NCIMB 8003 OX=1328314 GN=murC PE=3 SV=1	murC	1	0.000132	102.46	EVAAVIK(1)AVR	2	-2.5997	13	0.607	0.446	0.709	1.26	1.205	1.161	1.345	1.459	1.42	Cytoplasmic	GO:0000270 peptidoglycan metabolic process; GO:0006022 aminoglycan metabolic process; GO:0006023 aminoglycan biosynthetic process; GO:0006024 glycosaminoglycan biosynthetic process; GO:0006807 nitrogen compound metabolic process; GO:0008152 metabolic process; GO:0009058 biosynthetic process; GO:0009059 macromolecule biosynthetic process; GO:0009252 peptidoglycan biosynthetic process; GO:0009273 p…		GO:0000166 nucleotide binding; GO:0000287 magnesium ion binding; GO:0003824 catalytic activity; GO:0005488 binding; GO:0005524 ATP binding; GO:0008144 drug binding; GO:0008763 UDP-N-acetylmuramate-L-alanine ligase activity; GO:0016874 ligase activity; GO:0016879 ligase activity, forming carbon-nitrogen bonds; GO:0016881 acid-amino acid ligase activity; GO:0017076 purine nucleotide binding; GO:003…	K01924	murC; UDP-N-acetylmuramate--alanine ligase [EC:6.3.2.8]	avl00471 D-Glutamine and D-glutamate metabolism - Azotobacter vinelandii CA; avl00550 Peptidoglycan biosynthesis - Azotobacter vinelandii CA; avl01100 Metabolic pathways - Azotobacter vinelandii CA;	PF01225; PF08245; PF02875	Mur ligase family, catalytic domain; Mur ligase middle domain; Mur ligase family, glutamate ligase domain
A0A0C4WIV2	170	0.431	Down	2.0568e-07	K	Nitrogenase protein alpha chain OS=Azotobacter chroococcum NCIMB 8003 OX=1328314 GN=nifD PE=3 SV=1	nifD	1	8.02e-69	268.95	VK(1)GAEHNTTVVPVR	3	1.1245	42	1.532	1.511	1.497	0.641	0.648	0.667	0.59	0.588	0.571	Cytoplasmic				K02586	nifD; nitrogenase molybdenum-iron protein alpha chain [EC:1.18.6.1]	avl00625 Chloroalkane and chloroalkene degradation - Azotobacter vinelandii CA; avl00910 Nitrogen metabolism - Azotobacter vinelandii CA; avl01100 Metabolic pathways - Azotobacter vinelandii CA; avl01120 Microbial metabolism in diverse environments - Azotobacter vinelandii CA;	PF00148	Nitrogenase component 1 type Oxidoreductase
A0A0C4WIV2	428	0.576	Down	2.2007e-05	K	Nitrogenase protein alpha chain OS=Azotobacter chroococcum NCIMB 8003 OX=1328314 GN=nifD PE=3 SV=1	nifD	1	2.1e-05	130	EK(1)FIFQK	2	-0.99478	15	1.329	1.315	1.416	0.786	0.787	0.766	0.716	0.671	0.698	Cytoplasmic				K02586	nifD; nitrogenase molybdenum-iron protein alpha chain [EC:1.18.6.1]	avl00625 Chloroalkane and chloroalkene degradation - Azotobacter vinelandii CA; avl00910 Nitrogen metabolism - Azotobacter vinelandii CA; avl01100 Metabolic pathways - Azotobacter vinelandii CA; avl01120 Microbial metabolism in diverse environments - Azotobacter vinelandii CA;	PF00148	Nitrogenase component 1 type Oxidoreductase
A0A0C4WIV2	330	0.265	Down	1.819e-06	K	Nitrogenase protein alpha chain OS=Azotobacter chroococcum NCIMB 8003 OX=1328314 GN=nifD PE=3 SV=1	nifD	0.999999	6.09e-37	202.52	KCEEVIAK(1)YKPEWEAVVAK	3	-1.1915	16	1.884	1.867	1.723	0.468	0.475	0.506	0.278	0.292	0.286	Cytoplasmic				K02586	nifD; nitrogenase molybdenum-iron protein alpha chain [EC:1.18.6.1]	avl00625 Chloroalkane and chloroalkene degradation - Azotobacter vinelandii CA; avl00910 Nitrogen metabolism - Azotobacter vinelandii CA; avl01100 Metabolic pathways - Azotobacter vinelandii CA; avl01120 Microbial metabolism in diverse environments - Azotobacter vinelandii CA;	PF00148	Nitrogenase component 1 type Oxidoreductase
A0A0C4WIV2	68	0.31	Down	2.5493e-06	K	Nitrogenase protein alpha chain OS=Azotobacter chroococcum NCIMB 8003 OX=1328314 GN=nifD PE=3 SV=1	nifD	1	1.67e-74	213.77	GCAYAGSK(1)GVVWGPIK	2	-0.45436	10	1.745	1.592	1.611	0.503	0.497	0.532	0.506	0.53	0.525	Cytoplasmic				K02586	nifD; nitrogenase molybdenum-iron protein alpha chain [EC:1.18.6.1]	avl00625 Chloroalkane and chloroalkene degradation - Azotobacter vinelandii CA; avl00910 Nitrogen metabolism - Azotobacter vinelandii CA; avl01100 Metabolic pathways - Azotobacter vinelandii CA; avl01120 Microbial metabolism in diverse environments - Azotobacter vinelandii CA;	PF00148	Nitrogenase component 1 type Oxidoreductase
A0A0C4WIV2	129	2.631	Up	0.0005633	K	Nitrogenase protein alpha chain OS=Azotobacter chroococcum NCIMB 8003 OX=1328314 GN=nifD PE=3 SV=1	nifD	1	0.000779	103.8	DIVFGGDK(1)K	2	-0.65583	11		0.432	0.503	1.278	1.205	1.207	1.459	1.393	1.399	Cytoplasmic				K02586	nifD; nitrogenase molybdenum-iron protein alpha chain [EC:1.18.6.1]	avl00625 Chloroalkane and chloroalkene degradation - Azotobacter vinelandii CA; avl00910 Nitrogen metabolism - Azotobacter vinelandii CA; avl01100 Metabolic pathways - Azotobacter vinelandii CA; avl01120 Microbial metabolism in diverse environments - Azotobacter vinelandii CA;	PF00148	Nitrogenase component 1 type Oxidoreductase
A0A0C4WIV2	269	0.532	Down	3.7096e-05	K	Nitrogenase protein alpha chain OS=Azotobacter chroococcum NCIMB 8003 OX=1328314 GN=nifD PE=3 SV=1	nifD	1	7.15e-29	194.22	VK(1)LNLVHCYR	2	-1.4118	43	1.289	1.378	1.326	0.728	0.723	0.675	0.904	0.765	0.73	Cytoplasmic				K02586	nifD; nitrogenase molybdenum-iron protein alpha chain [EC:1.18.6.1]	avl00625 Chloroalkane and chloroalkene degradation - Azotobacter vinelandii CA; avl00910 Nitrogen metabolism - Azotobacter vinelandii CA; avl01100 Metabolic pathways - Azotobacter vinelandii CA; avl01120 Microbial metabolism in diverse environments - Azotobacter vinelandii CA;	PF00148	Nitrogenase component 1 type Oxidoreductase
A0A0C4WIV2	433	0.142	Down	2.286e-05	K	Nitrogenase protein alpha chain OS=Azotobacter chroococcum NCIMB 8003 OX=1328314 GN=nifD PE=3 SV=1	nifD	1	1.14e-09	154.28	FIFQK(1)MGIPFR	2	-1.9266	20	1.594	2.143	1.929	0.258	0.274	0.273	0.364	0.398	0.485	Cytoplasmic				K02586	nifD; nitrogenase molybdenum-iron protein alpha chain [EC:1.18.6.1]	avl00625 Chloroalkane and chloroalkene degradation - Azotobacter vinelandii CA; avl00910 Nitrogen metabolism - Azotobacter vinelandii CA; avl01100 Metabolic pathways - Azotobacter vinelandii CA; avl01120 Microbial metabolism in diverse environments - Azotobacter vinelandii CA;	PF00148	Nitrogenase component 1 type Oxidoreductase
A0A0C4WIV2	473	0.571	Down	0.00131927	K	Nitrogenase protein alpha chain OS=Azotobacter chroococcum NCIMB 8003 OX=1328314 GN=nifD PE=3 SV=1	nifD	1	1.08e-54	207.67	DMDMTLNNPCWK(1)K	2	9.1805	41	1.485	1.214	1.255	0.749	0.713	0.794	0.735	0.802	0.774	Cytoplasmic				K02586	nifD; nitrogenase molybdenum-iron protein alpha chain [EC:1.18.6.1]	avl00625 Chloroalkane and chloroalkene degradation - Azotobacter vinelandii CA; avl00910 Nitrogen metabolism - Azotobacter vinelandii CA; avl01100 Metabolic pathways - Azotobacter vinelandii CA; avl01120 Microbial metabolism in diverse environments - Azotobacter vinelandii CA;	PF00148	Nitrogenase component 1 type Oxidoreductase
A0A0C4WIV2	415	0.468	Down	0.00024452	K	Nitrogenase protein alpha chain OS=Azotobacter chroococcum NCIMB 8003 OX=1328314 GN=nifD PE=3 SV=1	nifD	0.999986	2.81e-15	197.3	K(1)VKPDLIGSGIK	2	-0.94828	22	1.286	1.513	1.389	0.678	0.679	0.602	0.804	0.783	0.694	Cytoplasmic				K02586	nifD; nitrogenase molybdenum-iron protein alpha chain [EC:1.18.6.1]	avl00625 Chloroalkane and chloroalkene degradation - Azotobacter vinelandii CA; avl00910 Nitrogen metabolism - Azotobacter vinelandii CA; avl01100 Metabolic pathways - Azotobacter vinelandii CA; avl01120 Microbial metabolism in diverse environments - Azotobacter vinelandii CA;	PF00148	Nitrogenase component 1 type Oxidoreductase
A0A0C4WIV7	7	1.543	Up	0.020477	K	Uncharacterized protein OS=Azotobacter chroococcum NCIMB 8003 OX=1328314 GN=Achr_1370 PE=4 SV=1	Achr_1370	1	7.69e-07	146.88	TEEDIK(1)ALK	2	-1.9265	38	0.833	0.771	0.573	1.193	1.115	1.052	1.173	1.458	1.224	Cytoplasmic
A0A0C4WIV8	118	0.596	Down	0.0020021	K	BON domain-containing protein [Azotobacter chroococcum](predicted) OS=Azotobacter chroococcum NCIMB 8003 OX=1328314 GN=Achr_29550 PE=4 SV=1	Achr_29550	1	0.000139	90.142	SNDSLLTTK(1)IK	2	-0.6938	5	0.951	1.081	1.044		0.602	0.62				OuterMembrane		GO:0005623 cell; GO:0009279 cell outer membrane; GO:0016020 membrane; GO:0019867 outer membrane; GO:0030312 external encapsulating structure; GO:0030313 cell envelope; GO:0031975 envelope; GO:0032153 cell division site; GO:0044462 external encapsulating structure part; GO:0044464 cell part; GO:0071944 cell periphery;					PF04972	BON domain
A0A0C4WIV8	169	0.399	Down	0.0296	K	BON domain-containing protein [Azotobacter chroococcum](predicted) OS=Azotobacter chroococcum NCIMB 8003 OX=1328314 GN=Achr_29550 PE=4 SV=1	Achr_29550	1	4.64e-13	135.5	AANLVQSVSGVQK(1)IVK	2	-0.66262	14	1.804	1.439	1.309	0.772	0.72	0.322	0.613	0.611	0.63	OuterMembrane		GO:0005623 cell; GO:0009279 cell outer membrane; GO:0016020 membrane; GO:0019867 outer membrane; GO:0030312 external encapsulating structure; GO:0030313 cell envelope; GO:0031975 envelope; GO:0032153 cell division site; GO:0044462 external encapsulating structure part; GO:0044464 cell part; GO:0071944 cell periphery;					PF04972	BON domain
A0A0C4WIV9	124	0.251	Down	5.5815e-05	K	Thiol:disulfide interchange protein OS=Azotobacter chroococcum NCIMB 8003 OX=1328314 GN=dsbA PE=3 SV=1	dsbA	1	1.53e-13	143.22	VHAAIFEAIHK(1)DGK	3	-1.8223	24	1.755	1.848	1.835	0.518	0.402	0.443	0.401	0.311	0.299	Periplasmic				K03673	dsbA; thiol:disulfide interchange protein DsbA	avl01503 Cationic antimicrobial peptide (CAMP) resistance - Azotobacter vinelandii CA;	PF01323	DSBA-like thioredoxin domain
A0A0C4WIV9	159	0.365	Down	0.00140417	K	Thiol:disulfide interchange protein OS=Azotobacter chroococcum NCIMB 8003 OX=1328314 GN=dsbA PE=3 SV=1	dsbA	1	4.75e-07	136.94	AYGSFNVK(1)AQMEK	2	0.55136	9		1.545	1.449	0.535		0.557	0.345			Periplasmic				K03673	dsbA; thiol:disulfide interchange protein DsbA	avl01503 Cationic antimicrobial peptide (CAMP) resistance - Azotobacter vinelandii CA;	PF01323	DSBA-like thioredoxin domain
A0A0C4WIW1	39	0.394	Down	0.00154024	K	Iron-binding protein IscA (Iron-sulfur cluster assembly protein) OS=Azotobacter chroococcum NCIMB 8003 OX=1328314 GN=iscAnif PE=3 SV=1	iscAnif	1	1.14e-06	110.58	VEGGGCSGLK(1)YSLK	2	0.068286	6	1.134	1.124	1.359		0.461	0.49		0.632		Extracellular				K13628	iscA; iron-sulfur cluster assembly protein
A0A0C4WIW1	9	0.259	Down	3.7221e-05	K	Iron-binding protein IscA (Iron-sulfur cluster assembly protein) OS=Azotobacter chroococcum NCIMB 8003 OX=1328314 GN=iscAnif PE=3 SV=1	iscAnif	1	3.85e-18	127.03	MITLTESAK(1)SAVTR	2	-3.646	10	1.665	1.601	1.521	0.413	0.412		0.392	0.51	0.442	Extracellular				K13628	iscA; iron-sulfur cluster assembly protein
A0A0C4WIW3	393	1.589	Up	0.005635	K	Cytochrome b OS=Azotobacter chroococcum NCIMB 8003 OX=1328314 GN=petB PE=3 SV=1	petB	1	9.65e-05	138.23	MEK(1)TKPVPER	2	-1.5344	12	0.861	0.706	0.648	1.165	1.135	1.219	1.132	1.34	1.171	InnerMembrane				K00412	CYTB, petB; ubiquinol-cytochrome c reductase cytochrome b subunit	avl00190 Oxidative phosphorylation - Azotobacter vinelandii CA; avl01100 Metabolic pathways - Azotobacter vinelandii CA; avl02020 Two-component system - Azotobacter vinelandii CA;	PF00033; PF00032	Cytochrome b(N-terminal)/b6/petB; Cytochrome b(C-terminal)/b6/petD
A0A0C4WIW7	24	1.722	Up	2.2133e-05	K	Flavodoxin OS=Azotobacter chroococcum NCIMB 8003 OX=1328314 GN=nifF PE=3 SV=1	nifF	1	1.02e-61	281.19	K(1)RFDDETMSDAVNVNR	3	1.1444	72	0.681	0.662	0.66	1.141	1.198	1.11	1.394	1.384	1.258	Cytoplasmic				K03839	fldA, nifF, isiB; flavodoxin I		PF00258	Flavodoxin
A0A0C4WIW7	160	0.555	Down	0.048304	K	Flavodoxin OS=Azotobacter chroococcum NCIMB 8003 OX=1328314 GN=nifF PE=3 SV=1	nifF	1	1.04e-111	204.33	FVGLALDLDNQSGK(1)TDER	2	-0.43777	13	1.001	0.929	1.336	0.408	0.765	0.638	1.312	1.01	1.489	Cytoplasmic				K03839	fldA, nifF, isiB; flavodoxin I		PF00258	Flavodoxin
A0A0C4WIX1	49	0.379	Down	0.048297	K	Sulfate adenylyltransferase subunit 1 OS=Azotobacter chroococcum NCIMB 8003 OX=1328314 GN=cysN PE=3 SV=1	cysN	1	2.38e-19	98.895	LLHDSK(1)MIYEDHLEAITR	4	-1.7194	7	1.355		1.125	0.375		0.565				Cytoplasmic	GO:0006790 sulfur compound metabolic process; GO:0008152 metabolic process; GO:0009987 cellular process; GO:0044237 cellular metabolic process;		GO:0000166 nucleotide binding; GO:0001882 nucleoside binding; GO:0001883 purine nucleoside binding; GO:0003824 catalytic activity; GO:0003924 GTPase activity; GO:0004779 sulfate adenylyltransferase activity; GO:0004781 sulfate adenylyltransferase (ATP) activity; GO:0005488 binding; GO:0005525 GTP binding; GO:0016462 pyrophosphatase activity; GO:0016740 transferase activity; GO:0016772 transferase…	K00955	cysNC; bifunctional enzyme CysN/CysC [EC:2.7.7.4 2.7.1.25]	avl00230 Purine metabolism - Azotobacter vinelandii CA; avl00261 Monobactam biosynthesis - Azotobacter vinelandii CA; avl00450 Selenocompound metabolism - Azotobacter vinelandii CA; avl00920 Sulfur metabolism - Azotobacter vinelandii CA; avl01100 Metabolic pathways - Azotobacter vinelandii CA; avl01120 Microbial metabolism in diverse environments - Azotobacter vinelandii CA; avl01130 Biosynthesis…	PF00009; PF01583	Elongation factor Tu GTP binding domain; Adenylylsulphate kinase
A0A0C4WIX1	488	1.929	Up	1.93424e-05	K	Sulfate adenylyltransferase subunit 1 OS=Azotobacter chroococcum NCIMB 8003 OX=1328314 GN=cysN PE=3 SV=1	cysN	1	0.00192	108.92	K(1)LFDMGR	2	-0.30467	15	0.661	0.661	0.713	1.316	1.28	1.33	1.174	1.22	1.116	Cytoplasmic	GO:0006790 sulfur compound metabolic process; GO:0008152 metabolic process; GO:0009987 cellular process; GO:0044237 cellular metabolic process;		GO:0000166 nucleotide binding; GO:0001882 nucleoside binding; GO:0001883 purine nucleoside binding; GO:0003824 catalytic activity; GO:0003924 GTPase activity; GO:0004779 sulfate adenylyltransferase activity; GO:0004781 sulfate adenylyltransferase (ATP) activity; GO:0005488 binding; GO:0005525 GTP binding; GO:0016462 pyrophosphatase activity; GO:0016740 transferase activity; GO:0016772 transferase…	K00955	cysNC; bifunctional enzyme CysN/CysC [EC:2.7.7.4 2.7.1.25]	avl00230 Purine metabolism - Azotobacter vinelandii CA; avl00261 Monobactam biosynthesis - Azotobacter vinelandii CA; avl00450 Selenocompound metabolism - Azotobacter vinelandii CA; avl00920 Sulfur metabolism - Azotobacter vinelandii CA; avl01100 Metabolic pathways - Azotobacter vinelandii CA; avl01120 Microbial metabolism in diverse environments - Azotobacter vinelandii CA; avl01130 Biosynthesis…	PF00009; PF01583	Elongation factor Tu GTP binding domain; Adenylylsulphate kinase
A0A0C4WIX1	37	0.377	Down	3.9508e-05	K	Sulfate adenylyltransferase subunit 1 OS=Azotobacter chroococcum NCIMB 8003 OX=1328314 GN=cysN PE=3 SV=1	cysN	1	4.33e-80	214.14	FLTCGNVDDGK(1)STLIGR	2	-5.1139	10	1.623	1.672	1.432	0.601	0.604	0.579	0.53	0.546	0.56	Cytoplasmic	GO:0006790 sulfur compound metabolic process; GO:0008152 metabolic process; GO:0009987 cellular process; GO:0044237 cellular metabolic process;		GO:0000166 nucleotide binding; GO:0001882 nucleoside binding; GO:0001883 purine nucleoside binding; GO:0003824 catalytic activity; GO:0003924 GTPase activity; GO:0004779 sulfate adenylyltransferase activity; GO:0004781 sulfate adenylyltransferase (ATP) activity; GO:0005488 binding; GO:0005525 GTP binding; GO:0016462 pyrophosphatase activity; GO:0016740 transferase activity; GO:0016772 transferase…	K00955	cysNC; bifunctional enzyme CysN/CysC [EC:2.7.7.4 2.7.1.25]	avl00230 Purine metabolism - Azotobacter vinelandii CA; avl00261 Monobactam biosynthesis - Azotobacter vinelandii CA; avl00450 Selenocompound metabolism - Azotobacter vinelandii CA; avl00920 Sulfur metabolism - Azotobacter vinelandii CA; avl01100 Metabolic pathways - Azotobacter vinelandii CA; avl01120 Microbial metabolism in diverse environments - Azotobacter vinelandii CA; avl01130 Biosynthesis…	PF00009; PF01583	Elongation factor Tu GTP binding domain; Adenylylsulphate kinase
A0A0C4WIY0	98	0.271	Down	4.2311e-05	K	Organic solvent tolerance ABC efflux transporter, auxiliary component OS=Azotobacter chroococcum NCIMB 8003 OX=1328314 GN=Achr_29800 PE=4 SV=1	Achr_29800	1	0.00192	88.35	FQENFK(1)R	2	-0.90766	8	1.629	1.709	1.769	0.45	0.472		0.277	0.238	0.266	Periplasmic	GO:0006810 transport; GO:0006811 ion transport; GO:0006820 anion transport; GO:0006869 lipid transport; GO:0009987 cellular process; GO:0010876 lipid localization; GO:0015711 organic anion transport; GO:0015748 organophosphate ester transport; GO:0015914 phospholipid transport; GO:0016043 cellular component organization; GO:0033036 macromolecule localization; GO:0051179 localization; GO:0051234 e…	GO:0005623 cell; GO:0030288 outer membrane-bounded periplasmic space; GO:0030313 cell envelope; GO:0031975 envelope; GO:0042597 periplasmic space; GO:0044464 cell part;		K07323	mlaC; phospholipid transport system substrate-binding protein	avl02010 ABC transporters - Azotobacter vinelandii CA;
A0A0C4WIY0	49	0.199	Down	2.0212e-05	K	Organic solvent tolerance ABC efflux transporter, auxiliary component OS=Azotobacter chroococcum NCIMB 8003 OX=1328314 GN=Achr_29800 PE=4 SV=1	Achr_29800	1	1.02e-25	153.18	AAYK(1)SNPQAFYDALDR	2	0.23155	9	2.046	1.915	1.82	0.356	0.365	0.432	0.222	0.227	0.246	Periplasmic	GO:0006810 transport; GO:0006811 ion transport; GO:0006820 anion transport; GO:0006869 lipid transport; GO:0009987 cellular process; GO:0010876 lipid localization; GO:0015711 organic anion transport; GO:0015748 organophosphate ester transport; GO:0015914 phospholipid transport; GO:0016043 cellular component organization; GO:0033036 macromolecule localization; GO:0051179 localization; GO:0051234 e…	GO:0005623 cell; GO:0030288 outer membrane-bounded periplasmic space; GO:0030313 cell envelope; GO:0031975 envelope; GO:0042597 periplasmic space; GO:0044464 cell part;		K07323	mlaC; phospholipid transport system substrate-binding protein	avl02010 ABC transporters - Azotobacter vinelandii CA;
A0A0C4WIY0	80	0.366	Down	4.4858e-07	K	Organic solvent tolerance ABC efflux transporter, auxiliary component OS=Azotobacter chroococcum NCIMB 8003 OX=1328314 GN=Achr_29800 PE=4 SV=1	Achr_29800	1	0.000126	122.44	SIMTVK(1)YSR	2	0.34718	10	1.422	1.37	1.428	0.512	0.503	0.529			0.303	Periplasmic	GO:0006810 transport; GO:0006811 ion transport; GO:0006820 anion transport; GO:0006869 lipid transport; GO:0009987 cellular process; GO:0010876 lipid localization; GO:0015711 organic anion transport; GO:0015748 organophosphate ester transport; GO:0015914 phospholipid transport; GO:0016043 cellular component organization; GO:0033036 macromolecule localization; GO:0051179 localization; GO:0051234 e…	GO:0005623 cell; GO:0030288 outer membrane-bounded periplasmic space; GO:0030313 cell envelope; GO:0031975 envelope; GO:0042597 periplasmic space; GO:0044464 cell part;		K07323	mlaC; phospholipid transport system substrate-binding protein	avl02010 ABC transporters - Azotobacter vinelandii CA;
A0A0C4WIY6	160	1.754	Up	1.71198e-05	K	Probable GTP-binding protein EngB OS=Azotobacter chroococcum NCIMB 8003 OX=1328314 GN=engB PE=3 SV=1	engB	1	5.21e-05	108.3	LAFGAAK(1)NALLK	2	1.8166	14	0.707	0.695	0.737	1.217	1.272	1.262	1.191	1.153	1.187	Cytoplasmic		GO:0005622 intracellular; GO:0005623 cell; GO:0005737 cytoplasm; GO:0005829 cytosol; GO:0044424 intracellular part; GO:0044444 cytoplasmic part; GO:0044464 cell part;	GO:0000166 nucleotide binding; GO:0001882 nucleoside binding; GO:0001883 purine nucleoside binding; GO:0005488 binding; GO:0005525 GTP binding; GO:0017076 purine nucleotide binding; GO:0019001 guanyl nucleotide binding; GO:0032549 ribonucleoside binding; GO:0032550 purine ribonucleoside binding; GO:0032553 ribonucleotide binding; GO:0032555 purine ribonucleotide binding; GO:0032561 guanyl ribonuc…	K03978	engB; GTP-binding protein
A0A0C4WIY8	324	0.654	Down	0.00160257	K	Pyruvate carboxylase subunit A OS=Azotobacter chroococcum NCIMB 8003 OX=1328314 GN=pycA PE=4 SV=1	pycA	1	6.22e-26	165.72	VASGLPLSIEQK(1)DIQHR	3	-2.119	8	1.344		1.307	0.839	0.917	0.843	0.889	0.921	0.933	Cytoplasmic				K01959	pycA; pyruvate carboxylase subunit A [EC:6.4.1.1]	avl00020 Citrate cycle (TCA cycle) - Azotobacter vinelandii CA; avl00620 Pyruvate metabolism - Azotobacter vinelandii CA; avl01100 Metabolic pathways - Azotobacter vinelandii CA; avl01120 Microbial metabolism in diverse environments - Azotobacter vinelandii CA; avl01200 Carbon metabolism - Azotobacter vinelandii CA; avl01230 Biosynthesis of amino acids - Azotobacter vinelandii CA;	PF00289; PF02786; PF02785	Carbamoyl-phosphate synthase L chain, N-terminal domain; Carbamoyl-phosphate synthase L chain, ATP binding domain; Biotin carboxylase C-terminal domain
A0A0C4WIY8	236	0.26	Down	0.00346	K	Pyruvate carboxylase subunit A OS=Azotobacter chroococcum NCIMB 8003 OX=1328314 GN=pycA PE=4 SV=1	pycA	1	2.24e-33	169.05	RNQK(1)LIEIAPSPQLTPEQR	3	-1.3008	8	1.56	1.408	1.703		0.482	0.327		0.198	0.169	Cytoplasmic				K01959	pycA; pyruvate carboxylase subunit A [EC:6.4.1.1]	avl00020 Citrate cycle (TCA cycle) - Azotobacter vinelandii CA; avl00620 Pyruvate metabolism - Azotobacter vinelandii CA; avl01100 Metabolic pathways - Azotobacter vinelandii CA; avl01120 Microbial metabolism in diverse environments - Azotobacter vinelandii CA; avl01200 Carbon metabolism - Azotobacter vinelandii CA; avl01230 Biosynthesis of amino acids - Azotobacter vinelandii CA;	PF00289; PF02786; PF02785	Carbamoyl-phosphate synthase L chain, N-terminal domain; Carbamoyl-phosphate synthase L chain, ATP binding domain; Biotin carboxylase C-terminal domain
A0A0C4WIY8	100	0.553	Down	3.7399e-05	K	Pyruvate carboxylase subunit A OS=Azotobacter chroococcum NCIMB 8003 OX=1328314 GN=pycA PE=4 SV=1	pycA	1	3.19e-05	83.775	GIK(1)FIGPSAEVIR	2	-2.8899	9	1.365	1.369	1.299	0.713	0.744	0.774	0.745	0.695	0.786	Cytoplasmic				K01959	pycA; pyruvate carboxylase subunit A [EC:6.4.1.1]	avl00020 Citrate cycle (TCA cycle) - Azotobacter vinelandii CA; avl00620 Pyruvate metabolism - Azotobacter vinelandii CA; avl01100 Metabolic pathways - Azotobacter vinelandii CA; avl01120 Microbial metabolism in diverse environments - Azotobacter vinelandii CA; avl01200 Carbon metabolism - Azotobacter vinelandii CA; avl01230 Biosynthesis of amino acids - Azotobacter vinelandii CA;	PF00289; PF02786; PF02785	Carbamoyl-phosphate synthase L chain, N-terminal domain; Carbamoyl-phosphate synthase L chain, ATP binding domain; Biotin carboxylase C-terminal domain
A0A0C4WIY8	343	0.578	Down	0.0064551	K	Pyruvate carboxylase subunit A OS=Azotobacter chroococcum NCIMB 8003 OX=1328314 GN=pycA PE=4 SV=1	pycA	1	4.85e-32	157.67	INAEDPK(1)NNFLPSFGK	2	-0.70297	7	1.258	1.094	1.349		0.72	0.706	0.505		0.69	Cytoplasmic				K01959	pycA; pyruvate carboxylase subunit A [EC:6.4.1.1]	avl00020 Citrate cycle (TCA cycle) - Azotobacter vinelandii CA; avl00620 Pyruvate metabolism - Azotobacter vinelandii CA; avl01100 Metabolic pathways - Azotobacter vinelandii CA; avl01120 Microbial metabolism in diverse environments - Azotobacter vinelandii CA; avl01200 Carbon metabolism - Azotobacter vinelandii CA; avl01230 Biosynthesis of amino acids - Azotobacter vinelandii CA;	PF00289; PF02786; PF02785	Carbamoyl-phosphate synthase L chain, N-terminal domain; Carbamoyl-phosphate synthase L chain, ATP binding domain; Biotin carboxylase C-terminal domain
A0A0C4WIY9	23	0.541	Down	2.1045e-06	K	Sigma 54 modulation protein/ribosomal protein S30EA OS=Azotobacter chroococcum NCIMB 8003 OX=1328314 GN=Achr_29900 PE=4 SV=1	Achr_29900	1	8.98e-06	117.39	DYVEEK(1)INR	2	-1.4946	9	1.404	1.403	1.363	0.767	0.73	0.758	0.685	0.695	0.619	Cytoplasmic				K05808	yhbH; putative sigma-54 modulation protein
A0A0C4WIZ0	33	0.576	Down	1.3737e-06	K	Nitrogenase iron protein OS=Azotobacter chroococcum NCIMB 8003 OX=1328314 GN=vnfH PE=3 SV=1	vnfH	1	0.000128	132.39	K(1)VMIVGCDPK	2	-0.20089	21	1.299	1.247	1.291	0.743	0.727	0.74	0.871	0.844	0.828	Cytoplasmic				K22899	avl00910 Nitrogen metabolism - Azotobacter vinelandii CA; avl01100 Metabolic pathways - Azotobacter vinelandii CA;		PF00142	4Fe-4S iron sulfur cluster binding proteins, NifH/frxC family
A0A0C4WJ08	245	0.213	Down	0.00010246	K	Alpha-glucosidase OS=Azotobacter chroococcum NCIMB 8003 OX=1328314 GN=aglA-2 PE=4 SV=1	aglA-2	1	6.46e-05	101.45	VDVAHGLIK(1)EK	2	-1.9633	8	1.547	1.932	1.594	0.412	0.323	0.344	0.356	0.322		Periplasmic				K01187	malZ; alpha-glucosidase [EC:3.2.1.20]	avl00052 Galactose metabolism - Azotobacter vinelandii CA; avl00500 Starch and sucrose metabolism - Azotobacter vinelandii CA; avl01100 Metabolic pathways - Azotobacter vinelandii CA;	PF00128; PF11941	Alpha amylase, catalytic domain; Domain of unknown function (DUF3459)
A0A0C4WJ08	247	0.287	Down	3.7111e-05	K	Alpha-glucosidase OS=Azotobacter chroococcum NCIMB 8003 OX=1328314 GN=aglA-2 PE=4 SV=1	aglA-2	1	1.6e-17	140.01	EK(1)GLADLPIEEGR	2	-2.4962	9	1.749	1.734	1.676	0.516	0.529	0.437	0.434	0.475	0.387	Periplasmic				K01187	malZ; alpha-glucosidase [EC:3.2.1.20]	avl00052 Galactose metabolism - Azotobacter vinelandii CA; avl00500 Starch and sucrose metabolism - Azotobacter vinelandii CA; avl01100 Metabolic pathways - Azotobacter vinelandii CA;	PF00128; PF11941	Alpha amylase, catalytic domain; Domain of unknown function (DUF3459)
A0A0C4WJ13	200	0.367	Down	0.0055166	K	Molybdenum storage protein beta subunit, MosB OS=Azotobacter chroococcum NCIMB 8003 OX=1328314 GN=mosB PE=4 SV=1	mosB	1	0.000209	99.589	DENGLYTANPK(1)TSK	2	-0.76871	7	1.383		1.457	0.415	0.567	0.58				Cytoplasmic		GO:0005622 intracellular; GO:0005623 cell; GO:0005737 cytoplasm; GO:0044424 intracellular part; GO:0044464 cell part;	GO:0005488 binding; GO:0030151 molybdenum ion binding; GO:0043167 ion binding; GO:0043169 cation binding; GO:0046872 metal ion binding; GO:0046914 transition metal ion binding;	K00947	mosAB; molybdenum storage protein
A0A0C4WJ19	94	0.431	Down	1.80655e-05	K	Phosphofructokinase OS=Azotobacter chroococcum NCIMB 8003 OX=1328314 GN=fruK PE=3 SV=1	fruK	1	1.13e-09	152.17	SNIK(1)LSEHSGR	2	-2.2644	9	1.478	1.628	1.606	0.697	0.66	0.673	0.479	0.487	0.459	Cytoplasmic	GO:0005975 carbohydrate metabolic process; GO:0005996 monosaccharide metabolic process; GO:0006000 fructose metabolic process; GO:0006001 fructose catabolic process; GO:0006793 phosphorus metabolic process; GO:0006796 phosphate-containing compound metabolic process; GO:0008152 metabolic process; GO:0009056 catabolic process; GO:0009987 cellular process; GO:0016052 carbohydrate catabolic process; …	GO:0005622 intracellular; GO:0005623 cell; GO:0005737 cytoplasm; GO:0005829 cytosol; GO:0044424 intracellular part; GO:0044444 cytoplasmic part; GO:0044464 cell part;	GO:0003824 catalytic activity; GO:0008443 phosphofructokinase activity; GO:0008662 1-phosphofructokinase activity; GO:0016301 kinase activity; GO:0016740 transferase activity; GO:0016772 transferase activity, transferring phosphorus-containing groups; GO:0016773 phosphotransferase activity, alcohol group as acceptor; GO:0019200 carbohydrate kinase activity;	K00882	fruK; 1-phosphofructokinase [EC:2.7.1.56]	avl00051 Fructose and mannose metabolism - Azotobacter vinelandii CA; avl01100 Metabolic pathways - Azotobacter vinelandii CA;
A0A0C4WJ19	157	0.333	Down	0.00032379	K	Phosphofructokinase OS=Azotobacter chroococcum NCIMB 8003 OX=1328314 GN=fruK PE=3 SV=1	fruK	1	4.77e-09	112.68	LK(1)ACGVPLVLDSSGAALR	2	-1.1331	17	1.319	1.637	1.792	0.512	0.514	0.557	0.598	0.635	0.603	Cytoplasmic	GO:0005975 carbohydrate metabolic process; GO:0005996 monosaccharide metabolic process; GO:0006000 fructose metabolic process; GO:0006001 fructose catabolic process; GO:0006793 phosphorus metabolic process; GO:0006796 phosphate-containing compound metabolic process; GO:0008152 metabolic process; GO:0009056 catabolic process; GO:0009987 cellular process; GO:0016052 carbohydrate catabolic process; …	GO:0005622 intracellular; GO:0005623 cell; GO:0005737 cytoplasm; GO:0005829 cytosol; GO:0044424 intracellular part; GO:0044444 cytoplasmic part; GO:0044464 cell part;	GO:0003824 catalytic activity; GO:0008443 phosphofructokinase activity; GO:0008662 1-phosphofructokinase activity; GO:0016301 kinase activity; GO:0016740 transferase activity; GO:0016772 transferase activity, transferring phosphorus-containing groups; GO:0016773 phosphotransferase activity, alcohol group as acceptor; GO:0019200 carbohydrate kinase activity;	K00882	fruK; 1-phosphofructokinase [EC:2.7.1.56]	avl00051 Fructose and mannose metabolism - Azotobacter vinelandii CA; avl01100 Metabolic pathways - Azotobacter vinelandii CA;
A0A0C4WJ31	357	0.529	Down	0.020675	K	Putrescine-binding periplasmic protein OS=Azotobacter chroococcum NCIMB 8003 OX=1328314 GN=potF PE=3 SV=1	potF	1	2.47e-06	92.707	TDPGIYPSQEVLK(1)K	2	-2.6031	10	1.485	1.5	1.431	0.641	0.85	0.845	0.561	0.614	0.368	Periplasmic	GO:0006810 transport; GO:0006811 ion transport; GO:0006812 cation transport; GO:0015695 organic cation transport; GO:0015696 ammonium transport; GO:0015846 polyamine transport; GO:0015847 putrescine transport; GO:0051179 localization; GO:0051234 establishment of localization; GO:0071702 organic substance transport; GO:0071705 nitrogen compound transport;	GO:0005623 cell; GO:0030288 outer membrane-bounded periplasmic space; GO:0030313 cell envelope; GO:0031975 envelope; GO:0042597 periplasmic space; GO:0044464 cell part;	GO:0005488 binding; GO:0019808 polyamine binding; GO:0019810 putrescine binding; GO:0043167 ion binding; GO:0043169 cation binding; GO:0070405 ammonium ion binding;	K11073	potF; putrescine transport system substrate-binding protein	avl02010 ABC transporters - Azotobacter vinelandii CA;
A0A0C4WJ40	209	2.287	Up	0.00084147	K	Pseudouridine synthase OS=Azotobacter chroococcum NCIMB 8003 OX=1328314 GN=rluD PE=3 SV=1	rluD	1	4.41e-21	133.07	MAVVEGGK(1)PAVSHYR	3	-1.3594	34	0.644	0.498	0.483	1.229	1.208	1.28	1.411	1.517	1.398	Cytoplasmic	GO:0000027 ribosomal large subunit assembly; GO:0000154 rRNA modification; GO:0000455 enzyme-directed rRNA pseudouridine synthesis; GO:0001522 pseudouridine synthesis; GO:0006139 nucleobase-containing compound metabolic process; GO:0006364 rRNA processing; GO:0006396 RNA processing; GO:0006725 cellular aromatic compound metabolic process; GO:0006807 nitrogen compound metabolic process; GO:0006996…	GO:0005622 intracellular; GO:0005623 cell; GO:0005737 cytoplasm; GO:0005829 cytosol; GO:0044424 intracellular part; GO:0044444 cytoplasmic part; GO:0044464 cell part;	GO:0003824 catalytic activity; GO:0009982 pseudouridine synthase activity; GO:0016853 isomerase activity; GO:0016866 intramolecular transferase activity;	K06180	rluD; 23S rRNA pseudouridine1911/1915/1917 synthase [EC:5.4.99.23]		PF01479	S4 domain
A0A0C4WJ40	143	1.65	Up	0.0145955	K	Pseudouridine synthase OS=Azotobacter chroococcum NCIMB 8003 OX=1328314 GN=rluD PE=3 SV=1	rluD	1	2.24e-12	124.06	LDK(1)DTTGLMVVAK	2	-3.0374	12	0.686		0.775	1.197		1.213	1.146	1.268		Cytoplasmic	GO:0000027 ribosomal large subunit assembly; GO:0000154 rRNA modification; GO:0000455 enzyme-directed rRNA pseudouridine synthesis; GO:0001522 pseudouridine synthesis; GO:0006139 nucleobase-containing compound metabolic process; GO:0006364 rRNA processing; GO:0006396 RNA processing; GO:0006725 cellular aromatic compound metabolic process; GO:0006807 nitrogen compound metabolic process; GO:0006996…	GO:0005622 intracellular; GO:0005623 cell; GO:0005737 cytoplasm; GO:0005829 cytosol; GO:0044424 intracellular part; GO:0044444 cytoplasmic part; GO:0044464 cell part;	GO:0003824 catalytic activity; GO:0009982 pseudouridine synthase activity; GO:0016853 isomerase activity; GO:0016866 intramolecular transferase activity;	K06180	rluD; 23S rRNA pseudouridine1911/1915/1917 synthase [EC:5.4.99.23]		PF01479	S4 domain
A0A0C4WJ46	70	0.662	Down	0.0071154	K	DNA-binding protein HU-alpha OS=Azotobacter chroococcum NCIMB 8003 OX=1328314 GN=hupA PE=3 SV=1	hupA	1	4.41e-05	120.33	NPQTGQPVK(1)IR	2	-0.36759	9	1.178	1.292	1.303	0.855	0.717	0.926	0.841	0.831	0.687	Cytoplasmic				K05787	hupA; DNA-binding protein HU-alpha		PF00216	Bacterial DNA-binding protein
A0A0C4WJ46	13	0.117	Down	0.043125	K	DNA-binding protein HU-alpha OS=Azotobacter chroococcum NCIMB 8003 OX=1328314 GN=hupA PE=3 SV=1	hupA	1	5.81e-05	79.235	KPELAAAIAEK(1)TDLTR	3	-2.6651	5	1.255	1.222	1.229		0.124	0.166				Cytoplasmic				K05787	hupA; DNA-binding protein HU-alpha		PF00216	Bacterial DNA-binding protein
A0A0C4WJ53	173	0.638	Down	0.022243	K	FAD linked oxidoreductase OS=Azotobacter chroococcum NCIMB 8003 OX=1328314 GN=Achr_3780 PE=4 SV=1	Achr_3780	1	1.18e-05	112.7	VVTGK(1)GDLLELNR	2	0.31685	4		1.033	1.17		0.722	0.684				Cytoplasmic							PF01565; PF02913	FAD binding domain ; FAD linked oxidases, C-terminal domain
A0A0C4WJ53	185	0.435	Down	4.9581e-07	K	FAD linked oxidoreductase OS=Azotobacter chroococcum NCIMB 8003 OX=1328314 GN=Achr_3780 PE=4 SV=1	Achr_3780	1	8.37e-11	159.93	DLVK(1)NATGYDLR	2	-2.6719	9	1.513	1.547	1.462	0.655	0.659	0.651	0.578	0.598	0.59	Cytoplasmic							PF01565; PF02913	FAD binding domain ; FAD linked oxidases, C-terminal domain
A0A0C4WJ65	272	3.143	Up	3.1132e-06	K	Glycosyl transferase, group 1 family OS=Azotobacter chroococcum NCIMB 8003 OX=1328314 GN=Achr_4030 PE=4 SV=1	Achr_4030	1	2.47e-09	137.84	LLIFGEGPK(1)R	2	-1.5772	11	0.525	0.491	0.47	1.609	1.516	1.546	1.254	1.175	1.152	InnerMembrane							PF13439	Glycosyltransferase Family 4
A0A0C4WJ77	171	2.275	Up	3.1037e-06	K	Phosphate-specific transport system accessory protein PhoU OS=Azotobacter chroococcum NCIMB 8003 OX=1328314 GN=phoU PE=3 SV=1	phoU	1	7.83e-05	122.51	TVDREYK(1)TALR	2	-1.6367	23	0.599	0.654	0.621	1.403	1.431	1.429	1.127	1.143	1.142	Cytoplasmic	GO:0001558 regulation of cell growth; GO:0006873 cellular ion homeostasis; GO:0006950 response to stress; GO:0007154 cell communication; GO:0009266 response to temperature stimulus; GO:0009267 cellular response to starvation; GO:0009268 response to pH; GO:0009405 pathogenesis; GO:0009408 response to heat; GO:0009605 response to external stimulus; GO:0009628 response to abiotic stimulus; GO:000989…	GO:0005622 intracellular; GO:0005623 cell; GO:0005737 cytoplasm; GO:0005886 plasma membrane; GO:0016020 membrane; GO:0019897 extrinsic component of plasma membrane; GO:0019898 extrinsic component of membrane; GO:0044424 intracellular part; GO:0044425 membrane part; GO:0044459 plasma membrane part; GO:0044464 cell part; GO:0071944 cell periphery;	GO:0000287 magnesium ion binding; GO:0005488 binding; GO:0005515 protein binding; GO:0030145 manganese ion binding; GO:0042802 identical protein binding; GO:0042803 protein homodimerization activity; GO:0043167 ion binding; GO:0043169 cation binding; GO:0046872 metal ion binding; GO:0046914 transition metal ion binding; GO:0046983 protein dimerization activity;	K02039	phoU; phosphate transport system protein		PF01895	PhoU domain
A0A0C4WJ87	199	0.37	Down	4.2784e-05	K	Carbon monoxide dehydrogenase accessory protein OS=Azotobacter chroococcum NCIMB 8003 OX=1328314 GN=cooC PE=4 SV=1	cooC	1	8.86e-07	126.48	LLLVGNK(1)AGGAEDR	2	-2.8376	8	1.518	1.466	1.548	0.545	0.572		0.444	0.57	0.423	Cytoplasmic				K07321	cooC; CO dehydrogenase maturation factor		PF01656	CobQ/CobB/MinD/ParA nucleotide binding domain
A0A0C4WJ98	344	0.294	Down	0.0025407	K	RNA polymerase sigma factor RpoD OS=Azotobacter chroococcum NCIMB 8003 OX=1328314 GN=rpoD PE=3 SV=1	rpoD	1	1.98e-05	117.3	LADDIK(1)QCQQK	2	-0.7905	6	1.579	1.618		0.442		0.499		0.635	0.582	Cytoplasmic	GO:0006139 nucleobase-containing compound metabolic process; GO:0006351 transcription, DNA-templated; GO:0006352 DNA-templated transcription, initiation; GO:0006355 regulation of transcription, DNA-templated; GO:0006725 cellular aromatic compound metabolic process; GO:0006807 nitrogen compound metabolic process; GO:0006950 response to stress; GO:0008152 metabolic process; GO:0009058 biosynthetic …	GO:0005622 intracellular; GO:0005623 cell; GO:0005737 cytoplasm; GO:0005829 cytosol; GO:0044424 intracellular part; GO:0044444 cytoplasmic part; GO:0044464 cell part;	GO:0000988 transcription factor activity, protein binding; GO:0000990 transcription factor activity, core RNA polymerase binding; GO:0016987 sigma factor activity;	K03086	SIG1, rpoD; RNA polymerase primary sigma factor		PF04546; PF04542; PF04545	Sigma-70, non-essential region; Sigma-70 region 2 ; Sigma-70, region 4
A0A0C4WJA9	64	0.47	Down	0.00042477	K	Chaperone SurA OS=Azotobacter chroococcum NCIMB 8003 OX=1328314 GN=surA PE=3 SV=1	surA	1	0.000506	102.46	EVEQTIAK(1)R	2	0.33137	8	1.345	1.477	1.461		0.691	0.652	0.549	0.463	0.569	Cytoplasmic	GO:0000413 protein peptidyl-prolyl isomerization; GO:0006457 protein folding; GO:0006458 'de novo' protein folding; GO:0006464 cellular protein modification process; GO:0006807 nitrogen compound metabolic process; GO:0008152 metabolic process; GO:0009987 cellular process; GO:0016043 cellular component organization; GO:0018193 peptidyl-amino acid modification; GO:0018208 peptidyl-proline modificat…	GO:0005623 cell; GO:0030288 outer membrane-bounded periplasmic space; GO:0030313 cell envelope; GO:0031975 envelope; GO:0042597 periplasmic space; GO:0044464 cell part;	GO:0003755 peptidyl-prolyl cis-trans isomerase activity; GO:0003824 catalytic activity; GO:0005488 binding; GO:0005515 protein binding; GO:0016853 isomerase activity; GO:0016859 cis-trans isomerase activity; GO:0033218 amide binding; GO:0042277 peptide binding; GO:0051082 unfolded protein binding;	K03771	surA; peptidyl-prolyl cis-trans isomerase SurA [EC:5.2.1.8]		PF09312; PF00639; PF13616	SurA N-terminal domain; PPIC-type PPIASE domain; PPIC-type PPIASE domain
A0A0C4WJA9	301	0.247	Down	0.00024	K	Chaperone SurA OS=Azotobacter chroococcum NCIMB 8003 OX=1328314 GN=surA PE=3 SV=1	surA	1	0.000267	65.404	HILIK(1)PSEIR	2	-1.792	6	1.358	1.451	1.204	0.27	0.375	0.346				Cytoplasmic	GO:0000413 protein peptidyl-prolyl isomerization; GO:0006457 protein folding; GO:0006458 'de novo' protein folding; GO:0006464 cellular protein modification process; GO:0006807 nitrogen compound metabolic process; GO:0008152 metabolic process; GO:0009987 cellular process; GO:0016043 cellular component organization; GO:0018193 peptidyl-amino acid modification; GO:0018208 peptidyl-proline modificat…	GO:0005623 cell; GO:0030288 outer membrane-bounded periplasmic space; GO:0030313 cell envelope; GO:0031975 envelope; GO:0042597 periplasmic space; GO:0044464 cell part;	GO:0003755 peptidyl-prolyl cis-trans isomerase activity; GO:0003824 catalytic activity; GO:0005488 binding; GO:0005515 protein binding; GO:0016853 isomerase activity; GO:0016859 cis-trans isomerase activity; GO:0033218 amide binding; GO:0042277 peptide binding; GO:0051082 unfolded protein binding;	K03771	surA; peptidyl-prolyl cis-trans isomerase SurA [EC:5.2.1.8]		PF09312; PF00639; PF13616	SurA N-terminal domain; PPIC-type PPIASE domain; PPIC-type PPIASE domain
A0A0C4WJB1	152	2.407	Up	1.55802e-05	K	4-aminobutyrate transaminase OS=Azotobacter chroococcum NCIMB 8003 OX=1328314 GN=gabT PE=3 SV=1	gabT	1	5.73e-15	154.81	TLMTLALTGK(1)K	2	-0.58752	26	0.509	0.498	0.55	1.279	1.228	1.24	1.545	1.374	1.49	Cytoplasmic	GO:0006082 organic acid metabolic process; GO:0006520 cellular amino acid metabolic process; GO:0006553 lysine metabolic process; GO:0006554 lysine catabolic process; GO:0006807 nitrogen compound metabolic process; GO:0008152 metabolic process; GO:0009056 catabolic process; GO:0009063 cellular amino acid catabolic process; GO:0009066 aspartate family amino acid metabolic process; GO:0009068 aspar…		GO:0003824 catalytic activity; GO:0008483 transaminase activity; GO:0016740 transferase activity; GO:0016769 transferase activity, transferring nitrogenous groups; GO:0047589 5-aminovalerate transaminase activity;	K14268	davT, gabT; 5-aminovalerate/4-aminobutyrate aminotransferase [EC:2.6.1.48 2.6.1.19]	avl00250 Alanine, aspartate and glutamate metabolism - Azotobacter vinelandii CA; avl00310 Lysine degradation - Azotobacter vinelandii CA; avl00650 Butanoate metabolism - Azotobacter vinelandii CA; avl01100 Metabolic pathways - Azotobacter vinelandii CA; avl01120 Microbial metabolism in diverse environments - Azotobacter vinelandii CA;	PF00202	Aminotransferase class-III
A0A0C4WJD1	206	2.05	Up	1.7863e-05	K	Ribose-phosphate pyrophosphokinase OS=Azotobacter chroococcum NCIMB 8003 OX=1328314 GN=Achr_5240 PE=4 SV=1	Achr_5240	1	2.31e-14	178.94	PVGSAFMEK(1)YR	2	-1.1504	18	0.57	0.589	0.606	1.183	1.262	1.174	1.392	1.399	1.433	Cytoplasmic				K00948	PRPS, prsA; ribose-phosphate pyrophosphokinase [EC:2.7.6.1]	avl00030 Pentose phosphate pathway - Azotobacter vinelandii CA; avl00230 Purine metabolism - Azotobacter vinelandii CA; avl01100 Metabolic pathways - Azotobacter vinelandii CA; avl01110 Biosynthesis of secondary metabolites - Azotobacter vinelandii CA; avl01120 Microbial metabolism in diverse environments - Azotobacter vinelandii CA; avl01130 Biosynthesis of antibiotics - Azotobacter vinelandii C…	PF13793	N-terminal domain of ribose phosphate pyrophosphokinase
A0A0C4WJD1	108	2.388	Up	0.00163915	K	Ribose-phosphate pyrophosphokinase OS=Azotobacter chroococcum NCIMB 8003 OX=1328314 GN=Achr_5240 PE=4 SV=1	Achr_5240	1	1.76e-06	156.57	TK(1)FQDPIITR	2	-2.4921	9		0.503	0.526		1.195	1.262	1.374	1.417	1.375	Cytoplasmic				K00948	PRPS, prsA; ribose-phosphate pyrophosphokinase [EC:2.7.6.1]	avl00030 Pentose phosphate pathway - Azotobacter vinelandii CA; avl00230 Purine metabolism - Azotobacter vinelandii CA; avl01100 Metabolic pathways - Azotobacter vinelandii CA; avl01110 Biosynthesis of secondary metabolites - Azotobacter vinelandii CA; avl01120 Microbial metabolism in diverse environments - Azotobacter vinelandii CA; avl01130 Biosynthesis of antibiotics - Azotobacter vinelandii C…	PF13793	N-terminal domain of ribose phosphate pyrophosphokinase
A0A0C4WJD1	43	2.179	Up	0.0090592	K	Ribose-phosphate pyrophosphokinase OS=Azotobacter chroococcum NCIMB 8003 OX=1328314 GN=Achr_5240 PE=4 SV=1	Achr_5240	1	8.39e-07	132.39	EFEDGEHK(1)SR	2	-2.9015	8		0.744	0.544	1.356	1.531	1.323	1.052	1.241	0.901	Cytoplasmic				K00948	PRPS, prsA; ribose-phosphate pyrophosphokinase [EC:2.7.6.1]	avl00030 Pentose phosphate pathway - Azotobacter vinelandii CA; avl00230 Purine metabolism - Azotobacter vinelandii CA; avl01100 Metabolic pathways - Azotobacter vinelandii CA; avl01110 Biosynthesis of secondary metabolites - Azotobacter vinelandii CA; avl01120 Microbial metabolism in diverse environments - Azotobacter vinelandii CA; avl01130 Biosynthesis of antibiotics - Azotobacter vinelandii C…	PF13793	N-terminal domain of ribose phosphate pyrophosphokinase
A0A0C4WJD3	35	0.101	Down	0.00051878	K	PepSY domain-containing protein [Azotobacter chroococcum](predicted) OS=Azotobacter chroococcum NCIMB 8003 OX=1328314 GN=Achr_32040 PE=4 SV=1	Achr_32040	1	1.04e-43	202.72	SQWQDQAK(1)FQEQLK	2	-0.54895	7	1.85	1.635	1.54	0.141		0.197	0.158		0.153	Periplasmic							PF13670	Peptidase propeptide and YPEB domain
A0A0C4WJD3	49	0.22	Down	8.8859e-08	K	PepSY domain-containing protein [Azotobacter chroococcum](predicted) OS=Azotobacter chroococcum NCIMB 8003 OX=1328314 GN=Achr_32040 PE=4 SV=1	Achr_32040	0.962738	4.16e-10	139.7	K(0.963)FK(0.037)VTSGNCYEIYGHDK	3	-0.56371	13	1.494	1.561	1.566	0.347	0.335	0.333		0.243		Periplasmic							PF13670	Peptidase propeptide and YPEB domain
A0A0C4WJD3	51	0.227	Down	3.7549e-05	K	PepSY domain-containing protein [Azotobacter chroococcum](predicted) OS=Azotobacter chroococcum NCIMB 8003 OX=1328314 GN=Achr_32040 PE=4 SV=1	Achr_32040	1	1.29e-36	166.59	FK(1)VTSGNCYEIYGHDK	3	-1.9866	39	1.706	1.752	1.791	0.438	0.41	0.344	0.564	0.522	0.378	Periplasmic							PF13670	Peptidase propeptide and YPEB domain
A0A0C4WJD3	41	0.143	Down	0.000101987	K	PepSY domain-containing protein [Azotobacter chroococcum](predicted) OS=Azotobacter chroococcum NCIMB 8003 OX=1328314 GN=Achr_32040 PE=4 SV=1	Achr_32040	1	6.6e-55	209.43	FQEQLK(1)AQGYEIK	2	-1.1197	14	2.007	1.966	1.877	0.278	0.279	0.279	0.299	0.305	0.308	Periplasmic							PF13670	Peptidase propeptide and YPEB domain
A0A0C4WJD3	65	0.187	Down	8.1094e-08	K	PepSY domain-containing protein [Azotobacter chroococcum](predicted) OS=Azotobacter chroococcum NCIMB 8003 OX=1328314 GN=Achr_32040 PE=4 SV=1	Achr_32040	1	1.15e-25	164.3	VTSGNCYEIYGHDK(1)DQR	3	-0.81782	12	1.856	1.8	1.84	0.344	0.354	0.331	0.424	0.42	0.41	Periplasmic							PF13670	Peptidase propeptide and YPEB domain
A0A0C4WJE1	4	1.795	Up	0.0077235	K	Anthranilate phosphoribosyltransferase OS=Azotobacter chroococcum NCIMB 8003 OX=1328314 GN=trpD PE=3 SV=1	trpD	1	0.000146	105.04	MDIK(1)QALAR	2	-1.6777	9	0.861	0.601	0.622	1.216	1.185	1.34	1.041	1.269	1.299	Cytoplasmic	GO:0000162 tryptophan biosynthetic process; GO:0006082 organic acid metabolic process; GO:0006520 cellular amino acid metabolic process; GO:0006568 tryptophan metabolic process; GO:0006576 cellular biogenic amine metabolic process; GO:0006586 indolalkylamine metabolic process; GO:0006725 cellular aromatic compound metabolic process; GO:0006807 nitrogen compound metabolic process; GO:0008152 metab…		GO:0003824 catalytic activity; GO:0004048 anthranilate phosphoribosyltransferase activity; GO:0016740 transferase activity; GO:0016757 transferase activity, transferring glycosyl groups; GO:0016763 transferase activity, transferring pentosyl groups;	K00766	trpD; anthranilate phosphoribosyltransferase [EC:2.4.2.18]	avl00400 Phenylalanine, tyrosine and tryptophan biosynthesis - Azotobacter vinelandii CA; avl01100 Metabolic pathways - Azotobacter vinelandii CA; avl01110 Biosynthesis of secondary metabolites - Azotobacter vinelandii CA; avl01130 Biosynthesis of antibiotics - Azotobacter vinelandii CA; avl01230 Biosynthesis of amino acids - Azotobacter vinelandii CA;	PF02885	Glycosyl transferase family, helical bundle domain
A0A0C4WJE2	25	0.56	Down	0.036197	K	30S ribosomal protein S21 OS=Azotobacter chroococcum NCIMB 8003 OX=1328314 GN=rpsU PE=3 SV=1	rpsU	1	4.26e-40	188.6	SCEK(1)AGVLAEVR	2	-1.1637	9	1.023	1.174			0.56	0.671	1.132	1.226	1.244	Cytoplasmic	GO:0000028 ribosomal small subunit assembly; GO:0006412 translation; GO:0006518 peptide metabolic process; GO:0006807 nitrogen compound metabolic process; GO:0006996 organelle organization; GO:0008152 metabolic process; GO:0009058 biosynthetic process; GO:0009059 macromolecule biosynthetic process; GO:0009987 cellular process; GO:0010467 gene expression; GO:0016043 cellular component organization…	GO:0005622 intracellular; GO:0005623 cell; GO:0005737 cytoplasm; GO:0005829 cytosol; GO:0005840 ribosome; GO:0015935 small ribosomal subunit; GO:0022626 cytosolic ribosome; GO:0022627 cytosolic small ribosomal subunit; GO:0032991 macromolecular complex; GO:0043226 organelle; GO:0043228 non-membrane-bounded organelle; GO:0043229 intracellular organelle; GO:0043232 intracellular non-membrane-bounde…	GO:0003735 structural constituent of ribosome; GO:0005198 structural molecule activity;	K02970	RP-S21, MRPS21, rpsU; small subunit ribosomal protein S21	avl03010 Ribosome - Azotobacter vinelandii CA;
A0A0C4WJE8	80	0.614	Down	0.00087879	K	SpoVR family protein OS=Azotobacter chroococcum NCIMB 8003 OX=1328314 GN=Achr_4760 PE=4 SV=1	Achr_4760	1	0.000123	83.358	HFLATEK(1)GYK	2	-0.59466	6	1.11	1.153	1.084		0.659	0.71			0.609	Cytoplasmic	GO:0006950 response to stress; GO:0006974 cellular response to DNA damage stimulus; GO:0009987 cellular process; GO:0033554 cellular response to stress; GO:0050896 response to stimulus; GO:0051716 cellular response to stimulus;
A0A0C4WJF4	6	0.315	Down	3.8895e-05	K	Tellurium resistance protein TerB OS=Azotobacter chroococcum NCIMB 8003 OX=1328314 GN=Achr_32300 PE=4 SV=1	Achr_32300	1	3.23e-07	134.2	MLDWLK(1)SNTAAAR	2	-0.65977	15	1.654	1.628	1.412	0.471	0.52	0.489	0.386		0.436	Cytoplasmic				K05793	terB; tellurite resistance protein TerB
A0A0C4WJF4	53	0.569	Down	0.00149939	K	Tellurium resistance protein TerB OS=Azotobacter chroococcum NCIMB 8003 OX=1328314 GN=Achr_32300 PE=4 SV=1	Achr_32300	1	2.44e-68	244.45	QK(1)MIGFIQNSNELK	2	11.121	18	1.321	1.422	1.338	0.729	0.885	0.709	0.747	0.538	0.781	Cytoplasmic				K05793	terB; tellurite resistance protein TerB
A0A0C4WJF4	15	0.477	Down	0.0014391	K	Tellurium resistance protein TerB OS=Azotobacter chroococcum NCIMB 8003 OX=1328314 GN=Achr_32300 PE=4 SV=1	Achr_32300	1	1.5e-05	127.94	EK(1)LATEVTK	2	-0.43398	9	1.282	1.578	1.633	0.76	0.637	0.747	0.591	0.518	0.54	Cytoplasmic				K05793	terB; tellurite resistance protein TerB
A0A0C4WJF8	63	0.491	Down	0.00090246	K	Malate synthase G OS=Azotobacter chroococcum NCIMB 8003 OX=1328314 GN=glcB PE=3 SV=1	glcB	1	3.03e-05	108.5	RDELQAK(1)IDAWHQAR	3	-1.2901	9	1.488	1.213	1.266	0.711	0.597	0.64	0.789	0.98	0.835	Cytoplasmic	GO:0006081 cellular aldehyde metabolic process; GO:0006082 organic acid metabolic process; GO:0006091 generation of precursor metabolites and energy; GO:0006099 tricarboxylic acid cycle; GO:0006101 citrate metabolic process; GO:0006139 nucleobase-containing compound metabolic process; GO:0006163 purine nucleotide metabolic process; GO:0006725 cellular aromatic compound metabolic process; GO:00067…	GO:0005576 extracellular region; GO:0005618 cell wall; GO:0005622 intracellular; GO:0005623 cell; GO:0005737 cytoplasm; GO:0005829 cytosol; GO:0005886 plasma membrane; GO:0009986 cell surface; GO:0016020 membrane; GO:0030112 glycocalyx; GO:0030312 external encapsulating structure; GO:0030313 cell envelope; GO:0031975 envelope; GO:0042603 capsule; GO:0044424 intracellular part; GO:0044444 cytoplas…	GO:0000287 magnesium ion binding; GO:0001968 fibronectin binding; GO:0003824 catalytic activity; GO:0004474 malate synthase activity; GO:0005488 binding; GO:0005515 protein binding; GO:0016740 transferase activity; GO:0016746 transferase activity, transferring acyl groups; GO:0042802 identical protein binding; GO:0042803 protein homodimerization activity; GO:0043167 ion binding; GO:0043169 cation…	K01638	aceB, glcB; malate synthase [EC:2.3.3.9]	avl00620 Pyruvate metabolism - Azotobacter vinelandii CA; avl00630 Glyoxylate and dicarboxylate metabolism - Azotobacter vinelandii CA; avl01100 Metabolic pathways - Azotobacter vinelandii CA; avl01110 Biosynthesis of secondary metabolites - Azotobacter vinelandii CA; avl01120 Microbial metabolism in diverse environments - Azotobacter vinelandii CA; avl01200 Carbon metabolism - Azotobacter vinela…
A0A0C4WJG5	395	3.016	Up	0.00070145	K	tRNA-2-methylthio-N(6)-dimethylallyladenosine synthase OS=Azotobacter chroococcum NCIMB 8003 OX=1328314 GN=miaB PE=3 SV=1	miaB	1	0.000156	121.67	K(1)DPGMLQGR	2	-0.12503	7	0.558	0.487	0.457	1.515		1.505	1.426		1.498	Cytoplasmic	GO:0001510 RNA methylation; GO:0006139 nucleobase-containing compound metabolic process; GO:0006396 RNA processing; GO:0006399 tRNA metabolic process; GO:0006400 tRNA modification; GO:0006725 cellular aromatic compound metabolic process; GO:0006807 nitrogen compound metabolic process; GO:0008033 tRNA processing; GO:0008152 metabolic process; GO:0009451 RNA modification; GO:0009987 cellular proces…	GO:0005622 intracellular; GO:0005623 cell; GO:0005737 cytoplasm; GO:0005829 cytosol; GO:0044424 intracellular part; GO:0044444 cytoplasmic part; GO:0044464 cell part;	GO:0003824 catalytic activity; GO:0005488 binding; GO:0016740 transferase activity; GO:0016782 transferase activity, transferring sulfur-containing groups; GO:0035596 methylthiotransferase activity; GO:0035597 N6-isopentenyladenosine methylthiotransferase activity; GO:0048037 cofactor binding; GO:0050497 transferase activity, transferring alkylthio groups; GO:0051536 iron-sulfur cluster binding; …	K06168	miaB; tRNA-2-methylthio-N6-dimethylallyladenosine synthase [EC:2.8.4.3]		PF04055; PF01938	Radical SAM superfamily; TRAM domain
A0A0C4WJG6	211	3.834	Up	0.00164097	K	Phospholipid/glycerol acyltransferase OS=Azotobacter chroococcum NCIMB 8003 OX=1328314 GN=Achr_5900 PE=4 SV=1	Achr_5900	1	0.00192	92.677	K(1)EAFLAR	2	-0.22371	9	0.485	0.476	0.485	1.939	1.654	1.951		0.761	0.819	Cytoplasmic
A0A0C4WJH0	155	0.394	Down	6.0097e-05	K	Flavodoxin OS=Azotobacter chroococcum NCIMB 8003 OX=1328314 GN=Achr_5950 PE=3 SV=1	Achr_5950	1	2.39e-05	131.22	INEADK(1)TDER	2	-2.3047	9	1.581	1.504	1.635	0.65	0.648	0.564	0.565	0.5	0.508	Cytoplasmic				K03839	fldA, nifF, isiB; flavodoxin I		PF00258	Flavodoxin
A0A0C4WJH0	21	0.509	Down	1.92885e-05	K	Flavodoxin OS=Azotobacter chroococcum NCIMB 8003 OX=1328314 GN=Achr_5950 PE=3 SV=1	Achr_5950	1	1.74e-17	190.68	VAEK(1)LAGLLGEDR	2	-1.3647	9	1.299	1.278	1.372	0.695	0.654	0.662	0.872	0.868	0.842	Cytoplasmic				K03839	fldA, nifF, isiB; flavodoxin I		PF00258	Flavodoxin
A0A0C4WJH8	91	0.078	Down	0.00171603	K	Alkyl hydroperoxide reductase C OS=Azotobacter chroococcum NCIMB 8003 OX=1328314 GN=ahpC PE=3 SV=1	ahpC	1	9.49e-34	170.22	K(1)LQFPMVGDPTLTISR	2	-1.037	24	1.539	2.33	2.154	0.226	0.075	0.167	0.257	0.338	0.469	Cytoplasmic	GO:0006873 cellular ion homeostasis; GO:0006875 cellular metal ion homeostasis; GO:0006879 cellular iron ion homeostasis; GO:0006950 response to stress; GO:0006979 response to oxidative stress; GO:0007154 cell communication; GO:0008152 metabolic process; GO:0009267 cellular response to starvation; GO:0009605 response to external stimulus; GO:0009636 response to toxic substance; GO:0009970 cellula…	GO:0005622 intracellular; GO:0005623 cell; GO:0005737 cytoplasm; GO:0005829 cytosol; GO:0009321 alkyl hydroperoxide reductase complex; GO:0032991 macromolecular complex; GO:0044424 intracellular part; GO:0044444 cytoplasmic part; GO:0044464 cell part; GO:1902494 catalytic complex; GO:1990204 oxidoreductase complex;	GO:0003824 catalytic activity; GO:0004601 peroxidase activity; GO:0005488 binding; GO:0005515 protein binding; GO:0016209 antioxidant activity; GO:0016491 oxidoreductase activity; GO:0016667 oxidoreductase activity, acting on a sulfur group of donors; GO:0016671 oxidoreductase activity, acting on a sulfur group of donors, disulfide as acceptor; GO:0016684 oxidoreductase activity, acting on peroxi…	K03386	PRDX2_4, ahpC; peroxiredoxin (alkyl hydroperoxide reductase subunit C) [EC:1.11.1.15]		PF00578; PF10417	AhpC/TSA family; C-terminal domain of 1-Cys peroxiredoxin
A0A0C4WJH8	12	0.546	Down	0.00069686	K	Alkyl hydroperoxide reductase C OS=Azotobacter chroococcum NCIMB 8003 OX=1328314 GN=ahpC PE=3 SV=1	ahpC	0.99999	3.33e-27	185.57	SLINTEVKPFK(1)ATAYHNGK	3	-0.74784	54	1.325	1.539	1.352	0.717	0.831	0.752	0.713	0.603	0.57	Cytoplasmic	GO:0006873 cellular ion homeostasis; GO:0006875 cellular metal ion homeostasis; GO:0006879 cellular iron ion homeostasis; GO:0006950 response to stress; GO:0006979 response to oxidative stress; GO:0007154 cell communication; GO:0008152 metabolic process; GO:0009267 cellular response to starvation; GO:0009605 response to external stimulus; GO:0009636 response to toxic substance; GO:0009970 cellula…	GO:0005622 intracellular; GO:0005623 cell; GO:0005737 cytoplasm; GO:0005829 cytosol; GO:0009321 alkyl hydroperoxide reductase complex; GO:0032991 macromolecular complex; GO:0044424 intracellular part; GO:0044444 cytoplasmic part; GO:0044464 cell part; GO:1902494 catalytic complex; GO:1990204 oxidoreductase complex;	GO:0003824 catalytic activity; GO:0004601 peroxidase activity; GO:0005488 binding; GO:0005515 protein binding; GO:0016209 antioxidant activity; GO:0016491 oxidoreductase activity; GO:0016667 oxidoreductase activity, acting on a sulfur group of donors; GO:0016671 oxidoreductase activity, acting on a sulfur group of donors, disulfide as acceptor; GO:0016684 oxidoreductase activity, acting on peroxi…	K03386	PRDX2_4, ahpC; peroxiredoxin (alkyl hydroperoxide reductase subunit C) [EC:1.11.1.15]		PF00578; PF10417	AhpC/TSA family; C-terminal domain of 1-Cys peroxiredoxin
A0A0C4WJH8	169	0.447	Down	6.2882e-07	K	Alkyl hydroperoxide reductase C OS=Azotobacter chroococcum NCIMB 8003 OX=1328314 GN=ahpC PE=3 SV=1	ahpC	1	1.03e-46	199.84	AAQYVAAHPGEVCPAK(1)WK	2	0.39114	14	1.495	1.424	1.499	0.657	0.653	0.663	0.648	0.651	0.612	Cytoplasmic	GO:0006873 cellular ion homeostasis; GO:0006875 cellular metal ion homeostasis; GO:0006879 cellular iron ion homeostasis; GO:0006950 response to stress; GO:0006979 response to oxidative stress; GO:0007154 cell communication; GO:0008152 metabolic process; GO:0009267 cellular response to starvation; GO:0009605 response to external stimulus; GO:0009636 response to toxic substance; GO:0009970 cellula…	GO:0005622 intracellular; GO:0005623 cell; GO:0005737 cytoplasm; GO:0005829 cytosol; GO:0009321 alkyl hydroperoxide reductase complex; GO:0032991 macromolecular complex; GO:0044424 intracellular part; GO:0044444 cytoplasmic part; GO:0044464 cell part; GO:1902494 catalytic complex; GO:1990204 oxidoreductase complex;	GO:0003824 catalytic activity; GO:0004601 peroxidase activity; GO:0005488 binding; GO:0005515 protein binding; GO:0016209 antioxidant activity; GO:0016491 oxidoreductase activity; GO:0016667 oxidoreductase activity, acting on a sulfur group of donors; GO:0016671 oxidoreductase activity, acting on a sulfur group of donors, disulfide as acceptor; GO:0016684 oxidoreductase activity, acting on peroxi…	K03386	PRDX2_4, ahpC; peroxiredoxin (alkyl hydroperoxide reductase subunit C) [EC:1.11.1.15]		PF00578; PF10417	AhpC/TSA family; C-terminal domain of 1-Cys peroxiredoxin
A0A0C4WJH8	186	0.317	Down	0.0077402	K	Alkyl hydroperoxide reductase C OS=Azotobacter chroococcum NCIMB 8003 OX=1328314 GN=ahpC PE=3 SV=1	ahpC	1	1.32e-15	152.23	EGEGTLKPSLDLVGK(1)I	2	-0.89329	8	2.064	1.243	1.156	0.357	0.485	0.572	0.028			Cytoplasmic	GO:0006873 cellular ion homeostasis; GO:0006875 cellular metal ion homeostasis; GO:0006879 cellular iron ion homeostasis; GO:0006950 response to stress; GO:0006979 response to oxidative stress; GO:0007154 cell communication; GO:0008152 metabolic process; GO:0009267 cellular response to starvation; GO:0009605 response to external stimulus; GO:0009636 response to toxic substance; GO:0009970 cellula…	GO:0005622 intracellular; GO:0005623 cell; GO:0005737 cytoplasm; GO:0005829 cytosol; GO:0009321 alkyl hydroperoxide reductase complex; GO:0032991 macromolecular complex; GO:0044424 intracellular part; GO:0044444 cytoplasmic part; GO:0044464 cell part; GO:1902494 catalytic complex; GO:1990204 oxidoreductase complex;	GO:0003824 catalytic activity; GO:0004601 peroxidase activity; GO:0005488 binding; GO:0005515 protein binding; GO:0016209 antioxidant activity; GO:0016491 oxidoreductase activity; GO:0016667 oxidoreductase activity, acting on a sulfur group of donors; GO:0016671 oxidoreductase activity, acting on a sulfur group of donors, disulfide as acceptor; GO:0016684 oxidoreductase activity, acting on peroxi…	K03386	PRDX2_4, ahpC; peroxiredoxin (alkyl hydroperoxide reductase subunit C) [EC:1.11.1.15]		PF00578; PF10417	AhpC/TSA family; C-terminal domain of 1-Cys peroxiredoxin
A0A0C4WJH8	171	0.452	Down	1.80167e-05	K	Alkyl hydroperoxide reductase C OS=Azotobacter chroococcum NCIMB 8003 OX=1328314 GN=ahpC PE=3 SV=1	ahpC	1	9.39e-32	192.68	WK(1)EGEGTLKPSLDLVGK	3	-1.1642	20	1.529	1.412	1.465	0.694	0.652	0.646	0.648	0.6	0.665	Cytoplasmic	GO:0006873 cellular ion homeostasis; GO:0006875 cellular metal ion homeostasis; GO:0006879 cellular iron ion homeostasis; GO:0006950 response to stress; GO:0006979 response to oxidative stress; GO:0007154 cell communication; GO:0008152 metabolic process; GO:0009267 cellular response to starvation; GO:0009605 response to external stimulus; GO:0009636 response to toxic substance; GO:0009970 cellula…	GO:0005622 intracellular; GO:0005623 cell; GO:0005737 cytoplasm; GO:0005829 cytosol; GO:0009321 alkyl hydroperoxide reductase complex; GO:0032991 macromolecular complex; GO:0044424 intracellular part; GO:0044444 cytoplasmic part; GO:0044464 cell part; GO:1902494 catalytic complex; GO:1990204 oxidoreductase complex;	GO:0003824 catalytic activity; GO:0004601 peroxidase activity; GO:0005488 binding; GO:0005515 protein binding; GO:0016209 antioxidant activity; GO:0016491 oxidoreductase activity; GO:0016667 oxidoreductase activity, acting on a sulfur group of donors; GO:0016671 oxidoreductase activity, acting on a sulfur group of donors, disulfide as acceptor; GO:0016684 oxidoreductase activity, acting on peroxi…	K03386	PRDX2_4, ahpC; peroxiredoxin (alkyl hydroperoxide reductase subunit C) [EC:1.11.1.15]		PF00578; PF10417	AhpC/TSA family; C-terminal domain of 1-Cys peroxiredoxin
A0A0C4WJI2	26	0.411	Down	1.53889e-05	K	Glutamine synthetase OS=Azotobacter chroococcum NCIMB 8003 OX=1328314 GN=glnA PE=3 SV=1	glnA	1	8.82e-30	212.4	GK(1)QQHVTMPAR	3	0.35176	31	1.517	1.628	1.63	0.683	0.634	0.646	0.493	0.48	0.423	Cytoplasmic	GO:0006082 organic acid metabolic process; GO:0006520 cellular amino acid metabolic process; GO:0006536 glutamate metabolic process; GO:0006541 glutamine metabolic process; GO:0006542 glutamine biosynthetic process; GO:0006725 cellular aromatic compound metabolic process; GO:0006807 nitrogen compound metabolic process; GO:0008152 metabolic process; GO:0008652 cellular amino acid biosynthetic proc…	GO:0005622 intracellular; GO:0005623 cell; GO:0005737 cytoplasm; GO:0005829 cytosol; GO:0044424 intracellular part; GO:0044444 cytoplasmic part; GO:0044464 cell part;	GO:0003824 catalytic activity; GO:0004356 glutamate-ammonia ligase activity; GO:0005488 binding; GO:0005515 protein binding; GO:0016211 ammonia ligase activity; GO:0016853 isomerase activity; GO:0016866 intramolecular transferase activity; GO:0016874 ligase activity; GO:0016879 ligase activity, forming carbon-nitrogen bonds; GO:0016880 acid-ammonia (or amide) ligase activity; GO:0034022 3-(hydrox…	K01915	glnA, GLUL; glutamine synthetase [EC:6.3.1.2]	avl00220 Arginine biosynthesis - Azotobacter vinelandii CA; avl00250 Alanine, aspartate and glutamate metabolism - Azotobacter vinelandii CA; avl00630 Glyoxylate and dicarboxylate metabolism - Azotobacter vinelandii CA; avl00910 Nitrogen metabolism - Azotobacter vinelandii CA; avl01100 Metabolic pathways - Azotobacter vinelandii CA; avl01120 Microbial metabolism in diverse environments - Azotobac…	PF03951; PF00120	Glutamine synthetase, beta-Grasp domain; Glutamine synthetase, catalytic domain
A0A0C4WJI2	3	0.48	Down	3.084e-06	K	Glutamine synthetase OS=Azotobacter chroococcum NCIMB 8003 OX=1328314 GN=glnA PE=3 SV=1	glnA	1	7.82e-05	114.64	SK(1)SLQLIK	2	-2.2947	10	1.423	1.489	1.485	0.714	0.718	0.678	0.629	0.593	0.588	Cytoplasmic	GO:0006082 organic acid metabolic process; GO:0006520 cellular amino acid metabolic process; GO:0006536 glutamate metabolic process; GO:0006541 glutamine metabolic process; GO:0006542 glutamine biosynthetic process; GO:0006725 cellular aromatic compound metabolic process; GO:0006807 nitrogen compound metabolic process; GO:0008152 metabolic process; GO:0008652 cellular amino acid biosynthetic proc…	GO:0005622 intracellular; GO:0005623 cell; GO:0005737 cytoplasm; GO:0005829 cytosol; GO:0044424 intracellular part; GO:0044444 cytoplasmic part; GO:0044464 cell part;	GO:0003824 catalytic activity; GO:0004356 glutamate-ammonia ligase activity; GO:0005488 binding; GO:0005515 protein binding; GO:0016211 ammonia ligase activity; GO:0016853 isomerase activity; GO:0016866 intramolecular transferase activity; GO:0016874 ligase activity; GO:0016879 ligase activity, forming carbon-nitrogen bonds; GO:0016880 acid-ammonia (or amide) ligase activity; GO:0034022 3-(hydrox…	K01915	glnA, GLUL; glutamine synthetase [EC:6.3.1.2]	avl00220 Arginine biosynthesis - Azotobacter vinelandii CA; avl00250 Alanine, aspartate and glutamate metabolism - Azotobacter vinelandii CA; avl00630 Glyoxylate and dicarboxylate metabolism - Azotobacter vinelandii CA; avl00910 Nitrogen metabolism - Azotobacter vinelandii CA; avl01100 Metabolic pathways - Azotobacter vinelandii CA; avl01120 Microbial metabolism in diverse environments - Azotobac…	PF03951; PF00120	Glutamine synthetase, beta-Grasp domain; Glutamine synthetase, catalytic domain
A0A0C4WJI2	250	0.272	Down	0.0049219	K	Glutamine synthetase OS=Azotobacter chroococcum NCIMB 8003 OX=1328314 GN=glnA PE=3 SV=1	glnA	1	2.72e-13	137.4	YCVHNVADAYGK(1)TVTFMPK	3	7.0379	20	1.957	1.269	1.799		0.461	0.451	0.305	0.292	0.29	Cytoplasmic	GO:0006082 organic acid metabolic process; GO:0006520 cellular amino acid metabolic process; GO:0006536 glutamate metabolic process; GO:0006541 glutamine metabolic process; GO:0006542 glutamine biosynthetic process; GO:0006725 cellular aromatic compound metabolic process; GO:0006807 nitrogen compound metabolic process; GO:0008152 metabolic process; GO:0008652 cellular amino acid biosynthetic proc…	GO:0005622 intracellular; GO:0005623 cell; GO:0005737 cytoplasm; GO:0005829 cytosol; GO:0044424 intracellular part; GO:0044444 cytoplasmic part; GO:0044464 cell part;	GO:0003824 catalytic activity; GO:0004356 glutamate-ammonia ligase activity; GO:0005488 binding; GO:0005515 protein binding; GO:0016211 ammonia ligase activity; GO:0016853 isomerase activity; GO:0016866 intramolecular transferase activity; GO:0016874 ligase activity; GO:0016879 ligase activity, forming carbon-nitrogen bonds; GO:0016880 acid-ammonia (or amide) ligase activity; GO:0034022 3-(hydrox…	K01915	glnA, GLUL; glutamine synthetase [EC:6.3.1.2]	avl00220 Arginine biosynthesis - Azotobacter vinelandii CA; avl00250 Alanine, aspartate and glutamate metabolism - Azotobacter vinelandii CA; avl00630 Glyoxylate and dicarboxylate metabolism - Azotobacter vinelandii CA; avl00910 Nitrogen metabolism - Azotobacter vinelandii CA; avl01100 Metabolic pathways - Azotobacter vinelandii CA; avl01120 Microbial metabolism in diverse environments - Azotobac…	PF03951; PF00120	Glutamine synthetase, beta-Grasp domain; Glutamine synthetase, catalytic domain
A0A0C4WJI2	305	0.19	Down	0.00024002	K	Glutamine synthetase OS=Azotobacter chroococcum NCIMB 8003 OX=1328314 GN=glnA PE=3 SV=1	glnA	1	1.82e-19	116.36	HGK(1)ALNGFTNPSTNSYK	2	-0.93698	18	1.314	1.47	1.447	0.245	0.292		0.146			Cytoplasmic	GO:0006082 organic acid metabolic process; GO:0006520 cellular amino acid metabolic process; GO:0006536 glutamate metabolic process; GO:0006541 glutamine metabolic process; GO:0006542 glutamine biosynthetic process; GO:0006725 cellular aromatic compound metabolic process; GO:0006807 nitrogen compound metabolic process; GO:0008152 metabolic process; GO:0008652 cellular amino acid biosynthetic proc…	GO:0005622 intracellular; GO:0005623 cell; GO:0005737 cytoplasm; GO:0005829 cytosol; GO:0044424 intracellular part; GO:0044444 cytoplasmic part; GO:0044464 cell part;	GO:0003824 catalytic activity; GO:0004356 glutamate-ammonia ligase activity; GO:0005488 binding; GO:0005515 protein binding; GO:0016211 ammonia ligase activity; GO:0016853 isomerase activity; GO:0016866 intramolecular transferase activity; GO:0016874 ligase activity; GO:0016879 ligase activity, forming carbon-nitrogen bonds; GO:0016880 acid-ammonia (or amide) ligase activity; GO:0034022 3-(hydrox…	K01915	glnA, GLUL; glutamine synthetase [EC:6.3.1.2]	avl00220 Arginine biosynthesis - Azotobacter vinelandii CA; avl00250 Alanine, aspartate and glutamate metabolism - Azotobacter vinelandii CA; avl00630 Glyoxylate and dicarboxylate metabolism - Azotobacter vinelandii CA; avl00910 Nitrogen metabolism - Azotobacter vinelandii CA; avl01100 Metabolic pathways - Azotobacter vinelandii CA; avl01120 Microbial metabolism in diverse environments - Azotobac…	PF03951; PF00120	Glutamine synthetase, beta-Grasp domain; Glutamine synthetase, catalytic domain
A0A0C4WJI2	14	0.41	Down	0.0097644	K	Glutamine synthetase OS=Azotobacter chroococcum NCIMB 8003 OX=1328314 GN=glnA PE=3 SV=1	glnA	1	1.06e-09	170.85	EHDVK(1)WIDLR	2	-2.0795	12	1.848	1.472	1.388	0.629	0.645	0.655	0.494	0.506	0.503	Cytoplasmic	GO:0006082 organic acid metabolic process; GO:0006520 cellular amino acid metabolic process; GO:0006536 glutamate metabolic process; GO:0006541 glutamine metabolic process; GO:0006542 glutamine biosynthetic process; GO:0006725 cellular aromatic compound metabolic process; GO:0006807 nitrogen compound metabolic process; GO:0008152 metabolic process; GO:0008652 cellular amino acid biosynthetic proc…	GO:0005622 intracellular; GO:0005623 cell; GO:0005737 cytoplasm; GO:0005829 cytosol; GO:0044424 intracellular part; GO:0044444 cytoplasmic part; GO:0044464 cell part;	GO:0003824 catalytic activity; GO:0004356 glutamate-ammonia ligase activity; GO:0005488 binding; GO:0005515 protein binding; GO:0016211 ammonia ligase activity; GO:0016853 isomerase activity; GO:0016866 intramolecular transferase activity; GO:0016874 ligase activity; GO:0016879 ligase activity, forming carbon-nitrogen bonds; GO:0016880 acid-ammonia (or amide) ligase activity; GO:0034022 3-(hydrox…	K01915	glnA, GLUL; glutamine synthetase [EC:6.3.1.2]	avl00220 Arginine biosynthesis - Azotobacter vinelandii CA; avl00250 Alanine, aspartate and glutamate metabolism - Azotobacter vinelandii CA; avl00630 Glyoxylate and dicarboxylate metabolism - Azotobacter vinelandii CA; avl00910 Nitrogen metabolism - Azotobacter vinelandii CA; avl01100 Metabolic pathways - Azotobacter vinelandii CA; avl01120 Microbial metabolism in diverse environments - Azotobac…	PF03951; PF00120	Glutamine synthetase, beta-Grasp domain; Glutamine synthetase, catalytic domain
A0A0C4WJI2	319	0.378	Down	1.7199e-07	K	Glutamine synthetase OS=Azotobacter chroococcum NCIMB 8003 OX=1328314 GN=glnA PE=3 SV=1	glnA	1	1.03e-27	212.78	ALNGFTNPSTNSYK(1)R	2	2.9436	36	1.628	1.619	1.635	0.633	0.602	0.612	0.444	0.47	0.435	Cytoplasmic	GO:0006082 organic acid metabolic process; GO:0006520 cellular amino acid metabolic process; GO:0006536 glutamate metabolic process; GO:0006541 glutamine metabolic process; GO:0006542 glutamine biosynthetic process; GO:0006725 cellular aromatic compound metabolic process; GO:0006807 nitrogen compound metabolic process; GO:0008152 metabolic process; GO:0008652 cellular amino acid biosynthetic proc…	GO:0005622 intracellular; GO:0005623 cell; GO:0005737 cytoplasm; GO:0005829 cytosol; GO:0044424 intracellular part; GO:0044444 cytoplasmic part; GO:0044464 cell part;	GO:0003824 catalytic activity; GO:0004356 glutamate-ammonia ligase activity; GO:0005488 binding; GO:0005515 protein binding; GO:0016211 ammonia ligase activity; GO:0016853 isomerase activity; GO:0016866 intramolecular transferase activity; GO:0016874 ligase activity; GO:0016879 ligase activity, forming carbon-nitrogen bonds; GO:0016880 acid-ammonia (or amide) ligase activity; GO:0034022 3-(hydrox…	K01915	glnA, GLUL; glutamine synthetase [EC:6.3.1.2]	avl00220 Arginine biosynthesis - Azotobacter vinelandii CA; avl00250 Alanine, aspartate and glutamate metabolism - Azotobacter vinelandii CA; avl00630 Glyoxylate and dicarboxylate metabolism - Azotobacter vinelandii CA; avl00910 Nitrogen metabolism - Azotobacter vinelandii CA; avl01100 Metabolic pathways - Azotobacter vinelandii CA; avl01120 Microbial metabolism in diverse environments - Azotobac…	PF03951; PF00120	Glutamine synthetase, beta-Grasp domain; Glutamine synthetase, catalytic domain
A0A0C4WJI2	175	0.456	Down	0.000101656	K	Glutamine synthetase OS=Azotobacter chroococcum NCIMB 8003 OX=1328314 GN=glnA PE=3 SV=1	glnA	1	1.49e-14	146.48	PGVK(1)GGYFPVPPVDHDHEIR	4	0.058309	9	1.27	1.366	1.311	0.602	0.646	0.55			0.457	Cytoplasmic	GO:0006082 organic acid metabolic process; GO:0006520 cellular amino acid metabolic process; GO:0006536 glutamate metabolic process; GO:0006541 glutamine metabolic process; GO:0006542 glutamine biosynthetic process; GO:0006725 cellular aromatic compound metabolic process; GO:0006807 nitrogen compound metabolic process; GO:0008152 metabolic process; GO:0008652 cellular amino acid biosynthetic proc…	GO:0005622 intracellular; GO:0005623 cell; GO:0005737 cytoplasm; GO:0005829 cytosol; GO:0044424 intracellular part; GO:0044444 cytoplasmic part; GO:0044464 cell part;	GO:0003824 catalytic activity; GO:0004356 glutamate-ammonia ligase activity; GO:0005488 binding; GO:0005515 protein binding; GO:0016211 ammonia ligase activity; GO:0016853 isomerase activity; GO:0016866 intramolecular transferase activity; GO:0016874 ligase activity; GO:0016879 ligase activity, forming carbon-nitrogen bonds; GO:0016880 acid-ammonia (or amide) ligase activity; GO:0034022 3-(hydrox…	K01915	glnA, GLUL; glutamine synthetase [EC:6.3.1.2]	avl00220 Arginine biosynthesis - Azotobacter vinelandii CA; avl00250 Alanine, aspartate and glutamate metabolism - Azotobacter vinelandii CA; avl00630 Glyoxylate and dicarboxylate metabolism - Azotobacter vinelandii CA; avl00910 Nitrogen metabolism - Azotobacter vinelandii CA; avl01100 Metabolic pathways - Azotobacter vinelandii CA; avl01120 Microbial metabolism in diverse environments - Azotobac…	PF03951; PF00120	Glutamine synthetase, beta-Grasp domain; Glutamine synthetase, catalytic domain
A0A0C4WJI2	140	0.489	Down	6.4686e-07	K	Glutamine synthetase OS=Azotobacter chroococcum NCIMB 8003 OX=1328314 GN=glnA PE=3 SV=1	glnA	1	1.1e-06	147.19	FK(1)SDISGSMFK	2	-0.63801	21	1.488	1.451	1.495	0.741	0.712	0.717	0.563	0.565	0.562	Cytoplasmic	GO:0006082 organic acid metabolic process; GO:0006520 cellular amino acid metabolic process; GO:0006536 glutamate metabolic process; GO:0006541 glutamine metabolic process; GO:0006542 glutamine biosynthetic process; GO:0006725 cellular aromatic compound metabolic process; GO:0006807 nitrogen compound metabolic process; GO:0008152 metabolic process; GO:0008652 cellular amino acid biosynthetic proc…	GO:0005622 intracellular; GO:0005623 cell; GO:0005737 cytoplasm; GO:0005829 cytosol; GO:0044424 intracellular part; GO:0044444 cytoplasmic part; GO:0044464 cell part;	GO:0003824 catalytic activity; GO:0004356 glutamate-ammonia ligase activity; GO:0005488 binding; GO:0005515 protein binding; GO:0016211 ammonia ligase activity; GO:0016853 isomerase activity; GO:0016866 intramolecular transferase activity; GO:0016874 ligase activity; GO:0016879 ligase activity, forming carbon-nitrogen bonds; GO:0016880 acid-ammonia (or amide) ligase activity; GO:0034022 3-(hydrox…	K01915	glnA, GLUL; glutamine synthetase [EC:6.3.1.2]	avl00220 Arginine biosynthesis - Azotobacter vinelandii CA; avl00250 Alanine, aspartate and glutamate metabolism - Azotobacter vinelandii CA; avl00630 Glyoxylate and dicarboxylate metabolism - Azotobacter vinelandii CA; avl00910 Nitrogen metabolism - Azotobacter vinelandii CA; avl01100 Metabolic pathways - Azotobacter vinelandii CA; avl01120 Microbial metabolism in diverse environments - Azotobac…	PF03951; PF00120	Glutamine synthetase, beta-Grasp domain; Glutamine synthetase, catalytic domain
A0A0C4WJJ1	593	2.584	Up	0.0049385	K	Alpha-1,4 glucan phosphorylase OS=Azotobacter chroococcum NCIMB 8003 OX=1328314 GN=glgP PE=3 SV=1	glgP	1	3.46e-05	77.358	ILAGK(1)AAASYYQAK	2	-2.4578	7	0.504	0.643		1.392	1.362	1.692	1.014		0.954	Cytoplasmic	GO:0000272 polysaccharide catabolic process; GO:0005975 carbohydrate metabolic process; GO:0005976 polysaccharide metabolic process; GO:0005977 glycogen metabolic process; GO:0005980 glycogen catabolic process; GO:0006073 cellular glucan metabolic process; GO:0006091 generation of precursor metabolites and energy; GO:0006112 energy reserve metabolic process; GO:0008152 metabolic process; GO:00090…	GO:0005622 intracellular; GO:0005623 cell; GO:0005737 cytoplasm; GO:0044424 intracellular part; GO:0044464 cell part;	GO:0003824 catalytic activity; GO:0004645 phosphorylase activity; GO:0005488 binding; GO:0008144 drug binding; GO:0008184 glycogen phosphorylase activity; GO:0016740 transferase activity; GO:0016757 transferase activity, transferring glycosyl groups; GO:0016758 transferase activity, transferring hexosyl groups; GO:0019842 vitamin binding; GO:0030170 pyridoxal phosphate binding; GO:0036094 small m…	K00688	PYG, glgP; glycogen phosphorylase [EC:2.4.1.1]	avl00500 Starch and sucrose metabolism - Azotobacter vinelandii CA; avl01100 Metabolic pathways - Azotobacter vinelandii CA; avl01110 Biosynthesis of secondary metabolites - Azotobacter vinelandii CA;
A0A0C4WJJ8	136	0.593	Down	0.0134436	K	Vfr transcriptional regulator / Cyclic AMP receptor protein OS=Azotobacter chroococcum NCIMB 8003 OX=1328314 GN=Achr_5410 PE=4 SV=1	Achr_5410	1	2.09e-06	106.11	K(1)VGDLAFLDVTGR	2	-1.004	8	1.255	1.455	1.307		0.882	0.707	0.48	0.678	0.561	Cytoplasmic	GO:0006139 nucleobase-containing compound metabolic process; GO:0006351 transcription, DNA-templated; GO:0006355 regulation of transcription, DNA-templated; GO:0006725 cellular aromatic compound metabolic process; GO:0006807 nitrogen compound metabolic process; GO:0007154 cell communication; GO:0007584 response to nutrient; GO:0008152 metabolic process; GO:0009058 biosynthetic process; GO:0009059…	GO:0005622 intracellular; GO:0005623 cell; GO:0005737 cytoplasm; GO:0005829 cytosol; GO:0032991 macromolecular complex; GO:0032993 protein-DNA complex; GO:0044424 intracellular part; GO:0044444 cytoplasmic part; GO:0044464 cell part;	GO:0000166 nucleotide binding; GO:0003676 nucleic acid binding; GO:0003677 DNA binding; GO:0003700 transcription factor activity, sequence-specific DNA binding; GO:0005488 binding; GO:0005515 protein binding; GO:0008144 drug binding; GO:0017076 purine nucleotide binding; GO:0019001 guanyl nucleotide binding; GO:0030551 cyclic nucleotide binding; GO:0032553 ribonucleotide binding; GO:0032555 purin…	K10914	crp; CRP/FNR family transcriptional regulator, cyclic AMP receptor protein	avl02020 Two-component system - Azotobacter vinelandii CA; avl02024 Quorum sensing - Azotobacter vinelandii CA;	PF00027; PF13545	Cyclic nucleotide-binding domain; Crp-like helix-turn-helix domain
A0A0C4WJK3	167	0.281	Down	0.007636	K	Replicative DNA helicase OS=Azotobacter chroococcum NCIMB 8003 OX=1328314 GN=dnaB PE=3 SV=1	dnaB	1	2.34e-09	91.939	PK(1)AGGPLAINDILVK	2	-1.3267	5	0.998	1.244	1.228		0.249	0.402				Cytoplasmic	GO:0006139 nucleobase-containing compound metabolic process; GO:0006259 DNA metabolic process; GO:0006260 DNA replication; GO:0006261 DNA-dependent DNA replication; GO:0006268 DNA unwinding involved in DNA replication; GO:0006725 cellular aromatic compound metabolic process; GO:0006807 nitrogen compound metabolic process; GO:0006996 organelle organization; GO:0008152 metabolic process; GO:0009058…	GO:0005622 intracellular; GO:0005623 cell; GO:0005737 cytoplasm; GO:0005829 cytosol; GO:0044424 intracellular part; GO:0044444 cytoplasmic part; GO:0044464 cell part;	GO:0003678 DNA helicase activity; GO:0003824 catalytic activity; GO:0004386 helicase activity; GO:0005488 binding; GO:0005515 protein binding; GO:0016462 pyrophosphatase activity; GO:0016787 hydrolase activity; GO:0016817 hydrolase activity, acting on acid anhydrides; GO:0016818 hydrolase activity, acting on acid anhydrides, in phosphorus-containing anhydrides; GO:0017111 nucleoside-triphosphatas…	K02314	dnaB; replicative DNA helicase [EC:3.6.4.12]	avl03030 DNA replication - Azotobacter vinelandii CA;	PF00772; PF03796	DnaB-like helicase N terminal domain; DnaB-like helicase C terminal domain
A0A0C4WJK7	157	0.656	Down	0.022622	K	Protein HflC OS=Azotobacter chroococcum NCIMB 8003 OX=1328314 GN=hflC PE=3 SV=1	hflC	1	1.39e-05	77.358	K(1)ELGIEVLDVR	2	-2.5984	7	1.243	1.122	1.124		0.853	0.673		0.595	0.794	Cytoplasmic	GO:0006508 proteolysis; GO:0006807 nitrogen compound metabolic process; GO:0006950 response to stress; GO:0008152 metabolic process; GO:0009266 response to temperature stimulus; GO:0009408 response to heat; GO:0009628 response to abiotic stimulus; GO:0019538 protein metabolic process; GO:0043086 negative regulation of catalytic activity; GO:0043170 macromolecule metabolic process; GO:0044092 nega…	GO:0005623 cell; GO:0005886 plasma membrane; GO:0005887 integral component of plasma membrane; GO:0009897 external side of plasma membrane; GO:0009986 cell surface; GO:0016020 membrane; GO:0016021 integral component of membrane; GO:0031224 intrinsic component of membrane; GO:0031226 intrinsic component of plasma membrane; GO:0031233 intrinsic component of external side of plasma membrane; GO:0032…	GO:0003824 catalytic activity; GO:0008233 peptidase activity; GO:0016787 hydrolase activity;	K04087	hflC; membrane protease subunit HflC [EC:3.4.-.-]
A0A0C4WJK7	108	0.562	Down	0.000162449	K	Protein HflC OS=Azotobacter chroococcum NCIMB 8003 OX=1328314 GN=hflC PE=3 SV=1	hflC	1	8.07e-46	190.37	FYTATSGLK(1)QVADER	2	1.2492	9	1.367	1.476	1.321	0.757	0.822	0.763	0.564	0.648	0.705	Cytoplasmic	GO:0006508 proteolysis; GO:0006807 nitrogen compound metabolic process; GO:0006950 response to stress; GO:0008152 metabolic process; GO:0009266 response to temperature stimulus; GO:0009408 response to heat; GO:0009628 response to abiotic stimulus; GO:0019538 protein metabolic process; GO:0043086 negative regulation of catalytic activity; GO:0043170 macromolecule metabolic process; GO:0044092 nega…	GO:0005623 cell; GO:0005886 plasma membrane; GO:0005887 integral component of plasma membrane; GO:0009897 external side of plasma membrane; GO:0009986 cell surface; GO:0016020 membrane; GO:0016021 integral component of membrane; GO:0031224 intrinsic component of membrane; GO:0031226 intrinsic component of plasma membrane; GO:0031233 intrinsic component of external side of plasma membrane; GO:0032…	GO:0003824 catalytic activity; GO:0008233 peptidase activity; GO:0016787 hydrolase activity;	K04087	hflC; membrane protease subunit HflC [EC:3.4.-.-]
A0A0C4WJL2	137	1.52	Up	0.000198653	K	Oligoribonuclease OS=Azotobacter chroococcum NCIMB 8003 OX=1328314 GN=orn PE=3 SV=1	orn	1	4.29e-08	128.97	HIDVSTLK(1)ELAGR	2	0.68336	13	0.824	0.834		1.278	1.225	1.278	1.048	1.013	0.958	Cytoplasmic	GO:0006139 nucleobase-containing compound metabolic process; GO:0006259 DNA metabolic process; GO:0006401 RNA catabolic process; GO:0006725 cellular aromatic compound metabolic process; GO:0006807 nitrogen compound metabolic process; GO:0008152 metabolic process; GO:0009056 catabolic process; GO:0009057 macromolecule catabolic process; GO:0009987 cellular process; GO:0016070 RNA metabolic process…	GO:0005622 intracellular; GO:0005623 cell; GO:0005737 cytoplasm; GO:0005829 cytosol; GO:0044424 intracellular part; GO:0044444 cytoplasmic part; GO:0044464 cell part;	GO:0000175 3'-5'-exoribonuclease activity; GO:0003824 catalytic activity; GO:0004518 nuclease activity; GO:0004527 exonuclease activity; GO:0004529 exodeoxyribonuclease activity; GO:0004532 exoribonuclease activity; GO:0004536 deoxyribonuclease activity; GO:0004540 ribonuclease activity; GO:0008296 3'-5'-exodeoxyribonuclease activity; GO:0008297 single-stranded DNA exodeoxyribonuclease activity; …	K13288	orn, REX2, REXO2; oligoribonuclease [EC:3.1.-.-]
A0A0C4WJL2	100	2.026	Up	4.8312e-08	K	Oligoribonuclease OS=Azotobacter chroococcum NCIMB 8003 OX=1328314 GN=orn PE=3 SV=1	orn	1	6.75e-25	154.09	GK(1)SPMCGNSICQDRR	3	-0.15513	25	0.661	0.664	0.672	1.362	1.333	1.35	1.171	1.146	1.131	Cytoplasmic	GO:0006139 nucleobase-containing compound metabolic process; GO:0006259 DNA metabolic process; GO:0006401 RNA catabolic process; GO:0006725 cellular aromatic compound metabolic process; GO:0006807 nitrogen compound metabolic process; GO:0008152 metabolic process; GO:0009056 catabolic process; GO:0009057 macromolecule catabolic process; GO:0009987 cellular process; GO:0016070 RNA metabolic process…	GO:0005622 intracellular; GO:0005623 cell; GO:0005737 cytoplasm; GO:0005829 cytosol; GO:0044424 intracellular part; GO:0044444 cytoplasmic part; GO:0044464 cell part;	GO:0000175 3'-5'-exoribonuclease activity; GO:0003824 catalytic activity; GO:0004518 nuclease activity; GO:0004527 exonuclease activity; GO:0004529 exodeoxyribonuclease activity; GO:0004532 exoribonuclease activity; GO:0004536 deoxyribonuclease activity; GO:0004540 ribonuclease activity; GO:0008296 3'-5'-exodeoxyribonuclease activity; GO:0008297 single-stranded DNA exodeoxyribonuclease activity; …	K13288	orn, REX2, REXO2; oligoribonuclease [EC:3.1.-.-]
A0A0C4WJL2	153	0.349	Down	0.0066998	K	Oligoribonuclease OS=Azotobacter chroococcum NCIMB 8003 OX=1328314 GN=orn PE=3 SV=1	orn	1	2.02e-06	140.01	K(1)SATHLALDDIR	3	-2.2251	9	1.082	1.256	1.035	0.32	0.465					Cytoplasmic	GO:0006139 nucleobase-containing compound metabolic process; GO:0006259 DNA metabolic process; GO:0006401 RNA catabolic process; GO:0006725 cellular aromatic compound metabolic process; GO:0006807 nitrogen compound metabolic process; GO:0008152 metabolic process; GO:0009056 catabolic process; GO:0009057 macromolecule catabolic process; GO:0009987 cellular process; GO:0016070 RNA metabolic process…	GO:0005622 intracellular; GO:0005623 cell; GO:0005737 cytoplasm; GO:0005829 cytosol; GO:0044424 intracellular part; GO:0044444 cytoplasmic part; GO:0044464 cell part;	GO:0000175 3'-5'-exoribonuclease activity; GO:0003824 catalytic activity; GO:0004518 nuclease activity; GO:0004527 exonuclease activity; GO:0004529 exodeoxyribonuclease activity; GO:0004532 exoribonuclease activity; GO:0004536 deoxyribonuclease activity; GO:0004540 ribonuclease activity; GO:0008296 3'-5'-exodeoxyribonuclease activity; GO:0008297 single-stranded DNA exodeoxyribonuclease activity; …	K13288	orn, REX2, REXO2; oligoribonuclease [EC:3.1.-.-]
A0A0C4WJL3	84	0.457	Down	0.0014604	K	ATP-dependent protease ATPase subunit HslU OS=Azotobacter chroococcum NCIMB 8003 OX=1328314 GN=hslU PE=3 SV=1	hslU	1	3.6e-18	183.08	VEATK(1)FTEVGYVGR	2	-1.6453	8	1.321	1.631	1.36	0.631	0.584	0.755	0.402	0.512		Cytoplasmic	GO:0006508 proteolysis; GO:0006807 nitrogen compound metabolic process; GO:0006950 response to stress; GO:0008152 metabolic process; GO:0009266 response to temperature stimulus; GO:0009408 response to heat; GO:0009628 response to abiotic stimulus; GO:0009987 cellular process; GO:0016043 cellular component organization; GO:0019538 protein metabolic process; GO:0022607 cellular component assembly; …	GO:0000502 proteasome complex; GO:0005622 intracellular; GO:0005623 cell; GO:0005737 cytoplasm; GO:0005829 cytosol; GO:0009376 HslUV protease complex; GO:0031597 cytosolic proteasome complex; GO:0032991 macromolecular complex; GO:0044424 intracellular part; GO:0044444 cytoplasmic part; GO:0044445 cytosolic part; GO:0044464 cell part; GO:1902494 catalytic complex; GO:1904949 ATPase complex; GO:190…	GO:0000166 nucleotide binding; GO:0000287 magnesium ion binding; GO:0003824 catalytic activity; GO:0005488 binding; GO:0005515 protein binding; GO:0005524 ATP binding; GO:0008144 drug binding; GO:0008233 peptidase activity; GO:0016462 pyrophosphatase activity; GO:0016787 hydrolase activity; GO:0016817 hydrolase activity, acting on acid anhydrides; GO:0016818 hydrolase activity, acting on acid anh…	K03667	hslU; ATP-dependent HslUV protease ATP-binding subunit HslU		PF00004; PF07724; PF10431	ATPase family associated with various cellular activities (AAA); AAA domain (Cdc48 subfamily); C-terminal, D2-small domain, of ClpB protein
A0A0C4WJL3	50	0.194	Down	0.006362	K	ATP-dependent protease ATPase subunit HslU OS=Azotobacter chroococcum NCIMB 8003 OX=1328314 GN=hslU PE=3 SV=1	hslU	1	1.13e-06	94.63	AEVTPK(1)NILMIGPTGVGK	2	-2.7021	6	1.321	1.214	1.045		0.301	0.163				Cytoplasmic	GO:0006508 proteolysis; GO:0006807 nitrogen compound metabolic process; GO:0006950 response to stress; GO:0008152 metabolic process; GO:0009266 response to temperature stimulus; GO:0009408 response to heat; GO:0009628 response to abiotic stimulus; GO:0009987 cellular process; GO:0016043 cellular component organization; GO:0019538 protein metabolic process; GO:0022607 cellular component assembly; …	GO:0000502 proteasome complex; GO:0005622 intracellular; GO:0005623 cell; GO:0005737 cytoplasm; GO:0005829 cytosol; GO:0009376 HslUV protease complex; GO:0031597 cytosolic proteasome complex; GO:0032991 macromolecular complex; GO:0044424 intracellular part; GO:0044444 cytoplasmic part; GO:0044445 cytosolic part; GO:0044464 cell part; GO:1902494 catalytic complex; GO:1904949 ATPase complex; GO:190…	GO:0000166 nucleotide binding; GO:0000287 magnesium ion binding; GO:0003824 catalytic activity; GO:0005488 binding; GO:0005515 protein binding; GO:0005524 ATP binding; GO:0008144 drug binding; GO:0008233 peptidase activity; GO:0016462 pyrophosphatase activity; GO:0016787 hydrolase activity; GO:0016817 hydrolase activity, acting on acid anhydrides; GO:0016818 hydrolase activity, acting on acid anh…	K03667	hslU; ATP-dependent HslUV protease ATP-binding subunit HslU		PF00004; PF07724; PF10431	ATPase family associated with various cellular activities (AAA); AAA domain (Cdc48 subfamily); C-terminal, D2-small domain, of ClpB protein
A0A0C4WJL3	332	0.405	Down	0.0054161	K	ATP-dependent protease ATPase subunit HslU OS=Azotobacter chroococcum NCIMB 8003 OX=1328314 GN=hslU PE=3 SV=1	hslU	1	4.29e-08	101.64	VELK(1)ALTPEDFER	2	-1.2206	8	1.388	1.434	1.65	0.437	0.616	0.758	0.449		0.394	Cytoplasmic	GO:0006508 proteolysis; GO:0006807 nitrogen compound metabolic process; GO:0006950 response to stress; GO:0008152 metabolic process; GO:0009266 response to temperature stimulus; GO:0009408 response to heat; GO:0009628 response to abiotic stimulus; GO:0009987 cellular process; GO:0016043 cellular component organization; GO:0019538 protein metabolic process; GO:0022607 cellular component assembly; …	GO:0000502 proteasome complex; GO:0005622 intracellular; GO:0005623 cell; GO:0005737 cytoplasm; GO:0005829 cytosol; GO:0009376 HslUV protease complex; GO:0031597 cytosolic proteasome complex; GO:0032991 macromolecular complex; GO:0044424 intracellular part; GO:0044444 cytoplasmic part; GO:0044445 cytosolic part; GO:0044464 cell part; GO:1902494 catalytic complex; GO:1904949 ATPase complex; GO:190…	GO:0000166 nucleotide binding; GO:0000287 magnesium ion binding; GO:0003824 catalytic activity; GO:0005488 binding; GO:0005515 protein binding; GO:0005524 ATP binding; GO:0008144 drug binding; GO:0008233 peptidase activity; GO:0016462 pyrophosphatase activity; GO:0016787 hydrolase activity; GO:0016817 hydrolase activity, acting on acid anhydrides; GO:0016818 hydrolase activity, acting on acid anh…	K03667	hslU; ATP-dependent HslUV protease ATP-binding subunit HslU		PF00004; PF07724; PF10431	ATPase family associated with various cellular activities (AAA); AAA domain (Cdc48 subfamily); C-terminal, D2-small domain, of ClpB protein
A0A0C4WJL3	23	0.489	Down	0.024637	K	ATP-dependent protease ATPase subunit HslU OS=Azotobacter chroococcum NCIMB 8003 OX=1328314 GN=hslU PE=3 SV=1	hslU	1	0.000137	126.82	HIVGQDDAK(1)R	2	-2.7996	4		1.081	1.297	0.541	0.621					Cytoplasmic	GO:0006508 proteolysis; GO:0006807 nitrogen compound metabolic process; GO:0006950 response to stress; GO:0008152 metabolic process; GO:0009266 response to temperature stimulus; GO:0009408 response to heat; GO:0009628 response to abiotic stimulus; GO:0009987 cellular process; GO:0016043 cellular component organization; GO:0019538 protein metabolic process; GO:0022607 cellular component assembly; …	GO:0000502 proteasome complex; GO:0005622 intracellular; GO:0005623 cell; GO:0005737 cytoplasm; GO:0005829 cytosol; GO:0009376 HslUV protease complex; GO:0031597 cytosolic proteasome complex; GO:0032991 macromolecular complex; GO:0044424 intracellular part; GO:0044444 cytoplasmic part; GO:0044445 cytosolic part; GO:0044464 cell part; GO:1902494 catalytic complex; GO:1904949 ATPase complex; GO:190…	GO:0000166 nucleotide binding; GO:0000287 magnesium ion binding; GO:0003824 catalytic activity; GO:0005488 binding; GO:0005515 protein binding; GO:0005524 ATP binding; GO:0008144 drug binding; GO:0008233 peptidase activity; GO:0016462 pyrophosphatase activity; GO:0016787 hydrolase activity; GO:0016817 hydrolase activity, acting on acid anhydrides; GO:0016818 hydrolase activity, acting on acid anh…	K03667	hslU; ATP-dependent HslUV protease ATP-binding subunit HslU		PF00004; PF07724; PF10431	ATPase family associated with various cellular activities (AAA); AAA domain (Cdc48 subfamily); C-terminal, D2-small domain, of ClpB protein
A0A0C4WJL4	307	0.353	Down	3.6062e-05	K	NADP-dependent alcohol dehydrogenase OS=Azotobacter chroococcum NCIMB 8003 OX=1328314 GN=Achr_33780 PE=3 SV=1	Achr_33780	1	1.29e-10	135.28	IVTSLCPGGK(1)ER	2	-2.3543	8	1.433	1.53	1.485	0.528		0.518	0.621	0.473	0.559	Cytoplasmic							PF08240	Alcohol dehydrogenase GroES-like domain
A0A0C4WJL6	49	0.414	Down	1.82276e-05	K	50S ribosomal protein L31 OS=Azotobacter chroococcum NCIMB 8003 OX=1328314 GN=rpmE PE=3 SV=1	rpmE	1	6.35e-06	125.98	QK(1)VLDTGGR	2	0.71075	9	1.497	1.536	1.571	0.62	0.678	0.609	0.578	0.565	0.564	Cytoplasmic	GO:0040007 growth;			K02909	RP-L31, rpmE; large subunit ribosomal protein L31	avl03010 Ribosome - Azotobacter vinelandii CA;
A0A0C4WJN2	74	2.676	Up	1.57046e-05	K	Serine/threonine protein kinase OS=Azotobacter chroococcum NCIMB 8003 OX=1328314 GN=Achr_6950 PE=4 SV=1	Achr_6950	1	3.34e-46	211.15	ELK(1)GVHLLAGQQQTTPR	3	-0.89883	9	0.507	0.556	0.498	1.397	1.358	1.422	1.278	1.396	1.291	Cytoplasmic
A0A0C4WJP3	35	0.459	Down	3.9186e-05	K	Transcriptional regulator OS=Azotobacter chroococcum NCIMB 8003 OX=1328314 GN=Achr_5970 PE=4 SV=1	Achr_5970	1	1.71e-32	211.84	QVMQENK(1)SVIQNR	2	-0.09037	18	1.42	1.406	1.469	0.695	0.663	0.612	0.676	0.717	0.711	Cytoplasmic
A0A0C4WJP3	108	0.427	Down	0.00090433	K	Transcriptional regulator OS=Azotobacter chroococcum NCIMB 8003 OX=1328314 GN=Achr_5970 PE=4 SV=1	Achr_5970	1	8.65e-81	217.16	AYGEGSVSDESAGK(1)LQER	2	-0.79618	13	1.385	1.34	1.488		0.56	0.64	0.603	0.61	0.613	Cytoplasmic
A0A0C4WJP3	133	0.092	Down	0.000144864	K	Transcriptional regulator OS=Azotobacter chroococcum NCIMB 8003 OX=1328314 GN=Achr_5970 PE=4 SV=1	Achr_5970	1	0.00181	90.761	RIAK(1)EVSPK	2	-1.4529	11	1.477	1.575	1.861	0.143	0.159		0.882	0.681	0.149	Cytoplasmic
A0A0C4WJP4	226	1.513	Up	1.55639e-05	K	Aspartyl/Asparaginyl beta-hydroxylase family protein OS=Azotobacter chroococcum NCIMB 8003 OX=1328314 GN=Achr_7250 PE=4 SV=1	Achr_7250	1	0.000934	81.32	LLNK(1)VVLR	2	-1.7714	8	0.805	0.785	0.823	1.212	1.206	1.234	1.026		1.034	Cytoplasmic				K22616			PF05118	Aspartyl/Asparaginyl beta-hydroxylase
A0A0C4WJQ6	44	2.127	Up	0.00130032	K	Iron-sulfur cluster binding protein OS=Azotobacter chroococcum NCIMB 8003 OX=1328314 GN=Achr_7550 PE=4 SV=1	Achr_7550	1	3.21e-07	117.39	AMDSLMAK(1)R	2	-1.7898	19	0.65		0.57	1.272	1.241	1.379	1.179	1.205	1.201	Cytoplasmic				K18929	lldF; L-lactate dehydrogenase complex protein LldF		PF02589; PF13183	Uncharacterised ACR, YkgG family COG1556; 4Fe-4S dicluster domain
A0A0C4WJQ7	50	0.395	Down	0.0007791	K	GTP-binding protein TypA/BipA OS=Azotobacter chroococcum NCIMB 8003 OX=1328314 GN=typA PE=4 SV=1	typA	1	3.13e-06	123.42	VMDSNDQEK(1)ER	2	-1.3592	7	1.631	1.219	1.298	0.497	0.583	0.558	0.307			Cytoplasmic	GO:0000027 ribosomal large subunit assembly; GO:0006950 response to stress; GO:0006996 organelle organization; GO:0009266 response to temperature stimulus; GO:0009408 response to heat; GO:0009409 response to cold; GO:0009628 response to abiotic stimulus; GO:0009987 cellular process; GO:0016043 cellular component organization; GO:0022607 cellular component assembly; GO:0022613 ribonucleoprotein co…	GO:0005622 intracellular; GO:0005623 cell; GO:0005737 cytoplasm; GO:0005829 cytosol; GO:0044424 intracellular part; GO:0044444 cytoplasmic part; GO:0044464 cell part;		K06207	typA, bipA; GTP-binding protein		PF00009; PF03144; PF00679	Elongation factor Tu GTP binding domain; Elongation factor Tu domain 2; Elongation factor G C-terminus
A0A0C4WJQ7	118	0.432	Down	0.00040423	K	GTP-binding protein TypA/BipA OS=Azotobacter chroococcum NCIMB 8003 OX=1328314 GN=typA PE=4 SV=1	typA	1	2.16e-24	175.64	AFK(1)AGLRPIVVVNK	3	-1.6131	19	1.406	1.47	1.55	0.727	0.568	0.619	0.5	0.713	0.756	Cytoplasmic	GO:0000027 ribosomal large subunit assembly; GO:0006950 response to stress; GO:0006996 organelle organization; GO:0009266 response to temperature stimulus; GO:0009408 response to heat; GO:0009409 response to cold; GO:0009628 response to abiotic stimulus; GO:0009987 cellular process; GO:0016043 cellular component organization; GO:0022607 cellular component assembly; GO:0022613 ribonucleoprotein co…	GO:0005622 intracellular; GO:0005623 cell; GO:0005737 cytoplasm; GO:0005829 cytosol; GO:0044424 intracellular part; GO:0044444 cytoplasmic part; GO:0044464 cell part;		K06207	typA, bipA; GTP-binding protein		PF00009; PF03144; PF00679	Elongation factor Tu GTP binding domain; Elongation factor Tu domain 2; Elongation factor G C-terminus
A0A0C4WJQ7	115	0.412	Down	2.348e-05	K	GTP-binding protein TypA/BipA OS=Azotobacter chroococcum NCIMB 8003 OX=1328314 GN=typA PE=4 SV=1	typA	1	0.00125	72.492	FVTQK(1)AFK	2	-0.22375	6	1.252	1.218	1.193	0.496	0.509		0.52			Cytoplasmic	GO:0000027 ribosomal large subunit assembly; GO:0006950 response to stress; GO:0006996 organelle organization; GO:0009266 response to temperature stimulus; GO:0009408 response to heat; GO:0009409 response to cold; GO:0009628 response to abiotic stimulus; GO:0009987 cellular process; GO:0016043 cellular component organization; GO:0022607 cellular component assembly; GO:0022613 ribonucleoprotein co…	GO:0005622 intracellular; GO:0005623 cell; GO:0005737 cytoplasm; GO:0005829 cytosol; GO:0044424 intracellular part; GO:0044444 cytoplasmic part; GO:0044464 cell part;		K06207	typA, bipA; GTP-binding protein		PF00009; PF03144; PF00679	Elongation factor Tu GTP binding domain; Elongation factor Tu domain 2; Elongation factor G C-terminus
A0A0C4WJQ7	18	0.438	Down	0.0005193	K	GTP-binding protein TypA/BipA OS=Azotobacter chroococcum NCIMB 8003 OX=1328314 GN=typA PE=4 SV=1	typA	1	6.7e-09	98.328	NIAIIAHVDHGK(1)TTLVDK	3	-1.8008	9	1.364	1.543	1.683	0.707	0.601	0.702	0.527	0.575	0.533	Cytoplasmic	GO:0000027 ribosomal large subunit assembly; GO:0006950 response to stress; GO:0006996 organelle organization; GO:0009266 response to temperature stimulus; GO:0009408 response to heat; GO:0009409 response to cold; GO:0009628 response to abiotic stimulus; GO:0009987 cellular process; GO:0016043 cellular component organization; GO:0022607 cellular component assembly; GO:0022613 ribonucleoprotein co…	GO:0005622 intracellular; GO:0005623 cell; GO:0005737 cytoplasm; GO:0005829 cytosol; GO:0044424 intracellular part; GO:0044444 cytoplasmic part; GO:0044464 cell part;		K06207	typA, bipA; GTP-binding protein		PF00009; PF03144; PF00679	Elongation factor Tu GTP binding domain; Elongation factor Tu domain 2; Elongation factor G C-terminus
A0A0C4WJQ7	551	0.637	Down	4.216e-05	K	GTP-binding protein TypA/BipA OS=Azotobacter chroococcum NCIMB 8003 OX=1328314 GN=typA PE=4 SV=1	typA	1	2.76e-28	156.02	ASGK(1)DETIQLVPPIK	2	-0.58513	9	1.324	1.309	1.397	0.86	0.872	0.836	0.645	0.635	0.613	Cytoplasmic	GO:0000027 ribosomal large subunit assembly; GO:0006950 response to stress; GO:0006996 organelle organization; GO:0009266 response to temperature stimulus; GO:0009408 response to heat; GO:0009409 response to cold; GO:0009628 response to abiotic stimulus; GO:0009987 cellular process; GO:0016043 cellular component organization; GO:0022607 cellular component assembly; GO:0022613 ribonucleoprotein co…	GO:0005622 intracellular; GO:0005623 cell; GO:0005737 cytoplasm; GO:0005829 cytosol; GO:0044424 intracellular part; GO:0044444 cytoplasmic part; GO:0044464 cell part;		K06207	typA, bipA; GTP-binding protein		PF00009; PF03144; PF00679	Elongation factor Tu GTP binding domain; Elongation factor Tu domain 2; Elongation factor G C-terminus
A0A0C4WJQ7	337	0.558	Down	4.1346e-05	K	GTP-binding protein TypA/BipA OS=Azotobacter chroococcum NCIMB 8003 OX=1328314 GN=typA PE=4 SV=1	typA	1	1.75e-30	180.81	LEK(1)ELLHNVALR	2	-1.7221	25	1.316	1.396	1.433	0.757	0.797	0.759	0.652	0.621	0.711	Cytoplasmic	GO:0000027 ribosomal large subunit assembly; GO:0006950 response to stress; GO:0006996 organelle organization; GO:0009266 response to temperature stimulus; GO:0009408 response to heat; GO:0009409 response to cold; GO:0009628 response to abiotic stimulus; GO:0009987 cellular process; GO:0016043 cellular component organization; GO:0022607 cellular component assembly; GO:0022613 ribonucleoprotein co…	GO:0005622 intracellular; GO:0005623 cell; GO:0005737 cytoplasm; GO:0005829 cytosol; GO:0044424 intracellular part; GO:0044444 cytoplasmic part; GO:0044464 cell part;		K06207	typA, bipA; GTP-binding protein		PF00009; PF03144; PF00679	Elongation factor Tu GTP binding domain; Elongation factor Tu domain 2; Elongation factor G C-terminus
A0A0C4WJQ7	357	0.519	Down	0.0010565	K	GTP-binding protein TypA/BipA OS=Azotobacter chroococcum NCIMB 8003 OX=1328314 GN=typA PE=4 SV=1	typA	0.998077	1.75e-05	93.772	VQDGDSADK(0.002)FK(0.998)VSGR	3	-0.50501	7		1.448	1.466	0.7	0.802	0.766		0.425		Cytoplasmic	GO:0000027 ribosomal large subunit assembly; GO:0006950 response to stress; GO:0006996 organelle organization; GO:0009266 response to temperature stimulus; GO:0009408 response to heat; GO:0009409 response to cold; GO:0009628 response to abiotic stimulus; GO:0009987 cellular process; GO:0016043 cellular component organization; GO:0022607 cellular component assembly; GO:0022613 ribonucleoprotein co…	GO:0005622 intracellular; GO:0005623 cell; GO:0005737 cytoplasm; GO:0005829 cytosol; GO:0044424 intracellular part; GO:0044444 cytoplasmic part; GO:0044464 cell part;		K06207	typA, bipA; GTP-binding protein		PF00009; PF03144; PF00679	Elongation factor Tu GTP binding domain; Elongation factor Tu domain 2; Elongation factor G C-terminus
A0A0C4WJQ7	355	0.635	Down	0.00080447	K	GTP-binding protein TypA/BipA OS=Azotobacter chroococcum NCIMB 8003 OX=1328314 GN=typA PE=4 SV=1	typA	1	1.75e-05	83.438	VQDGDSADK(1)FK	2	-1.6353	12	1.262	1.334	1.388	0.816	0.914	0.799	0.692	0.657	0.656	Cytoplasmic	GO:0000027 ribosomal large subunit assembly; GO:0006950 response to stress; GO:0006996 organelle organization; GO:0009266 response to temperature stimulus; GO:0009408 response to heat; GO:0009409 response to cold; GO:0009628 response to abiotic stimulus; GO:0009987 cellular process; GO:0016043 cellular component organization; GO:0022607 cellular component assembly; GO:0022613 ribonucleoprotein co…	GO:0005622 intracellular; GO:0005623 cell; GO:0005737 cytoplasm; GO:0005829 cytosol; GO:0044424 intracellular part; GO:0044444 cytoplasmic part; GO:0044464 cell part;		K06207	typA, bipA; GTP-binding protein		PF00009; PF03144; PF00679	Elongation factor Tu GTP binding domain; Elongation factor Tu domain 2; Elongation factor G C-terminus
A0A0C4WJR1	159	0.405	Down	0.00074252	K	Protein GrpE OS=Azotobacter chroococcum NCIMB 8003 OX=1328314 GN=grpE PE=3 SV=1	grpE	1	6.22e-05	143.39	VFQK(1)GYLLSGR	2	-1.4472	9	1.524	1.539	1.533	0.592	0.644	0.624	0.591	0.591	0.578	Cytoplasmic	GO:0006457 protein folding; GO:0006950 response to stress; GO:0007154 cell communication; GO:0009266 response to temperature stimulus; GO:0009267 cellular response to starvation; GO:0009408 response to heat; GO:0009605 response to external stimulus; GO:0009628 response to abiotic stimulus; GO:0009987 cellular process; GO:0009991 response to extracellular stimulus; GO:0016043 cellular component or…	GO:0005618 cell wall; GO:0005622 intracellular; GO:0005623 cell; GO:0005737 cytoplasm; GO:0005829 cytosol; GO:0009986 cell surface; GO:0030312 external encapsulating structure; GO:0032991 macromolecular complex; GO:0044424 intracellular part; GO:0044444 cytoplasmic part; GO:0044464 cell part; GO:0071944 cell periphery;	GO:0000166 nucleotide binding; GO:0000774 adenyl-nucleotide exchange factor activity; GO:0001871 pattern binding; GO:0005488 binding; GO:0005515 protein binding; GO:0017076 purine nucleotide binding; GO:0019904 protein domain specific binding; GO:0030234 enzyme regulator activity; GO:0030246 carbohydrate binding; GO:0030247 polysaccharide binding; GO:0030554 adenyl nucleotide binding; GO:0036094 …	K03687	GRPE; molecular chaperone GrpE
A0A0C4WJR3	397	0.325	Down	2.973e-06	K	Carbamoyl-phosphate synthase large chain OS=Azotobacter chroococcum NCIMB 8003 OX=1328314 GN=carB PE=3 SV=1	carB	1	6.73e-05	108.93	TFQESVQK(1)ALR	2	-1.5721	9	1.731	1.633	1.648	0.57	0.546	0.513	0.449	0.516	0.401	Cytoplasmic	GO:0000050 urea cycle; GO:0006082 organic acid metabolic process; GO:0006520 cellular amino acid metabolic process; GO:0006525 arginine metabolic process; GO:0006526 arginine biosynthetic process; GO:0006807 nitrogen compound metabolic process; GO:0008152 metabolic process; GO:0008652 cellular amino acid biosynthetic process; GO:0009058 biosynthetic process; GO:0009064 glutamine family amino acid…	GO:0005622 intracellular; GO:0005623 cell; GO:0005737 cytoplasm; GO:0005886 plasma membrane; GO:0016020 membrane; GO:0044424 intracellular part; GO:0044464 cell part; GO:0071944 cell periphery;	GO:0003824 catalytic activity; GO:0004087 carbamoyl-phosphate synthase (ammonia) activity; GO:0004088 carbamoyl-phosphate synthase (glutamine-hydrolyzing) activity; GO:0016874 ligase activity; GO:0016879 ligase activity, forming carbon-nitrogen bonds; GO:0016884 carbon-nitrogen ligase activity, with glutamine as amido-N-donor;	K01955	carB, CPA2; carbamoyl-phosphate synthase large subunit [EC:6.3.5.5]	avl00240 Pyrimidine metabolism - Azotobacter vinelandii CA; avl00250 Alanine, aspartate and glutamate metabolism - Azotobacter vinelandii CA; avl01100 Metabolic pathways - Azotobacter vinelandii CA;	PF02786; PF02787; PF02142	Carbamoyl-phosphate synthase L chain, ATP binding domain; Carbamoyl-phosphate synthetase large chain, oligomerisation domain; MGS-like domain
A0A0C4WJR3	369	1.62	Up	0.00048225	K	Carbamoyl-phosphate synthase large chain OS=Azotobacter chroococcum NCIMB 8003 OX=1328314 GN=carB PE=3 SV=1	carB	1	0.00771	67.903	FPK(1)ADAR	2	0.14868	7	0.746	0.738		1.191	1.213		1.201	1.127	1.175	Cytoplasmic	GO:0000050 urea cycle; GO:0006082 organic acid metabolic process; GO:0006520 cellular amino acid metabolic process; GO:0006525 arginine metabolic process; GO:0006526 arginine biosynthetic process; GO:0006807 nitrogen compound metabolic process; GO:0008152 metabolic process; GO:0008652 cellular amino acid biosynthetic process; GO:0009058 biosynthetic process; GO:0009064 glutamine family amino acid…	GO:0005622 intracellular; GO:0005623 cell; GO:0005737 cytoplasm; GO:0005886 plasma membrane; GO:0016020 membrane; GO:0044424 intracellular part; GO:0044464 cell part; GO:0071944 cell periphery;	GO:0003824 catalytic activity; GO:0004087 carbamoyl-phosphate synthase (ammonia) activity; GO:0004088 carbamoyl-phosphate synthase (glutamine-hydrolyzing) activity; GO:0016874 ligase activity; GO:0016879 ligase activity, forming carbon-nitrogen bonds; GO:0016884 carbon-nitrogen ligase activity, with glutamine as amido-N-donor;	K01955	carB, CPA2; carbamoyl-phosphate synthase large subunit [EC:6.3.5.5]	avl00240 Pyrimidine metabolism - Azotobacter vinelandii CA; avl00250 Alanine, aspartate and glutamate metabolism - Azotobacter vinelandii CA; avl01100 Metabolic pathways - Azotobacter vinelandii CA;	PF02786; PF02787; PF02142	Carbamoyl-phosphate synthase L chain, ATP binding domain; Carbamoyl-phosphate synthetase large chain, oligomerisation domain; MGS-like domain
A0A0C4WJR3	313	0.404	Down	0.000164533	K	Carbamoyl-phosphate synthase large chain OS=Azotobacter chroococcum NCIMB 8003 OX=1328314 GN=carB PE=3 SV=1	carB	1	9.83e-17	145.08	SSALASK(1)ATGFPIAK	2	-2.5109	7	1.377	1.41	1.289	0.561		0.536	0.485		0.503	Cytoplasmic	GO:0000050 urea cycle; GO:0006082 organic acid metabolic process; GO:0006520 cellular amino acid metabolic process; GO:0006525 arginine metabolic process; GO:0006526 arginine biosynthetic process; GO:0006807 nitrogen compound metabolic process; GO:0008152 metabolic process; GO:0008652 cellular amino acid biosynthetic process; GO:0009058 biosynthetic process; GO:0009064 glutamine family amino acid…	GO:0005622 intracellular; GO:0005623 cell; GO:0005737 cytoplasm; GO:0005886 plasma membrane; GO:0016020 membrane; GO:0044424 intracellular part; GO:0044464 cell part; GO:0071944 cell periphery;	GO:0003824 catalytic activity; GO:0004087 carbamoyl-phosphate synthase (ammonia) activity; GO:0004088 carbamoyl-phosphate synthase (glutamine-hydrolyzing) activity; GO:0016874 ligase activity; GO:0016879 ligase activity, forming carbon-nitrogen bonds; GO:0016884 carbon-nitrogen ligase activity, with glutamine as amido-N-donor;	K01955	carB, CPA2; carbamoyl-phosphate synthase large subunit [EC:6.3.5.5]	avl00240 Pyrimidine metabolism - Azotobacter vinelandii CA; avl00250 Alanine, aspartate and glutamate metabolism - Azotobacter vinelandii CA; avl01100 Metabolic pathways - Azotobacter vinelandii CA;	PF02786; PF02787; PF02142	Carbamoyl-phosphate synthase L chain, ATP binding domain; Carbamoyl-phosphate synthetase large chain, oligomerisation domain; MGS-like domain
A0A0C4WJR4	185	0.546	Down	0.0059237	K	Thioredoxin domain-containing protein EC-YbbN OS=Azotobacter chroococcum NCIMB 8003 OX=1328314 GN=Achr_34590 PE=4 SV=1	Achr_34590	1	1.03e-10	167.76	GDEHK(1)QALAGAR	2	-1.6581	9	1.479	1.587	1.642	0.742	1.056	0.774	0.576	0.106	0.199	Cytoplasmic	GO:0006457 protein folding; GO:0008152 metabolic process; GO:0009987 cellular process; GO:0055114 oxidation-reduction process; GO:0061077 chaperone-mediated protein folding;	GO:0005622 intracellular; GO:0005623 cell; GO:0005737 cytoplasm; GO:0005829 cytosol; GO:0044424 intracellular part; GO:0044444 cytoplasmic part; GO:0044464 cell part;	GO:0003824 catalytic activity; GO:0015035 protein disulfide oxidoreductase activity; GO:0015036 disulfide oxidoreductase activity; GO:0016491 oxidoreductase activity; GO:0016667 oxidoreductase activity, acting on a sulfur group of donors;	K05838	ybbN; putative thioredoxin		PF00085	Thioredoxin
A0A0C4WJR6	359	0.258	Down	1.8708e-06	K	Translation initiation factor IF-2 OS=Azotobacter chroococcum NCIMB 8003 OX=1328314 GN=infB PE=3 SV=1	infB	1	9.19e-52	144.55	TK(1)VATGEAGGITQHIGAYHVETDR	4	-0.70148	11	1.172	1.17	1.154		0.295	0.307				Cytoplasmic	GO:0006412 translation; GO:0006413 translational initiation; GO:0006518 peptide metabolic process; GO:0006807 nitrogen compound metabolic process; GO:0008152 metabolic process; GO:0009058 biosynthetic process; GO:0009059 macromolecule biosynthetic process; GO:0009987 cellular process; GO:0010467 gene expression; GO:0019538 protein metabolic process; GO:0034641 cellular nitrogen compound metabolic…	GO:0005622 intracellular; GO:0005623 cell; GO:0005737 cytoplasm; GO:0005829 cytosol; GO:0044424 intracellular part; GO:0044444 cytoplasmic part; GO:0044464 cell part;	GO:0000166 nucleotide binding; GO:0001882 nucleoside binding; GO:0001883 purine nucleoside binding; GO:0003676 nucleic acid binding; GO:0003723 RNA binding; GO:0003743 translation initiation factor activity; GO:0003824 catalytic activity; GO:0003924 GTPase activity; GO:0005488 binding; GO:0008135 translation factor activity, RNA binding; GO:0016462 pyrophosphatase activity; GO:0016787 hydrolase a…	K02519	infB, MTIF2; translation initiation factor IF-2		PF04760; PF00009; PF11987	Translation initiation factor IF-2, N-terminal region; Elongation factor Tu GTP binding domain; Translation-initiation factor 2
A0A0C4WJR6	630	0.585	Down	0.003341	K	Translation initiation factor IF-2 OS=Azotobacter chroococcum NCIMB 8003 OX=1328314 GN=infB PE=3 SV=1	infB	1	2.6e-19	181.44	LENIFETMGQDEK(1)K	2	-1.1087	16	1.428	1.277	1.332	0.674	0.888	0.799	0.604	0.699	0.78	Cytoplasmic	GO:0006412 translation; GO:0006413 translational initiation; GO:0006518 peptide metabolic process; GO:0006807 nitrogen compound metabolic process; GO:0008152 metabolic process; GO:0009058 biosynthetic process; GO:0009059 macromolecule biosynthetic process; GO:0009987 cellular process; GO:0010467 gene expression; GO:0019538 protein metabolic process; GO:0034641 cellular nitrogen compound metabolic…	GO:0005622 intracellular; GO:0005623 cell; GO:0005737 cytoplasm; GO:0005829 cytosol; GO:0044424 intracellular part; GO:0044444 cytoplasmic part; GO:0044464 cell part;	GO:0000166 nucleotide binding; GO:0001882 nucleoside binding; GO:0001883 purine nucleoside binding; GO:0003676 nucleic acid binding; GO:0003723 RNA binding; GO:0003743 translation initiation factor activity; GO:0003824 catalytic activity; GO:0003924 GTPase activity; GO:0005488 binding; GO:0008135 translation factor activity, RNA binding; GO:0016462 pyrophosphatase activity; GO:0016787 hydrolase a…	K02519	infB, MTIF2; translation initiation factor IF-2		PF04760; PF00009; PF11987	Translation initiation factor IF-2, N-terminal region; Elongation factor Tu GTP binding domain; Translation-initiation factor 2
A0A0C4WJR6	446	1.642	Up	0.000157438	K	Translation initiation factor IF-2 OS=Azotobacter chroococcum NCIMB 8003 OX=1328314 GN=infB PE=3 SV=1	infB	1	0.000206	90.263	IDK(1)PAADLDR	2	-0.70057	9	0.7	0.756	0.752	1.264	1.204	1.157	1.208	1.203	1.147	Cytoplasmic	GO:0006412 translation; GO:0006413 translational initiation; GO:0006518 peptide metabolic process; GO:0006807 nitrogen compound metabolic process; GO:0008152 metabolic process; GO:0009058 biosynthetic process; GO:0009059 macromolecule biosynthetic process; GO:0009987 cellular process; GO:0010467 gene expression; GO:0019538 protein metabolic process; GO:0034641 cellular nitrogen compound metabolic…	GO:0005622 intracellular; GO:0005623 cell; GO:0005737 cytoplasm; GO:0005829 cytosol; GO:0044424 intracellular part; GO:0044444 cytoplasmic part; GO:0044464 cell part;	GO:0000166 nucleotide binding; GO:0001882 nucleoside binding; GO:0001883 purine nucleoside binding; GO:0003676 nucleic acid binding; GO:0003723 RNA binding; GO:0003743 translation initiation factor activity; GO:0003824 catalytic activity; GO:0003924 GTPase activity; GO:0005488 binding; GO:0008135 translation factor activity, RNA binding; GO:0016462 pyrophosphatase activity; GO:0016787 hydrolase a…	K02519	infB, MTIF2; translation initiation factor IF-2		PF04760; PF00009; PF11987	Translation initiation factor IF-2, N-terminal region; Elongation factor Tu GTP binding domain; Translation-initiation factor 2
A0A0C4WJR6	700	0.593	Down	0.00076134	K	Translation initiation factor IF-2 OS=Azotobacter chroococcum NCIMB 8003 OX=1328314 GN=infB PE=3 SV=1	infB	1	0.00198	64.906	K(1)IVEQEGLDLR	2	-3.4373	7	1.193	1.274	1.212		0.753	0.701	0.623		0.58	Cytoplasmic	GO:0006412 translation; GO:0006413 translational initiation; GO:0006518 peptide metabolic process; GO:0006807 nitrogen compound metabolic process; GO:0008152 metabolic process; GO:0009058 biosynthetic process; GO:0009059 macromolecule biosynthetic process; GO:0009987 cellular process; GO:0010467 gene expression; GO:0019538 protein metabolic process; GO:0034641 cellular nitrogen compound metabolic…	GO:0005622 intracellular; GO:0005623 cell; GO:0005737 cytoplasm; GO:0005829 cytosol; GO:0044424 intracellular part; GO:0044444 cytoplasmic part; GO:0044464 cell part;	GO:0000166 nucleotide binding; GO:0001882 nucleoside binding; GO:0001883 purine nucleoside binding; GO:0003676 nucleic acid binding; GO:0003723 RNA binding; GO:0003743 translation initiation factor activity; GO:0003824 catalytic activity; GO:0003924 GTPase activity; GO:0005488 binding; GO:0008135 translation factor activity, RNA binding; GO:0016462 pyrophosphatase activity; GO:0016787 hydrolase a…	K02519	infB, MTIF2; translation initiation factor IF-2		PF04760; PF00009; PF11987	Translation initiation factor IF-2, N-terminal region; Elongation factor Tu GTP binding domain; Translation-initiation factor 2
A0A0C4WJR6	810	0.578	Down	0.045481	K	Translation initiation factor IF-2 OS=Azotobacter chroococcum NCIMB 8003 OX=1328314 GN=infB PE=3 SV=1	infB	1	3.66e-16	122.66	AGMECGIGVK(1)SYNDVK	2	-0.53185	12	1.28	0.921	1.321		0.619	0.739	0.664	0.862		Cytoplasmic	GO:0006412 translation; GO:0006413 translational initiation; GO:0006518 peptide metabolic process; GO:0006807 nitrogen compound metabolic process; GO:0008152 metabolic process; GO:0009058 biosynthetic process; GO:0009059 macromolecule biosynthetic process; GO:0009987 cellular process; GO:0010467 gene expression; GO:0019538 protein metabolic process; GO:0034641 cellular nitrogen compound metabolic…	GO:0005622 intracellular; GO:0005623 cell; GO:0005737 cytoplasm; GO:0005829 cytosol; GO:0044424 intracellular part; GO:0044444 cytoplasmic part; GO:0044464 cell part;	GO:0000166 nucleotide binding; GO:0001882 nucleoside binding; GO:0001883 purine nucleoside binding; GO:0003676 nucleic acid binding; GO:0003723 RNA binding; GO:0003743 translation initiation factor activity; GO:0003824 catalytic activity; GO:0003924 GTPase activity; GO:0005488 binding; GO:0008135 translation factor activity, RNA binding; GO:0016462 pyrophosphatase activity; GO:0016787 hydrolase a…	K02519	infB, MTIF2; translation initiation factor IF-2		PF04760; PF00009; PF11987	Translation initiation factor IF-2, N-terminal region; Elongation factor Tu GTP binding domain; Translation-initiation factor 2
A0A0C4WJS0	5	3.171	Up	0.00138425	K	Pantothenate synthetase OS=Azotobacter chroococcum NCIMB 8003 OX=1328314 GN=panC PE=3 SV=1	panC	1	0.000876	97.033	MITLK(1)TVR	2	-3.0481	12	0.529	0.395	0.345	1.285	1.195	1.544	1.35	1.603	1.594	Cytoplasmic	GO:0006082 organic acid metabolic process; GO:0006520 cellular amino acid metabolic process; GO:0006573 valine metabolic process; GO:0006575 cellular modified amino acid metabolic process; GO:0006732 coenzyme metabolic process; GO:0006766 vitamin metabolic process; GO:0006767 water-soluble vitamin metabolic process; GO:0006807 nitrogen compound metabolic process; GO:0008152 metabolic process; GO:…	GO:0005622 intracellular; GO:0005623 cell; GO:0005737 cytoplasm; GO:0005829 cytosol; GO:0044424 intracellular part; GO:0044444 cytoplasmic part; GO:0044464 cell part;	GO:0003824 catalytic activity; GO:0004592 pantoate-beta-alanine ligase activity; GO:0005488 binding; GO:0005515 protein binding; GO:0016874 ligase activity; GO:0016879 ligase activity, forming carbon-nitrogen bonds; GO:0016881 acid-amino acid ligase activity; GO:0042802 identical protein binding;	K01918	panC; pantoate--beta-alanine ligase [EC:6.3.2.1]	avl00410 beta-Alanine metabolism - Azotobacter vinelandii CA; avl00770 Pantothenate and CoA biosynthesis - Azotobacter vinelandii CA; avl01100 Metabolic pathways - Azotobacter vinelandii CA; avl01110 Biosynthesis of secondary metabolites - Azotobacter vinelandii CA;
A0A0C4WJS4	267	0.594	Down	0.0060968	K	dTDP-4-dehydrorhamnose reductase OS=Azotobacter chroococcum NCIMB 8003 OX=1328314 GN=Achr_34740 PE=3 SV=1	Achr_34740	1	5.4e-05	126.82	K(1)ILNTFGIKPR	3	0.60378	7	1.038	1.186	1.381	0.79	0.68	0.673	0.645			Cytoplasmic				K00067	rfbD, rmlD; dTDP-4-dehydrorhamnose reductase [EC:1.1.1.133]	avl00521 Streptomycin biosynthesis - Azotobacter vinelandii CA; avl00523 Polyketide sugar unit biosynthesis - Azotobacter vinelandii CA; avl01100 Metabolic pathways - Azotobacter vinelandii CA; avl01130 Biosynthesis of antibiotics - Azotobacter vinelandii CA;	PF04321	RmlD substrate binding domain
A0A0C4WJT0	76	0.602	Down	0.046515	K	30S ribosomal protein S13 OS=Azotobacter chroococcum NCIMB 8003 OX=1328314 GN=rpsM PE=3 SV=1	rpsM	1	0.00825	56.091	EVNMK(1)IK	2	0.55757	6	1.285	1.174			0.818	0.663	0.968		0.815	Cytoplasmic	GO:0006412 translation; GO:0006518 peptide metabolic process; GO:0006807 nitrogen compound metabolic process; GO:0008152 metabolic process; GO:0009058 biosynthetic process; GO:0009059 macromolecule biosynthetic process; GO:0009987 cellular process; GO:0010467 gene expression; GO:0019538 protein metabolic process; GO:0022613 ribonucleoprotein complex biogenesis; GO:0034641 cellular nitrogen compou…	GO:0005622 intracellular; GO:0005623 cell; GO:0005737 cytoplasm; GO:0005829 cytosol; GO:0005840 ribosome; GO:0005886 plasma membrane; GO:0015935 small ribosomal subunit; GO:0016020 membrane; GO:0022626 cytosolic ribosome; GO:0022627 cytosolic small ribosomal subunit; GO:0032991 macromolecular complex; GO:0043226 organelle; GO:0043228 non-membrane-bounded organelle; GO:0043229 intracellular organe…	GO:0003735 structural constituent of ribosome; GO:0005198 structural molecule activity;	K02952	RP-S13, rpsM; small subunit ribosomal protein S13	avl03010 Ribosome - Azotobacter vinelandii CA;
A0A0C4WJT0	44	0.322	Down	2.3905e-06	K	30S ribosomal protein S13 OS=Azotobacter chroococcum NCIMB 8003 OX=1328314 GN=rpsM PE=3 SV=1	rpsM	1	1.5e-74	227.47	TTAQAICAATGVNPAAK(1)IK	2	-0.88046	16	1.664	1.616	1.615	0.496	0.555	0.526	0.553	0.499	0.547	Cytoplasmic	GO:0006412 translation; GO:0006518 peptide metabolic process; GO:0006807 nitrogen compound metabolic process; GO:0008152 metabolic process; GO:0009058 biosynthetic process; GO:0009059 macromolecule biosynthetic process; GO:0009987 cellular process; GO:0010467 gene expression; GO:0019538 protein metabolic process; GO:0022613 ribonucleoprotein complex biogenesis; GO:0034641 cellular nitrogen compou…	GO:0005622 intracellular; GO:0005623 cell; GO:0005737 cytoplasm; GO:0005829 cytosol; GO:0005840 ribosome; GO:0005886 plasma membrane; GO:0015935 small ribosomal subunit; GO:0016020 membrane; GO:0022626 cytosolic ribosome; GO:0022627 cytosolic small ribosomal subunit; GO:0032991 macromolecular complex; GO:0043226 organelle; GO:0043228 non-membrane-bounded organelle; GO:0043229 intracellular organe…	GO:0003735 structural constituent of ribosome; GO:0005198 structural molecule activity;	K02952	RP-S13, rpsM; small subunit ribosomal protein S13	avl03010 Ribosome - Azotobacter vinelandii CA;
A0A0C4WJT0	62	0.459	Down	4.3642e-05	K	30S ribosomal protein S13 OS=Azotobacter chroococcum NCIMB 8003 OX=1328314 GN=rpsM PE=3 SV=1	rpsM	1	2.13e-17	153.25	GEVAK(1)LTTEGDLRR	2	-1.1979	22	1.472	1.449	1.323	0.63	0.638	0.682	0.68	0.774	0.738	Cytoplasmic	GO:0006412 translation; GO:0006518 peptide metabolic process; GO:0006807 nitrogen compound metabolic process; GO:0008152 metabolic process; GO:0009058 biosynthetic process; GO:0009059 macromolecule biosynthetic process; GO:0009987 cellular process; GO:0010467 gene expression; GO:0019538 protein metabolic process; GO:0022613 ribonucleoprotein complex biogenesis; GO:0034641 cellular nitrogen compou…	GO:0005622 intracellular; GO:0005623 cell; GO:0005737 cytoplasm; GO:0005829 cytosol; GO:0005840 ribosome; GO:0005886 plasma membrane; GO:0015935 small ribosomal subunit; GO:0016020 membrane; GO:0022626 cytosolic ribosome; GO:0022627 cytosolic small ribosomal subunit; GO:0032991 macromolecular complex; GO:0043226 organelle; GO:0043228 non-membrane-bounded organelle; GO:0043229 intracellular organe…	GO:0003735 structural constituent of ribosome; GO:0005198 structural molecule activity;	K02952	RP-S13, rpsM; small subunit ribosomal protein S13	avl03010 Ribosome - Azotobacter vinelandii CA;
A0A0C4WJT2	63	0.521	Down	0.00143504	K	30S ribosomal protein S5 OS=Azotobacter chroococcum NCIMB 8003 OX=1328314 GN=rpsE PE=3 SV=1	rpsE	1	4.1e-14	169.81	EVPAAIQK(1)AMEAAR	2	-1.6295	22	1.258	1.262	1.53	0.653	0.776	0.682	0.779	0.748	0.808	Cytoplasmic	GO:0000028 ribosomal small subunit assembly; GO:0006412 translation; GO:0006518 peptide metabolic process; GO:0006807 nitrogen compound metabolic process; GO:0006996 organelle organization; GO:0008152 metabolic process; GO:0009058 biosynthetic process; GO:0009059 macromolecule biosynthetic process; GO:0009987 cellular process; GO:0010467 gene expression; GO:0016043 cellular component organization…	GO:0005622 intracellular; GO:0005623 cell; GO:0005737 cytoplasm; GO:0005829 cytosol; GO:0005840 ribosome; GO:0005886 plasma membrane; GO:0015935 small ribosomal subunit; GO:0016020 membrane; GO:0022626 cytosolic ribosome; GO:0022627 cytosolic small ribosomal subunit; GO:0032991 macromolecular complex; GO:0043226 organelle; GO:0043228 non-membrane-bounded organelle; GO:0043229 intracellular organe…	GO:0003735 structural constituent of ribosome; GO:0005198 structural molecule activity;	K02988	RP-S5, MRPS5, rpsE; small subunit ribosomal protein S5	avl03010 Ribosome - Azotobacter vinelandii CA;	PF00333; PF03719	Ribosomal protein S5, N-terminal domain; Ribosomal protein S5, C-terminal domain
A0A0C4WJT2	7	0.373	Down	3.0014e-07	K	30S ribosomal protein S5 OS=Azotobacter chroococcum NCIMB 8003 OX=1328314 GN=rpsE PE=3 SV=1	rpsE	1	5.16e-33	191.95	ANNEQK(1)RDEGYIEK	2	-0.18982	10	1.568	1.572	1.541	0.58	0.566	0.599	0.596	0.58	0.574	Cytoplasmic	GO:0000028 ribosomal small subunit assembly; GO:0006412 translation; GO:0006518 peptide metabolic process; GO:0006807 nitrogen compound metabolic process; GO:0006996 organelle organization; GO:0008152 metabolic process; GO:0009058 biosynthetic process; GO:0009059 macromolecule biosynthetic process; GO:0009987 cellular process; GO:0010467 gene expression; GO:0016043 cellular component organization…	GO:0005622 intracellular; GO:0005623 cell; GO:0005737 cytoplasm; GO:0005829 cytosol; GO:0005840 ribosome; GO:0005886 plasma membrane; GO:0015935 small ribosomal subunit; GO:0016020 membrane; GO:0022626 cytosolic ribosome; GO:0022627 cytosolic small ribosomal subunit; GO:0032991 macromolecular complex; GO:0043226 organelle; GO:0043228 non-membrane-bounded organelle; GO:0043229 intracellular organe…	GO:0003735 structural constituent of ribosome; GO:0005198 structural molecule activity;	K02988	RP-S5, MRPS5, rpsE; small subunit ribosomal protein S5	avl03010 Ribosome - Azotobacter vinelandii CA;	PF00333; PF03719	Ribosomal protein S5, N-terminal domain; Ribosomal protein S5, C-terminal domain
A0A0C4WJT2	157	0.379	Down	8.1955e-05	K	30S ribosomal protein S5 OS=Azotobacter chroococcum NCIMB 8003 OX=1328314 GN=rpsE PE=3 SV=1	rpsE	1	1.63e-15	151.22	EMQSPESVAAK(1)R	2	-1.7789	16	1.418	1.655	1.691	0.623	0.604	0.578	0.613	0.501	0.469	Cytoplasmic	GO:0000028 ribosomal small subunit assembly; GO:0006412 translation; GO:0006518 peptide metabolic process; GO:0006807 nitrogen compound metabolic process; GO:0006996 organelle organization; GO:0008152 metabolic process; GO:0009058 biosynthetic process; GO:0009059 macromolecule biosynthetic process; GO:0009987 cellular process; GO:0010467 gene expression; GO:0016043 cellular component organization…	GO:0005622 intracellular; GO:0005623 cell; GO:0005737 cytoplasm; GO:0005829 cytosol; GO:0005840 ribosome; GO:0005886 plasma membrane; GO:0015935 small ribosomal subunit; GO:0016020 membrane; GO:0022626 cytosolic ribosome; GO:0022627 cytosolic small ribosomal subunit; GO:0032991 macromolecular complex; GO:0043226 organelle; GO:0043228 non-membrane-bounded organelle; GO:0043229 intracellular organe…	GO:0003735 structural constituent of ribosome; GO:0005198 structural molecule activity;	K02988	RP-S5, MRPS5, rpsE; small subunit ribosomal protein S5	avl03010 Ribosome - Azotobacter vinelandii CA;	PF00333; PF03719	Ribosomal protein S5, N-terminal domain; Ribosomal protein S5, C-terminal domain
A0A0C4WJT2	15	0.325	Down	0.00174176	K	30S ribosomal protein S5 OS=Azotobacter chroococcum NCIMB 8003 OX=1328314 GN=rpsE PE=3 SV=1	rpsE	1	2.76e-32	187.33	RDEGYIEK(1)LVQVNR	3	-1.2735	25	1.435	1.584	1.711	0.411	0.462	0.665	0.542	0.661	0.693	Cytoplasmic	GO:0000028 ribosomal small subunit assembly; GO:0006412 translation; GO:0006518 peptide metabolic process; GO:0006807 nitrogen compound metabolic process; GO:0006996 organelle organization; GO:0008152 metabolic process; GO:0009058 biosynthetic process; GO:0009059 macromolecule biosynthetic process; GO:0009987 cellular process; GO:0010467 gene expression; GO:0016043 cellular component organization…	GO:0005622 intracellular; GO:0005623 cell; GO:0005737 cytoplasm; GO:0005829 cytosol; GO:0005840 ribosome; GO:0005886 plasma membrane; GO:0015935 small ribosomal subunit; GO:0016020 membrane; GO:0022626 cytosolic ribosome; GO:0022627 cytosolic small ribosomal subunit; GO:0032991 macromolecular complex; GO:0043226 organelle; GO:0043228 non-membrane-bounded organelle; GO:0043229 intracellular organe…	GO:0003735 structural constituent of ribosome; GO:0005198 structural molecule activity;	K02988	RP-S5, MRPS5, rpsE; small subunit ribosomal protein S5	avl03010 Ribosome - Azotobacter vinelandii CA;	PF00333; PF03719	Ribosomal protein S5, N-terminal domain; Ribosomal protein S5, C-terminal domain
A0A0C4WJT4	33	0.246	Down	0.0038814	K	50S ribosomal protein L5 OS=Azotobacter chroococcum NCIMB 8003 OX=1328314 GN=rplE PE=3 SV=1	rplE	1	9.67e-09	113.48	VTK(1)ITLNMGLGEAIGDK	2	0.20119	10		1.812	1.779		0.403	0.48	0.615	0.61	0.773	Cytoplasmic	GO:0000027 ribosomal large subunit assembly; GO:0006412 translation; GO:0006518 peptide metabolic process; GO:0006807 nitrogen compound metabolic process; GO:0006996 organelle organization; GO:0008152 metabolic process; GO:0009058 biosynthetic process; GO:0009059 macromolecule biosynthetic process; GO:0009987 cellular process; GO:0010467 gene expression; GO:0016043 cellular component organization…	GO:0005622 intracellular; GO:0005623 cell; GO:0005737 cytoplasm; GO:0005829 cytosol; GO:0005840 ribosome; GO:0005886 plasma membrane; GO:0015934 large ribosomal subunit; GO:0016020 membrane; GO:0022625 cytosolic large ribosomal subunit; GO:0022626 cytosolic ribosome; GO:0032991 macromolecular complex; GO:0043226 organelle; GO:0043228 non-membrane-bounded organelle; GO:0043229 intracellular organe…	GO:0003676 nucleic acid binding; GO:0003723 RNA binding; GO:0003735 structural constituent of ribosome; GO:0005198 structural molecule activity; GO:0005488 binding; GO:0008097 5S rRNA binding; GO:0019843 rRNA binding; GO:0097159 organic cyclic compound binding; GO:1901363 heterocyclic compound binding;	K02931	RP-L5, MRPL5, rplE; large subunit ribosomal protein L5	avl03010 Ribosome - Azotobacter vinelandii CA;	PF00281; PF00673	Ribosomal protein L5; ribosomal L5P family C-terminus
A0A0C4WJT4	72	0.494	Down	0.0186041	K	50S ribosomal protein L5 OS=Azotobacter chroococcum NCIMB 8003 OX=1328314 GN=rplE PE=3 SV=1	rplE	1	0.00526	56.378	K(1)SIAGFK	2	0.93704	5	1.206	1.321		0.678		0.57		0.761		Cytoplasmic	GO:0000027 ribosomal large subunit assembly; GO:0006412 translation; GO:0006518 peptide metabolic process; GO:0006807 nitrogen compound metabolic process; GO:0006996 organelle organization; GO:0008152 metabolic process; GO:0009058 biosynthetic process; GO:0009059 macromolecule biosynthetic process; GO:0009987 cellular process; GO:0010467 gene expression; GO:0016043 cellular component organization…	GO:0005622 intracellular; GO:0005623 cell; GO:0005737 cytoplasm; GO:0005829 cytosol; GO:0005840 ribosome; GO:0005886 plasma membrane; GO:0015934 large ribosomal subunit; GO:0016020 membrane; GO:0022625 cytosolic large ribosomal subunit; GO:0022626 cytosolic ribosome; GO:0032991 macromolecular complex; GO:0043226 organelle; GO:0043228 non-membrane-bounded organelle; GO:0043229 intracellular organe…	GO:0003676 nucleic acid binding; GO:0003723 RNA binding; GO:0003735 structural constituent of ribosome; GO:0005198 structural molecule activity; GO:0005488 binding; GO:0008097 5S rRNA binding; GO:0019843 rRNA binding; GO:0097159 organic cyclic compound binding; GO:1901363 heterocyclic compound binding;	K02931	RP-L5, MRPL5, rplE; large subunit ribosomal protein L5	avl03010 Ribosome - Azotobacter vinelandii CA;	PF00281; PF00673	Ribosomal protein L5; ribosomal L5P family C-terminus
A0A0C4WJT4	64	0.63	Down	4.6162e-06	K	50S ribosomal protein L5 OS=Azotobacter chroococcum NCIMB 8003 OX=1328314 GN=rplE PE=3 SV=1	rplE	1	9.29e-11	159.12	ITGQK(1)PIVTYAR	2	-1.8604	8	1.202	1.22	1.21	0.769	0.74	0.78	0.758		0.851	Cytoplasmic	GO:0000027 ribosomal large subunit assembly; GO:0006412 translation; GO:0006518 peptide metabolic process; GO:0006807 nitrogen compound metabolic process; GO:0006996 organelle organization; GO:0008152 metabolic process; GO:0009058 biosynthetic process; GO:0009059 macromolecule biosynthetic process; GO:0009987 cellular process; GO:0010467 gene expression; GO:0016043 cellular component organization…	GO:0005622 intracellular; GO:0005623 cell; GO:0005737 cytoplasm; GO:0005829 cytosol; GO:0005840 ribosome; GO:0005886 plasma membrane; GO:0015934 large ribosomal subunit; GO:0016020 membrane; GO:0022625 cytosolic large ribosomal subunit; GO:0022626 cytosolic ribosome; GO:0032991 macromolecular complex; GO:0043226 organelle; GO:0043228 non-membrane-bounded organelle; GO:0043229 intracellular organe…	GO:0003676 nucleic acid binding; GO:0003723 RNA binding; GO:0003735 structural constituent of ribosome; GO:0005198 structural molecule activity; GO:0005488 binding; GO:0008097 5S rRNA binding; GO:0019843 rRNA binding; GO:0097159 organic cyclic compound binding; GO:1901363 heterocyclic compound binding;	K02931	RP-L5, MRPL5, rplE; large subunit ribosomal protein L5	avl03010 Ribosome - Azotobacter vinelandii CA;	PF00281; PF00673	Ribosomal protein L5; ribosomal L5P family C-terminus
A0A0C4WJT8	35	0.528	Down	0.0053786	K	50S ribosomal protein L16 OS=Azotobacter chroococcum NCIMB 8003 OX=1328314 GN=rplP PE=3 SV=1	rplP	1	4.43e-14	177.47	VSFGEFALK(1)SVSR	2	-2.1454	9	1.233	1.415	1.447	0.609	0.681	0.874	0.7	0.782	0.732	Cytoplasmic	GO:0000027 ribosomal large subunit assembly; GO:0006412 translation; GO:0006518 peptide metabolic process; GO:0006807 nitrogen compound metabolic process; GO:0006996 organelle organization; GO:0008152 metabolic process; GO:0009058 biosynthetic process; GO:0009059 macromolecule biosynthetic process; GO:0009987 cellular process; GO:0010467 gene expression; GO:0016043 cellular component organization…	GO:0005622 intracellular; GO:0005623 cell; GO:0005737 cytoplasm; GO:0005829 cytosol; GO:0005840 ribosome; GO:0005886 plasma membrane; GO:0015934 large ribosomal subunit; GO:0016020 membrane; GO:0022625 cytosolic large ribosomal subunit; GO:0022626 cytosolic ribosome; GO:0032991 macromolecular complex; GO:0043226 organelle; GO:0043228 non-membrane-bounded organelle; GO:0043229 intracellular organe…	GO:0000049 tRNA binding; GO:0003676 nucleic acid binding; GO:0003723 RNA binding; GO:0003735 structural constituent of ribosome; GO:0005198 structural molecule activity; GO:0005488 binding; GO:0019843 rRNA binding; GO:0097159 organic cyclic compound binding; GO:1901363 heterocyclic compound binding;	K02878	RP-L16, MRPL16, rplP; large subunit ribosomal protein L16	avl03010 Ribosome - Azotobacter vinelandii CA;
A0A0C4WJT8	133	0.458	Down	1.50557e-05	K	50S ribosomal protein L16 OS=Azotobacter chroococcum NCIMB 8003 OX=1328314 GN=rplP PE=3 SV=1	rplP	1	5.84e-21	194.22	LPLATTFVK(1)R	2	-1.7831	9	1.433	1.435	1.362	0.646	0.67	0.62	0.745	0.729	0.757	Cytoplasmic	GO:0000027 ribosomal large subunit assembly; GO:0006412 translation; GO:0006518 peptide metabolic process; GO:0006807 nitrogen compound metabolic process; GO:0006996 organelle organization; GO:0008152 metabolic process; GO:0009058 biosynthetic process; GO:0009059 macromolecule biosynthetic process; GO:0009987 cellular process; GO:0010467 gene expression; GO:0016043 cellular component organization…	GO:0005622 intracellular; GO:0005623 cell; GO:0005737 cytoplasm; GO:0005829 cytosol; GO:0005840 ribosome; GO:0005886 plasma membrane; GO:0015934 large ribosomal subunit; GO:0016020 membrane; GO:0022625 cytosolic large ribosomal subunit; GO:0022626 cytosolic ribosome; GO:0032991 macromolecular complex; GO:0043226 organelle; GO:0043228 non-membrane-bounded organelle; GO:0043229 intracellular organe…	GO:0000049 tRNA binding; GO:0003676 nucleic acid binding; GO:0003723 RNA binding; GO:0003735 structural constituent of ribosome; GO:0005198 structural molecule activity; GO:0005488 binding; GO:0019843 rRNA binding; GO:0097159 organic cyclic compound binding; GO:1901363 heterocyclic compound binding;	K02878	RP-L16, MRPL16, rplP; large subunit ribosomal protein L16	avl03010 Ribosome - Azotobacter vinelandii CA;
A0A0C4WJU3	8	0.249	Down	0.00011816	K	50S ribosomal protein L23 OS=Azotobacter chroococcum NCIMB 8003 OX=1328314 GN=rplW PE=3 SV=1	rplW	1	8.56e-05	83.775	VFK(1)VLLGPHISEK	3	-1.4085	9	1.652	1.598	1.446		0.387	0.394	0.518	0.497	0.5	Cytoplasmic	GO:0000027 ribosomal large subunit assembly; GO:0006412 translation; GO:0006518 peptide metabolic process; GO:0006807 nitrogen compound metabolic process; GO:0006996 organelle organization; GO:0008152 metabolic process; GO:0009058 biosynthetic process; GO:0009059 macromolecule biosynthetic process; GO:0009987 cellular process; GO:0010467 gene expression; GO:0016043 cellular component organization…	GO:0005622 intracellular; GO:0005623 cell; GO:0005737 cytoplasm; GO:0005829 cytosol; GO:0005840 ribosome; GO:0005886 plasma membrane; GO:0015934 large ribosomal subunit; GO:0016020 membrane; GO:0022625 cytosolic large ribosomal subunit; GO:0022626 cytosolic ribosome; GO:0032991 macromolecular complex; GO:0043226 organelle; GO:0043228 non-membrane-bounded organelle; GO:0043229 intracellular organe…	GO:0003676 nucleic acid binding; GO:0003723 RNA binding; GO:0003735 structural constituent of ribosome; GO:0005198 structural molecule activity; GO:0005488 binding; GO:0097159 organic cyclic compound binding; GO:1901363 heterocyclic compound binding;	K02892	RP-L23, MRPL23, rplW; large subunit ribosomal protein L23	avl03010 Ribosome - Azotobacter vinelandii CA;
A0A0C4WJU3	18	0.211	Down	0.000120617	K	50S ribosomal protein L23 OS=Azotobacter chroococcum NCIMB 8003 OX=1328314 GN=rplW PE=3 SV=1	rplW	1	1.09e-19	198.1	VLLGPHISEK(1)ATVLAESK	3	-0.45599	8	1.457	1.37	1.25	0.292	0.281		0.328			Cytoplasmic	GO:0000027 ribosomal large subunit assembly; GO:0006412 translation; GO:0006518 peptide metabolic process; GO:0006807 nitrogen compound metabolic process; GO:0006996 organelle organization; GO:0008152 metabolic process; GO:0009058 biosynthetic process; GO:0009059 macromolecule biosynthetic process; GO:0009987 cellular process; GO:0010467 gene expression; GO:0016043 cellular component organization…	GO:0005622 intracellular; GO:0005623 cell; GO:0005737 cytoplasm; GO:0005829 cytosol; GO:0005840 ribosome; GO:0005886 plasma membrane; GO:0015934 large ribosomal subunit; GO:0016020 membrane; GO:0022625 cytosolic large ribosomal subunit; GO:0022626 cytosolic ribosome; GO:0032991 macromolecular complex; GO:0043226 organelle; GO:0043228 non-membrane-bounded organelle; GO:0043229 intracellular organe…	GO:0003676 nucleic acid binding; GO:0003723 RNA binding; GO:0003735 structural constituent of ribosome; GO:0005198 structural molecule activity; GO:0005488 binding; GO:0097159 organic cyclic compound binding; GO:1901363 heterocyclic compound binding;	K02892	RP-L23, MRPL23, rplW; large subunit ribosomal protein L23	avl03010 Ribosome - Azotobacter vinelandii CA;
A0A0C4WJU3	39	0.289	Down	2.6595e-07	K	50S ribosomal protein L23 OS=Azotobacter chroococcum NCIMB 8003 OX=1328314 GN=rplW PE=3 SV=1	rplW	1	6.2e-10	172.1	VATDATK(1)LEIK	2	-2.7947	15	1.622	1.728	1.699	0.496	0.483	0.48	0.519	0.508	0.469	Cytoplasmic	GO:0000027 ribosomal large subunit assembly; GO:0006412 translation; GO:0006518 peptide metabolic process; GO:0006807 nitrogen compound metabolic process; GO:0006996 organelle organization; GO:0008152 metabolic process; GO:0009058 biosynthetic process; GO:0009059 macromolecule biosynthetic process; GO:0009987 cellular process; GO:0010467 gene expression; GO:0016043 cellular component organization…	GO:0005622 intracellular; GO:0005623 cell; GO:0005737 cytoplasm; GO:0005829 cytosol; GO:0005840 ribosome; GO:0005886 plasma membrane; GO:0015934 large ribosomal subunit; GO:0016020 membrane; GO:0022625 cytosolic large ribosomal subunit; GO:0022626 cytosolic ribosome; GO:0032991 macromolecular complex; GO:0043226 organelle; GO:0043228 non-membrane-bounded organelle; GO:0043229 intracellular organe…	GO:0003676 nucleic acid binding; GO:0003723 RNA binding; GO:0003735 structural constituent of ribosome; GO:0005198 structural molecule activity; GO:0005488 binding; GO:0097159 organic cyclic compound binding; GO:1901363 heterocyclic compound binding;	K02892	RP-L23, MRPL23, rplW; large subunit ribosomal protein L23	avl03010 Ribosome - Azotobacter vinelandii CA;
A0A0C4WJU3	26	1.917	Up	0.0023047	K	50S ribosomal protein L23 OS=Azotobacter chroococcum NCIMB 8003 OX=1328314 GN=rplW PE=3 SV=1	rplW	1	0.000175	79.059	ATVLAESK(1)K	2	-0.50276	9	0.551	0.76	0.625	1.276	1.242	1.194	1.381	1.214	1.284	Cytoplasmic	GO:0000027 ribosomal large subunit assembly; GO:0006412 translation; GO:0006518 peptide metabolic process; GO:0006807 nitrogen compound metabolic process; GO:0006996 organelle organization; GO:0008152 metabolic process; GO:0009058 biosynthetic process; GO:0009059 macromolecule biosynthetic process; GO:0009987 cellular process; GO:0010467 gene expression; GO:0016043 cellular component organization…	GO:0005622 intracellular; GO:0005623 cell; GO:0005737 cytoplasm; GO:0005829 cytosol; GO:0005840 ribosome; GO:0005886 plasma membrane; GO:0015934 large ribosomal subunit; GO:0016020 membrane; GO:0022625 cytosolic large ribosomal subunit; GO:0022626 cytosolic ribosome; GO:0032991 macromolecular complex; GO:0043226 organelle; GO:0043228 non-membrane-bounded organelle; GO:0043229 intracellular organe…	GO:0003676 nucleic acid binding; GO:0003723 RNA binding; GO:0003735 structural constituent of ribosome; GO:0005198 structural molecule activity; GO:0005488 binding; GO:0097159 organic cyclic compound binding; GO:1901363 heterocyclic compound binding;	K02892	RP-L23, MRPL23, rplW; large subunit ribosomal protein L23	avl03010 Ribosome - Azotobacter vinelandii CA;
A0A0C4WJU3	65	0.378	Down	9.9008e-05	K	50S ribosomal protein L23 OS=Azotobacter chroococcum NCIMB 8003 OX=1328314 GN=rplW PE=3 SV=1	rplW	1	4.65e-06	141.29	VTTLNVQGK(1)TK	2	-1.8455	8	1.373	1.469	1.5	0.548	0.546		0.612	0.585	0.554	Cytoplasmic	GO:0000027 ribosomal large subunit assembly; GO:0006412 translation; GO:0006518 peptide metabolic process; GO:0006807 nitrogen compound metabolic process; GO:0006996 organelle organization; GO:0008152 metabolic process; GO:0009058 biosynthetic process; GO:0009059 macromolecule biosynthetic process; GO:0009987 cellular process; GO:0010467 gene expression; GO:0016043 cellular component organization…	GO:0005622 intracellular; GO:0005623 cell; GO:0005737 cytoplasm; GO:0005829 cytosol; GO:0005840 ribosome; GO:0005886 plasma membrane; GO:0015934 large ribosomal subunit; GO:0016020 membrane; GO:0022625 cytosolic large ribosomal subunit; GO:0022626 cytosolic ribosome; GO:0032991 macromolecular complex; GO:0043226 organelle; GO:0043228 non-membrane-bounded organelle; GO:0043229 intracellular organe…	GO:0003676 nucleic acid binding; GO:0003723 RNA binding; GO:0003735 structural constituent of ribosome; GO:0005198 structural molecule activity; GO:0005488 binding; GO:0097159 organic cyclic compound binding; GO:1901363 heterocyclic compound binding;	K02892	RP-L23, MRPL23, rplW; large subunit ribosomal protein L23	avl03010 Ribosome - Azotobacter vinelandii CA;
A0A0C4WJU7	697	0.39	Down	0.00196385	K	Elongation factor G OS=Azotobacter chroococcum NCIMB 8003 OX=1328314 GN=fusA PE=3 SV=1	fusA	1	1.27e-35	187.47	YSEAPANIAEAIVK(1)K	2	-0.90509	12	1.714	1.517	1.508	0.617	0.617	0.614	0.507	0.524	0.521	Cytoplasmic		GO:0005622 intracellular; GO:0005623 cell; GO:0005737 cytoplasm; GO:0005829 cytosol; GO:0044424 intracellular part; GO:0044444 cytoplasmic part; GO:0044464 cell part;		K02355	fusA, GFM, EFG; elongation factor G		PF00009; PF03144; PF03764; PF00679	Elongation factor Tu GTP binding domain; Elongation factor Tu domain 2; Elongation factor G, domain IV; Elongation factor G C-terminus
A0A0C4WJU7	271	0.433	Down	7.9718e-05	K	Elongation factor G OS=Azotobacter chroococcum NCIMB 8003 OX=1328314 GN=fusA PE=3 SV=1	fusA	1	8.69e-39	189.13	TIACEIVPAVCGSSFK(1)NK	2	-0.19901	19	1.495	1.302	1.373	0.567	0.608	0.63	0.819	0.868	0.763	Cytoplasmic		GO:0005622 intracellular; GO:0005623 cell; GO:0005737 cytoplasm; GO:0005829 cytosol; GO:0044424 intracellular part; GO:0044444 cytoplasmic part; GO:0044464 cell part;		K02355	fusA, GFM, EFG; elongation factor G		PF00009; PF03144; PF03764; PF00679	Elongation factor Tu GTP binding domain; Elongation factor Tu domain 2; Elongation factor G, domain IV; Elongation factor G C-terminus
A0A0C4WJU7	354	0.302	Down	0.0033624	K	Elongation factor G OS=Azotobacter chroococcum NCIMB 8003 OX=1328314 GN=fusA PE=3 SV=1	fusA	1	1.02e-226	290.23	VYSGVLSSGDSVINSVK(1)GK	2	-1.2023	15	1.301	1.641	1.395	0.43	0.444	0.434		0.374		Cytoplasmic		GO:0005622 intracellular; GO:0005623 cell; GO:0005737 cytoplasm; GO:0005829 cytosol; GO:0044424 intracellular part; GO:0044444 cytoplasmic part; GO:0044464 cell part;		K02355	fusA, GFM, EFG; elongation factor G		PF00009; PF03144; PF03764; PF00679	Elongation factor Tu GTP binding domain; Elongation factor Tu domain 2; Elongation factor G, domain IV; Elongation factor G C-terminus
A0A0C4WJU7	437	0.656	Down	0.00039652	K	Elongation factor G OS=Azotobacter chroococcum NCIMB 8003 OX=1328314 GN=fusA PE=3 SV=1	fusA	1	2.44e-21	154.09	MGIALGK(1)LAQEDPSFR	2	-1.6881	18	1.287	1.385	1.328	0.859	0.929	0.834	0.41	0.782	0.69	Cytoplasmic		GO:0005622 intracellular; GO:0005623 cell; GO:0005737 cytoplasm; GO:0005829 cytosol; GO:0044424 intracellular part; GO:0044444 cytoplasmic part; GO:0044464 cell part;		K02355	fusA, GFM, EFG; elongation factor G		PF00009; PF03144; PF03764; PF00679	Elongation factor Tu GTP binding domain; Elongation factor Tu domain 2; Elongation factor G, domain IV; Elongation factor G C-terminus
A0A0C4WJU7	430	0.455	Down	4.3165e-05	K	Elongation factor G OS=Azotobacter chroococcum NCIMB 8003 OX=1328314 GN=fusA PE=3 SV=1	fusA	1	6.59e-18	179.98	ADQEK(1)MGIALGK	2	-0.97291	28	1.474	1.61	1.485	0.702	0.723	0.652	0.577	0.566	0.442	Cytoplasmic		GO:0005622 intracellular; GO:0005623 cell; GO:0005737 cytoplasm; GO:0005829 cytosol; GO:0044424 intracellular part; GO:0044444 cytoplasmic part; GO:0044464 cell part;		K02355	fusA, GFM, EFG; elongation factor G		PF00009; PF03144; PF03764; PF00679	Elongation factor Tu GTP binding domain; Elongation factor Tu domain 2; Elongation factor G, domain IV; Elongation factor G C-terminus
A0A0C4WJU7	649	0.457	Down	2.1037e-05	K	Elongation factor G OS=Azotobacter chroococcum NCIMB 8003 OX=1328314 GN=fusA PE=3 SV=1	fusA	1	8.25e-21	154.09	GLIQGMEDTVSGK(1)VIR	2	-0.45346	24	1.439	1.561	1.456	0.661	0.711	0.666	0.577	0.562	0.653	Cytoplasmic		GO:0005622 intracellular; GO:0005623 cell; GO:0005737 cytoplasm; GO:0005829 cytosol; GO:0044424 intracellular part; GO:0044444 cytoplasmic part; GO:0044464 cell part;		K02355	fusA, GFM, EFG; elongation factor G		PF00009; PF03144; PF03764; PF00679	Elongation factor Tu GTP binding domain; Elongation factor Tu domain 2; Elongation factor G, domain IV; Elongation factor G C-terminus
A0A0C4WJU7	132	0.524	Down	0.0036562	K	Elongation factor G OS=Azotobacter chroococcum NCIMB 8003 OX=1328314 GN=fusA PE=3 SV=1	fusA	1	0.00104	75.243	QANK(1)YGVPR	2	-0.4216	5		1.271	1.373	0.697		0.688		0.561		Cytoplasmic		GO:0005622 intracellular; GO:0005623 cell; GO:0005737 cytoplasm; GO:0005829 cytosol; GO:0044424 intracellular part; GO:0044444 cytoplasmic part; GO:0044464 cell part;		K02355	fusA, GFM, EFG; elongation factor G		PF00009; PF03144; PF03764; PF00679	Elongation factor Tu GTP binding domain; Elongation factor Tu domain 2; Elongation factor G, domain IV; Elongation factor G C-terminus
A0A0C4WJU9	36	1.617	Up	0.0136791	K	AAA family ATPase [Azotobacter chroococcum](predicted) OS=Azotobacter chroococcum NCIMB 8003 OX=1328314 GN=Achr_6670 PE=4 SV=1	Achr_6670	1	2.03e-10	179.36	K(1)QVLGQLHHLAR	3	-0.70048	18	0.725	0.76	0.708	1.271	1.336	0.94	1.142	1.322	1.186	InnerMembrane				K03112	damX; DamX protein		PF13401; PF05036	AAA domain; Sporulation related domain
A0A0C4WJV0	118	0.253	Down	0.0051566	K	50S ribosomal protein L7/L12 OS=Azotobacter chroococcum NCIMB 8003 OX=1328314 GN=rplL PE=3 SV=1	rplL	1	7.85e-07	112.95	ALEEAGAK(1)VELK	2	-1.3805	13	1.881		1.846		0.518	0.425	0.619	0.507	0.497	Cytoplasmic				K02935	RP-L7, MRPL12, rplL; large subunit ribosomal protein L7/L12	avl03010 Ribosome - Azotobacter vinelandii CA;	PF00542	Ribosomal protein L7/L12 C-terminal domain
A0A0C4WJV0	97	0.498	Down	1.8491e-06	K	50S ribosomal protein L7/L12 OS=Azotobacter chroococcum NCIMB 8003 OX=1328314 GN=rplL PE=3 SV=1	rplL	1	1.43e-14	142.08	AVVDGAPGVVK(1)EGISK	2	-1.1472	23	1.397	1.402	1.384	0.706	0.709	0.668	0.69	0.744	0.723	Cytoplasmic				K02935	RP-L7, MRPL12, rplL; large subunit ribosomal protein L7/L12	avl03010 Ribosome - Azotobacter vinelandii CA;	PF00542	Ribosomal protein L7/L12 C-terminal domain
A0A0C4WJV0	86	1.942	Up	0.024418	K	50S ribosomal protein L7/L12 OS=Azotobacter chroococcum NCIMB 8003 OX=1328314 GN=rplL PE=3 SV=1	rplL	1	5.1e-08	124.46	EAK(1)AVVDGAPGVVK	2	-1.5686	8	0.595		0.626	1.186	1.189	1.181	1.357	1.313	1.256	Cytoplasmic				K02935	RP-L7, MRPL12, rplL; large subunit ribosomal protein L7/L12	avl03010 Ribosome - Azotobacter vinelandii CA;	PF00542	Ribosomal protein L7/L12 C-terminal domain
A0A0C4WJV0	110	0.651	Down	0.00057934	K	50S ribosomal protein L7/L12 OS=Azotobacter chroococcum NCIMB 8003 OX=1328314 GN=rplL PE=3 SV=1	rplL	1	2.21e-07	131.22	K(1)ALEEAGAK	2	-1.1117	10	1.13	1.233	1.308	0.795	0.807	0.787	0.917	0.84	0.864	Cytoplasmic				K02935	RP-L7, MRPL12, rplL; large subunit ribosomal protein L7/L12	avl03010 Ribosome - Azotobacter vinelandii CA;	PF00542	Ribosomal protein L7/L12 C-terminal domain
A0A0C4WJV5	79	2.685	Up	3.5361e-05	K	Protein translocase subunit SecE OS=Azotobacter chroococcum NCIMB 8003 OX=1328314 GN=secE PE=3 SV=1	secE	1	0.00271	85.813	K(1)VVWPTR	2	-1.3312	9	0.534	0.487	0.56	1.383	1.482	1.38	1.359	1.039	1.469	InnerMembrane	GO:0002790 peptide secretion; GO:0006605 protein targeting; GO:0006612 protein targeting to membrane; GO:0006613 cotranslational protein targeting to membrane; GO:0006614 SRP-dependent cotranslational protein targeting to membrane; GO:0006616 SRP-dependent cotranslational protein targeting to membrane, translocation; GO:0006810 transport; GO:0006886 intracellular protein transport; GO:0008104 pro…	GO:0005623 cell; GO:0005886 plasma membrane; GO:0005887 integral component of plasma membrane; GO:0016020 membrane; GO:0016021 integral component of membrane; GO:0031224 intrinsic component of membrane; GO:0031226 intrinsic component of plasma membrane; GO:0031522 cell envelope Sec protein transport complex; GO:0032991 macromolecular complex; GO:0044425 membrane part; GO:0044459 plasma membrane p…	GO:0005215 transporter activity; GO:0008320 protein transmembrane transporter activity; GO:0008565 protein transporter activity; GO:0022857 transmembrane transporter activity; GO:0022884 macromolecule transmembrane transporter activity; GO:0042887 amide transmembrane transporter activity; GO:1904680 peptide transmembrane transporter activity;	K03073	secE; preprotein translocase subunit SecE	avl02024 Quorum sensing - Azotobacter vinelandii CA; avl03060 Protein export - Azotobacter vinelandii CA; avl03070 Bacterial secretion system - Azotobacter vinelandii CA;
A0A0C4WJV8	370	0.372	Down	1.66431e-05	K	Pyruvate dehydrogenase E1 component OS=Azotobacter chroococcum NCIMB 8003 OX=1328314 GN=aceE PE=4 SV=1	aceE	1	1.63e-37	167.01	GGHDPYK(1)VYAAYHQAVNHK	4	-0.051777	18	1.668	1.662	1.75	0.66	0.589	0.643	0.379	0.303	0.329	Cytoplasmic	GO:0008152 metabolic process; GO:0055114 oxidation-reduction process;		GO:0000287 magnesium ion binding; GO:0003824 catalytic activity; GO:0004738 pyruvate dehydrogenase activity; GO:0005488 binding; GO:0005515 protein binding; GO:0016491 oxidoreductase activity; GO:0016903 oxidoreductase activity, acting on the aldehyde or oxo group of donors; GO:0019842 vitamin binding; GO:0030976 thiamine pyrophosphate binding; GO:0036094 small molecule binding; GO:0042802 identi…	K00163	aceE; pyruvate dehydrogenase E1 component [EC:1.2.4.1]	avl00010 Glycolysis / Gluconeogenesis - Azotobacter vinelandii CA; avl00020 Citrate cycle (TCA cycle) - Azotobacter vinelandii CA; avl00620 Pyruvate metabolism - Azotobacter vinelandii CA; avl01100 Metabolic pathways - Azotobacter vinelandii CA; avl01110 Biosynthesis of secondary metabolites - Azotobacter vinelandii CA; avl01120 Microbial metabolism in diverse environments - Azotobacter vinelandi…	PF00456	Transketolase, thiamine diphosphate binding domain
A0A0C4WJV8	821	0.207	Down	0.0127423	K	Pyruvate dehydrogenase E1 component OS=Azotobacter chroococcum NCIMB 8003 OX=1328314 GN=aceE PE=4 SV=1	aceE	1	0.00108	76.605	QWVPSK(1)EYK	2	14.687	10	2.003	1.506	1.562	0.574	0.151	0.327	0.204		0.48	Cytoplasmic	GO:0008152 metabolic process; GO:0055114 oxidation-reduction process;		GO:0000287 magnesium ion binding; GO:0003824 catalytic activity; GO:0004738 pyruvate dehydrogenase activity; GO:0005488 binding; GO:0005515 protein binding; GO:0016491 oxidoreductase activity; GO:0016903 oxidoreductase activity, acting on the aldehyde or oxo group of donors; GO:0019842 vitamin binding; GO:0030976 thiamine pyrophosphate binding; GO:0036094 small molecule binding; GO:0042802 identi…	K00163	aceE; pyruvate dehydrogenase E1 component [EC:1.2.4.1]	avl00010 Glycolysis / Gluconeogenesis - Azotobacter vinelandii CA; avl00020 Citrate cycle (TCA cycle) - Azotobacter vinelandii CA; avl00620 Pyruvate metabolism - Azotobacter vinelandii CA; avl01100 Metabolic pathways - Azotobacter vinelandii CA; avl01110 Biosynthesis of secondary metabolites - Azotobacter vinelandii CA; avl01120 Microbial metabolism in diverse environments - Azotobacter vinelandi…	PF00456	Transketolase, thiamine diphosphate binding domain
A0A0C4WJV8	419	0.497	Down	0.020042	K	Pyruvate dehydrogenase E1 component OS=Azotobacter chroococcum NCIMB 8003 OX=1328314 GN=aceE PE=4 SV=1	aceE	1	1.77e-06	127.03	MDVESLK(1)LFR	2	-1.9495	31	1.626	1.403	1.448	0.503	0.756	0.966	0.442	0.647	0.464	Cytoplasmic	GO:0008152 metabolic process; GO:0055114 oxidation-reduction process;		GO:0000287 magnesium ion binding; GO:0003824 catalytic activity; GO:0004738 pyruvate dehydrogenase activity; GO:0005488 binding; GO:0005515 protein binding; GO:0016491 oxidoreductase activity; GO:0016903 oxidoreductase activity, acting on the aldehyde or oxo group of donors; GO:0019842 vitamin binding; GO:0030976 thiamine pyrophosphate binding; GO:0036094 small molecule binding; GO:0042802 identi…	K00163	aceE; pyruvate dehydrogenase E1 component [EC:1.2.4.1]	avl00010 Glycolysis / Gluconeogenesis - Azotobacter vinelandii CA; avl00020 Citrate cycle (TCA cycle) - Azotobacter vinelandii CA; avl00620 Pyruvate metabolism - Azotobacter vinelandii CA; avl01100 Metabolic pathways - Azotobacter vinelandii CA; avl01110 Biosynthesis of secondary metabolites - Azotobacter vinelandii CA; avl01120 Microbial metabolism in diverse environments - Azotobacter vinelandi…	PF00456	Transketolase, thiamine diphosphate binding domain
A0A0C4WJV8	824	0.41	Down	4.2734e-06	K	Pyruvate dehydrogenase E1 component OS=Azotobacter chroococcum NCIMB 8003 OX=1328314 GN=aceE PE=4 SV=1	aceE	1	1.22e-07	135.28	EYK(1)VLGTDGFGR	2	-1.2896	9	1.671	1.642	1.52	0.674	0.652	0.656	0.447	0.422	0.41	Cytoplasmic	GO:0008152 metabolic process; GO:0055114 oxidation-reduction process;		GO:0000287 magnesium ion binding; GO:0003824 catalytic activity; GO:0004738 pyruvate dehydrogenase activity; GO:0005488 binding; GO:0005515 protein binding; GO:0016491 oxidoreductase activity; GO:0016903 oxidoreductase activity, acting on the aldehyde or oxo group of donors; GO:0019842 vitamin binding; GO:0030976 thiamine pyrophosphate binding; GO:0036094 small molecule binding; GO:0042802 identi…	K00163	aceE; pyruvate dehydrogenase E1 component [EC:1.2.4.1]	avl00010 Glycolysis / Gluconeogenesis - Azotobacter vinelandii CA; avl00020 Citrate cycle (TCA cycle) - Azotobacter vinelandii CA; avl00620 Pyruvate metabolism - Azotobacter vinelandii CA; avl01100 Metabolic pathways - Azotobacter vinelandii CA; avl01110 Biosynthesis of secondary metabolites - Azotobacter vinelandii CA; avl01120 Microbial metabolism in diverse environments - Azotobacter vinelandi…	PF00456	Transketolase, thiamine diphosphate binding domain
A0A0C4WJV8	211	0.298	Down	0.0007417	K	Pyruvate dehydrogenase E1 component OS=Azotobacter chroococcum NCIMB 8003 OX=1328314 GN=aceE PE=4 SV=1	aceE	1	0.000202	121.67	FMK(1)YLEDR	2	0.14651	8	1.301	1.066	1.073	0.343		0.341				Cytoplasmic	GO:0008152 metabolic process; GO:0055114 oxidation-reduction process;		GO:0000287 magnesium ion binding; GO:0003824 catalytic activity; GO:0004738 pyruvate dehydrogenase activity; GO:0005488 binding; GO:0005515 protein binding; GO:0016491 oxidoreductase activity; GO:0016903 oxidoreductase activity, acting on the aldehyde or oxo group of donors; GO:0019842 vitamin binding; GO:0030976 thiamine pyrophosphate binding; GO:0036094 small molecule binding; GO:0042802 identi…	K00163	aceE; pyruvate dehydrogenase E1 component [EC:1.2.4.1]	avl00010 Glycolysis / Gluconeogenesis - Azotobacter vinelandii CA; avl00020 Citrate cycle (TCA cycle) - Azotobacter vinelandii CA; avl00620 Pyruvate metabolism - Azotobacter vinelandii CA; avl01100 Metabolic pathways - Azotobacter vinelandii CA; avl01110 Biosynthesis of secondary metabolites - Azotobacter vinelandii CA; avl01120 Microbial metabolism in diverse environments - Azotobacter vinelandi…	PF00456	Transketolase, thiamine diphosphate binding domain
A0A0C4WJV8	293	0.193	Down	0.000176033	K	Pyruvate dehydrogenase E1 component OS=Azotobacter chroococcum NCIMB 8003 OX=1328314 GN=aceE PE=4 SV=1	aceE	1	3.04e-24	162.8	GAQWNVNK(1)VVWGR	2	1.9368	14	2.001	1.68	1.66	0.358	0.278	0.397	0.141	0.155		Cytoplasmic	GO:0008152 metabolic process; GO:0055114 oxidation-reduction process;		GO:0000287 magnesium ion binding; GO:0003824 catalytic activity; GO:0004738 pyruvate dehydrogenase activity; GO:0005488 binding; GO:0005515 protein binding; GO:0016491 oxidoreductase activity; GO:0016903 oxidoreductase activity, acting on the aldehyde or oxo group of donors; GO:0019842 vitamin binding; GO:0030976 thiamine pyrophosphate binding; GO:0036094 small molecule binding; GO:0042802 identi…	K00163	aceE; pyruvate dehydrogenase E1 component [EC:1.2.4.1]	avl00010 Glycolysis / Gluconeogenesis - Azotobacter vinelandii CA; avl00020 Citrate cycle (TCA cycle) - Azotobacter vinelandii CA; avl00620 Pyruvate metabolism - Azotobacter vinelandii CA; avl01100 Metabolic pathways - Azotobacter vinelandii CA; avl01110 Biosynthesis of secondary metabolites - Azotobacter vinelandii CA; avl01120 Microbial metabolism in diverse environments - Azotobacter vinelandi…	PF00456	Transketolase, thiamine diphosphate binding domain
A0A0C4WJV8	404	0.438	Down	1.58113e-05	K	Pyruvate dehydrogenase E1 component OS=Azotobacter chroococcum NCIMB 8003 OX=1328314 GN=aceE PE=4 SV=1	aceE	1	4.13e-95	273.02	GYGTGAGEAK(1)NIAHNVK	2	-1.2131	14	1.502	1.599	1.585	0.704	0.696	0.652	0.512	0.487	0.438	Cytoplasmic	GO:0008152 metabolic process; GO:0055114 oxidation-reduction process;		GO:0000287 magnesium ion binding; GO:0003824 catalytic activity; GO:0004738 pyruvate dehydrogenase activity; GO:0005488 binding; GO:0005515 protein binding; GO:0016491 oxidoreductase activity; GO:0016903 oxidoreductase activity, acting on the aldehyde or oxo group of donors; GO:0019842 vitamin binding; GO:0030976 thiamine pyrophosphate binding; GO:0036094 small molecule binding; GO:0042802 identi…	K00163	aceE; pyruvate dehydrogenase E1 component [EC:1.2.4.1]	avl00010 Glycolysis / Gluconeogenesis - Azotobacter vinelandii CA; avl00020 Citrate cycle (TCA cycle) - Azotobacter vinelandii CA; avl00620 Pyruvate metabolism - Azotobacter vinelandii CA; avl01100 Metabolic pathways - Azotobacter vinelandii CA; avl01110 Biosynthesis of secondary metabolites - Azotobacter vinelandii CA; avl01120 Microbial metabolism in diverse environments - Azotobacter vinelandi…	PF00456	Transketolase, thiamine diphosphate binding domain
A0A0C4WJW4	273	0.432	Down	4.9237e-06	K	Fructose-1,6-bisphosphate aldolase OS=Azotobacter chroococcum NCIMB 8003 OX=1328314 GN=fba PE=3 SV=1	fba	1	1.17e-07	135.63	K(1)VNIDTDLR	2	-1.5799	9	1.457	1.564	1.52	0.682	0.635	0.643	0.59	0.587	0.573	Cytoplasmic				K01624	FBA, fbaA; fructose-bisphosphate aldolase, class II [EC:4.1.2.13]	avl00010 Glycolysis / Gluconeogenesis - Azotobacter vinelandii CA; avl00030 Pentose phosphate pathway - Azotobacter vinelandii CA; avl00051 Fructose and mannose metabolism - Azotobacter vinelandii CA; avl00680 Methane metabolism - Azotobacter vinelandii CA; avl01100 Metabolic pathways - Azotobacter vinelandii CA; avl01110 Biosynthesis of secondary metabolites - Azotobacter vinelandii CA; avl01120…	PF01116	Fructose-bisphosphate aldolase class-II
A0A0C4WJW4	113	1.999	Up	0.000123363	K	Fructose-1,6-bisphosphate aldolase OS=Azotobacter chroococcum NCIMB 8003 OX=1328314 GN=fba PE=3 SV=1	fba	1	5.4e-25	200.76	EDGK(1)TPADYEYNVR	2	-1.4238	10	0.684	0.608	0.595	1.258	1.215	1.299	1.291	1.356	1.237	Cytoplasmic				K01624	FBA, fbaA; fructose-bisphosphate aldolase, class II [EC:4.1.2.13]	avl00010 Glycolysis / Gluconeogenesis - Azotobacter vinelandii CA; avl00030 Pentose phosphate pathway - Azotobacter vinelandii CA; avl00051 Fructose and mannose metabolism - Azotobacter vinelandii CA; avl00680 Methane metabolism - Azotobacter vinelandii CA; avl01100 Metabolic pathways - Azotobacter vinelandii CA; avl01110 Biosynthesis of secondary metabolites - Azotobacter vinelandii CA; avl01120…	PF01116	Fructose-bisphosphate aldolase class-II
A0A0C4WJW4	55	2.339	Up	0.00030064	K	Fructose-1,6-bisphosphate aldolase OS=Azotobacter chroococcum NCIMB 8003 OX=1328314 GN=fba PE=3 SV=1	fba	1	3.07e-07	133.9	K(1)YAGAPFLR	2	-1.5241	9	0.558	0.609	0.62	1.417		1.369	1.323	1.296	1.274	Cytoplasmic				K01624	FBA, fbaA; fructose-bisphosphate aldolase, class II [EC:4.1.2.13]	avl00010 Glycolysis / Gluconeogenesis - Azotobacter vinelandii CA; avl00030 Pentose phosphate pathway - Azotobacter vinelandii CA; avl00051 Fructose and mannose metabolism - Azotobacter vinelandii CA; avl00680 Methane metabolism - Azotobacter vinelandii CA; avl01100 Metabolic pathways - Azotobacter vinelandii CA; avl01110 Biosynthesis of secondary metabolites - Azotobacter vinelandii CA; avl01120…	PF01116	Fructose-bisphosphate aldolase class-II
A0A0C4WJW9	129	0.413	Down	0.00148277	K	FAD dependent oxidoreductase OS=Azotobacter chroococcum NCIMB 8003 OX=1328314 GN=Achr_7120 PE=4 SV=1	Achr_7120	1	6.49e-06	69.369	VEPVK(1)GEALPAALQHADFR	3	0.66856	5	1.152	1.076	1.058		0.495	0.409				Cytoplasmic							PF01266	FAD dependent oxidoreductase
A0A0C4WJZ2	2	1.899	Up	0.0040216	K	Probable alpha-L-glutamate ligase OS=Azotobacter chroococcum NCIMB 8003 OX=1328314 GN=rimK PE=3 SV=1	rimK	1	0.000117	113.7	MK(1)IAVLSR	2	-1.064	11	0.805	0.642	0.58	1.368	1.16	1.321	1.029	1.355	1.207	Cytoplasmic	GO:0006464 cellular protein modification process; GO:0006807 nitrogen compound metabolic process; GO:0006950 response to stress; GO:0006974 cellular response to DNA damage stimulus; GO:0007154 cell communication; GO:0008152 metabolic process; GO:0009432 SOS response; GO:0009605 response to external stimulus; GO:0009987 cellular process; GO:0009991 response to extracellular stimulus; GO:0018410 C-…	GO:0005622 intracellular; GO:0005623 cell; GO:0005737 cytoplasm; GO:0044424 intracellular part; GO:0044464 cell part;	GO:0003824 catalytic activity; GO:0005488 binding; GO:0005515 protein binding; GO:0016874 ligase activity; GO:0016879 ligase activity, forming carbon-nitrogen bonds; GO:0016881 acid-amino acid ligase activity; GO:0018169 ribosomal S6-glutamic acid ligase activity; GO:0042802 identical protein binding; GO:0070739 protein-glutamic acid ligase activity;	K05844	rimK; ribosomal protein S6--L-glutamate ligase [EC:6.3.2.-]		PF08443	RimK-like ATP-grasp domain
A0A0C4WJZ6	304	2.111	Up	3.5902e-06	K	Chaperone protein DnaJ OS=Azotobacter chroococcum NCIMB 8003 OX=1328314 GN=dnaJ PE=3 SV=1	dnaJ	1	3.37e-18	195.8	LKIPEGTQTGK(1)LFR	3	-1.8446	29	0.594	0.642	0.632	1.332	1.3	1.311	1.266	1.249	1.228	Cytoplasmic	GO:0006139 nucleobase-containing compound metabolic process; GO:0006259 DNA metabolic process; GO:0006260 DNA replication; GO:0006457 protein folding; GO:0006458 'de novo' protein folding; GO:0006725 cellular aromatic compound metabolic process; GO:0006807 nitrogen compound metabolic process; GO:0006950 response to stress; GO:0008152 metabolic process; GO:0009058 biosynthetic process; GO:0009059 …	GO:0005622 intracellular; GO:0005623 cell; GO:0005737 cytoplasm; GO:0005829 cytosol; GO:0016020 membrane; GO:0032991 macromolecular complex; GO:0044424 intracellular part; GO:0044444 cytoplasmic part; GO:0044464 cell part;	GO:0000988 transcription factor activity, protein binding; GO:0000989 transcription factor activity, transcription factor binding; GO:0003756 protein disulfide isomerase activity; GO:0003824 catalytic activity; GO:0005488 binding; GO:0005515 protein binding; GO:0008270 zinc ion binding; GO:0015035 protein disulfide oxidoreductase activity; GO:0015036 disulfide oxidoreductase activity; GO:0016491 …	K03686	dnaJ; molecular chaperone DnaJ		PF00226; PF01556; PF00684	DnaJ domain; DnaJ C terminal domain; DnaJ central domain
A0A0C4WJZ6	218	1.658	Up	4.4242e-05	K	Chaperone protein DnaJ OS=Azotobacter chroococcum NCIMB 8003 OX=1328314 GN=dnaJ PE=3 SV=1	dnaJ	1	4.2e-13	112.95	TLSVK(1)VPAGVDSGDR	2	-0.89583	9	0.739	0.776	0.754	1.266	1.296	1.199	1.038	1.148	1.139	Cytoplasmic	GO:0006139 nucleobase-containing compound metabolic process; GO:0006259 DNA metabolic process; GO:0006260 DNA replication; GO:0006457 protein folding; GO:0006458 'de novo' protein folding; GO:0006725 cellular aromatic compound metabolic process; GO:0006807 nitrogen compound metabolic process; GO:0006950 response to stress; GO:0008152 metabolic process; GO:0009058 biosynthetic process; GO:0009059 …	GO:0005622 intracellular; GO:0005623 cell; GO:0005737 cytoplasm; GO:0005829 cytosol; GO:0016020 membrane; GO:0032991 macromolecular complex; GO:0044424 intracellular part; GO:0044444 cytoplasmic part; GO:0044464 cell part;	GO:0000988 transcription factor activity, protein binding; GO:0000989 transcription factor activity, transcription factor binding; GO:0003756 protein disulfide isomerase activity; GO:0003824 catalytic activity; GO:0005488 binding; GO:0005515 protein binding; GO:0008270 zinc ion binding; GO:0015035 protein disulfide oxidoreductase activity; GO:0015036 disulfide oxidoreductase activity; GO:0016491 …	K03686	dnaJ; molecular chaperone DnaJ		PF00226; PF01556; PF00684	DnaJ domain; DnaJ C terminal domain; DnaJ central domain
A0A0C4WJZ6	311	4.823	Up	0.0024234	K	Chaperone protein DnaJ OS=Azotobacter chroococcum NCIMB 8003 OX=1328314 GN=dnaJ PE=3 SV=1	dnaJ	1	0.00259	66.087	GK(1)GVAPVR	2	-0.67464	6	0.337	0.395		1.849	2.06	1.387		0.544		Cytoplasmic	GO:0006139 nucleobase-containing compound metabolic process; GO:0006259 DNA metabolic process; GO:0006260 DNA replication; GO:0006457 protein folding; GO:0006458 'de novo' protein folding; GO:0006725 cellular aromatic compound metabolic process; GO:0006807 nitrogen compound metabolic process; GO:0006950 response to stress; GO:0008152 metabolic process; GO:0009058 biosynthetic process; GO:0009059 …	GO:0005622 intracellular; GO:0005623 cell; GO:0005737 cytoplasm; GO:0005829 cytosol; GO:0016020 membrane; GO:0032991 macromolecular complex; GO:0044424 intracellular part; GO:0044444 cytoplasmic part; GO:0044464 cell part;	GO:0000988 transcription factor activity, protein binding; GO:0000989 transcription factor activity, transcription factor binding; GO:0003756 protein disulfide isomerase activity; GO:0003824 catalytic activity; GO:0005488 binding; GO:0005515 protein binding; GO:0008270 zinc ion binding; GO:0015035 protein disulfide oxidoreductase activity; GO:0015036 disulfide oxidoreductase activity; GO:0016491 …	K03686	dnaJ; molecular chaperone DnaJ		PF00226; PF01556; PF00684	DnaJ domain; DnaJ C terminal domain; DnaJ central domain
A0A0C4WJZ7	50	1.952	Up	4.2059e-06	K	RNA-binding protein, YhbY family OS=Azotobacter chroococcum NCIMB 8003 OX=1328314 GN=Achr_7730 PE=4 SV=1	Achr_7730	1	5.21e-05	125.17	VK(1)INLAERDDR	2	-1.1986	25	0.66	0.69	0.709	1.335	1.32	1.365	1.163	1.121	1.097	Cytoplasmic	GO:0000027 ribosomal large subunit assembly; GO:0000028 ribosomal small subunit assembly; GO:0000966 RNA 5'-end processing; GO:0000967 rRNA 5'-end processing; GO:0006139 nucleobase-containing compound metabolic process; GO:0006364 rRNA processing; GO:0006396 RNA processing; GO:0006725 cellular aromatic compound metabolic process; GO:0006807 nitrogen compound metabolic process; GO:0006996 organell…	GO:0005622 intracellular; GO:0005623 cell; GO:0005737 cytoplasm; GO:0005829 cytosol; GO:0044424 intracellular part; GO:0044444 cytoplasmic part; GO:0044464 cell part;	GO:0005488 binding; GO:0043021 ribonucleoprotein complex binding; GO:0044877 macromolecular complex binding; GO:1990275 preribosome binding;	K07574	yhbY; RNA-binding protein		PF01985	CRS1 / YhbY (CRM) domain
A0A0C4WK09	443	0.492	Down	4.3403e-06	K	Heme ABC transporter ATP-binding protein OS=Azotobacter chroococcum NCIMB 8003 OX=1328314 GN=Achr_9470 PE=4 SV=1	Achr_9470	1	9.28e-05	95.311	FVK(1)DLSGGER	2	-3.2822	9	1.432	1.488	1.531	0.747	0.733	0.709	0.571	0.544	0.54	Cytoplasmic				K06020	E3.6.3.25; sulfate-transporting ATPase [EC:3.6.3.25]		PF00005; PF12848	ABC transporter; ABC transporter
A0A0C4WK09	322	0.422	Down	0.0030231	K	Heme ABC transporter ATP-binding protein OS=Azotobacter chroococcum NCIMB 8003 OX=1328314 GN=Achr_9470 PE=4 SV=1	Achr_9470	1	8.97e-11	141.29	LGDK(1)VIEFSHVR	2	-1.2777	7	1.253	1.247	1.145	0.456	0.426	0.656				Cytoplasmic				K06020	E3.6.3.25; sulfate-transporting ATPase [EC:3.6.3.25]		PF00005; PF12848	ABC transporter; ABC transporter
A0A0C4WK09	362	0.225	Down	0.031301	K	Heme ABC transporter ATP-binding protein OS=Azotobacter chroococcum NCIMB 8003 OX=1328314 GN=Achr_9470 PE=4 SV=1	Achr_9470	1	3.86e-19	132.93	GAIVGVIGGNGAGK(1)STLFR	2	-1.6932	12	1.101	1.463	1.514	0.09	0.345	0.481				Cytoplasmic				K06020	E3.6.3.25; sulfate-transporting ATPase [EC:3.6.3.25]		PF00005; PF12848	ABC transporter; ABC transporter
A0A0C4WK09	260	0.579	Down	0.00047964	K	Heme ABC transporter ATP-binding protein OS=Azotobacter chroococcum NCIMB 8003 OX=1328314 GN=Achr_9470 PE=4 SV=1	Achr_9470	1	8.82e-10	163.59	LTQEAK(1)AEAAHAK	2	-1.3086	9	1.427	1.578	1.368	0.876	0.793	0.862	0.487	0.466	0.466	Cytoplasmic				K06020	E3.6.3.25; sulfate-transporting ATPase [EC:3.6.3.25]		PF00005; PF12848	ABC transporter; ABC transporter
A0A0C4WK16	447	1.997	Up	8.3799e-05	K	Adenylate cyclase domain-containing protein OS=Azotobacter chroococcum NCIMB 8003 OX=1328314 GN=Achr_36230 PE=4 SV=1	Achr_36230	1	4.08e-33	165.09	AAQAQTVATLK(1)PWK	2	-2.4103	9	0.625	0.601		1.217	1.198	1.258	1.208	1.263	1.312	Cytoplasmic							PF01928	CYTH domain
A0A0C4WK16	129	2.323	Up	0.000141622	K	Adenylate cyclase domain-containing protein OS=Azotobacter chroococcum NCIMB 8003 OX=1328314 GN=Achr_36230 PE=4 SV=1	Achr_36230	1	2.34e-06	108.3	EK(1)ADLVWQR	2	-1.7657	9	0.61	0.512	0.537	1.29	1.219	1.345	1.292	1.448	1.402	Cytoplasmic							PF01928	CYTH domain
A0A0C4WK18	66	0.521	Down	0.0013764	K	Acetolactate synthase 3 regulatory subunit OS=Azotobacter chroococcum NCIMB 8003 OX=1328314 GN=ilvH PE=4 SV=1	ilvH	1	0.000115	139.02	NLNK(1)LIEVVK	2	-2.2687	8	1.507		1.658	0.77	0.847	0.856	0.703	0.728	0.675	Cytoplasmic	GO:0006082 organic acid metabolic process; GO:0006520 cellular amino acid metabolic process; GO:0006549 isoleucine metabolic process; GO:0006573 valine metabolic process; GO:0006807 nitrogen compound metabolic process; GO:0008152 metabolic process; GO:0008652 cellular amino acid biosynthetic process; GO:0009058 biosynthetic process; GO:0009081 branched-chain amino acid metabolic process; GO:00090…	GO:0005622 intracellular; GO:0005623 cell; GO:0005737 cytoplasm; GO:0005829 cytosol; GO:0005948 acetolactate synthase complex; GO:0032991 macromolecular complex; GO:0044424 intracellular part; GO:0044444 cytoplasmic part; GO:0044464 cell part; GO:1902494 catalytic complex; GO:1990234 transferase complex;	GO:0003824 catalytic activity; GO:0003984 acetolactate synthase activity; GO:0016740 transferase activity; GO:0016744 transferase activity, transferring aldehyde or ketonic groups;	K01653	E2.2.1.6S, ilvH, ilvN; acetolactate synthase I/III small subunit [EC:2.2.1.6]	avl00290 Valine, leucine and isoleucine biosynthesis - Azotobacter vinelandii CA; avl00650 Butanoate metabolism - Azotobacter vinelandii CA; avl00660 C5-Branched dibasic acid metabolism - Azotobacter vinelandii CA; avl00770 Pantothenate and CoA biosynthesis - Azotobacter vinelandii CA; avl01100 Metabolic pathways - Azotobacter vinelandii CA; avl01110 Biosynthesis of secondary metabolites - Azotob…	PF13710	ACT domain
A0A0C4WK21	72	0.387	Down	0.000199841	K	50S ribosomal protein L27 OS=Azotobacter chroococcum NCIMB 8003 OX=1328314 GN=rpmA PE=3 SV=1	rpmA	1	0.000588	93.561	FEVK(1)GAFGR	2	-2.5068	9	1.532	1.546	1.639	0.696	0.564	0.564	0.523	0.57	0.528	Cytoplasmic	GO:0000027 ribosomal large subunit assembly; GO:0001558 regulation of cell growth; GO:0006412 translation; GO:0006518 peptide metabolic process; GO:0006807 nitrogen compound metabolic process; GO:0006996 organelle organization; GO:0008152 metabolic process; GO:0009058 biosynthetic process; GO:0009059 macromolecule biosynthetic process; GO:0009987 cellular process; GO:0010467 gene expression; GO:0…	GO:0005618 cell wall; GO:0005622 intracellular; GO:0005623 cell; GO:0005737 cytoplasm; GO:0005829 cytosol; GO:0005840 ribosome; GO:0005886 plasma membrane; GO:0015934 large ribosomal subunit; GO:0016020 membrane; GO:0022625 cytosolic large ribosomal subunit; GO:0022626 cytosolic ribosome; GO:0030312 external encapsulating structure; GO:0032991 macromolecular complex; GO:0043226 organelle; GO:0043…	GO:0003735 structural constituent of ribosome; GO:0005198 structural molecule activity; GO:0005488 binding; GO:0043021 ribonucleoprotein complex binding; GO:0043022 ribosome binding; GO:0044877 macromolecular complex binding;	K02899	RP-L27, MRPL27, rpmA; large subunit ribosomal protein L27	avl03010 Ribosome - Azotobacter vinelandii CA;
A0A0C4WK21	62	0.35	Down	0.00034123	K	50S ribosomal protein L27 OS=Azotobacter chroococcum NCIMB 8003 OX=1328314 GN=rpmA PE=3 SV=1	rpmA	1	1.34e-17	156.14	DHTLFAK(1)VEGVVK	2	-2.8	10	1.884	1.491	1.577	0.648	0.545	0.539	0.433	0.432	0.482	Cytoplasmic	GO:0000027 ribosomal large subunit assembly; GO:0001558 regulation of cell growth; GO:0006412 translation; GO:0006518 peptide metabolic process; GO:0006807 nitrogen compound metabolic process; GO:0006996 organelle organization; GO:0008152 metabolic process; GO:0009058 biosynthetic process; GO:0009059 macromolecule biosynthetic process; GO:0009987 cellular process; GO:0010467 gene expression; GO:0…	GO:0005618 cell wall; GO:0005622 intracellular; GO:0005623 cell; GO:0005737 cytoplasm; GO:0005829 cytosol; GO:0005840 ribosome; GO:0005886 plasma membrane; GO:0015934 large ribosomal subunit; GO:0016020 membrane; GO:0022625 cytosolic large ribosomal subunit; GO:0022626 cytosolic ribosome; GO:0030312 external encapsulating structure; GO:0032991 macromolecular complex; GO:0043226 organelle; GO:0043…	GO:0003735 structural constituent of ribosome; GO:0005198 structural molecule activity; GO:0005488 binding; GO:0043021 ribonucleoprotein complex binding; GO:0043022 ribosome binding; GO:0044877 macromolecular complex binding;	K02899	RP-L27, MRPL27, rpmA; large subunit ribosomal protein L27	avl03010 Ribosome - Azotobacter vinelandii CA;
A0A0C4WK27	194	0.582	Down	0.0024232	K	4-hydroxy-3-methylbut-2-enyl diphosphate reductase OS=Azotobacter chroococcum NCIMB 8003 OX=1328314 GN=ispH PE=3 SV=1	ispH	1	1.23e-09	160.98	K(1)DDICYATQNR	2	-1.2769	9	1.313	1.379	1.356	0.667	0.856	0.833	0.654	0.75	0.676	Cytoplasmic	GO:0006081 cellular aldehyde metabolic process; GO:0006082 organic acid metabolic process; GO:0006090 pyruvate metabolic process; GO:0006629 lipid metabolic process; GO:0006644 phospholipid metabolic process; GO:0006720 isoprenoid metabolic process; GO:0006793 phosphorus metabolic process; GO:0006796 phosphate-containing compound metabolic process; GO:0008152 metabolic process; GO:0008299 isopren…	GO:0005622 intracellular; GO:0005623 cell; GO:0005737 cytoplasm; GO:0005829 cytosol; GO:0044424 intracellular part; GO:0044444 cytoplasmic part; GO:0044464 cell part;	GO:0003824 catalytic activity; GO:0005488 binding; GO:0016491 oxidoreductase activity; GO:0042380 hydroxymethylbutenyl pyrophosphate reductase activity; GO:0048037 cofactor binding; GO:0051536 iron-sulfur cluster binding; GO:0051538 3 iron, 4 sulfur cluster binding; GO:0051540 metal cluster binding;	K03527	ispH, lytB; 4-hydroxy-3-methylbut-2-en-1-yl diphosphate reductase [EC:1.17.7.4]	avl00900 Terpenoid backbone biosynthesis - Azotobacter vinelandii CA; avl01100 Metabolic pathways - Azotobacter vinelandii CA; avl01110 Biosynthesis of secondary metabolites - Azotobacter vinelandii CA; avl01130 Biosynthesis of antibiotics - Azotobacter vinelandii CA;
A0A0C4WK28	45	0.524	Down	0.021684	K	Carboxyl-terminal protease S41A OS=Azotobacter chroococcum NCIMB 8003 OX=1328314 GN=Achr_36450 PE=3 SV=1	Achr_36450	1	7.06e-05	83.438	GK(1)PLLPLDELR	2	-3.206	8	1.301	1.405	1.593	0.623		0.879	0.436	0.506	0.48	Periplasmic				K03797	E3.4.21.102, prc, ctpA; carboxyl-terminal processing protease [EC:3.4.21.102]
A0A0C4WK28	380	0.416	Down	0.000195773	K	Carboxyl-terminal protease S41A OS=Azotobacter chroococcum NCIMB 8003 OX=1328314 GN=Achr_36450 PE=3 SV=1	Achr_36450	1	2.51e-17	143.22	AK(1)LTQDAQPEHLR	2	-1.0159	10	1.311	1.273	1.541	0.542	0.6	0.575		0.279		Periplasmic				K03797	E3.4.21.102, prc, ctpA; carboxyl-terminal processing protease [EC:3.4.21.102]
A0A0C4WK48	170	0.413	Down	4.3603e-05	K	Transcription termination factor Rho OS=Azotobacter chroococcum NCIMB 8003 OX=1328314 GN=rho PE=3 SV=1	rho	1	1.22e-10	133.76	VIDLCAPIGK(1)GQR	2	-2.2382	9	1.595	1.463	1.426	0.603	0.658	0.592	0.615	0.636	0.675	Cytoplasmic	GO:0006139 nucleobase-containing compound metabolic process; GO:0006351 transcription, DNA-templated; GO:0006353 DNA-templated transcription, termination; GO:0006725 cellular aromatic compound metabolic process; GO:0006807 nitrogen compound metabolic process; GO:0008152 metabolic process; GO:0009058 biosynthetic process; GO:0009059 macromolecule biosynthetic process; GO:0009987 cellular process; …	GO:0005622 intracellular; GO:0005623 cell; GO:0005737 cytoplasm; GO:0005829 cytosol; GO:0044424 intracellular part; GO:0044444 cytoplasmic part; GO:0044464 cell part;	GO:0003676 nucleic acid binding; GO:0003723 RNA binding; GO:0005488 binding; GO:0005515 protein binding; GO:0042802 identical protein binding; GO:0097159 organic cyclic compound binding; GO:1901363 heterocyclic compound binding;	K03628	rho; transcription termination factor Rho	avl03018 RNA degradation - Azotobacter vinelandii CA;	PF07497; PF00006	Rho termination factor, RNA-binding domain; ATP synthase alpha/beta family, nucleotide-binding domain
A0A0C4WK48	128	1.955	Up	0.00027742	K	Transcription termination factor Rho OS=Azotobacter chroococcum NCIMB 8003 OX=1328314 GN=rho PE=3 SV=1	rho	1	4.32e-70	209.43	VDSINFDRPENAK(1)NK	3	-3.3877	29	0.599	0.626	0.697	1.218	1.336	1.203	1.259	1.282	1.312	Cytoplasmic	GO:0006139 nucleobase-containing compound metabolic process; GO:0006351 transcription, DNA-templated; GO:0006353 DNA-templated transcription, termination; GO:0006725 cellular aromatic compound metabolic process; GO:0006807 nitrogen compound metabolic process; GO:0008152 metabolic process; GO:0009058 biosynthetic process; GO:0009059 macromolecule biosynthetic process; GO:0009987 cellular process; …	GO:0005622 intracellular; GO:0005623 cell; GO:0005737 cytoplasm; GO:0005829 cytosol; GO:0044424 intracellular part; GO:0044444 cytoplasmic part; GO:0044464 cell part;	GO:0003676 nucleic acid binding; GO:0003723 RNA binding; GO:0005488 binding; GO:0005515 protein binding; GO:0042802 identical protein binding; GO:0097159 organic cyclic compound binding; GO:1901363 heterocyclic compound binding;	K03628	rho; transcription termination factor Rho	avl03018 RNA degradation - Azotobacter vinelandii CA;	PF07497; PF00006	Rho termination factor, RNA-binding domain; ATP synthase alpha/beta family, nucleotide-binding domain
A0A0C4WK48	40	1.554	Up	0.00041682	K	Transcription termination factor Rho OS=Azotobacter chroococcum NCIMB 8003 OX=1328314 GN=rho PE=3 SV=1	rho	1	5.7e-50	253.88	QDVIFSLLK(1)K	2	-3.1457	15	0.797	0.723	0.825	1.2	1.24	1.204	1.064	1.063	1.202	Cytoplasmic	GO:0006139 nucleobase-containing compound metabolic process; GO:0006351 transcription, DNA-templated; GO:0006353 DNA-templated transcription, termination; GO:0006725 cellular aromatic compound metabolic process; GO:0006807 nitrogen compound metabolic process; GO:0008152 metabolic process; GO:0009058 biosynthetic process; GO:0009059 macromolecule biosynthetic process; GO:0009987 cellular process; …	GO:0005622 intracellular; GO:0005623 cell; GO:0005737 cytoplasm; GO:0005829 cytosol; GO:0044424 intracellular part; GO:0044444 cytoplasmic part; GO:0044464 cell part;	GO:0003676 nucleic acid binding; GO:0003723 RNA binding; GO:0005488 binding; GO:0005515 protein binding; GO:0042802 identical protein binding; GO:0097159 organic cyclic compound binding; GO:1901363 heterocyclic compound binding;	K03628	rho; transcription termination factor Rho	avl03018 RNA degradation - Azotobacter vinelandii CA;	PF07497; PF00006	Rho termination factor, RNA-binding domain; ATP synthase alpha/beta family, nucleotide-binding domain
A0A0C4WK48	298	0.508	Down	0.00131957	K	Transcription termination factor Rho OS=Azotobacter chroococcum NCIMB 8003 OX=1328314 GN=rho PE=3 SV=1	rho	0.948545	2.62e-06	73.891	VLTGGVDAHALEK(0.051)PK(0.949)R	3	-0.76097	7		1.444	1.558	0.808	0.773	0.708	0.777		0.683	Cytoplasmic	GO:0006139 nucleobase-containing compound metabolic process; GO:0006351 transcription, DNA-templated; GO:0006353 DNA-templated transcription, termination; GO:0006725 cellular aromatic compound metabolic process; GO:0006807 nitrogen compound metabolic process; GO:0008152 metabolic process; GO:0009058 biosynthetic process; GO:0009059 macromolecule biosynthetic process; GO:0009987 cellular process; …	GO:0005622 intracellular; GO:0005623 cell; GO:0005737 cytoplasm; GO:0005829 cytosol; GO:0044424 intracellular part; GO:0044444 cytoplasmic part; GO:0044464 cell part;	GO:0003676 nucleic acid binding; GO:0003723 RNA binding; GO:0005488 binding; GO:0005515 protein binding; GO:0042802 identical protein binding; GO:0097159 organic cyclic compound binding; GO:1901363 heterocyclic compound binding;	K03628	rho; transcription termination factor Rho	avl03018 RNA degradation - Azotobacter vinelandii CA;	PF07497; PF00006	Rho termination factor, RNA-binding domain; ATP synthase alpha/beta family, nucleotide-binding domain
A0A0C4WK48	258	0.517	Down	0.029942	K	Transcription termination factor Rho OS=Azotobacter chroococcum NCIMB 8003 OX=1328314 GN=rho PE=3 SV=1	rho	1	5.64e-05	97.594	K(1)DVVILLDSITR	2	-3.2319	9	1.029	1.473	1.04	0.436	0.627	0.769	1.045	1.112	1.212	Cytoplasmic	GO:0006139 nucleobase-containing compound metabolic process; GO:0006351 transcription, DNA-templated; GO:0006353 DNA-templated transcription, termination; GO:0006725 cellular aromatic compound metabolic process; GO:0006807 nitrogen compound metabolic process; GO:0008152 metabolic process; GO:0009058 biosynthetic process; GO:0009059 macromolecule biosynthetic process; GO:0009987 cellular process; …	GO:0005622 intracellular; GO:0005623 cell; GO:0005737 cytoplasm; GO:0005829 cytosol; GO:0044424 intracellular part; GO:0044444 cytoplasmic part; GO:0044464 cell part;	GO:0003676 nucleic acid binding; GO:0003723 RNA binding; GO:0005488 binding; GO:0005515 protein binding; GO:0042802 identical protein binding; GO:0097159 organic cyclic compound binding; GO:1901363 heterocyclic compound binding;	K03628	rho; transcription termination factor Rho	avl03018 RNA degradation - Azotobacter vinelandii CA;	PF07497; PF00006	Rho termination factor, RNA-binding domain; ATP synthase alpha/beta family, nucleotide-binding domain
A0A0C4WK48	105	2.237	Up	0.00026119	K	Transcription termination factor Rho OS=Azotobacter chroococcum NCIMB 8003 OX=1328314 GN=rho PE=3 SV=1	rho	1	0.00224	85.716	PPK(1)EGER	2	1.3712	13	0.594	0.635	0.658		1.39	1.424	1.275		1.231	Cytoplasmic	GO:0006139 nucleobase-containing compound metabolic process; GO:0006351 transcription, DNA-templated; GO:0006353 DNA-templated transcription, termination; GO:0006725 cellular aromatic compound metabolic process; GO:0006807 nitrogen compound metabolic process; GO:0008152 metabolic process; GO:0009058 biosynthetic process; GO:0009059 macromolecule biosynthetic process; GO:0009987 cellular process; …	GO:0005622 intracellular; GO:0005623 cell; GO:0005737 cytoplasm; GO:0005829 cytosol; GO:0044424 intracellular part; GO:0044444 cytoplasmic part; GO:0044464 cell part;	GO:0003676 nucleic acid binding; GO:0003723 RNA binding; GO:0005488 binding; GO:0005515 protein binding; GO:0042802 identical protein binding; GO:0097159 organic cyclic compound binding; GO:1901363 heterocyclic compound binding;	K03628	rho; transcription termination factor Rho	avl03018 RNA degradation - Azotobacter vinelandii CA;	PF07497; PF00006	Rho termination factor, RNA-binding domain; ATP synthase alpha/beta family, nucleotide-binding domain
A0A0C4WK48	31	0.409	Down	0.0066831	K	Transcription termination factor Rho OS=Azotobacter chroococcum NCIMB 8003 OX=1328314 GN=rho PE=3 SV=1	rho	1	0.000162	115.41	K(1)QDVIFSLLK	2	-0.27216	7	1.805	1.255	1.146	0.466	0.608	0.646		0.113		Cytoplasmic	GO:0006139 nucleobase-containing compound metabolic process; GO:0006351 transcription, DNA-templated; GO:0006353 DNA-templated transcription, termination; GO:0006725 cellular aromatic compound metabolic process; GO:0006807 nitrogen compound metabolic process; GO:0008152 metabolic process; GO:0009058 biosynthetic process; GO:0009059 macromolecule biosynthetic process; GO:0009987 cellular process; …	GO:0005622 intracellular; GO:0005623 cell; GO:0005737 cytoplasm; GO:0005829 cytosol; GO:0044424 intracellular part; GO:0044444 cytoplasmic part; GO:0044464 cell part;	GO:0003676 nucleic acid binding; GO:0003723 RNA binding; GO:0005488 binding; GO:0005515 protein binding; GO:0042802 identical protein binding; GO:0097159 organic cyclic compound binding; GO:1901363 heterocyclic compound binding;	K03628	rho; transcription termination factor Rho	avl03018 RNA degradation - Azotobacter vinelandii CA;	PF07497; PF00006	Rho termination factor, RNA-binding domain; ATP synthase alpha/beta family, nucleotide-binding domain
A0A0C4WK51	186	0.554	Down	0.0023428	K	Glyoxalase OS=Azotobacter chroococcum NCIMB 8003 OX=1328314 GN=Achr_36820 PE=3 SV=1	Achr_36820	1	0.000162	103.87	K(1)LVTTPAYMLAK	2	-1.4196	15	1.267	1.43	1.309	0.779		0.701	0.558	0.644	0.675	Cytoplasmic	GO:0006629 lipid metabolic process; GO:0006720 isoprenoid metabolic process; GO:0008152 metabolic process; GO:0008299 isoprenoid biosynthetic process; GO:0008610 lipid biosynthetic process; GO:0009058 biosynthetic process; GO:0009893 positive regulation of metabolic process; GO:0009987 cellular process; GO:0019216 regulation of lipid metabolic process; GO:0019222 regulation of metabolic process; …	GO:0005622 intracellular; GO:0005623 cell; GO:0005737 cytoplasm; GO:0005829 cytosol; GO:0044424 intracellular part; GO:0044444 cytoplasmic part; GO:0044464 cell part;					PF01965	DJ-1/PfpI family
A0A0C4WK56	190	0.332	Down	5.8851e-05	K	YfgM-like protein OS=Azotobacter chroococcum NCIMB 8003 OX=1328314 GN=Achr_10180 PE=4 SV=1	Achr_10180	1	2.41e-09	99.668	AK(1)AAQPDDAALGTLQMK	2	-1.002	9	1.261	1.235	1.334	0.431	0.461	0.379				Periplasmic		GO:0005623 cell; GO:0005886 plasma membrane; GO:0005887 integral component of plasma membrane; GO:0009897 external side of plasma membrane; GO:0009986 cell surface; GO:0016020 membrane; GO:0016021 integral component of membrane; GO:0031224 intrinsic component of membrane; GO:0031226 intrinsic component of plasma membrane; GO:0031233 intrinsic component of external side of plasma membrane; GO:0044…
A0A0C4WK57	298	2.209	Up	1.93955e-05	K	HemY-like protein OS=Azotobacter chroococcum NCIMB 8003 OX=1328314 GN=Achr_36920 PE=4 SV=1	Achr_36920	1	3.15e-14	150.53	AALK(1)QHYEDR	3	0.63852	16	0.612	0.581	0.6	1.388	1.252	1.32	1.304	1.297	1.241	InnerMembrane				K02498	hemY; HemY protein
A0A0C4WK57	151	1.594	Up	0.0030046	K	HemY-like protein OS=Azotobacter chroococcum NCIMB 8003 OX=1328314 GN=Achr_36920 PE=4 SV=1	Achr_36920	1	0.000107	87.727	EREPK(1)AEVAIGLTQAR	3	-3.9782	9	0.726	0.81	0.714	1.216	1.175		1.212	1.079	1.279	InnerMembrane				K02498	hemY; HemY protein
A0A0C4WK61	355	0.382	Down	0.0035593	K	Argininosuccinate lyase OS=Azotobacter chroococcum NCIMB 8003 OX=1328314 GN=argH PE=3 SV=1	argH	1	0.00022	70.389	AFADMVPALK(1)PR	2	-1.0703	11	1.864	1.274	1.574	0.521	0.74	0.54	0.569	0.499	0.562	Cytoplasmic	GO:0006082 organic acid metabolic process; GO:0006520 cellular amino acid metabolic process; GO:0006525 arginine metabolic process; GO:0006526 arginine biosynthetic process; GO:0006591 ornithine metabolic process; GO:0006807 nitrogen compound metabolic process; GO:0008152 metabolic process; GO:0008652 cellular amino acid biosynthetic process; GO:0009058 biosynthetic process; GO:0009064 glutamine …	GO:0005622 intracellular; GO:0005623 cell; GO:0005737 cytoplasm; GO:0044424 intracellular part; GO:0044464 cell part;	GO:0003824 catalytic activity; GO:0004056 argininosuccinate lyase activity; GO:0016829 lyase activity; GO:0016840 carbon-nitrogen lyase activity; GO:0016842 amidine-lyase activity;	K01755	argH, ASL; argininosuccinate lyase [EC:4.3.2.1]	avl00220 Arginine biosynthesis - Azotobacter vinelandii CA; avl00250 Alanine, aspartate and glutamate metabolism - Azotobacter vinelandii CA; avl01100 Metabolic pathways - Azotobacter vinelandii CA; avl01110 Biosynthesis of secondary metabolites - Azotobacter vinelandii CA; avl01130 Biosynthesis of antibiotics - Azotobacter vinelandii CA; avl01230 Biosynthesis of amino acids - Azotobacter vinelan…	PF00206	Lyase
A0A0C4WK63	80	1.979	Up	0.00012271	K	Probable malate:quinone oxidoreductase OS=Azotobacter chroococcum NCIMB 8003 OX=1328314 GN=mqo2 PE=3 SV=1	mqo2	1	1.38e-11	174.8	AQK(1)AVEINAK	2	-0.1303	35	0.639	0.692	0.737	1.418	1.316	1.359	1.144	1.061	1.093	Cytoplasmic	GO:0008152 metabolic process; GO:0055114 oxidation-reduction process;	GO:0005622 intracellular; GO:0005623 cell; GO:0005737 cytoplasm; GO:0005886 plasma membrane; GO:0016020 membrane; GO:0044424 intracellular part; GO:0044464 cell part; GO:0071944 cell periphery;	GO:0003824 catalytic activity; GO:0016491 oxidoreductase activity;	K00116	mqo; malate dehydrogenase (quinone) [EC:1.1.5.4]	avl00020 Citrate cycle (TCA cycle) - Azotobacter vinelandii CA; avl00620 Pyruvate metabolism - Azotobacter vinelandii CA; avl01100 Metabolic pathways - Azotobacter vinelandii CA; avl01110 Biosynthesis of secondary metabolites - Azotobacter vinelandii CA; avl01120 Microbial metabolism in diverse environments - Azotobacter vinelandii CA; avl01130 Biosynthesis of antibiotics - Azotobacter vinelandii…
[truncated: 980 more rows]

## Sheet: RL22vsRL0
Protein accession	Position	RL22/RL0 Ratio	Regulated Type	RL22/RL0 P value	Amino acid	Protein description	Gene name	Localization probability	PEP	Score	Modified sequence	Charge	Mass error [ppm]	MS/MS Count	RL0_rep1	RL0_rep2	RL0_rep3	CK22_rep1	CK22_rep2	CK22_rep3	RL22_rep1	RL22_rep2	RL22_rep3	Subcellular localization	Biological Process	Cellular Component	Molecular Function	KEGG KO No.	KEGG Gene	KEGG pathway	Pfam ID	Domain description
[truncated: 1,374 more rows]

[truncated: 1 more sheets: RL22vsCK22]
