# Supplementary material for: Rhamnolipid Enhances the Nitrogen Fixation Activity of Azotobacter chroococcum by Influencing Lysine Succinylation
Source: Front Microbiol. 2021 Jul 30;12:697963. doi: 10.3389/fmicb.2021.697963 (PMC8360865; doi:10.3389/fmicb.2021.697963)
Supplement: Supplementary file 4 [file Data_Sheet_4.xlsx]

## Sheet: motif-x
	Motif Logo				Motif	Motif Score	Foreground		Background		Fold Increase
							Matches	Size	Matches	Size
					xxxxxxxxxx_K_xxxxxxKxxx	16.00	339	5006	1588	37840	1.6
					xxxxxxxxxx_K_xxxxxxxKxx	14.64	315	4667	1537	36252	1.6
					xxxKxxxxxx_K_xxxxxxxxxx	13.30	280	4352	1397	34715	1.6
					xxKxxxxxxx_K_xxxxxxxxxx	8.49	243	4072	1348	33318	1.5
					xKxxxxxxxx_K_xxxxxxxxxx	9.11	212	3829	1143	31970	1.5
					Kxxxxxxxxx_K_xxxxxxxxxx	8.89	212	3617	1175	30827	1.5
					xxxxKxxxxx_K_xxxxxxxxxx	8.36	193	3405	1086	29652	1.5
					xxxxxxxxxx_K_xxxxxxxxKx	8.01	181	3212	1036	28566	1.6
					xxxxxxxxxx_K_xxxxxRxxxx	7.86	303	3031	1991	27530	1.4

## Sheet: motif annotation
Protein accession	Position	Amino acid	Motif logo
A0A0C4WPI4	84	K	xxKxxxxxxx_K_xxxxxxxxxx
A0A0C4WQ08	328	K	xxxxxxxxxx_K_xxxxxRxxxx
A0A0C4WI98	407	K	xxxxxxxxxx_K_xxxxxRxxxx
A0A0C4WKR5	411	K	xxxxxxxxxx_K_xxxxxxxKxx
A0A0C4WRH7	63	K	xKxxxxxxxx_K_xxxxxxxxxx
A0A0C4WQQ0	28	K	xKxxxxxxxx_K_xxxxxxxxxx
A0A0C4WUH0	63	K	xxxxxxxxxx_K_xxxxxRxxxx
A0A0C4WTE5	49	K	xxxKxxxxxx_K_xxxxxxxxxx
A0A0C4WIK2	536	K	xxKxxxxxxx_K_xxxxxxxxxx
A0A0C4WP16	122	K	xxxxxxxxxx_K_xxxxxRxxxx
A0A0C4WPK4	29	K	xxxxxxxxxx_K_xxxxxRxxxx
A0A0C4WP54	147	K	xxxxKxxxxx_K_xxxxxxxxxx
A0A0C4WW65	41	K	xxxxxxxxxx_K_xxxxxxxKxx
A0A0C4WP70	186	K	xKxxxxxxxx_K_xxxxxxxxxx
A0A0C4WPX0	241	K	xKxxxxxxxx_K_xxxxxxxxxx
A0A0C4WWE2	35	K	Kxxxxxxxxx_K_xxxxxxxxxx
A0A0C4WNZ0	81	K	xxxxxxxxxx_K_xxxxxxKxxx
A0A0C4WPX6	30	K	Kxxxxxxxxx_K_xxxxxxxxxx
A0A0C4WMU1	265	K	xxKxxxxxxx_K_xxxxxxxxxx
A0A0C4WJ83	22	K	xKxxxxxxxx_K_xxxxxxxxxx
A0A0C4WS58	483	K	xxxxKxxxxx_K_xxxxxxxxxx
A0A0C4WPD0	147	K	xxxxxxxxxx_K_xxxxxxKxxx
A0A0C4WIS3	15	K	xxxxxxxxxx_K_xxxxxRxxxx
A0A0C4WNS8	260	K	xxxxKxxxxx_K_xxxxxxxxxx
A0A0C4WJQ6	36	K	xxxxxxxxxx_K_xxxxxxxKxx
A0A0C4WI98	268	K	xxxxKxxxxx_K_xxxxxxxxxx
A0A0C4WVL5	27	K	xxxxxxxxxx_K_xxxxxxxKxx
A0A0C4WTR8	69	K	xxxKxxxxxx_K_xxxxxxxxxx
A0A0C4WQD8	2	K	xxxxxxxxxx_K_xxxxxxKxxx
A0A0C4WQC6	87	K	xxxxxxxxxx_K_xxxxxxKxxx
A0A0C4WHX0	81	K	xxxxKxxxxx_K_xxxxxxxxxx
A0A0C4WNK6	197	K	Kxxxxxxxxx_K_xxxxxxxxxx
A0A0C4WTK3	179	K	xxxxxxxxxx_K_xxxxxxxKxx
A0A0C4WUX3	252	K	xxxxxxxxxx_K_xxxxxxxKxx
A0A0C4WJE2	40	K	xxxxxxxxxx_K_xxxxxxxKxx
A0A0C4WHV1	123	K	xxxxxxxxxx_K_xxxxxxxKxx
A0A0C4WNA4	341	K	xxxxxxxxxx_K_xxxxxxxxKx
A0A0C4WUY5	3	K	xxxxxxxxxx_K_xxxxxxKxxx
A0A0C4WL15	247	K	xxxxxxxxxx_K_xxxxxxxKxx
A0A0C4WKT0	209	K	xxxKxxxxxx_K_xxxxxxxxxx
A0A0C4WR29	52	K	xxxxxxxxxx_K_xxxxxRxxxx
A0A0C4WKS1	88	K	xKxxxxxxxx_K_xxxxxxxxxx
A0A0C4WTE5	106	K	xxKxxxxxxx_K_xxxxxxxxxx
A0A0C4WN31	479	K	xxxxxxxxxx_K_xxxxxxxKxx
A0A0C4WTE1	54	K	Kxxxxxxxxx_K_xxxxxxxxxx
A0A0C4WJZ6	22	K	xxxxxxxxxx_K_xxxxxxxxKx
A0A0C4WQD0	18	K	xxxxxxxxxx_K_xxxxxxKxxx
A0A0C4WMH1	129	K	xxKxxxxxxx_K_xxxxxxxxxx
A0A0C4WU84	774	K	xxxKxxxxxx_K_xxxxxxxxxx
A0A0C4WGW8	284	K	xxxxxxxxxx_K_xxxxxxxKxx
A0A0C4WJD3	48	K	xxxKxxxxxx_K_xxxxxxxxxx
A0A0C4WQV3	858	K	xxxxxxxxxx_K_xxxxxRxxxx
A0A0C4WQD8	603	K	xxxxKxxxxx_K_xxxxxxxxxx
A0A0C4WRZ5	194	K	xxxxxxxxxx_K_xxxxxxxxKx
A0A0C4WIU4	142	K	Kxxxxxxxxx_K_xxxxxxxxxx
A0A0C4WLD3	228	K	xxxxxxxxxx_K_xxxxxxKxxx
A0A0C4WK48	258	K	xxxKxxxxxx_K_xxxxxxxxxx
A0A0C4WN58	146	K	xxxxxxxxxx_K_xxxxxxxxKx
A0A0C4WGX5	39	K	xxxxxxxxxx_K_xxxxxxxxKx
A0A0C4WIT7	107	K	xxxxxxxxxx_K_xxxxxRxxxx
A0A0C4WGC4	575	K	xxxxxxxxxx_K_xxxxxxKxxx
A0A0C4WIK2	520	K	xxxxxxxxxx_K_xxxxxxxKxx
A0A0C4WK21	72	K	Kxxxxxxxxx_K_xxxxxxxxxx
A0A0C4WJ31	120	K	xxxxxxxxxx_K_xxxxxxxxKx
A0A0C4WQ89	45	K	xxxKxxxxxx_K_xxxxxxxxxx
A0A0C4WP63	88	K	Kxxxxxxxxx_K_xxxxxxxxxx
A0A0C4WHH5	56	K	xxKxxxxxxx_K_xxxxxxxxxx
A0A0C4WQ29	168	K	xxxxxxxxxx_K_xxxxxxKxxx
A0A0C4WG60	351	K	xxKxxxxxxx_K_xxxxxxxxxx
A0A0C4WIV2	30	K	xxxKxxxxxx_K_xxxxxxxxxx
A0A0C4WIS8	151	K	xxxxxxxxxx_K_xxxxxxxKxx
A0A0C4WRZ4	563	K	xxxxxxxxxx_K_xxxxxRxxxx
A0A0C4WN26	67	K	xxxxxxxxxx_K_xxxxxxKxxx
A0A0C4WRH0	129	K	xxxxxxxxxx_K_xxxxxxxKxx
A0A0C4WIK2	363	K	xxxxxxxxxx_K_xxxxxxxxKx
A0A0C4WQ62	18	K	xxxxxxxxxx_K_xxxxxxKxxx
A0A0C4WTT9	103	K	xxxxxxxxxx_K_xxxxxxKxxx
A0A0C4WGW0	261	K	xxxxxxxxxx_K_xxxxxRxxxx
A0A0C4WP58	114	K	xxxxKxxxxx_K_xxxxxxxxxx
A0A0C4WRG6	196	K	xxxxKxxxxx_K_xxxxxxxxxx
A0A0C4WJU6	188	K	xxxxxxxxxx_K_xxxxxxxKxx
A0A0C4WH14	28	K	xxxKxxxxxx_K_xxxxxxxxxx
A0A0C4WKU2	91	K	Kxxxxxxxxx_K_xxxxxxxxxx
A0A0C4WUU3	754	K	xxKxxxxxxx_K_xxxxxxxxxx
A0A0C4WLB1	87	K	xxKxxxxxxx_K_xxxxxxxxxx
A0A0C4WS15	415	K	xxxKxxxxxx_K_xxxxxxxxxx
A0A0C4WRH0	137	K	xxKxxxxxxx_K_xxxxxxxxxx
A0A0C4WTK3	674	K	xxxKxxxxxx_K_xxxxxxxxxx
A0A0C4WKZ4	133	K	xxxxxxxxxx_K_xxxxxxKxxx
A0A0C4WRG5	217	K	xxxxxxxxxx_K_xxxxxxxKxx
A0A0C4WH55	66	K	Kxxxxxxxxx_K_xxxxxxxxxx
A0A0C4WII7	734	K	xxxxxxxxxx_K_xxxxxxxKxx
A0A0C4WPU3	71	K	xxxxxxxxxx_K_xxxxxxxKxx
A0A0C4WPT4	254	K	xxxxxxxxxx_K_xxxxxRxxxx
A0A0C4WQP1	22	K	xxxKxxxxxx_K_xxxxxxxxxx
A0A0C4WPW2	759	K	Kxxxxxxxxx_K_xxxxxxxxxx
A0A0C4WTE6	341	K	xxxKxxxxxx_K_xxxxxxxxxx
A0A0C4WH09	211	K	xxxKxxxxxx_K_xxxxxxxxxx
A0A0C4WUU8	229	K	xxxKxxxxxx_K_xxxxxxxxxx
A0A0C4WUC0	182	K	xxKxxxxxxx_K_xxxxxxxxxx
A0A0C4WT80	195	K	xxxxKxxxxx_K_xxxxxxxxxx
A0A0C4WRZ5	1298	K	xxxxxxxxxx_K_xxxxxxKxxx
A0A0C4WGY6	151	K	xxxxxxxxxx_K_xxxxxxKxxx
A0A0C4WKC2	452	K	xxxxxxxxxx_K_xxxxxxxxKx
A0A0C4WRP9	1090	K	xxxKxxxxxx_K_xxxxxxxxxx
A0A0C4WMI6	205	K	xxxxxxxxxx_K_xxxxxxxKxx
A0A0C4WNJ1	286	K	xKxxxxxxxx_K_xxxxxxxxxx
A0A0C4WIW7	14	K	xxxxxxxxxx_K_xxxxxxxxKx
A0A0C4WQC0	33	K	xxxxxxxxxx_K_xxxxxxxKxx
A0A0C4WV43	396	K	xxxxxxxxxx_K_xxxxxRxxxx
A0A0C4WS06	112	K	Kxxxxxxxxx_K_xxxxxxxxxx
A0A0C4WSX5	272	K	xxxxxxxxxx_K_xxxxxxxKxx
A0A0C4WJZ6	148	K	xxxxxxxxxx_K_xxxxxxxKxx
A0A0C4WMY6	99	K	xxxKxxxxxx_K_xxxxxxxxxx
A0A0C4WR03	48	K	xxxxxxxxxx_K_xxxxxxKxxx
A0A0C4WUV7	42	K	xxKxxxxxxx_K_xxxxxxxxxx
A0A0C4WJU7	503	K	xxxxKxxxxx_K_xxxxxxxxxx
A0A0C4WK70	9	K	xxxKxxxxxx_K_xxxxxxxxxx
A0A0C4WRP9	850	K	xxxxxxxxxx_K_xxxxxxxKxx
A0A0C4WIH8	267	K	xxxxxxxxxx_K_xxxxxxKxxx
A0A0C4WGL8	31	K	xxxxxxxxxx_K_xxxxxxxKxx
A0A0C4WKI4	53	K	xxxxxxxxxx_K_xxxxxxKxxx
A0A0C4WRH0	236	K	xxxxxxxxxx_K_xxxxxxxxKx
A0A0C4WQE6	354	K	xxxKxxxxxx_K_xxxxxxxxxx
A0A0C4WVV1	501	K	xxxxxxxxxx_K_xxxxxxKxxx
A0A0C4WVV1	905	K	Kxxxxxxxxx_K_xxxxxxxxxx
A0A0C4WIM4	750	K	xxxxxxxxxx_K_xxxxxRxxxx
A0A0C4WU59	52	K	xxxxxxxxxx_K_xxxxxxKxxx
A0A0C4WIE9	199	K	xxxxKxxxxx_K_xxxxxxxxxx
A0A0C4WL39	90	K	xxxxKxxxxx_K_xxxxxxxxxx
A0A0C4WIQ3	95	K	Kxxxxxxxxx_K_xxxxxxxxxx
A0A0C4WHZ3	83	K	xxxxxxxxxx_K_xxxxxRxxxx
A0A0C4WLW9	191	K	xxxxxxxxxx_K_xxxxxRxxxx
A0A0C4WQ10	19	K	Kxxxxxxxxx_K_xxxxxxxxxx
A0A0C4WJI2	422	K	xxxxxxxxxx_K_xxxxxxKxxx
A0A0C4WQG5	93	K	xxxKxxxxxx_K_xxxxxxxxxx
A0A0C4WK03	10	K	xxxxxxxxxx_K_xxxxxxxxKx
A0A0C4WIQ3	54	K	xxxxxxxxxx_K_xxxxxRxxxx
A0A0C4WQB5	70	K	xxxKxxxxxx_K_xxxxxxxxxx
A0A0C4WSI9	586	K	xxKxxxxxxx_K_xxxxxxxxxx
A0A0C4WMM1	171	K	xxxxxxxxxx_K_xxxxxxxxKx
A0A0C4WTQ4	92	K	xxxxKxxxxx_K_xxxxxxxxxx
A0A0C4WQD8	953	K	xxxxxxxxxx_K_xxxxxRxxxx
A0A0C4WK71	175	K	xxxxxxxxxx_K_xxxxxRxxxx
A0A0C4WSH7	152	K	Kxxxxxxxxx_K_xxxxxxxxxx
A0A0C4WQC2	61	K	xxxxKxxxxx_K_xxxxxxxxxx
A0A0C4WTN5	393	K	xxxxKxxxxx_K_xxxxxxxxxx
A0A0C4WNZ0	73	K	xxxxxxxxxx_K_xxxxxxxKxx
A0A0C4WID3	216	K	xxxxxxxxxx_K_xxxxxRxxxx
A0A0C4WMU1	113	K	xxxKxxxxxx_K_xxxxxxxxxx
A0A0C4WIW7	24	K	xxxKxxxxxx_K_xxxxxxxxxx
A0A0C4WJR3	527	K	xxKxxxxxxx_K_xxxxxxxxxx
A0A0C4WQD4	60	K	xxKxxxxxxx_K_xxxxxxxxxx
A0A0C4WML6	83	K	xxxKxxxxxx_K_xxxxxxxxxx
A0A0C4WM01	462	K	xxxxxxxxxx_K_xxxxxxxxKx
A0A0C4WM60	17	K	xxKxxxxxxx_K_xxxxxxxxxx
A0A0C4WL76	126	K	xxxxKxxxxx_K_xxxxxxxxxx
A0A0C4WUV7	65	K	xxxKxxxxxx_K_xxxxxxxxxx
A0A0C4WNX3	165	K	xxxxxxxxxx_K_xxxxxxKxxx
A0A0C4WJ87	10	K	xxxxKxxxxx_K_xxxxxxxxxx
A0A0C4WVU4	19	K	xxxKxxxxxx_K_xxxxxxxxxx
A0A0C4WQB7	272	K	xxxKxxxxxx_K_xxxxxxxxxx
A0A0C4WVX7	596	K	xxxxxxxxxx_K_xxxxxRxxxx
A0A0C4WIS2	587	K	xxKxxxxxxx_K_xxxxxxxxxx
A0A0C4WM16	106	K	Kxxxxxxxxx_K_xxxxxxxxxx
A0A0C4WFS8	55	K	xxxxxxxxxx_K_xxxxxxKxxx
A0A0C4WQ47	48	K	Kxxxxxxxxx_K_xxxxxxxxxx
A0A0C4WTV9	134	K	xxxKxxxxxx_K_xxxxxxxxxx
A0A0C4WKT3	629	K	xxxxKxxxxx_K_xxxxxxxxxx
A0A0C4WIB4	493	K	xxxxxxxxxx_K_xxxxxxxKxx
A0A0C4WLY6	59	K	xxKxxxxxxx_K_xxxxxxxxxx
A0A0C4WJV8	370	K	Kxxxxxxxxx_K_xxxxxxxxxx
A0A0C4WNA8	150	K	xxxxxxxxxx_K_xxxxxxKxxx
A0A0C4WQD8	789	K	xxKxxxxxxx_K_xxxxxxxxxx
A0A0C4WMQ5	175	K	xKxxxxxxxx_K_xxxxxxxxxx
A0A0C4WQC0	22	K	xxxxxxxxxx_K_xxxxxxxxKx
A0A0C4WQJ8	5	K	xxxxxxxxxx_K_xxxxxxKxxx
A0A0C4WQT7	562	K	Kxxxxxxxxx_K_xxxxxxxxxx
A0A0C4WV31	49	K	xxxKxxxxxx_K_xxxxxxxxxx
A0A0C4WR19	95	K	xxxxxxxxxx_K_xxxxxxxxKx
A0A0C4WPY5	221	K	xKxxxxxxxx_K_xxxxxxxxxx
A0A0C4WLP4	206	K	xxxxxxxxxx_K_xxxxxRxxxx
A0A0C4WQ10	30	K	xxxxxxxxxx_K_xxxxxxxKxx
A0A0C4WNU6	822	K	Kxxxxxxxxx_K_xxxxxxxxxx
A0A0C4WLX8	230	K	xxxxxxxxxx_K_xxxxxxxKxx
A0A0C4WQR9	179	K	xxxxxxxxxx_K_xxxxxxKxxx
A0A0C4WGK0	465	K	xxxxxxxxxx_K_xxxxxxxKxx
A0A0C4WRB3	224	K	xxxxxxxxxx_K_xxxxxxKxxx
A0A0C4WUQ1	185	K	xxxxxxxxxx_K_xxxxxRxxxx
A0A0C4WMU7	347	K	xxxxxxxxxx_K_xxxxxxKxxx
A0A0C4WP48	51	K	xxxKxxxxxx_K_xxxxxxxxxx
A0A0C4WRQ8	71	K	xxxxxxxxxx_K_xxxxxxxKxx
A0A0C4WM01	115	K	xxxxxxxxxx_K_xxxxxxxKxx
A0A0C4WGZ4	3	K	xxxxxxxxxx_K_xxxxxRxxxx
A0A0C4WQW1	257	K	xxxxxxxxxx_K_xxxxxxxxKx
A0A0C4WNJ4	87	K	xxxxxxxxxx_K_xxxxxxKxxx
A0A0C4WQF9	26	K	xxKxxxxxxx_K_xxxxxxxxxx
A0A0C4WFU1	22	K	xxKxxxxxxx_K_xxxxxxxxxx
A0A0C4WNU6	19	K	xxxxKxxxxx_K_xxxxxxxxxx
A0A0C4WQG0	233	K	xxKxxxxxxx_K_xxxxxxxxxx
A0A0C4WRN8	580	K	xxxxxxxxxx_K_xxxxxRxxxx
A0A0C4WTA8	147	K	xxKxxxxxxx_K_xxxxxxxxxx
A0A0C4WXX2	199	K	xxxKxxxxxx_K_xxxxxxxxxx
A0A0C4WM70	34	K	xxxKxxxxxx_K_xxxxxxxxxx
A0A0C4WM01	374	K	xxxxxxxxxx_K_xxxxxRxxxx
A0A0C4WK09	260	K	xxxxxxxxxx_K_xxxxxxKxxx
A0A0C4WJM1	23	K	xxxxxxxxxx_K_xxxxxxKxxx
A0A0C4WNZ3	246	K	xxxKxxxxxx_K_xxxxxxxxxx
A0A0C4WHT4	262	K	xxxxKxxxxx_K_xxxxxxxxxx
A0A0C4WUJ1	355	K	xxxxxxxxxx_K_xxxxxxKxxx
A0A0C4WHW0	291	K	xxxxxxxxxx_K_xxxxxxKxxx
A0A0C4WRQ3	63	K	xxxxxxxxxx_K_xxxxxxKxxx
A0A0C4WSW7	149	K	xxxxKxxxxx_K_xxxxxxxxxx
A0A0C4WVH2	292	K	xxxKxxxxxx_K_xxxxxxxxxx
A0A0C4WKN7	318	K	Kxxxxxxxxx_K_xxxxxxxxxx
A0A0C4WI98	327	K	xxxxxxxxxx_K_xxxxxxxKxx
A0A0C4WIB4	382	K	xxKxxxxxxx_K_xxxxxxxxxx
A0A0C4WGK0	225	K	xxxxxxxxxx_K_xxxxxxxxKx
A0A0C4WNY3	156	K	xxxxxxxxxx_K_xxxxxxKxxx
A0A0C4WPE4	897	K	Kxxxxxxxxx_K_xxxxxxxxxx
A0A0C4WID3	139	K	xxxxxxxxxx_K_xxxxxxxxKx
A0A0C4WKR6	73	K	xxxxxxxxxx_K_xxxxxxxxKx
A0A0C4WJ13	210	K	xxxxxxxxxx_K_xxxxxxKxxx
A0A0C4WV31	65	K	xxxxKxxxxx_K_xxxxxxxxxx
A0A0C4WQG5	79	K	xxxxxxxxxx_K_xxxxxxKxxx
A0A0C4WVX7	214	K	xxxxxxxxxx_K_xxxxxRxxxx
A0A0C4WGC4	340	K	xxxxxxxxxx_K_xxxxxxxxKx
A0A0C4WGZ4	372	K	xxxxxxxxxx_K_xxxxxxxKxx
A0A0C4WS49	633	K	xKxxxxxxxx_K_xxxxxxxxxx
A0A0C4WKW1	169	K	xxxxxxxxxx_K_xxxxxxxxKx
A0A0C4WTV4	29	K	xxKxxxxxxx_K_xxxxxxxxxx
A0A0C4WQ79	340	K	xxxxxxxxxx_K_xxxxxxxKxx
A0A0C4WQ46	259	K	xxKxxxxxxx_K_xxxxxxxxxx
A0A0C4WFS8	142	K	xxxxxxxxxx_K_xxxxxxKxxx
A0A0C4WMY9	48	K	xxxxxxxxxx_K_xxxxxRxxxx
A0A0C4WMV9	142	K	xxxxxxxxxx_K_xxxxxRxxxx
A0A0C4WKE8	210	K	xxxxKxxxxx_K_xxxxxxxxxx
A0A0C4WPY9	43	K	xxxxxxxxxx_K_xxxxxRxxxx
A0A0C4WJI2	9	K	xxxxKxxxxx_K_xxxxxxxxxx
A0A0C4WJH8	171	K	xxxxxxxxxx_K_xxxxxxKxxx
A0A0C4WMQ5	254	K	xxxxxxxxxx_K_xxxxxRxxxx
A0A0C4WWB6	203	K	xxxKxxxxxx_K_xxxxxxxxxx
A0A0C4WJW9	129	K	Kxxxxxxxxx_K_xxxxxxxxxx
A0A0C4WPS4	73	K	xKxxxxxxxx_K_xxxxxxxxxx
A0A0C4WNX3	574	K	xxxxxxxxxx_K_xxxxxRxxxx
A0A0C4WIY0	202	K	xxxxxxxxxx_K_xxxxxxxKxx
A0A0C4WIK2	528	K	xxxxxxxxxx_K_xxxxxxxKxx
A0A0C4WGN1	195	K	xxxxxxxxxx_K_xxxxxxKxxx
A0A0C4WVL5	35	K	xxKxxxxxxx_K_xxxxxxxxxx
A0A0C4WJ46	80	K	Kxxxxxxxxx_K_xxxxxxxxxx
A0A0C4WKU7	11	K	xxKxxxxxxx_K_xxxxxxxxxx
A0A0C4WKD6	252	K	xxxKxxxxxx_K_xxxxxxxxxx
A0A0C4WTV9	102	K	xxKxxxxxxx_K_xxxxxxxxxx
A0A0C4WPI8	270	K	Kxxxxxxxxx_K_xxxxxxxxxx
A0A0C4WU06	67	K	xKxxxxxxxx_K_xxxxxxxxxx
A0A0C4WLW6	49	K	Kxxxxxxxxx_K_xxxxxxxxxx
A0A0C4WII7	341	K	xxxxxxxxxx_K_xxxxxxKxxx
A0A0C4WLX8	234	K	xxKxxxxxxx_K_xxxxxxxxxx
A0A0C4WMT4	57	K	Kxxxxxxxxx_K_xxxxxxxxxx
A0A0C4WIW7	17	K	xxxxxxxxxx_K_xxxxxxKxxx
A0A0C4WVA9	151	K	xxKxxxxxxx_K_xxxxxxxxxx
A0A0C4WKL8	15	K	xxKxxxxxxx_K_xxxxxxxxxx
A0A0C4WJD3	35	K	xxKxxxxxxx_K_xxxxxxxxxx
A0A0C4WPR7	58	K	xxxxxxxxxx_K_xxxxxxKxxx
A0A0C4WNX3	380	K	xxxxxxxxxx_K_xxxxxxKxxx
A0A0C4WIB6	48	K	xxKxxxxxxx_K_xxxxxxxxxx
A0A0C4WNN2	310	K	xxxKxxxxxx_K_xxxxxxxxxx
A0A0C4WVV1	963	K	xxKxxxxxxx_K_xxxxxxxxxx
A0A0C4WW65	81	K	xxxxxxxxxx_K_xxxxxRxxxx
A0A0C4WPU6	14	K	xxxKxxxxxx_K_xxxxxxxxxx
A0A0C4WL15	46	K	xKxxxxxxxx_K_xxxxxxxxxx
A0A0C4WMI6	213	K	xxKxxxxxxx_K_xxxxxxxxxx
A0A0C4WMS3	93	K	xxKxxxxxxx_K_xxxxxxxxxx
A0A0C4WJP3	133	K	xxxKxxxxxx_K_xxxxxxxxxx
A0A0C4WTV4	34	K	xxxxxxxxxx_K_xxxxxxKxxx
A0A0C4WPC2	550	K	xxxxxxxxxx_K_xxxxxxxKxx
A0A0C4WQP1	112	K	xKxxxxxxxx_K_xxxxxxxxxx
A0A0C4WQB7	265	K	xxxxxxxxxx_K_xxxxxxKxxx
A0A0C4WQS4	54	K	xxxKxxxxxx_K_xxxxxxxxxx
A0A0C4WP19	89	K	Kxxxxxxxxx_K_xxxxxxxxxx
A0A0C4WJZ7	50	K	xxxxxxxxxx_K_xxxxxRxxxx
A0A0C4WNL8	71	K	xxxxxxxxxx_K_xxxxxxKxxx
A0A0C4WNS9	375	K	xxxKxxxxxx_K_xxxxxxxxxx
A0A0C4WP89	97	K	xKxxxxxxxx_K_xxxxxxxxxx
A0A0C4WRC5	325	K	xxxKxxxxxx_K_xxxxxxxxxx
A0A0C4WLB2	10	K	xxxxxxxxxx_K_xxxxxRxxxx
A0A0C4WJQ7	246	K	xxxxxxxxxx_K_xxxxxxKxxx
A0A0C4WMV1	251	K	xxxKxxxxxx_K_xxxxxxxxxx
A0A0C4WGQ7	330	K	xxxxxxxxxx_K_xxxxxxxKxx
A0A0C4WLH8	105	K	xxxxxxxxxx_K_xxxxxxKxxx
A0A0C4WTA6	154	K	xxKxxxxxxx_K_xxxxxxxxxx
A0A0C4WRD3	531	K	xxxxxxxxxx_K_xxxxxxxKxx
A0A0C4WJR0	77	K	xxxxxxxxxx_K_xxxxxxxxKx
A0A0C4WWI9	181	K	xxxxxxxxxx_K_xxxxxxxxKx
A0A0C4WMS2	39	K	Kxxxxxxxxx_K_xxxxxxxxxx
A0A0C4WU93	1097	K	xxxxxxxxxx_K_xxxxxxxKxx
A0A0C4WHV1	131	K	xxKxxxxxxx_K_xxxxxxxxxx
A0A0C4WIK2	117	K	xxKxxxxxxx_K_xxxxxxxxxx
A0A0C4WLU6	436	K	xxxxxxxxxx_K_xxxxxRxxxx
A0A0C4WU59	497	K	xxKxxxxxxx_K_xxxxxxxxxx
A0A0C4WNU6	149	K	xKxxxxxxxx_K_xxxxxxxxxx
A0A0C4WK63	130	K	xxxxxxxxxx_K_xxxxxxKxxx
A0A0C4WUC0	19	K	xxxxxxxxxx_K_xxxxxxKxxx
A0A0C4WQI2	320	K	Kxxxxxxxxx_K_xxxxxxxxxx
A0A0C4WJT4	17	K	xxxKxxxxxx_K_xxxxxxxxxx
A0A0C4WMQ3	20	K	xxxxxxxxxx_K_xxxxxRxxxx
A0A0C4WSI9	39	K	xxxxKxxxxx_K_xxxxxxxxxx
A0A0C4WVW6	267	K	xxxxxxxxxx_K_xxxxxxKxxx
A0A0C4WQT5	133	K	xxxKxxxxxx_K_xxxxxxxxxx
A0A0C4WN41	56	K	xxxxxxxxxx_K_xxxxxRxxxx
A0A0C4WJ98	344	K	xxxxKxxxxx_K_xxxxxxxxxx
A0A0C4WVU0	80	K	xxxxxxxxxx_K_xxxxxxKxxx
A0A0C4WH55	418	K	xxxxxxxxxx_K_xxxxxRxxxx
A0A0C4WKX7	111	K	Kxxxxxxxxx_K_xxxxxxxxxx
A0A0C4WQ41	640	K	xKxxxxxxxx_K_xxxxxxxxxx
A0A0C4WRL7	432	K	xxxKxxxxxx_K_xxxxxxxxxx
A0A0C4WQ05	91	K	xxxxxxxxxx_K_xxxxxRxxxx
A0A0C4WNR7	30	K	xxxxKxxxxx_K_xxxxxxxxxx
A0A0C4WK63	220	K	xxxxxxxxxx_K_xxxxxxKxxx
A0A0C4WQL6	231	K	xKxxxxxxxx_K_xxxxxxxxxx
A0A0C4WHT6	202	K	xxxxKxxxxx_K_xxxxxxxxxx
A0A0C4WUY1	91	K	xxxxKxxxxx_K_xxxxxxxxxx
A0A0C4WR87	175	K	xxxxxxxxxx_K_xxxxxxxxKx
A0A0C4WM72	66	K	xxKxxxxxxx_K_xxxxxxxxxx
A0A0C4WTD5	251	K	xxxxKxxxxx_K_xxxxxxxxxx
A0A0C4WQT5	66	K	xxxxxxxxxx_K_xxxxxxxKxx
A0A0C4WQ02	90	K	xxxxxxxxxx_K_xxxxxxxKxx
A0A0C4WKZ0	72	K	Kxxxxxxxxx_K_xxxxxxxxxx
A0A0C4WPS3	711	K	xxKxxxxxxx_K_xxxxxxxxxx
A0A0C4WR01	381	K	xKxxxxxxxx_K_xxxxxxxxxx
A0A0C4WKS1	32	K	xxxxxxxxxx_K_xxxxxxKxxx
A0A0C4WRP7	367	K	xxxxxxxxxx_K_xxxxxxKxxx
A0A0C4WK70	12	K	Kxxxxxxxxx_K_xxxxxxxxxx
A0A0C4WTP4	80	K	Kxxxxxxxxx_K_xxxxxxxxxx
A0A0C4WGN1	202	K	xxxKxxxxxx_K_xxxxxxxxxx
A0A0C4WJF4	6	K	xxxxxxxxxx_K_xxxxxxxxKx
A0A0C4WKC2	329	K	xxxxxxxxxx_K_xxxxxRxxxx
A0A0C4WUC9	147	K	xxKxxxxxxx_K_xxxxxxxxxx
A0A0C4WNK8	29	K	xxKxxxxxxx_K_xxxxxxxxxx
A0A0C4WVY5	100	K	xxxxKxxxxx_K_xxxxxxxxxx
A0A0C4WN19	306	K	xxxxKxxxxx_K_xxxxxxxxxx
A0A0C4WMI6	72	K	xxxxxxxxxx_K_xxxxxxxKxx
A0A0C4WJZ2	224	K	xxxxxxxxxx_K_xxxxxRxxxx
A0A0C4WP28	443	K	xKxxxxxxxx_K_xxxxxxxxxx
A0A0C4WLH5	191	K	xxxxxxxxxx_K_xxxxxxxKxx
A0A0C4WIR3	50	K	xxKxxxxxxx_K_xxxxxxxxxx
A0A0C4WGZ6	301	K	xKxxxxxxxx_K_xxxxxxxxxx
A0A0C4WVX7	694	K	xxxxxxxxxx_K_xxxxxxxKxx
A0A0C4WQT7	681	K	xxxxxxxxxx_K_xxxxxxKxxx
A0A0C4WL17	68	K	xxxxxxxxxx_K_xxxxxRxxxx
A0A0C4WJ46	13	K	Kxxxxxxxxx_K_xxxxxxxxxx
A0A0C4WR03	83	K	xxxxxxxxxx_K_xxxxxxxKxx
A0A0C4WJ13	203	K	xxxxxxxxxx_K_xxxxxxKxxx
A0A0C4WJQ9	56	K	xxxxxxxxxx_K_xxxxxRxxxx
A0A0C4WWD4	319	K	Kxxxxxxxxx_K_xxxxxxxxxx
A0A0C4WRJ9	47	K	xxxxxxxxxx_K_xxxxxRxxxx
A0A0C4WH44	73	K	xxxKxxxxxx_K_xxxxxxxxxx
A0A0C4WUA7	140	K	xxxxxxxxxx_K_xxxxxxxKxx
A0A0C4WLW7	43	K	xxKxxxxxxx_K_xxxxxxxxxx
A0A0C4WMQ1	59	K	Kxxxxxxxxx_K_xxxxxxxxxx
A0A0C4WW04	385	K	xKxxxxxxxx_K_xxxxxxxxxx
A0A0C4WIF5	183	K	xxxxxxxxxx_K_xxxxxxKxxx
A0A0C4WGK0	80	K	xxxxKxxxxx_K_xxxxxxxxxx
A0A0C4WJT2	15	K	xxKxxxxxxx_K_xxxxxxxxxx
A0A0C4WJQ7	253	K	xxxKxxxxxx_K_xxxxxxxxxx
A0A0C4WSX0	616	K	xxxKxxxxxx_K_xxxxxxxxxx
A0A0C4WQR9	227	K	xxxxxxxxxx_K_xxxxxxxKxx
A0A0C4WGC4	397	K	xxxKxxxxxx_K_xxxxxxxxxx
A0A0C4WLH1	399	K	xxxxxxxxxx_K_xxxxxRxxxx
A0A0C4WTF6	54	K	xxxxxxxxxx_K_xxxxxRxxxx
A0A0C4WKH2	219	K	xxxxxxxxxx_K_xxxxxxKxxx
A0A0C4WHC8	367	K	xxxxxxxxxx_K_xxxxxxKxxx
A0A0C4WLD3	220	K	xxxxxxxxxx_K_xxxxxxxKxx
A0A0C4WVZ7	28	K	Kxxxxxxxxx_K_xxxxxxxxxx
A0A0C4WPD0	118	K	xxxxxxxxxx_K_xxxxxxKxxx
A0A0C4WLP0	5	K	xxxxxxxxxx_K_xxxxxxxKxx
A0A0C4WQ64	448	K	xxxxKxxxxx_K_xxxxxxxxxx
A0A0C4WNS5	59	K	xxxxxxxxxx_K_xxxxxRxxxx
A0A0C4WJS4	275	K	xxKxxxxxxx_K_xxxxxxxxxx
A0A0C4WUQ1	287	K	xxxKxxxxxx_K_xxxxxxxxxx
A0A0C4WTQ1	257	K	xxxxxxxxxx_K_xxxxxxKxxx
A0A0C4WMQ1	16	K	xxxxKxxxxx_K_xxxxxxxxxx
A0A0C4WQT7	420	K	xxKxxxxxxx_K_xxxxxxxxxx
A0A0C4WP89	387	K	xxxKxxxxxx_K_xxxxxxxxxx
A0A0C4WP19	105	K	xxxxxxxxxx_K_xxxxxxxxKx
A0A0C4WMC9	183	K	xxxxxxxxxx_K_xxxxxxKxxx
A0A0C4WPS4	114	K	xxKxxxxxxx_K_xxxxxxxxxx
A0A0C4WJV0	102	K	xxxxxxxxxx_K_xxxxxxKxxx
A0A0C4WUV7	277	K	xxxxxxxxxx_K_xxxxxxxxKx
A0A0C4WRQ3	76	K	xxxxxxxxxx_K_xxxxxxxKxx
A0A0C4WHH5	368	K	xxKxxxxxxx_K_xxxxxxxxxx
A0A0C4WGC4	124	K	xxKxxxxxxx_K_xxxxxxxxxx
A0A0C4WM90	136	K	xxxxKxxxxx_K_xxxxxxxxxx
A0A0C4WKP5	287	K	xxxxxxxxxx_K_xxxxxxxxKx
A0A0C4WRG6	48	K	xxKxxxxxxx_K_xxxxxxxxxx
A0A0C4WN08	27	K	xxxKxxxxxx_K_xxxxxxxxxx
A0A0C4WIG8	32	K	xxxxxxxxxx_K_xxxxxxxKxx
A0A0C4WHH5	67	K	xxxxxxxxxx_K_xxxxxxKxxx
A0A0C4WM90	166	K	xxxxxxxxxx_K_xxxxxxxKxx
A0A0C4WQ46	811	K	xxxxxxxxxx_K_xxxxxxxKxx
A0A0C4WGM5	288	K	xKxxxxxxxx_K_xxxxxxxxxx
A0A0C4WPS3	1306	K	xxxxKxxxxx_K_xxxxxxxxxx
A0A0C4WSY7	300	K	xxxxKxxxxx_K_xxxxxxxxxx
A0A0C4WP58	124	K	Kxxxxxxxxx_K_xxxxxxxxxx
A0A0C4WLY6	396	K	xxxxxxxxxx_K_xxxxxxxxKx
A0A0C4WWI9	145	K	xxxxxxxxxx_K_xxxxxxKxxx
A0A0C4WP11	82	K	xKxxxxxxxx_K_xxxxxxxxxx
A0A0C4WKN1	238	K	xxxKxxxxxx_K_xxxxxxxxxx
A0A0C4WGY6	158	K	xxxKxxxxxx_K_xxxxxxxxxx
A0A0C4WP16	193	K	xxxxxxxxxx_K_xxxxxxxxKx
A0A0C4WJV8	411	K	xxxxxxxxxx_K_xxxxxxxKxx
A0A0C4WRC5	272	K	xxxxxxxxxx_K_xxxxxxxKxx
A0A0C4WIV7	7	K	xxxxxxxxxx_K_xxxxxxxxKx
A0A0C4WH44	37	K	xxxxxxxxxx_K_xxxxxxxKxx
A0A0C4WP89	215	K	xxxxxxxxxx_K_xxxxxRxxxx
A0A0C4WJ98	468	K	xxxxxxxxxx_K_xxxxxRxxxx
A0A0C4WQB5	63	K	xxxxxxxxxx_K_xxxxxxKxxx
A0A0C4WRK8	10	K	xxxKxxxxxx_K_xxxxxxxxxx
A0A0C4WW07	47	K	xKxxxxxxxx_K_xxxxxxxxxx
A0A0C4WKI6	145	K	xxxKxxxxxx_K_xxxxxxxxxx
A0A0C4WP54	141	K	xxxKxxxxxx_K_xxxxxxxxxx
A0A0C4WS72	464	K	xxxxKxxxxx_K_xxxxxxxxxx
A0A0C4WSY1	530	K	xxxxxxxxxx_K_xxxxxxxxKx
A0A0C4WUV5	113	K	xKxxxxxxxx_K_xxxxxxxxxx
A0A0C4WP56	203	K	xxxxxxxxxx_K_xxxxxRxxxx
A0A0C4WIE9	84	K	xxxxxxxxxx_K_xxxxxxKxxx
A0A0C4WRL3	93	K	xxxKxxxxxx_K_xxxxxxxxxx
A0A0C4WP89	243	K	xxxxxxxxxx_K_xxxxxRxxxx
A0A0C4WVV1	1045	K	xxxxxxxxxx_K_xxxxxxKxxx
A0A0C4WGX5	35	K	xxxxxxxxxx_K_xxxxxxxxKx
A0A0C4WLP0	294	K	xxKxxxxxxx_K_xxxxxxxxxx
A0A0C4WGX3	78	K	Kxxxxxxxxx_K_xxxxxxxxxx
A0A0C4WT90	158	K	xKxxxxxxxx_K_xxxxxxxxxx
A0A0C4WK51	77	K	xxxxxxxxxx_K_xxxxxRxxxx
A0A0C4WT63	77	K	xxxxKxxxxx_K_xxxxxxxxxx
A0A0C4WHH5	382	K	xxxxxxxxxx_K_xxxxxxKxxx
A0A0C4WIZ4	149	K	xxxxxxxxxx_K_xxxxxxKxxx
A0A0C4WPC2	260	K	xxxxxxxxxx_K_xxxxxxxKxx
A0A0C4WK28	166	K	xxxxxxxxxx_K_xxxxxxxKxx
A0A0C4WQD8	213	K	xxxxxxxxxx_K_xxxxxxxxKx
A0A0C4WWV8	110	K	xxxxxxxxxx_K_xxxxxxxxKx
A0A0C4WJ13	217	K	xxxKxxxxxx_K_xxxxxxxxxx
A0A0C4WK81	780	K	xxxxKxxxxx_K_xxxxxxxxxx
A0A0C4WN84	147	K	xxKxxxxxxx_K_xxxxxxxxxx
A0A0C4WVR5	27	K	xKxxxxxxxx_K_xxxxxxxxxx
A0A0C4WJU7	559	K	xxxKxxxxxx_K_xxxxxxxxxx
A0A0C4WKH2	150	K	xxxxxxxxxx_K_xxxxxxKxxx
A0A0C4WQ64	116	K	xxxxxxxxxx_K_xxxxxxxKxx
A0A0C4WQB3	40	K	Kxxxxxxxxx_K_xxxxxxxxxx
A0A0C4WK38	105	K	xxxxxxxxxx_K_xxxxxxxxKx
A0A0C4WN57	38	K	xxxxxxxxxx_K_xxxxxRxxxx
A0A0C4WJQ3	129	K	xxxKxxxxxx_K_xxxxxxxxxx
A0A0C4WRB7	55	K	xxxxKxxxxx_K_xxxxxxxxxx
A0A0C4WLP4	92	K	xxxxxxxxxx_K_xxxxxRxxxx
A0A0C4WN06	253	K	xKxxxxxxxx_K_xxxxxxxxxx
A0A0C4WML6	53	K	xxxKxxxxxx_K_xxxxxxxxxx
A0A0C4WP96	267	K	xKxxxxxxxx_K_xxxxxxxxxx
A0A0C4WKQ0	198	K	xxxxxxxxxx_K_xxxxxxxKxx
A0A0C4WPC2	134	K	Kxxxxxxxxx_K_xxxxxxxxxx
A0A0C4WKF9	188	K	xxxxKxxxxx_K_xxxxxxxxxx
A0A0C4WR48	54	K	Kxxxxxxxxx_K_xxxxxxxxxx
A0A0C4WP04	99	K	xxxxxxxxxx_K_xxxxxxKxxx
A0A0C4WMC9	190	K	xxxKxxxxxx_K_xxxxxxxxxx
A0A0C4WGP6	4	K	xxxxxxxxxx_K_xxxxxxxxKx
A0A0C4WJZ6	31	K	xxKxxxxxxx_K_xxxxxxxxxx
A0A0C4WMC9	167	K	xxxxxxxxxx_K_xxxxxxxxKx
A0A0C4WLK8	32	K	xxxxxxxxxx_K_xxxxxxKxxx
A0A0C4WMV1	253	K	xxxxxxxxxx_K_xxxxxxxKxx
A0A0C4WT63	290	K	xxxxxxxxxx_K_xxxxxxxKxx
A0A0C4WQ47	86	K	xxKxxxxxxx_K_xxxxxxxxxx
A0A0C4WTN3	266	K	xxxxxxxxxx_K_xxxxxxKxxx
A0A0C4WP45	231	K	xxxKxxxxxx_K_xxxxxxxxxx
A0A0C4WM67	97	K	xxxxxxxxxx_K_xxxxxxxxKx
A0A0C4WML6	23	K	xxxKxxxxxx_K_xxxxxxxxxx
A0A0C4WFU4	189	K	xxxxKxxxxx_K_xxxxxxxxxx
A0A0C4WUU8	225	K	xxxxxxxxxx_K_xxxxxxxKxx
A0A0C4WTA6	156	K	Kxxxxxxxxx_K_xxxxxxxxxx
A0A0C4WKV5	148	K	xxxxKxxxxx_K_xxxxxxxxxx
A0A0C4WKM2	298	K	xxKxxxxxxx_K_xxxxxxxxxx
A0A0C4WNU9	193	K	xxKxxxxxxx_K_xxxxxxxxxx
A0A0C4WQC5	46	K	xxxKxxxxxx_K_xxxxxxxxxx
A0A0C4WJT8	35	K	xKxxxxxxxx_K_xxxxxxxxxx
A0A0C4WVR5	362	K	xxxxxxxxxx_K_xxxxxxxxKx
A0A0C4WTQ1	248	K	xxxxxxxxxx_K_xxxxxxxxKx
A0A0C4WTL5	189	K	xxxxxxxxxx_K_xxxxxxxxKx
A0A0C4WKP4	270	K	xxxxxxxxxx_K_xxxxxxxKxx
A0A0C4WQG5	150	K	xxxxxxxxxx_K_xxxxxRxxxx
A0A0C4WM65	304	K	Kxxxxxxxxx_K_xxxxxxxxxx
A0A0C4WU10	87	K	xxxxxxxxxx_K_xxxxxxxKxx
A0A0C4WTT7	196	K	Kxxxxxxxxx_K_xxxxxxxxxx
A0A0C4WQD8	1019	K	xKxxxxxxxx_K_xxxxxxxxxx
A0A0C4WIP9	297	K	xxxxKxxxxx_K_xxxxxxxxxx
A0A0C4WN52	117	K	xxxKxxxxxx_K_xxxxxxxxxx
A0A0C4WNR7	15	K	xxxxxxxxxx_K_xxxxxxxxKx
A0A0C4WGX3	41	K	xxKxxxxxxx_K_xxxxxxxxxx
A0A0C4WIW1	21	K	xxxxxxxxxx_K_xxxxxRxxxx
A0A0C4WJV0	109	K	xxxKxxxxxx_K_xxxxxxxxxx
A0A0C4WM71	190	K	Kxxxxxxxxx_K_xxxxxxxxxx
A0A0C4WJV8	868	K	xxxxxxxxxx_K_xxxxxxxKxx
A0A0C4WS75	299	K	xxxxxxxxxx_K_xxxxxxxKxx
A0A0C4WPA4	101	K	xxxKxxxxxx_K_xxxxxxxxxx
A0A0C4WHU7	776	K	xxxxxxxxxx_K_xxxxxxxKxx
A0A0C4WKT7	86	K	Kxxxxxxxxx_K_xxxxxxxxxx
A0A0C4WIM0	765	K	xxxKxxxxxx_K_xxxxxxxxxx
A0A0C4WUU3	226	K	xxxKxxxxxx_K_xxxxxxxxxx
A0A0C4WIN6	241	K	Kxxxxxxxxx_K_xxxxxxxxxx
A0A0C4WJQ7	18	K	xxxxxxxxxx_K_xxxxxxxxKx
A0A0C4WSH7	70	K	xKxxxxxxxx_K_xxxxxxxxxx
A0A0C4WQD8	96	K	xKxxxxxxxx_K_xxxxxxxxxx
A0A0C4WS58	307	K	xxKxxxxxxx_K_xxxxxxxxxx
A0A0C4WN31	480	K	xxxxxxxxxx_K_xxxxxxKxxx
A0A0C4WVV2	95	K	xxxxxxxxxx_K_xxxxxxKxxx
A0A0C4WN41	34	K	Kxxxxxxxxx_K_xxxxxxxxxx
A0A0C4WV60	418	K	xxxKxxxxxx_K_xxxxxxxxxx
A0A0C4WNC2	83	K	Kxxxxxxxxx_K_xxxxxxxxxx
A0A0C4WNR2	62	K	xxKxxxxxxx_K_xxxxxxxxxx
A0A0C4WLQ6	2284	K	Kxxxxxxxxx_K_xxxxxxxxxx
A0A0C4WR21	126	K	xxxKxxxxxx_K_xxxxxxxxxx
A0A0C4WVQ7	83	K	xxxKxxxxxx_K_xxxxxxxxxx
A0A0C4WQD8	1079	K	xxxxxxxxxx_K_xxxxxxKxxx
A0A0C4WIJ8	403	K	xxxxxxxxxx_K_xxxxxxKxxx
A0A0C4WIM1	69	K	xxxxxxxxxx_K_xxxxxxxxKx
A0A0C4WJR6	51	K	xxKxxxxxxx_K_xxxxxxxxxx
A0A0C4WNY3	141	K	xxxxxxxxxx_K_xxxxxRxxxx
A0A0C4WJR3	477	K	xxxxKxxxxx_K_xxxxxxxxxx
A0A0C4WRN1	10	K	xxxxxxxxxx_K_xxxxxxxxKx
A0A0C4WPB1	37	K	xxxKxxxxxx_K_xxxxxxxxxx
A0A0C4WQG9	56	K	Kxxxxxxxxx_K_xxxxxxxxxx
A0A0C4WM19	356	K	xxxxxxxxxx_K_xxxxxxxxKx
A0A0C4WM75	219	K	xxxKxxxxxx_K_xxxxxxxxxx
A0A0C4WHX3	52	K	Kxxxxxxxxx_K_xxxxxxxxxx
A0A0C4WIC6	234	K	xxxxxxxxxx_K_xxxxxxKxxx
A0A0C4WM01	161	K	xKxxxxxxxx_K_xxxxxxxxxx
A0A0C4WRL3	86	K	xxxxxxxxxx_K_xxxxxxKxxx
A0A0C4WGN6	585	K	xxxxxxxxxx_K_xxxxxRxxxx
A0A0C4WN13	223	K	xxxxxxxxxx_K_xxxxxxKxxx
A0A0C4WIB6	428	K	xKxxxxxxxx_K_xxxxxxxxxx
A0A0C4WKS7	282	K	xKxxxxxxxx_K_xxxxxxxxxx
A0A0C4WJU7	430	K	xxxxxxxxxx_K_xxxxxxKxxx
A0A0C4WJT8	133	K	xKxxxxxxxx_K_xxxxxxxxxx
A0A0C4WSV5	194	K	xxxxxxxxxx_K_xxxxxxKxxx
A0A0C4WHC8	841	K	xKxxxxxxxx_K_xxxxxxxxxx
A0A0C4WJF7	142	K	xxxxxxxxxx_K_xxxxxxxKxx
A0A0C4WRN8	71	K	xxxxxxxxxx_K_xxxxxxxKxx
A0A0C4WHR7	201	K	xxxxxxxxxx_K_xxxxxxKxxx
A0A0C4WRC5	348	K	xxxxKxxxxx_K_xxxxxxxxxx
A0A0C4WQD8	681	K	xxxxxxxxxx_K_xxxxxxKxxx
A0A0C4WLB9	584	K	xxKxxxxxxx_K_xxxxxxxxxx
A0A0C4WWB6	196	K	xxxxxxxxxx_K_xxxxxxKxxx
A0A0C4WIK2	158	K	xxKxxxxxxx_K_xxxxxxxxxx
A0A0C4WIB3	14	K	xxxxKxxxxx_K_xxxxxxxxxx
A0A0C4WRG5	378	K	xxxxxxxxxx_K_xxxxxxKxxx
A0A0C4WUU8	67	K	xKxxxxxxxx_K_xxxxxxxxxx
A0A0C4WWD4	440	K	xxxxxxxxxx_K_xxxxxRxxxx
A0A0C4WMY7	17	K	xxxxKxxxxx_K_xxxxxxxxxx
A0A0C4WSV3	251	K	xKxxxxxxxx_K_xxxxxxxxxx
A0A0C4WN41	15	K	xxxxxxxxxx_K_xxxxxxKxxx
A0A0C4WPZ2	139	K	xxxxKxxxxx_K_xxxxxxxxxx
A0A0C4WMQ5	209	K	xxxxxxxxxx_K_xxxxxxxxKx
A0A0C4WSX5	450	K	xxxKxxxxxx_K_xxxxxxxxxx
A0A0C4WKV1	33	K	xxxxxxxxxx_K_xxxxxxxxKx
A0A0C4WJQ7	551	K	xKxxxxxxxx_K_xxxxxxxxxx
A0A0C4WLP0	108	K	xxKxxxxxxx_K_xxxxxxxxxx
A0A0C4WGN6	521	K	Kxxxxxxxxx_K_xxxxxxxxxx
A0A0C4WIP3	195	K	xxxxKxxxxx_K_xxxxxxxxxx
A0A0C4WGQ7	573	K	xxxKxxxxxx_K_xxxxxxxxxx
A0A0C4WQD8	332	K	xxxKxxxxxx_K_xxxxxxxxxx
A0A0C4WN26	186	K	xxxxxxxxxx_K_xxxxxxxKxx
A0A0C4WQI2	270	K	xxxxxxxxxx_K_xxxxxRxxxx
A0A0C4WSE0	100	K	xxxxKxxxxx_K_xxxxxxxxxx
A0A0C4WJQ7	24	K	xxxxKxxxxx_K_xxxxxxxxxx
A0A0C4WW65	49	K	xxKxxxxxxx_K_xxxxxxxxxx
A0A0C4WRB7	251	K	xxxKxxxxxx_K_xxxxxxxxxx
A0A0C4WKR5	139	K	xxxxxxxxxx_K_xxxxxRxxxx
A0A0C4WNK8	151	K	xxxxxxxxxx_K_xxxxxRxxxx
A0A0C4WN84	291	K	xxxxxxxxxx_K_xxxxxRxxxx
A0A0C4WVV1	778	K	xxxxxxxxxx_K_xxxxxRxxxx
A0A0C4WT38	173	K	xxxKxxxxxx_K_xxxxxxxxxx
A0A0C4WJD3	41	K	xxxxxxxxxx_K_xxxxxxKxxx
A0A0C4WL86	164	K	xKxxxxxxxx_K_xxxxxxxxxx
A0A0C4WU10	95	K	xxKxxxxxxx_K_xxxxxxxxxx
A0A0C4WP62	121	K	xxxxKxxxxx_K_xxxxxxxxxx
A0A0C4WKF2	292	K	xxxxxxxxxx_K_xxxxxxKxxx
A0A0C4WT63	246	K	xxxKxxxxxx_K_xxxxxxxxxx
A0A0C4WKZ4	108	K	xxxxxxxxxx_K_xxxxxxKxxx
A0A0C4WUC0	101	K	xxxxxxxxxx_K_xxxxxxxKxx
A0A0C4WWM9	5	K	xxxxxxxxxx_K_xxxxxRxxxx
A0A0C4WTJ8	191	K	xxxxxxxxxx_K_xxxxxRxxxx
A0A0C4WGM2	696	K	xxxxxxxxxx_K_xxxxxxxKxx
A0A0C4WP04	139	K	xxKxxxxxxx_K_xxxxxxxxxx
A0A0C4WVV1	1207	K	xxxxxxxxxx_K_xxxxxxxxKx
A0A0C4WP89	171	K	xxxKxxxxxx_K_xxxxxxxxxx
A0A0C4WRG6	153	K	xxxKxxxxxx_K_xxxxxxxxxx
A0A0C4WNT7	722	K	xKxxxxxxxx_K_xxxxxxxxxx
A0A0C4WUU8	233	K	xxKxxxxxxx_K_xxxxxxxxxx
A0A0C4WLA9	524	K	xxxxxxxxxx_K_xxxxxxxxKx
A0A0C4WKT3	571	K	xxxKxxxxxx_K_xxxxxxxxxx
A0A0C4WLV5	122	K	xxxxxxxxxx_K_xxxxxRxxxx
A0A0C4WH95	341	K	xxxxKxxxxx_K_xxxxxxxxxx
A0A0C4WJI2	24	K	Kxxxxxxxxx_K_xxxxxxxxxx
A0A0C4WP04	94	K	xxKxxxxxxx_K_xxxxxxxxxx
A0A0C4WU59	494	K	xKxxxxxxxx_K_xxxxxxxxxx
A0A0C4WVU8	18	K	xxxxxxxxxx_K_xxxxxxxKxx
A0A0C4WXT4	297	K	xxKxxxxxxx_K_xxxxxxxxxx
A0A0C4WIV2	332	K	xKxxxxxxxx_K_xxxxxxxxxx
A0A0C4WQF9	96	K	xxxxKxxxxx_K_xxxxxxxxxx
A0A0C4WHG4	160	K	xxxxxxxxxx_K_xxxxxxKxxx
A0A0C4WNL8	87	K	xKxxxxxxxx_K_xxxxxxxxxx
A0A0C4WMC9	89	K	xxxKxxxxxx_K_xxxxxxxxxx
A0A0C4WPB6	240	K	xxxxxxxxxx_K_xxxxxxKxxx
A0A0C4WWW2	271	K	xxxxxxxxxx_K_xxxxxRxxxx
A0A0C4WT63	298	K	xxKxxxxxxx_K_xxxxxxxxxx
A0A0C4WP74	21	K	Kxxxxxxxxx_K_xxxxxxxxxx
A0A0C4WM65	325	K	xxxxxxxxxx_K_xxxxxxxKxx
A0A0C4WMH0	145	K	xxxxxxxxxx_K_xxxxxxxKxx
A0A0C4WRH6	27	K	xxxxxxxxxx_K_xxxxxxKxxx
A0A0C4WII7	451	K	Kxxxxxxxxx_K_xxxxxxxxxx
A0A0C4WPC2	133	K	xKxxxxxxxx_K_xxxxxxxxxx
A0A0C4WU59	160	K	xxKxxxxxxx_K_xxxxxxxxxx
A0A0C4WJ31	223	K	xxxxxxxxxx_K_xxxxxxKxxx
A0A0C4WJQ7	355	K	xxxxxxxxxx_K_xxxxxRxxxx
A0A0C4WIK2	504	K	xxxxxxxxxx_K_xxxxxxKxxx
A0A0C4WNS8	285	K	xKxxxxxxxx_K_xxxxxxxxxx
A0A0C4WPD0	6	K	xxxxxxxxxx_K_xxxxxxxKxx
A0A0C4WQ46	251	K	xxxxxxxxxx_K_xxxxxxxKxx
A0A0C4WQL8	108	K	xxxKxxxxxx_K_xxxxxxxxxx
A0A0C4WH44	59	K	xxxxxxxxxx_K_xxxxxxKxxx
A0A0C4WTA6	39	K	xKxxxxxxxx_K_xxxxxxxxxx
A0A0C4WI98	69	K	xxxxKxxxxx_K_xxxxxxxxxx
A0A0C4WJH0	141	K	xxxxxxxxxx_K_xxxxxxxKxx
A0A0C4WG60	7	K	xxxxxxxxxx_K_xxxxxRxxxx
A0A0C4WHX0	13	K	xxxxxxxxxx_K_xxxxxRxxxx
A0A0C4WW63	153	K	xxxxxxxxxx_K_xxxxxRxxxx
A0A0C4WJW7	221	K	xxxxxxxxxx_K_xxxxxxxxKx
A0A0C4WLB8	87	K	Kxxxxxxxxx_K_xxxxxxxxxx
A0A0C4WR14	265	K	xxxxxxxxxx_K_xxxxxxxKxx
A0A0C4WKT3	214	K	xxxxxxxxxx_K_xxxxxxxKxx
A0A0C4WKQ1	363	K	xKxxxxxxxx_K_xxxxxxxxxx
A0A0C4WM54	49	K	xxxxxxxxxx_K_xxxxxxxxKx
A0A0C4WNX3	387	K	xxxKxxxxxx_K_xxxxxxxxxx
A0A0C4WQF5	82	K	Kxxxxxxxxx_K_xxxxxxxxxx
A0A0C4WJU9	481	K	xxxxxxxxxx_K_xxxxxRxxxx
A0A0C4WJR3	511	K	xxxxxxxxxx_K_xxxxxxxKxx
A0A0C4WQW5	238	K	xxxxxxxxxx_K_xxxxxRxxxx
A0A0C4WGX5	86	K	xxKxxxxxxx_K_xxxxxxxxxx
A0A0C4WPX0	232	K	xxxxxxxxxx_K_xxxxxxxxKx
A0A0C4WIB3	36	K	Kxxxxxxxxx_K_xxxxxxxxxx
A0A0C4WVU8	95	K	xxxxxxxxxx_K_xxxxxRxxxx
A0A0C4WK21	55	K	xxxxxxxxxx_K_xxxxxxKxxx
A0A0C4WNN4	173	K	xxxxxxxxxx_K_xxxxxRxxxx
A0A0C4WL75	202	K	xxxxxxxxxx_K_xxxxxxxKxx
A0A0C4WN63	342	K	xxxxxxxxxx_K_xxxxxxxKxx
A0A0C4WLY6	51	K	xxxxxxxxxx_K_xxxxxxxKxx
A0A0C4WR03	91	K	xxKxxxxxxx_K_xxxxxxxxxx
A0A0C4WS16	228	K	xxxxxxxxxx_K_xxxxxRxxxx
A0A0C4WM01	71	K	Kxxxxxxxxx_K_xxxxxxxxxx
A0A0C4WM65	245	K	xxxxxxxxxx_K_xxxxxxxKxx
A0A0C4WM65	421	K	xxxKxxxxxx_K_xxxxxxxxxx
A0A0C4WJZ6	304	K	xxxxxxxxxx_K_xxxxxxKxxx
A0A0C4WKT3	251	K	xxxxxxxxxx_K_xxxxxxxxKx
A0A0C4WNU6	96	K	xxxxxxxxxx_K_xxxxxRxxxx
A0A0C4WPH6	37	K	xxKxxxxxxx_K_xxxxxxxxxx
A0A0C4WR01	601	K	xxxxxxxxxx_K_xxxxxxKxxx
A0A0C4WK81	240	K	xxxKxxxxxx_K_xxxxxxxxxx
A0A0C4WMV5	275	K	xxxxKxxxxx_K_xxxxxxxxxx
A0A0C4WR14	39	K	xxxxxxxxxx_K_xxxxxRxxxx
A0A0C4WUZ3	451	K	xxxxxxxxxx_K_xxxxxxxKxx
A0A0C4WJT4	64	K	xxxxxxxxxx_K_xxxxxxxKxx
A0A0C4WPD0	162	K	xxxKxxxxxx_K_xxxxxxxxxx
A0A0C4WKP4	103	K	xxxxKxxxxx_K_xxxxxxxxxx
A0A0C4WHH5	48	K	xxxxxxxxxx_K_xxxxxxxKxx
A0A0C4WL75	59	K	xxKxxxxxxx_K_xxxxxxxxxx
A0A0C4WKP4	278	K	xxKxxxxxxx_K_xxxxxxxxxx
A0A0C4WJQ7	324	K	xxxxxxxxxx_K_xxxxxxxKxx
A0A0C4WJU3	65	K	xxxxxxxxxx_K_xxxxxRxxxx
A0A0C4WPC2	423	K	xxxxxxxxxx_K_xxxxxxKxxx
A0A0C4WMI6	80	K	xxKxxxxxxx_K_xxxxxxxxxx
A0A0C4WKH2	226	K	xxxKxxxxxx_K_xxxxxxxxxx
A0A0C4WVV2	102	K	xxxKxxxxxx_K_xxxxxxxxxx
A0A0C4WN26	172	K	xxxxxxxxxx_K_xxxxxxKxxx
A0A0C4WGW8	276	K	xxxxxxxxxx_K_xxxxxxxKxx
A0A0C4WQA9	83	K	xxxxKxxxxx_K_xxxxxxxxxx
A0A0C4WNM6	59	K	xxxxxxxxxx_K_xxxxxxxxKx
A0A0C4WK70	85	K	xxxxKxxxxx_K_xxxxxxxxxx
A0A0C4WH62	36	K	xxxKxxxxxx_K_xxxxxxxxxx
A0A0C4WIY6	153	K	xxxxxxxxxx_K_xxxxxxKxxx
A0A0C4WJK5	142	K	Kxxxxxxxxx_K_xxxxxxxxxx
A0A0C4WU07	2091	K	Kxxxxxxxxx_K_xxxxxxxxxx
A0A0C4WNU0	29	K	xxxxKxxxxx_K_xxxxxxxxxx
A0A0C4WK92	75	K	xxxxxxxxxx_K_xxxxxxKxxx
A0A0C4WGC4	468	K	xxxxxxxxxx_K_xxxxxRxxxx
A0A0C4WMW8	113	K	xxxxxxxxxx_K_xxxxxxxxKx
A0A0C4WMZ7	32	K	xxxKxxxxxx_K_xxxxxxxxxx
A0A0C4WQT7	594	K	xxxxxxxxxx_K_xxxxxxKxxx
A0A0C4WHX3	64	K	xxxxxxxxxx_K_xxxxxRxxxx
A0A0C4WPD7	225	K	xxxxxxxxxx_K_xxxxxxxKxx
A0A0C4WQ29	105	K	xxxxxxxxxx_K_xxxxxxxKxx
A0A0C4WPX6	58	K	xKxxxxxxxx_K_xxxxxxxxxx
A0A0C4WMZ7	25	K	xxxxxxxxxx_K_xxxxxxKxxx
A0A0C4WNX3	83	K	Kxxxxxxxxx_K_xxxxxxxxxx
A0A0C4WTF6	205	K	xxKxxxxxxx_K_xxxxxxxxxx
A0A0C4WS16	193	K	xxxxxxxxxx_K_xxxxxxKxxx
A0A0C4WJU3	39	K	xxxKxxxxxx_K_xxxxxxxxxx
A0A0C4WVX7	702	K	xxKxxxxxxx_K_xxxxxxxxxx
A0A0C4WJG1	86	K	xxKxxxxxxx_K_xxxxxxxxxx
A0A0C4WUS4	54	K	xxxxxxxxxx_K_xxxxxxxKxx
A0A0C4WT17	482	K	xKxxxxxxxx_K_xxxxxxxxxx
A0A0C4WGC4	538	K	xxxxxxxxxx_K_xxxxxxxKxx
A0A0C4WSJ8	131	K	xxxxxxxxxx_K_xxxxxxKxxx
A0A0C4WUC0	104	K	xxxKxxxxxx_K_xxxxxxxxxx
A0A0C4WK63	137	K	xxxKxxxxxx_K_xxxxxxxxxx
A0A0C4WUX8	165	K	xxxxxxxxxx_K_xxxxxxxxKx
A0A0C4WU08	108	K	xxxxKxxxxx_K_xxxxxxxxxx
A0A0C4WRL7	448	K	Kxxxxxxxxx_K_xxxxxxxxxx
A0A0C4WUZ8	106	K	xxxxKxxxxx_K_xxxxxxxxxx
A0A0C4WNN2	216	K	xxxxxxxxxx_K_xxxxxxKxxx
A0A0C4WIV2	315	K	xxxxxxxxxx_K_xxxxxxKxxx
A0A0C4WGW8	62	K	xxKxxxxxxx_K_xxxxxxxxxx
A0A0C4WGQ7	566	K	xxxxxxxxxx_K_xxxxxxKxxx
A0A0C4WKE8	129	K	xxxxxxxxxx_K_xxxxxxxxKx
A0A0C4WPB6	148	K	Kxxxxxxxxx_K_xxxxxxxxxx
A0A0C4WU59	467	K	xxxxxxxxxx_K_xxxxxxKxxx
A0A0C4WJK6	153	K	xxxxxxxxxx_K_xxxxxRxxxx
A0A0C4WIY8	4	K	xxxxxxxxxx_K_xxxxxRxxxx
A0A0C4WRH7	12	K	xxxxxxxxxx_K_xxxxxxKxxx
A0A0C4WNM6	2	K	xxxxxxxxxx_K_xxxxxRxxxx
A0A0C4WIE9	39	K	xxxxKxxxxx_K_xxxxxxxxxx
A0A0C4WVU8	254	K	xxxxxxxxxx_K_xxxxxxxKxx
A0A0C4WIC5	302	K	xxxxxxxxxx_K_xxxxxxKxxx
A0A0C4WRN8	110	K	xxxxKxxxxx_K_xxxxxxxxxx
A0A0C4WFU1	64	K	xxxxKxxxxx_K_xxxxxxxxxx
A0A0C4WJV8	391	K	xKxxxxxxxx_K_xxxxxxxxxx
A0A0C4WTP4	70	K	xxxxxxxxxx_K_xxxxxRxxxx
A0A0C4WSH7	54	K	xxxxxxxxxx_K_xxxxxxKxxx
A0A0C4WJG8	183	K	xxxxxxxxxx_K_xxxxxRxxxx
A0A0C4WGV0	267	K	xKxxxxxxxx_K_xxxxxxxxxx
A0A0C4WKW0	11	K	xxxxxxxxxx_K_xxxxxxKxxx
A0A0C4WKY6	26	K	Kxxxxxxxxx_K_xxxxxxxxxx
A0A0C4WNY3	163	K	xxxKxxxxxx_K_xxxxxxxxxx
A0A0C4WQC5	33	K	xxxxxxxxxx_K_xxxxxxxxKx
A0A0C4WRF8	74	K	xxxxKxxxxx_K_xxxxxxxxxx
A0A0C4WIE2	461	K	xxxxxxxxxx_K_xxxxxxxxKx
A0A0C4WR09	54	K	xxxxxxxxxx_K_xxxxxxKxxx
A0A0C4WJ35	85	K	xxKxxxxxxx_K_xxxxxxxxxx
A0A0C4WPR8	19	K	xxxxxxxxxx_K_xxxxxxKxxx
A0A0C4WGP4	237	K	xxxxxxxxxx_K_xxxxxRxxxx
A0A0C4WPS3	936	K	xxxxKxxxxx_K_xxxxxxxxxx
A0A0C4WIC6	273	K	Kxxxxxxxxx_K_xxxxxxxxxx
A0A0C4WTN3	381	K	xKxxxxxxxx_K_xxxxxxxxxx
A0A0C4WKW1	268	K	xxxxKxxxxx_K_xxxxxxxxxx
A0A0C4WTE5	42	K	xxxxxxxxxx_K_xxxxxxKxxx
A0A0C4WQL8	101	K	xxxxxxxxxx_K_xxxxxxKxxx
A0A0C4WI60	220	K	xKxxxxxxxx_K_xxxxxxxxxx
A0A0C4WGV2	290	K	xxxxxxxxxx_K_xxxxxxKxxx
A0A0C4WND5	232	K	xxKxxxxxxx_K_xxxxxxxxxx
A0A0C4WGC4	122	K	xxxxxxxxxx_K_xxxxxxKxxx
A0A0C4WQL8	250	K	xxxxxxxxxx_K_xxxxxRxxxx
A0A0C4WTJ5	173	K	xxxxxxxxxx_K_xxxxxRxxxx
A0A0C4WIK5	111	K	xxxxxxxxxx_K_xxxxxRxxxx
A0A0C4WLX8	66	K	xxKxxxxxxx_K_xxxxxxxxxx
A0A0C4WL60	33	K	xKxxxxxxxx_K_xxxxxxxxxx
A0A0C4WKE3	132	K	Kxxxxxxxxx_K_xxxxxxxxxx
A0A0C4WJZ6	295	K	xxxxxxxxxx_K_xxxxxxxxKx
A0A0C4WIQ3	85	K	xxxxKxxxxx_K_xxxxxxxxxx
A0A0C4WHR7	123	K	xxxxxxxxxx_K_xxxxxxxKxx
A0A0C4WLB9	573	K	xKxxxxxxxx_K_xxxxxxxxxx
A0A0C4WTR1	61	K	xxxKxxxxxx_K_xxxxxxxxxx
A0A0C4WPY2	71	K	xxxxKxxxxx_K_xxxxxxxxxx
A0A0C4WH82	276	K	xxxxKxxxxx_K_xxxxxxxxxx
A0A0C4WKH7	154	K	xxKxxxxxxx_K_xxxxxxxxxx
A0A0C4WRN8	458	K	xxxxKxxxxx_K_xxxxxxxxxx
A0A0C4WM01	152	K	xxxxxxxxxx_K_xxxxxxxxKx
A0A0C4WM65	495	K	xxxxxxxxxx_K_xxxxxxKxxx
A0A0C4WLQ6	2274	K	xxxxxxxxxx_K_xxxxxxxKxx
A0A0C4WGQ5	119	K	xxxxKxxxxx_K_xxxxxxxxxx
A0A0C4WJT8	87	K	Kxxxxxxxxx_K_xxxxxxxxxx
A0A0C4WKT7	107	K	xKxxxxxxxx_K_xxxxxxxxxx
A0A0C4WJ87	192	K	xxxxxxxxxx_K_xxxxxxKxxx
A0A0C4WQ69	434	K	xxxxKxxxxx_K_xxxxxxxxxx
A0A0C4WQD7	252	K	xKxxxxxxxx_K_xxxxxxxxxx
A0A0C4WRA0	59	K	xxxKxxxxxx_K_xxxxxxxxxx
A0A0C4WMR2	21	K	xxxxxxxxxx_K_xxxxxRxxxx
A0A0C4WJM4	96	K	xxxxxxxxxx_K_xxxxxxxKxx
A0A0C4WL47	107	K	xKxxxxxxxx_K_xxxxxxxxxx
A0A0C4WP83	115	K	xxxxxxxxxx_K_xxxxxRxxxx
A0A0C4WTF0	127	K	xxxxxxxxxx_K_xxxxxxKxxx
A0A0C4WGM5	438	K	xxxKxxxxxx_K_xxxxxxxxxx
A0A0C4WW63	361	K	xxxxxxxxxx_K_xxxxxxxKxx
A0A0C4WK63	80	K	xxxxxxxxxx_K_xxxxxxKxxx
A0A0C4WIH1	165	K	xxKxxxxxxx_K_xxxxxxxxxx
A0A0C4WIY9	23	K	xxxxxxxxxx_K_xxxxxRxxxx
A0A0C4WTF6	14	K	xxKxxxxxxx_K_xxxxxxxxxx
A0A0C4WQN3	164	K	xxxxxxxxxx_K_xxxxxxxKxx
A0A0C4WLQ6	1246	K	Kxxxxxxxxx_K_xxxxxxxxxx
A0A0C4WQ29	143	K	xxxKxxxxxx_K_xxxxxxxxxx
A0A0C4WSI9	578	K	xxxxxxxxxx_K_xxxxxxxKxx
A0A0C4WIV2	433	K	xxxKxxxxxx_K_xxxxxxxxxx
A0A0C4WPC2	268	K	xxKxxxxxxx_K_xxxxxxxxxx
A0A0C4WID3	148	K	xKxxxxxxxx_K_xxxxxxxxxx
A0A0C4WNX9	280	K	xxxKxxxxxx_K_xxxxxxxxxx
A0A0C4WR01	49	K	xxxxxxxxxx_K_xxxxxRxxxx
A0A0C4WQ64	4	K	xxxxxxxxxx_K_xxxxxRxxxx
A0A0C4WIE9	240	K	xxxxxxxxxx_K_xxxxxxxKxx
A0A0C4WIV0	433	K	xxxxxxxxxx_K_xxxxxxxxKx
A0A0C4WJI2	451	K	xxxxKxxxxx_K_xxxxxxxxxx
A0A0C4WHR7	129	K	xxxxKxxxxx_K_xxxxxxxxxx
A0A0C4WTD1	297	K	xxxKxxxxxx_K_xxxxxxxxxx
A0A0C4WH55	62	K	xxxxKxxxxx_K_xxxxxxxxxx
A0A0C4WKS1	22	K	xxxxxxxxxx_K_xxxxxxKxxx
A0A0C4WN66	22	K	xxKxxxxxxx_K_xxxxxxxxxx
A0A0C4WPR8	244	K	xKxxxxxxxx_K_xxxxxxxxxx
A0A0C4WML6	15	K	xxxxxxxxxx_K_xxxxxxxKxx
A0A0C4WJR6	446	K	xxxxxxxxxx_K_xxxxxxxxKx
A0A0C4WM19	496	K	Kxxxxxxxxx_K_xxxxxxxxxx
A0A0C4WH44	105	K	xxxxxxxxxx_K_xxxxxxKxxx
A0A0C4WQ55	214	K	xxxxxxxxxx_K_xxxxxxxKxx
A0A0C4WJP3	124	K	xxxxxxxxxx_K_xxxxxxxxKx
A0A0C4WKM3	120	K	xxxxxxxxxx_K_xxxxxRxxxx
A0A0C4WH09	202	K	Kxxxxxxxxx_K_xxxxxxxxxx
A0A0C4WQ38	157	K	xxxxxxxxxx_K_xxxxxxxKxx
A0A0C4WHV1	122	K	Kxxxxxxxxx_K_xxxxxxxxxx
A0A0C4WIV2	44	K	xxxxxxxxxx_K_xxxxxxKxxx
A0A0C4WIF5	133	K	xxxxKxxxxx_K_xxxxxxxxxx
A0A0C4WJ29	438	K	xxKxxxxxxx_K_xxxxxxxxxx
A0A0C4WP19	111	K	xxxKxxxxxx_K_xxxxxxxxxx
A0A0C4WHH5	389	K	xxxKxxxxxx_K_xxxxxxxxxx
A0A0C4WL15	357	K	xxxxxxxxxx_K_xxxxxRxxxx
A0A0C4WM56	39	K	xxxxxxxxxx_K_xxxxxRxxxx
A0A0C4WIM1	99	K	xxxxxxxxxx_K_xxxxxxxKxx
A0A0C4WUS4	359	K	xxxxxxxxxx_K_xxxxxxxKxx
A0A0C4WK52	44	K	xxxxxxxxxx_K_xxxxxxxKxx
A0A0C4WGN6	504	K	xxxxxxxxxx_K_xxxxxxKxxx
A0A0C4WHT3	225	K	xxxxKxxxxx_K_xxxxxxxxxx
A0A0C4WK92	18	K	xxxxxxxxxx_K_xxxxxRxxxx
A0A0C4WVV1	914	K	xKxxxxxxxx_K_xxxxxxxxxx
A0A0C4WQH4	17	K	xxxxxxxxxx_K_xxxxxxxKxx
A0A0C4WTF6	167	K	Kxxxxxxxxx_K_xxxxxxxxxx
A0A0C4WN63	360	K	Kxxxxxxxxx_K_xxxxxxxxxx
A0A0C4WJV8	360	K	xKxxxxxxxx_K_xxxxxxxxxx
A0A0C4WKW4	310	K	xxxxxxxxxx_K_xxxxxxKxxx
A0A0C4WJL1	55	K	xKxxxxxxxx_K_xxxxxxxxxx
A0A0C4WQT7	412	K	xxxxxxxxxx_K_xxxxxxxKxx
A0A0C4WTF6	197	K	xxxxxxxxxx_K_xxxxxxxKxx
A0A0C4WPA8	132	K	xxxxxxxxxx_K_xxxxxRxxxx
A0A0C4WLP0	292	K	xxxxxxxxxx_K_xxxxxxKxxx
A0A0C4WIB4	510	K	xKxxxxxxxx_K_xxxxxxxxxx
A0A0C4WVV1	1216	K	xKxxxxxxxx_K_xxxxxxxxxx
A0A0C4WJM3	5	K	xxxxxxxxxx_K_xxxxxRxxxx
A0A0C4WUU0	390	K	xxxxxxxxxx_K_xxxxxRxxxx
A0A0C4WLZ9	81	K	xxxxxxxxxx_K_xxxxxRxxxx
A0A0C4WNB0	133	K	Kxxxxxxxxx_K_xxxxxxxxxx
A0A0C4WMP2	68	K	xxxxxxxxxx_K_xxxxxxxKxx
A0A0C4WM65	548	K	xxxxxxxxxx_K_xxxxxxxKxx
A0A0C4WG60	58	K	xxxKxxxxxx_K_xxxxxxxxxx
A0A0C4WKV1	85	K	xxxKxxxxxx_K_xxxxxxxxxx
A0A0C4WQI2	37	K	xKxxxxxxxx_K_xxxxxxxxxx
A0A0C4WT44	83	K	xxxxKxxxxx_K_xxxxxxxxxx
A0A0C4WKW1	320	K	xxxxxxxxxx_K_xxxxxxxxKx
A0A0C4WQD8	325	K	xxxxxxxxxx_K_xxxxxxKxxx
A0A0C4WL17	159	K	xxxxxxxxxx_K_xxxxxxKxxx
A0A0C4WP96	159	K	xxxxxxxxxx_K_xxxxxxKxxx
A0A0C4WHT6	125	K	Kxxxxxxxxx_K_xxxxxxxxxx
A0A0C4WNU6	94	K	xKxxxxxxxx_K_xxxxxxxxxx
A0A0C4WUR3	296	K	xxxxxxxxxx_K_xxxxxxKxxx
A0A0C4WKF2	285	K	xxxxxxxxxx_K_xxxxxxKxxx
A0A0C4WLX8	266	K	xxKxxxxxxx_K_xxxxxxxxxx
A0A0C4WII1	132	K	xxxxxxxxxx_K_xxxxxRxxxx
A0A0C4WKB0	105	K	Kxxxxxxxxx_K_xxxxxxxxxx
A0A0C4WGQ3	435	K	xxxxxxxxxx_K_xxxxxRxxxx
A0A0C4WQD4	52	K	xxxxxxxxxx_K_xxxxxxxKxx
A0A0C4WJD3	49	K	xxKxxxxxxx_K_xxxxxxxxxx
A0A0C4WN59	261	K	xxxxxxxxxx_K_xxxxxRxxxx
A0A0C4WN34	122	K	xxxxxxxxxx_K_xxxxxxKxxx
A0A0C4WH71	329	K	xxxxxxxxxx_K_xxxxxRxxxx
A0A0C4WP51	27	K	xxxxxxxxxx_K_xxxxxRxxxx
A0A0C4WH44	143	K	xxxxxxxxxx_K_xxxxxxxxKx
A0A0C4WII0	325	K	Kxxxxxxxxx_K_xxxxxxxxxx
A0A0C4WQD8	781	K	xxxxxxxxxx_K_xxxxxxxKxx
A0A0C4WJH0	149	K	xxKxxxxxxx_K_xxxxxxxxxx
A0A0C4WPY9	159	K	xxxxxxxxxx_K_xxxxxRxxxx
A0A0C4WP96	48	K	xxKxxxxxxx_K_xxxxxxxxxx
A0A0C4WPC2	124	K	xxxxxxxxxx_K_xxxxxxxxKx
A0A0C4WSS8	35	K	xKxxxxxxxx_K_xxxxxxxxxx
A0A0C4WJM1	30	K	xxxKxxxxxx_K_xxxxxxxxxx
A0A0C4WPT0	330	K	xxxxxxxxxx_K_xxxxxxKxxx
A0A0C4WM01	369	K	xxxKxxxxxx_K_xxxxxxxxxx
A0A0C4WPY2	65	K	xxxxxxxxxx_K_xxxxxxxKxx
A0A0C4WSJ3	143	K	xxKxxxxxxx_K_xxxxxxxxxx
A0A0C4WL53	192	K	xxxxKxxxxx_K_xxxxxxxxxx
A0A0C4WM90	174	K	xxxxxxxxxx_K_xxxxxxKxxx
A0A0C4WSV3	178	K	xxxxxxxxxx_K_xxxxxxxxKx
A0A0C4WKI5	68	K	xxxxxxxxxx_K_xxxxxxxxKx
A0A0C4WVA9	401	K	xKxxxxxxxx_K_xxxxxxxxxx
A0A0C4WSM6	97	K	xKxxxxxxxx_K_xxxxxxxxxx
A0A0C4WX82	22	K	xxKxxxxxxx_K_xxxxxxxxxx
A0A0C4WVV1	1065	K	xxxxxxxxxx_K_xxxxxxxxKx
A0A0C4WVI6	19	K	Kxxxxxxxxx_K_xxxxxxxxxx
A0A0C4WM25	255	K	xxxxxxxxxx_K_xxxxxxKxxx
A0A0C4WMW8	122	K	xKxxxxxxxx_K_xxxxxxxxxx
A0A0C4WGN6	500	K	xxKxxxxxxx_K_xxxxxxxxxx
A0A0C4WJF4	22	K	xxxKxxxxxx_K_xxxxxxxxxx
A0A0C4WUY1	12	K	Kxxxxxxxxx_K_xxxxxxxxxx
A0A0C4WQT5	109	K	xxxxKxxxxx_K_xxxxxxxxxx
A0A0C4WUU8	546	K	xxxxxxxxxx_K_xxxxxxxxKx
A0A0C4WM01	416	K	xxxxxxxxxx_K_xxxxxxxxKx
A0A0C4WPT8	106	K	xxxxxxxxxx_K_xxxxxRxxxx
A0A0C4WMN7	188	K	xxxxxxxxxx_K_xxxxxRxxxx
A0A0C4WNN2	34	K	xxxKxxxxxx_K_xxxxxxxxxx
A0A0C4WP04	106	K	xxxKxxxxxx_K_xxxxxxxxxx
A0A0C4WKX8	180	K	xxxxxxxxxx_K_xxxxxRxxxx
A0A0C4WJB9	336	K	xxxKxxxxxx_K_xxxxxxxxxx
A0A0C4WLP0	118	K	Kxxxxxxxxx_K_xxxxxxxxxx
A0A0C4WS39	333	K	xxxxxxxxxx_K_xxxxxxKxxx
A0A0C4WRK8	3	K	xxxxxxxxxx_K_xxxxxxKxxx
A0A0C4WN31	93	K	xxxxxxxxxx_K_xxxxxxxKxx
A0A0C4WUC0	174	K	xxxxxxxxxx_K_xxxxxxxKxx
A0A0C4WKW0	91	K	Kxxxxxxxxx_K_xxxxxxxxxx
A0A0C4WJL3	117	K	xKxxxxxxxx_K_xxxxxxxxxx
A0A0C4WGC4	349	K	xKxxxxxxxx_K_xxxxxxxxxx
A0A0C4WP45	3	K	xxxxxxxxxx_K_xxxxxxKxxx
A0A0C4WGX3	96	K	xxxxxxxxxx_K_xxxxxxxxKx
A0A0C4WGZ2	29	K	xxxxxxxxxx_K_xxxxxxxxKx
A0A0C4WQB7	274	K	xKxxxxxxxx_K_xxxxxxxxxx
A0A0C4WUV7	132	K	Kxxxxxxxxx_K_xxxxxxxxxx
A0A0C4WQB8	155	K	xxxxKxxxxx_K_xxxxxxxxxx
A0A0C4WGQ7	502	K	xxxxKxxxxx_K_xxxxxxxxxx
A0A0C4WVA9	371	K	xxxxxxxxxx_K_xxxxxRxxxx
A0A0C4WSX0	856	K	xxxxxxxxxx_K_xxxxxxKxxx
A0A0C4WII9	179	K	xxKxxxxxxx_K_xxxxxxxxxx
A0A0C4WPE4	360	K	xxxKxxxxxx_K_xxxxxxxxxx
A0A0C4WMY6	92	K	xxxxxxxxxx_K_xxxxxxKxxx
A0A0C4WJD3	51	K	Kxxxxxxxxx_K_xxxxxxxxxx
A0A0C4WG60	116	K	Kxxxxxxxxx_K_xxxxxxxxxx
A0A0C4WNZ3	24	K	xxxxxxxxxx_K_xxxxxxKxxx
A0A0C4WG44	441	K	xxKxxxxxxx_K_xxxxxxxxxx
A0A0C4WMS3	42	K	Kxxxxxxxxx_K_xxxxxxxxxx
A0A0C4WJU3	32	K	xxxxxxxxxx_K_xxxxxxKxxx
A0A0C4WM65	246	K	xxxxxxxxxx_K_xxxxxxKxxx
A0A0C4WLJ1	47	K	xxxKxxxxxx_K_xxxxxxxxxx
A0A0C4WTD9	95	K	xKxxxxxxxx_K_xxxxxxxxxx
A0A0C4WRH7	57	K	xKxxxxxxxx_K_xxxxxxxxxx
A0A0C4WKS1	29	K	xxxKxxxxxx_K_xxxxxxxxxx
A0A0C4WM08	149	K	xKxxxxxxxx_K_xxxxxxxxxx
A0A0C4WHH9	387	K	xxKxxxxxxx_K_xxxxxxxxxx
A0A0C4WQI2	301	K	xxxxxxxxxx_K_xxxxxxxxKx
A0A0C4WK16	447	K	xxxxxxxxxx_K_xxxxxxKxxx
A0A0C4WLP4	839	K	xxKxxxxxxx_K_xxxxxxxxxx
A0A0C4WKG2	80	K	xxKxxxxxxx_K_xxxxxxxxxx
A0A0C4WJM1	14	K	xxxxxxxxxx_K_xxxxxxxxKx
A0A0C4WQR9	233	K	xxxxKxxxxx_K_xxxxxxxxxx
A0A0C4WKW1	17	K	xxKxxxxxxx_K_xxxxxxxxxx
A0A0C4WLA6	153	K	xxxxxxxxxx_K_xxxxxRxxxx
A0A0C4WUA7	240	K	xxxxKxxxxx_K_xxxxxxxxxx
A0A0C4WTD1	296	K	xxxxxxxxxx_K_xxxxxxKxxx
A0A0C4WM60	311	K	xxxxxxxxxx_K_xxxxxRxxxx
A0A0C4WQT5	42	K	xxxxxxxxxx_K_xxxxxxKxxx
A0A0C4WHR7	131	K	xxKxxxxxxx_K_xxxxxxxxxx
A0A0C4WP19	79	K	xxxxxxxxxx_K_xxxxxxKxxx
A0A0C4WQH8	97	K	xxxxxxxxxx_K_xxxxxxxKxx
A0A0C4WJR6	69	K	xxxxKxxxxx_K_xxxxxxxxxx
A0A0C4WIC5	91	K	Kxxxxxxxxx_K_xxxxxxxxxx
A0A0C4WM71	194	K	xKxxxxxxxx_K_xxxxxxxxxx
A0A0C4WKS1	99	K	xxxxxxxxxx_K_xxxxxxxKxx
A0A0C4WKB0	101	K	xxKxxxxxxx_K_xxxxxxxxxx
A0A0C4WK09	443	K	xKxxxxxxxx_K_xxxxxxxxxx
A0A0C4WRK4	84	K	xxxxxxxxxx_K_xxxxxRxxxx
A0A0C4WJI2	393	K	xKxxxxxxxx_K_xxxxxxxxxx
A0A0C4WQB5	45	K	xKxxxxxxxx_K_xxxxxxxxxx
A0A0C4WN01	246	K	xxxxxxxxxx_K_xxxxxRxxxx
A0A0C4WML6	16	K	xxxxxxxxxx_K_xxxxxxKxxx
A0A0C4WUR3	202	K	xKxxxxxxxx_K_xxxxxxxxxx
A0A0C4WP04	131	K	xxxxxxxxxx_K_xxxxxxxKxx
A0A0C4WM01	645	K	xxxxKxxxxx_K_xxxxxxxxxx
A0A0C4WKL2	489	K	xxxxxxxxxx_K_xxxxxxKxxx
A0A0C4WKW4	366	K	xxKxxxxxxx_K_xxxxxxxxxx
A0A0C4WM19	365	K	xKxxxxxxxx_K_xxxxxxxxxx
A0A0C4WUQ4	213	K	Kxxxxxxxxx_K_xxxxxxxxxx
A0A0C4WGC4	546	K	xxKxxxxxxx_K_xxxxxxxxxx
A0A0C4WIH8	274	K	xxxKxxxxxx_K_xxxxxxxxxx
A0A0C4WNM0	209	K	xKxxxxxxxx_K_xxxxxxxxxx
A0A0C4WKH5	238	K	xxxxxxxxxx_K_xxxxxRxxxx
A0A0C4WJJ8	16	K	xxxxKxxxxx_K_xxxxxxxxxx
A0A0C4WQF5	103	K	xxxxKxxxxx_K_xxxxxxxxxx
A0A0C4WJR3	504	K	xxxxxxxxxx_K_xxxxxxKxxx
A0A0C4WLY4	208	K	Kxxxxxxxxx_K_xxxxxxxxxx
A0A0C4WVU8	26	K	xxKxxxxxxx_K_xxxxxxxxxx
A0A0C4WPV7	406	K	xxxxxxxxxx_K_xxxxxRxxxx
A0A0C4WGQ3	205	K	xxxxxxxxxx_K_xxxxxxKxxx
A0A0C4WLP4	787	K	xxKxxxxxxx_K_xxxxxxxxxx
A0A0C4WPA4	94	K	xxxxxxxxxx_K_xxxxxxKxxx
A0A0C4WJU7	437	K	xxxKxxxxxx_K_xxxxxxxxxx
A0A0C4WL05	135	K	xxxxxxxxxx_K_xxxxxRxxxx
A0A0C4WGM5	199	K	xxxxxxxxxx_K_xxxxxRxxxx
A0A0C4WJI2	238	K	xxKxxxxxxx_K_xxxxxxxxxx
A0A0C4WM76	493	K	xxxxxxxxxx_K_xxxxxxxxKx
A0A0C4WQE2	97	K	xxxxxxxxxx_K_xxxxxRxxxx
A0A0C4WNZ3	139	K	xxxxKxxxxx_K_xxxxxxxxxx
A0A0C4WQB5	29	K	xxxxxxxxxx_K_xxxxxxKxxx
A0A0C4WUZ3	459	K	xxxxxxxxxx_K_xxxxxxKxxx
A0A0C4WN82	792	K	xxxxxxxxxx_K_xxxxxRxxxx
A0A0C4WUU9	164	K	xxxxxxxxxx_K_xxxxxRxxxx
A0A0C4WPQ6	25	K	xxxxxxxxxx_K_xxxxxxKxxx
A0A0C4WKU7	3	K	xxxxxxxxxx_K_xxxxxxxKxx
A0A0C4WL05	368	K	xxKxxxxxxx_K_xxxxxxxxxx
A0A0C4WGM3	358	K	xxKxxxxxxx_K_xxxxxxxxxx
A0A0C4WJL3	108	K	xxxxxxxxxx_K_xxxxxxxxKx
A0A0C4WJG5	287	K	xxxxxxxxxx_K_xxxxxxKxxx
A0A0C4WNS5	584	K	xxxxKxxxxx_K_xxxxxxxxxx
A0A0C4WL75	327	K	xxKxxxxxxx_K_xxxxxxxxxx
A0A0C4WNW2	327	K	xxxxxxxxxx_K_xxxxxxxKxx
A0A0C4WJH8	186	K	xxKxxxxxxx_K_xxxxxxxxxx
A0A0C4WQD5	49	K	xxxxxxxxxx_K_xxxxxxxKxx
A0A0C4WLP4	231	K	Kxxxxxxxxx_K_xxxxxxxxxx
A0A0C4WN26	343	K	xxxxxxxxxx_K_xxxxxxKxxx
A0A0C4WP19	70	K	xxxKxxxxxx_K_xxxxxxxxxx
A0A0C4WUX3	155	K	xxxxxxxxxx_K_xxxxxRxxxx
A0A0C4WQC6	35	K	xKxxxxxxxx_K_xxxxxxxxxx
A0A0C4WIX1	387	K	xxxxxxxxxx_K_xxxxxRxxxx
A0A0C4WTN3	372	K	xxxxxxxxxx_K_xxxxxxxxKx
A0A0C4WQS8	39	K	Kxxxxxxxxx_K_xxxxxxxxxx
A0A0C4WM01	203	K	xxxxxxxxxx_K_xxxxxxxKxx
A0A0C4WQW1	139	K	xKxxxxxxxx_K_xxxxxxxxxx
A0A0C4WIT0	270	K	xxxxxxxxxx_K_xxxxxRxxxx
A0A0C4WIZ0	33	K	xxxxxxxxxx_K_xxxxxxxxKx
A0A0C4WKR0	20	K	xxKxxxxxxx_K_xxxxxxxxxx
A0A0C4WM90	210	K	xKxxxxxxxx_K_xxxxxxxxxx
A0A0C4WG17	64	K	xxxxxxxxxx_K_xxxxxRxxxx
A0A0C4WLD2	41	K	xxxxxxxxxx_K_xxxxxxxxKx
A0A0C4WS75	41	K	xxxxxxxxxx_K_xxxxxRxxxx
A0A0C4WKW4	92	K	Kxxxxxxxxx_K_xxxxxxxxxx
A0A0C4WHH5	347	K	xxxxxxxxxx_K_xxxxxxxKxx
A0A0C4WKW8	16	K	Kxxxxxxxxx_K_xxxxxxxxxx
A0A0C4WTF0	74	K	xxxxxxxxxx_K_xxxxxxxKxx
A0A0C4WIY0	49	K	xxxKxxxxxx_K_xxxxxxxxxx
A0A0C4WME6	218	K	xxxKxxxxxx_K_xxxxxxxxxx
A0A0C4WM19	54	K	xxxxxxxxxx_K_xxxxxxxxKx
A0A0C4WP70	184	K	xxxKxxxxxx_K_xxxxxxxxxx
A0A0C4WIV9	159	K	xxxxxxxxxx_K_xxxxxxKxxx
A0A0C4WUA7	466	K	xxxxKxxxxx_K_xxxxxxxxxx
A0A0C4WNS2	330	K	xxxxxxxxxx_K_xxxxxRxxxx
A0A0C4WIV2	426	K	xxxxxxxxxx_K_xxxxxxKxxx
A0A0C4WPY2	44	K	xxxxKxxxxx_K_xxxxxxxxxx
A0A0C4WMT9	231	K	xxxxxxxxxx_K_xxxxxxKxxx
A0A0C4WN08	37	K	Kxxxxxxxxx_K_xxxxxxxxxx
A0A0C4WWR6	72	K	xxxxxxxxxx_K_xxxxxxKxxx
A0A0C4WLX8	42	K	xxxKxxxxxx_K_xxxxxxxxxx
A0A0C4WIE9	130	K	xxxxxxxxxx_K_xxxxxxKxxx
A0A0C4WPA4	413	K	xxxxxxxxxx_K_xxxxxxxKxx
A0A0C4WH09	204	K	xxxxxxxxxx_K_xxxxxxKxxx
A0A0C4WQC0	31	K	xKxxxxxxxx_K_xxxxxxxxxx
A0A0C4WR58	335	K	xxKxxxxxxx_K_xxxxxxxxxx
A0A0C4WK03	31	K	xxxxxxxxxx_K_xxxxxxxxKx
A0A0C4WLB9	311	K	xxxxxxxxxx_K_xxxxxxKxxx
A0A0C4WGM7	179	K	xxxKxxxxxx_K_xxxxxxxxxx
A0A0C4WH55	404	K	xxxxxxxxxx_K_xxxxxRxxxx
A0A0C4WHC8	359	K	xxxxxxxxxx_K_xxxxxxxKxx
A0A0C4WVV1	1258	K	xxKxxxxxxx_K_xxxxxxxxxx
A0A0C4WQB7	746	K	xxxKxxxxxx_K_xxxxxxxxxx
A0A0C4WL84	67	K	xKxxxxxxxx_K_xxxxxxxxxx
A0A0C4WLN2	63	K	xKxxxxxxxx_K_xxxxxxxxxx
A0A0C4WKP5	195	K	xxxKxxxxxx_K_xxxxxxxxxx
A0A0C4WJH0	155	K	xxxxKxxxxx_K_xxxxxxxxxx
A0A0C4WKL8	166	K	xxxxxxxxxx_K_xxxxxxKxxx
A0A0C4WS28	28	K	xKxxxxxxxx_K_xxxxxxxxxx
A0A0C4WPC2	408	K	xxxxxxxxxx_K_xxxxxRxxxx
A0A0C4WK43	96	K	xxxxxxxxxx_K_xxxxxRxxxx
A0A0C4WKE3	122	K	xxxxxxxxxx_K_xxxxxRxxxx
A0A0C4WQR2	99	K	xKxxxxxxxx_K_xxxxxxxxxx
A0A0C4WQ03	230	K	xxxxxxxxxx_K_xxxxxxKxxx
A0A0C4WMI6	172	K	xxKxxxxxxx_K_xxxxxxxxxx
A0A0C4WKS1	15	K	xxxxxxxxxx_K_xxxxxxKxxx
A0A0C4WK63	366	K	xxxxxxxxxx_K_xxxxxRxxxx
A0A0C4WNY3	122	K	xxxxxxxxxx_K_xxxxxRxxxx
A0A0C4WK74	52	K	xxxxxxxxxx_K_xxxxxxKxxx
A0A0C4WGM8	127	K	xKxxxxxxxx_K_xxxxxxxxxx
A0A0C4WT46	56	K	xxxxxxxxxx_K_xxxxxxKxxx
A0A0C4WKU8	221	K	xxxxxxxxxx_K_xxxxxRxxxx
A0A0C4WMT0	431	K	xxxxxxxxxx_K_xxxxxxxxKx
A0A0C4WTF3	44	K	xxxxxxxxxx_K_xxxxxxKxxx
A0A0C4WIM1	88	K	Kxxxxxxxxx_K_xxxxxxxxxx
A0A0C4WV60	318	K	xxxxxxxxxx_K_xxxxxxxxKx
A0A0C4WIY8	343	K	xxxxxxxxxx_K_xxxxxxxxKx
A0A0C4WGW8	250	K	xxxKxxxxxx_K_xxxxxxxxxx
A0A0C4WVV1	8	K	xxxxxxxxxx_K_xxxxxxxxKx
A0A0C4WJ46	70	K	xKxxxxxxxx_K_xxxxxxxxxx
A0A0C4WXT4	289	K	xxxxxxxxxx_K_xxxxxxxKxx
A0A0C4WH55	194	K	xxxxxxxxxx_K_xxxxxRxxxx
A0A0C4WTR3	81	K	xxxKxxxxxx_K_xxxxxxxxxx
A0A0C4WHU1	152	K	xxKxxxxxxx_K_xxxxxxxxxx
A0A0C4WUX3	296	K	Kxxxxxxxxx_K_xxxxxxxxxx
A0A0C4WJI2	140	K	xxxxxxxxxx_K_xxxxxxxxKx
A0A0C4WT39	168	K	xxxxxxxxxx_K_xxxxxxxKxx
A0A0C4WTD5	343	K	xxKxxxxxxx_K_xxxxxxxxxx
A0A0C4WVU8	36	K	Kxxxxxxxxx_K_xxxxxxxxxx
A0A0C4WQM7	143	K	xxxxxxxxxx_K_xxxxxxxKxx
A0A0C4WLB0	281	K	xxxxxxxxxx_K_xxxxxxxKxx
A0A0C4WGX5	66	K	xxxxxxxxxx_K_xxxxxxKxxx
A0A0C4WPE4	887	K	xKxxxxxxxx_K_xxxxxxxxxx
A0A0C4WUZ3	413	K	xxxxxxxxxx_K_xxxxxRxxxx
A0A0C4WIG6	39	K	xxxxxxxxxx_K_xxxxxxxKxx
A0A0C4WN26	194	K	xxKxxxxxxx_K_xxxxxxxxxx
A0A0C4WIF5	199	K	xKxxxxxxxx_K_xxxxxxxxxx
A0A0C4WTT9	110	K	xxxKxxxxxx_K_xxxxxxxxxx
A0A0C4WQD8	384	K	xxxxKxxxxx_K_xxxxxxxxxx
A0A0C4WQ55	224	K	Kxxxxxxxxx_K_xxxxxxxxxx
A0A0C4WJ91	47	K	xxxxxxxxxx_K_xxxxxRxxxx
A0A0C4WQR9	267	K	Kxxxxxxxxx_K_xxxxxxxxxx
A0A0C4WMC9	156	K	Kxxxxxxxxx_K_xxxxxxxxxx
A0A0C4WU08	45	K	xxKxxxxxxx_K_xxxxxxxxxx
A0A0C4WUU8	20	K	xxxxxxxxxx_K_xxxxxRxxxx
A0A0C4WL84	26	K	xxxKxxxxxx_K_xxxxxxxxxx
A0A0C4WQD0	17	K	xxxxxxxxxx_K_xxxxxxxKxx
A0A0C4WR19	106	K	xxxxxxxxxx_K_xxxxxxxxKx
A0A0C4WRH0	112	K	xxxxxxxxxx_K_xxxxxxKxxx
A0A0C4WUB0	348	K	Kxxxxxxxxx_K_xxxxxxxxxx
A0A0C4WMI6	333	K	xxxxKxxxxx_K_xxxxxxxxxx
A0A0C4WK09	13	K	xxxxxxxxxx_K_xxxxxRxxxx
A0A0C4WL84	52	K	xKxxxxxxxx_K_xxxxxxxxxx
A0A0C4WQI0	12	K	Kxxxxxxxxx_K_xxxxxxxxxx
A0A0C4WVV1	1052	K	xxxKxxxxxx_K_xxxxxxxxxx
A0A0C4WR81	440	K	xxxxxxxxxx_K_xxxxxRxxxx
A0A0C4WQA6	92	K	xxxxxxxxxx_K_xxxxxxKxxx
A0A0C4WIY6	160	K	xxxKxxxxxx_K_xxxxxxxxxx
A0A0C4WH50	463	K	Kxxxxxxxxx_K_xxxxxxxxxx
A0A0C4WJH8	169	K	xxxxxxxxxx_K_xxxxxxxxKx
A0A0C4WJV8	404	K	xxxxxxxxxx_K_xxxxxxKxxx
A0A0C4WSM6	15	K	xxxKxxxxxx_K_xxxxxxxxxx
A0A0C4WR19	137	K	xKxxxxxxxx_K_xxxxxxxxxx
A0A0C4WH44	29	K	xxxxxxxxxx_K_xxxxxxxKxx
A0A0C4WFV1	133	K	xxxxxxxxxx_K_xxxxxxKxxx
A0A0C4WVR5	18	K	xxxxxxxxxx_K_xxxxxxxxKx
A0A0C4WHU7	740	K	xxKxxxxxxx_K_xxxxxxxxxx
A0A0C4WQF9	85	K	xxxKxxxxxx_K_xxxxxxxxxx
A0A0C4WHU7	904	K	xxxxKxxxxx_K_xxxxxxxxxx
A0A0C4WKV7	120	K	xxxxKxxxxx_K_xxxxxxxxxx
A0A0C4WIS2	579	K	xxxxxxxxxx_K_xxxxxxxKxx
A0A0C4WM90	201	K	xxxxxxxxxx_K_xxxxxxxxKx
A0A0C4WHC8	72	K	xxxKxxxxxx_K_xxxxxxxxxx
A0A0C4WPE4	902	K	xxxxxxxxxx_K_xxxxxxxxKx
A0A0C4WJU7	423	K	xxxxxxxxxx_K_xxxxxxKxxx
A0A0C4WVW6	400	K	xxxxxxxxxx_K_xxxxxxxKxx
A0A0C4WJK7	108	K	xxxxxxxxxx_K_xxxxxRxxxx
A0A0C4WR29	518	K	xxxKxxxxxx_K_xxxxxxxxxx
A0A0C4WI98	335	K	xxKxxxxxxx_K_xxxxxxxxxx
A0A0C4WKY6	16	K	xxxxKxxxxx_K_xxxxxxxxxx
A0A0C4WJT2	63	K	Kxxxxxxxxx_K_xxxxxxxxxx
A0A0C4WP66	154	K	Kxxxxxxxxx_K_xxxxxxxxxx
A0A0C4WT43	126	K	xxxxxxxxxx_K_xxxxxRxxxx
A0A0C4WR19	128	K	xxxxxxxxxx_K_xxxxxxxxKx
A0A0C4WTF4	156	K	xxxKxxxxxx_K_xxxxxxxxxx
A0A0C4WU99	27	K	xxxxxxxxxx_K_xxxxxxxKxx
A0A0C4WU10	70	K	xxxxxxxxxx_K_xxxxxxKxxx
A0A0C4WMT0	444	K	xxxxxxxxxx_K_xxxxxxxKxx
A0A0C4WSX0	355	K	xxxxxxxxxx_K_xxxxxRxxxx
A0A0C4WKA3	246	K	xKxxxxxxxx_K_xxxxxxxxxx
A0A0C4WMZ9	125	K	xxxxxxxxxx_K_xxxxxxxKxx
A0A0C4WSX5	443	K	xxxxxxxxxx_K_xxxxxxKxxx
A0A0C4WTD1	290	K	xxxxxxxxxx_K_xxxxxxKxxx
A0A0C4WJQ6	44	K	xxKxxxxxxx_K_xxxxxxxxxx
A0A0C4WLH8	2	K	xxxxxxxxxx_K_xxxxxRxxxx
A0A0C4WRH0	47	K	xxKxxxxxxx_K_xxxxxxxxxx
A0A0C4WPY9	32	K	xxxxKxxxxx_K_xxxxxxxxxx
A0A0C4WR81	479	K	xxxxxxxxxx_K_xxxxxxKxxx
A0A0C4WN41	22	K	xxxKxxxxxx_K_xxxxxxxxxx
A0A0C4WMC9	162	K	Kxxxxxxxxx_K_xxxxxxxxxx
A0A0C4WPA8	321	K	xxxKxxxxxx_K_xxxxxxxxxx
A0A0C4WMP2	310	K	xxxxxxxxxx_K_xxxxxRxxxx
A0A0C4WVU6	55	K	xxxKxxxxxx_K_xxxxxxxxxx
A0A0C4WQH8	101	K	xxxxxxxxxx_K_xxxxxxxKxx
A0A0C4WIV2	323	K	xxxxxxxxxx_K_xxxxxxKxxx
A0A0C4WHH5	355	K	xxKxxxxxxx_K_xxxxxxxxxx
A0A0C4WWW2	107	K	xxxxxxxxxx_K_xxxxxRxxxx
A0A0C4WW63	275	K	xxxxKxxxxx_K_xxxxxxxxxx
A0A0C4WJ98	331	K	xxxxxxxxxx_K_xxxxxxKxxx
A0A0C4WMJ4	4	K	xxxxxxxxxx_K_xxxxxxKxxx
A0A0C4WSX0	393	K	Kxxxxxxxxx_K_xxxxxxxxxx
A0A0C4WJQ7	50	K	xxxxxxxxxx_K_xxxxxxxxKx
A0A0C4WIA0	34	K	Kxxxxxxxxx_K_xxxxxxxxxx
A0A0C4WR01	608	K	xxxKxxxxxx_K_xxxxxxxxxx
A0A0C4WR81	486	K	xxxKxxxxxx_K_xxxxxxxxxx
A0A0C4WPD0	48	K	xxxxxxxxxx_K_xxxxxxKxxx
A0A0C4WNX3	229	K	xxKxxxxxxx_K_xxxxxxxxxx
A0A0C4WGQ7	315	K	xxxxxxxxxx_K_xxxxxRxxxx
A0A0C4WQW1	138	K	xxKxxxxxxx_K_xxxxxxxxxx
A0A0C4WL60	16	K	xxxxxxxxxx_K_xxxxxxxKxx
A0A0C4WPR0	43	K	xxxxxxxxxx_K_xxxxxxxKxx
A0A0C4WRA5	10	K	xxxxxxxxxx_K_xxxxxRxxxx
A0A0C4WPX3	435	K	xxxxxxxxxx_K_xxxxxxKxxx
A0A0C4WQD8	66	K	xxxxxxxxxx_K_xxxxxxxKxx
A0A0C4WKS1	72	K	xxxxxxxxxx_K_xxxxxxKxxx
A0A0C4WH44	64	K	xxxxxxxxxx_K_xxxxxxxxKx
A0A0C4WIT0	151	K	xxKxxxxxxx_K_xxxxxxxxxx
A0A0C4WN43	146	K	xxxxxxxxxx_K_xxxxxxKxxx
A0A0C4WHH5	77	K	Kxxxxxxxxx_K_xxxxxxxxxx
A0A0C4WLP0	417	K	xxxxxxxxxx_K_xxxxxxxKxx
A0A0C4WKH2	497	K	xxxxxxxxxx_K_xxxxxxKxxx
A0A0C4WP38	86	K	xxxxxxxxxx_K_xxxxxxxKxx
A0A0C4WT13	172	K	xxxxxxxxxx_K_xxxxxxxxKx
A0A0C4WWW7	183	K	Kxxxxxxxxx_K_xxxxxxxxxx
A0A0C4WKL8	173	K	xxxKxxxxxx_K_xxxxxxxxxx
A0A0C4WKB0	93	K	xxxxxxxxxx_K_xxxxxxxKxx
A0A0C4WW63	353	K	xxxxxxxxxx_K_xxxxxxxKxx
A0A0C4WM01	697	K	xxKxxxxxxx_K_xxxxxxxxxx
A0A0C4WL15	255	K	xxKxxxxxxx_K_xxxxxxxxxx
A0A0C4WML6	46	K	xxxxxxxxxx_K_xxxxxxKxxx
A0A0C4WJL0	120	K	xxxKxxxxxx_K_xxxxxxxxxx
A0A0C4WKE1	452	K	xKxxxxxxxx_K_xxxxxxxxxx
A0A0C4WIY8	352	K	xKxxxxxxxx_K_xxxxxxxxxx
A0A0C4WGC4	390	K	xxxxxxxxxx_K_xxxxxxKxxx
A0A0C4WSV3	187	K	xKxxxxxxxx_K_xxxxxxxxxx
A0A0C4WIK2	532	K	Kxxxxxxxxx_K_xxxxxxxxxx
A0A0C4WPC2	325	K	xxxxxxxxxx_K_xxxxxRxxxx
A0A0C4WHR7	237	K	xxxxxxxxxx_K_xxxxxxxxKx
A0A0C4WM65	253	K	xxxKxxxxxx_K_xxxxxxxxxx
A0A0C4WQT5	74	K	xxKxxxxxxx_K_xxxxxxxxxx
A0A0C4WK09	168	K	xKxxxxxxxx_K_xxxxxxxxxx
A0A0C4WRQ3	104	K	xxxxKxxxxx_K_xxxxxxxxxx
A0A0C4WP37	357	K	Kxxxxxxxxx_K_xxxxxxxxxx
A0A0C4WRC0	52	K	xxxKxxxxxx_K_xxxxxxxxxx
A0A0C4WTN5	437	K	xKxxxxxxxx_K_xxxxxxxxxx
A0A0C4WQD8	688	K	xxxxxxxxxx_K_xxxxxxKxxx
A0A0C4WFV6	200	K	xxxxxxxxxx_K_xxxxxxxxKx
A0A0C4WUC0	15	K	Kxxxxxxxxx_K_xxxxxxxxxx
A0A0C4WFS8	62	K	xxxKxxxxxx_K_xxxxxxxxxx
A0A0C4WNQ0	89	K	xKxxxxxxxx_K_xxxxxxxxxx
A0A0C4WNU6	284	K	xKxxxxxxxx_K_xxxxxxxxxx
A0A0C4WR00	392	K	xxxxxxxxxx_K_xxxxxxxxKx
A0A0C4WPR8	93	K	xxxxKxxxxx_K_xxxxxxxxxx
A0A0C4WWD4	336	K	xxxKxxxxxx_K_xxxxxxxxxx
A0A0C4WQS4	35	K	xxxxxxxxxx_K_xxxxxRxxxx
A0A0C4WRB3	200	K	xxxxxxxxxx_K_xxxxxxKxxx
A0A0C4WM01	98	K	xxxxxxxxxx_K_xxxxxxxKxx
A0A0C4WNX3	227	K	xxxxKxxxxx_K_xxxxxxxxxx
A0A0C4WJT4	72	K	xxKxxxxxxx_K_xxxxxxxxxx
A0A0C4WHU1	144	K	xxxxxxxxxx_K_xxxxxxxKxx
A0A0C4WQ29	152	K	xKxxxxxxxx_K_xxxxxxxxxx
A0A0C4WII7	16	K	xxxxxxxxxx_K_xxxxxxKxxx
A0A0C4WJR3	366	K	xxKxxxxxxx_K_xxxxxxxxxx
A0A0C4WJT8	72	K	xKxxxxxxxx_K_xxxxxxxxxx
A0A0C4WNZ3	224	K	xxxKxxxxxx_K_xxxxxxxxxx
A0A0C4WRD3	539	K	xxKxxxxxxx_K_xxxxxxxxxx
A0A0C4WRB3	207	K	xxxKxxxxxx_K_xxxxxxxxxx
A0A0C4WPZ6	319	K	xKxxxxxxxx_K_xxxxxxxxxx
A0A0C4WP16	275	K	xKxxxxxxxx_K_xxxxxxxxxx
A0A0C4WQH4	35	K	Kxxxxxxxxx_K_xxxxxxxxxx
A0A0C4WHZ3	239	K	xxxxxxxxxx_K_xxxxxxxKxx
A0A0C4WJ08	442	K	xxxxxxxxxx_K_xxxxxRxxxx
A0A0C4WJV8	412	K	xxxxxxxxxx_K_xxxxxxKxxx
A0A0C4WNZ3	219	K	Kxxxxxxxxx_K_xxxxxxxxxx
A0A0C4WVU8	150	K	xxxxxxxxxx_K_xxxxxRxxxx
A0A0C4WLP4	779	K	xxxxxxxxxx_K_xxxxxxxKxx
A0A0C4WM33	214	K	xxxxKxxxxx_K_xxxxxxxxxx
A0A0C4WJU7	485	K	xxxxxxxxxx_K_xxxxxRxxxx
A0A0C4WJE8	80	K	xxxKxxxxxx_K_xxxxxxxxxx
A0A0C4WRB0	76	K	xxxKxxxxxx_K_xxxxxxxxxx
A0A0C4WMJ6	526	K	Kxxxxxxxxx_K_xxxxxxxxxx
A0A0C4WGG8	6	K	xxxxxxxxxx_K_xxxxxxxxKx
A0A0C4WQF5	57	K	Kxxxxxxxxx_K_xxxxxxxxxx
A0A0C4WT02	8	K	xxxxKxxxxx_K_xxxxxxxxxx
A0A0C4WRY1	249	K	xxxxxxxxxx_K_xxxxxxxKxx
A0A0C4WNX3	73	K	xKxxxxxxxx_K_xxxxxxxxxx
A0A0C4WQB8	165	K	Kxxxxxxxxx_K_xxxxxxxxxx
A0A0C4WP67	12	K	xxxxxxxxxx_K_xxxxxRxxxx
A0A0C4WPD0	55	K	xxxKxxxxxx_K_xxxxxxxxxx
A0A0C4WJF8	56	K	xxxxxxxxxx_K_xxxxxxKxxx
A0A0C4WRI3	5	K	xxxxxxxxxx_K_xxxxxxxKxx
A0A0C4WR19	193	K	xxxxxxxxxx_K_xxxxxxKxxx
A0A0C4WUS4	343	K	xxxKxxxxxx_K_xxxxxxxxxx
A0A0C4WJS4	267	K	xxxxxxxxxx_K_xxxxxxxKxx
A0A0C4WQG9	193	K	xKxxxxxxxx_K_xxxxxxxxxx
A0A0C4WMR3	75	K	xxxxxxxxxx_K_xxxxxxxKxx
A0A0C4WJP4	13	K	xxKxxxxxxx_K_xxxxxxxxxx
A0A0C4WRV2	141	K	xKxxxxxxxx_K_xxxxxxxxxx
A0A0C4WKC2	209	K	xxxxxxxxxx_K_xxxxxRxxxx
A0A0C4WJW9	119	K	xxKxxxxxxx_K_xxxxxxxxxx
A0A0C4WPW2	213	K	xxxxxxxxxx_K_xxxxxxxKxx
A0A0C4WUU5	65	K	xxxxxxxxxx_K_xxxxxRxxxx
A0A0C4WFH6	147	K	xKxxxxxxxx_K_xxxxxxxxxx
A0A0C4WJZ7	93	K	xxxxKxxxxx_K_xxxxxxxxxx
A0A0C4WMM1	336	K	xxxxxxxxxx_K_xxxxxRxxxx
A0A0C4WQ99	60	K	xxxKxxxxxx_K_xxxxxxxxxx
A0A0C4WRU4	107	K	xxxxxxxxxx_K_xxxxxRxxxx
A0A0C4WPU6	196	K	xxxKxxxxxx_K_xxxxxxxxxx
A0A0C4WQF9	78	K	xxxxxxxxxx_K_xxxxxxKxxx
A0A0C4WWS8	256	K	xxxxxxxxxx_K_xxxxxRxxxx
A0A0C4WHC8	721	K	xxxKxxxxxx_K_xxxxxxxxxx
A0A0C4WLB9	504	K	xxxxKxxxxx_K_xxxxxxxxxx
A0A0C4WKU2	147	K	xxKxxxxxxx_K_xxxxxxxxxx
A0A0C4WHH9	142	K	Kxxxxxxxxx_K_xxxxxxxxxx
A0A0C4WJ87	199	K	xxxKxxxxxx_K_xxxxxxxxxx
A0A0C4WP28	657	K	xxxxxxxxxx_K_xxxxxRxxxx
A0A0C4WJF8	63	K	xxxKxxxxxx_K_xxxxxxxxxx
A0A0C4WM90	146	K	Kxxxxxxxxx_K_xxxxxxxxxx
A0A0C4WKY3	145	K	xxxxKxxxxx_K_xxxxxxxxxx
A0A0C4WUB0	145	K	xxxxxxxxxx_K_xxxxxxxKxx
A0A0C4WTM8	524	K	xxxxxxxxxx_K_xxxxxxxxKx
A0A0C4WKB0	206	K	Kxxxxxxxxx_K_xxxxxxxxxx
A0A0C4WMN9	338	K	xxxxxxxxxx_K_xxxxxRxxxx
A0A0C4WJY6	566	K	xxxKxxxxxx_K_xxxxxxxxxx
A0A0C4WMX5	544	K	xxxxxxxxxx_K_xxxxxxKxxx
A0A0C4WPE4	911	K	xxxxxxxxxx_K_xxxxxxxKxx
A0A0C4WRG5	370	K	xxxxxxxxxx_K_xxxxxxxKxx
A0A0C4WS15	222	K	xxxxxxxxxx_K_xxxxxRxxxx
A0A0C4WMT9	337	K	xxKxxxxxxx_K_xxxxxxxxxx
A0A0C4WMT0	555	K	xxxxxxxxxx_K_xxxxxxxKxx
A0A0C4WKD6	221	K	Kxxxxxxxxx_K_xxxxxxxxxx
A0A0C4WSH7	182	K	Kxxxxxxxxx_K_xxxxxxxxxx
A0A0C4WHU7	392	K	xxxxxxxxxx_K_xxxxxRxxxx
A0A0C4WMC9	176	K	xxxxxxxxxx_K_xxxxxxKxxx
A0A0C4WM01	211	K	xxKxxxxxxx_K_xxxxxxxxxx
A0A0C4WIP6	29	K	xxKxxxxxxx_K_xxxxxxxxxx
A0A0C4WUQ8	82	K	xxxxxxxxxx_K_xxxxxxKxxx
A0A0C4WJV0	118	K	xxKxxxxxxx_K_xxxxxxxxxx
A0A0C4WGY6	372	K	xxxxxxxxxx_K_xxxxxxKxxx
A0A0C4WKW4	88	K	xxxxKxxxxx_K_xxxxxxxxxx
A0A0C4WT30	18	K	Kxxxxxxxxx_K_xxxxxxxxxx
A0A0C4WTF3	108	K	xxxxxxxxxx_K_xxxxxxxKxx
A0A0C4WVV1	111	K	xxxxxxxxxx_K_xxxxxxxKxx
A0A0C4WLA2	19	K	xxxxxxxxxx_K_xxxxxRxxxx
A0A0C4WL00	193	K	xxxxxxxxxx_K_xxxxxRxxxx
A0A0C4WJR6	630	K	xxxxxxxxxx_K_xxxxxxxKxx
A0A0C4WK09	322	K	xxxxxxxxxx_K_xxxxxxxxKx
A0A0C4WQ02	98	K	xxKxxxxxxx_K_xxxxxxxxxx
A0A0C4WQT7	561	K	xKxxxxxxxx_K_xxxxxxxxxx
A0A0C4WLP4	831	K	xxxxxxxxxx_K_xxxxxxxKxx
A0A0C4WQI2	28	K	xxxxxxxxxx_K_xxxxxxxxKx
A0A0C4WQM3	116	K	xxxxxxxxxx_K_xxxxxxxxKx
A0A0C4WIX5	466	K	xxxxxxxxxx_K_xxxxxxxKxx
A0A0C4WPR7	329	K	xxxxxxxxxx_K_xxxxxRxxxx
A0A0C4WN13	94	K	xxxxxxxxxx_K_xxxxxRxxxx
A0A0C4WQW1	149	K	Kxxxxxxxxx_K_xxxxxxxxxx
A0A0C4WII7	715	K	xxxxxxxxxx_K_xxxxxxKxxx
A0A0C4WTJ7	112	K	Kxxxxxxxxx_K_xxxxxxxxxx
A0A0C4WK81	425	K	xxxxxxxxxx_K_xxxxxxxKxx
A0A0C4WPB6	80	K	xKxxxxxxxx_K_xxxxxxxxxx
A0A0C4WRX3	17	K	xxKxxxxxxx_K_xxxxxxxxxx
A0A0C4WTV4	33	K	xxxxxxxxxx_K_xxxxxxxKxx
A0A0C4WPS3	773	K	xKxxxxxxxx_K_xxxxxxxxxx
A0A0C4WSX5	514	K	xKxxxxxxxx_K_xxxxxxxxxx
A0A0C4WR32	98	K	xxxxxxxxxx_K_xxxxxxxKxx
A0A0C4WMZ3	132	K	xxxxxxxxxx_K_xxxxxxxKxx
A0A0C4WH60	306	K	Kxxxxxxxxx_K_xxxxxxxxxx
A0A0C4WJI2	257	K	xxxKxxxxxx_K_xxxxxxxxxx
A0A0C4WPQ4	335	K	xxxxKxxxxx_K_xxxxxxxxxx
A0A0C4WRH6	108	K	Kxxxxxxxxx_K_xxxxxxxxxx
A0A0C4WMB3	71	K	xxKxxxxxxx_K_xxxxxxxxxx
A0A0C4WGQ7	79	K	xxxxxxxxxx_K_xxxxxxxKxx
A0A0C4WLA9	255	K	xxxxKxxxxx_K_xxxxxxxxxx
A0A0C4WJL3	62	K	xxxxxxxxxx_K_xxxxxxxxKx
A0A0C4WQG5	86	K	xxxxxxxxxx_K_xxxxxxKxxx
A0A0C4WQ81	14	K	Kxxxxxxxxx_K_xxxxxxxxxx
A0A0C4WLB2	112	K	xxxKxxxxxx_K_xxxxxxxxxx
A0A0C4WP19	104	K	xxxxxxxxxx_K_xxxxxxKxxx
A0A0C4WH09	176	K	xKxxxxxxxx_K_xxxxxxxxxx
A0A0C4WM90	302	K	xxxxKxxxxx_K_xxxxxxxxxx
A0A0C4WSV3	242	K	xxxxxxxxxx_K_xxxxxxxxKx
A0A0C4WUJ2	395	K	xxxxxxxxxx_K_xxxxxxxxKx
A0A0C4WKS1	42	K	xxxxxxxxxx_K_xxxxxxKxxx
A0A0C4WMT7	99	K	xxxxKxxxxx_K_xxxxxxxxxx
A0A0C4WPI5	45	K	Kxxxxxxxxx_K_xxxxxxxxxx
A0A0C4WU56	191	K	Kxxxxxxxxx_K_xxxxxxxxxx
A0A0C4WKW0	81	K	xxxKxxxxxx_K_xxxxxxxxxx
A0A0C4WSJ3	295	K	xxxxxxxxxx_K_xxxxxxxKxx
A0A0C4WIG8	40	K	xxKxxxxxxx_K_xxxxxxxxxx
A0A0C4WHR6	174	K	Kxxxxxxxxx_K_xxxxxxxxxx
A0A0C4WSX5	233	K	xKxxxxxxxx_K_xxxxxxxxxx
A0A0C4WN31	256	K	xxxKxxxxxx_K_xxxxxxxxxx
A0A0C4WT25	246	K	Kxxxxxxxxx_K_xxxxxxxxxx
A0A0C4WRG5	502	K	xxKxxxxxxx_K_xxxxxxxxxx
A0A0C4WRZ5	426	K	xxxxxxxxxx_K_xxxxxxxxKx
A0A0C4WQ05	68	K	xxxKxxxxxx_K_xxxxxxxxxx
A0A0C4WGW3	505	K	xxxxxxxxxx_K_xxxxxRxxxx
A0A0C4WKV1	42	K	xKxxxxxxxx_K_xxxxxxxxxx
A0A0C4WIT1	92	K	xxxKxxxxxx_K_xxxxxxxxxx
A0A0C4WM65	562	K	xxxxKxxxxx_K_xxxxxxxxxx
A0A0C4WMJ7	131	K	xKxxxxxxxx_K_xxxxxxxxxx
A0A0C4WY56	19	K	xxxxxxxxxx_K_xxxxxRxxxx
A0A0C4WLQ6	2282	K	xxKxxxxxxx_K_xxxxxxxxxx
A0A0C4WJZ2	45	K	xxxxxxxxxx_K_xxxxxRxxxx
A0A0C4WMV9	121	K	xxxxxxxxxx_K_xxxxxxxKxx
A0A0C4WS72	85	K	xxxxxxxxxx_K_xxxxxRxxxx
A0A0C4WKJ2	472	K	xKxxxxxxxx_K_xxxxxxxxxx
A0A0C4WJV0	110	K	xxxxxxxxxx_K_xxxxxxxKxx
A0A0C4WQS4	47	K	xxxxxxxxxx_K_xxxxxxKxxx
A0A0C4WKJ1	161	K	xxKxxxxxxx_K_xxxxxxxxxx
A0A0C4WRH5	299	K	xxxKxxxxxx_K_xxxxxxxxxx
A0A0C4WWB6	559	K	xxxxxxxxxx_K_xxxxxxKxxx
A0A0C4WIQ3	169	K	xxxxxxxxxx_K_xxxxxxxKxx
A0A0C4WGX6	32	K	xxxxxxxxxx_K_xxxxxRxxxx
A0A0C4WL14	107	K	xKxxxxxxxx_K_xxxxxxxxxx
A0A0C4WQM7	151	K	xxKxxxxxxx_K_xxxxxxxxxx
A0A0C4WJU3	26	K	xxKxxxxxxx_K_xxxxxxxxxx
A0A0C4WPV7	110	K	xxxxxxxxxx_K_xxxxxxxKxx
A0A0C4WKF2	611	K	xxxxxxxxxx_K_xxxxxxxKxx
A0A0C4WLB0	428	K	Kxxxxxxxxx_K_xxxxxxxxxx
A0A0C4WHH9	464	K	xxxKxxxxxx_K_xxxxxxxxxx
A0A0C4WSB3	39	K	xxxxxxxxxx_K_xxxxxxxKxx
A0A0C4WVX7	346	K	xKxxxxxxxx_K_xxxxxxxxxx
A0A0C4WHH9	592	K	xxxxxxxxxx_K_xxxxxxxxKx
A0A0C4WJU9	36	K	xxxKxxxxxx_K_xxxxxxxxxx
A0A0C4WMH1	125	K	xxKxxxxxxx_K_xxxxxxxxxx
A0A0C4WPB6	71	K	xxxxxxxxxx_K_xxxxxxxxKx
A0A0C4WJR3	76	K	xxxxKxxxxx_K_xxxxxxxxxx
A0A0C4WSI9	426	K	xxxxxxxxxx_K_xxxxxRxxxx
A0A0C4WK78	382	K	Kxxxxxxxxx_K_xxxxxxxxxx
A0A0C4WP19	35	K	xxxxxxxxxx_K_xxxxxxxKxx
A0A0C4WP89	255	K	xxxxxxxxxx_K_xxxxxxxxKx
A0A0C4WJV8	330	K	xxxxxxxxxx_K_xxxxxRxxxx
A0A0C4WMP8	237	K	xxxxxxxxxx_K_xxxxxxxKxx
A0A0C4WQE4	85	K	xxxKxxxxxx_K_xxxxxxxxxx
A0A0C4WK21	32	K	xxKxxxxxxx_K_xxxxxxxxxx
A0A0C4WJK7	269	K	xxxxxxxxxx_K_xxxxxxxKxx
A0A0C4WIV2	341	K	xxxxxxxxxx_K_xxxxxxxKxx
A0A0C4WN84	66	K	xxxKxxxxxx_K_xxxxxxxxxx
A0A0C4WJR3	313	K	xxxxxxxxxx_K_xxxxxxxKxx
A0A0C4WKA5	165	K	xxxxxxxxxx_K_xxxxxxxKxx
A0A0C4WML6	63	K	xxxxxxxxxx_K_xxxxxxKxxx
A0A0C4WIV2	330	K	xxxKxxxxxx_K_xxxxxxxxxx
A0A0C4WK48	31	K	xxxxxxxxxx_K_xxxxxxxxKx
A0A0C4WPD0	223	K	xxxKxxxxxx_K_xxxxxxxxxx
A0A0C4WNA1	198	K	xxxxxxxxxx_K_xxxxxRxxxx
A0A0C4WJN6	76	K	xxxxxxxxxx_K_xxxxxxxKxx
A0A0C4WLF7	209	K	xxxxKxxxxx_K_xxxxxxxxxx
A0A0C4WSF8	87	K	xxxxxxxxxx_K_xxxxxxxxKx
A0A0C4WIQ3	367	K	xxKxxxxxxx_K_xxxxxxxxxx
A0A0C4WPR9	141	K	xxxxxxxxxx_K_xxxxxRxxxx
A0A0C4WGV7	14	K	xxxxxxxxxx_K_xxxxxRxxxx
A0A0C4WTT9	128	K	xxxKxxxxxx_K_xxxxxxxxxx
A0A0C4WKF2	245	K	xxxxxxxxxx_K_xxxxxxKxxx
A0A0C4WJT2	7	K	xxxxxxxxxx_K_xxxxxxxKxx
A0A0C4WLP0	404	K	xxKxxxxxxx_K_xxxxxxxxxx
A0A0C4WP56	47	K	xxxKxxxxxx_K_xxxxxxxxxx
A0A0C4WLX8	29	K	xxxxxxxxxx_K_xxxxxxxKxx
A0A0C4WKZ4	115	K	xxxKxxxxxx_K_xxxxxxxxxx
A0A0C4WKS1	63	K	xxxxxxxxxx_K_xxxxxxxxKx
A0A0C4WRL1	239	K	xxxxxxxxxx_K_xxxxxRxxxx
A0A0C4WNJ8	23	K	xxKxxxxxxx_K_xxxxxxxxxx
A0A0C4WUZ0	64	K	xxxxKxxxxx_K_xxxxxxxxxx
A0A0C4WSY6	422	K	xKxxxxxxxx_K_xxxxxxxxxx
A0A0C4WJL3	71	K	xxxxxxxxxx_K_xxxxxxxKxx
A0A0C4WQB5	129	K	xxxxKxxxxx_K_xxxxxxxxxx
A0A0C4WVY5	59	K	xxxxxxxxxx_K_xxxxxxKxxx
A0A0C4WUV7	390	K	Kxxxxxxxxx_K_xxxxxxxxxx
A0A0C4WK52	45	K	xxxxxxxxxx_K_xxxxxxKxxx
A0A0C4WNA8	157	K	xxxxxxxxxx_K_xxxxxxxKxx
A0A0C4WQ51	395	K	Kxxxxxxxxx_K_xxxxxxxxxx
A0A0C4WWE2	45	K	Kxxxxxxxxx_K_xxxxxxxxxx
A0A0C4WMU1	21	K	xxxxxxxxxx_K_xxxxxxKxxx
A0A0C4WSP5	318	K	xxxxxxxxxx_K_xxxxxxxKxx
A0A0C4WGQ5	419	K	xxxxxxxxxx_K_xxxxxxKxxx
A0A0C4WIK2	155	K	xxxxxxxxxx_K_xxxxxxKxxx
A0A0C4WJI2	168	K	xxxxxxxxxx_K_xxxxxxKxxx
A0A0C4WII3	233	K	xxxxxxxxxx_K_xxxxxxKxxx
A0A0C4WJZ2	2	K	xxxxxxxxxx_K_xxxxxRxxxx
A0A0C4WKS1	79	K	xxxKxxxxxx_K_xxxxxxxxxx
A0A0C4WHR7	246	K	xKxxxxxxxx_K_xxxxxxxxxx
A0A0C4WUC7	11	K	xKxxxxxxxx_K_xxxxxxxxxx
A0A0C4WRE1	347	K	xxxxxxxxxx_K_xxxxxxxKxx
A0A0C4WIV2	417	K	xxxxxxxxxx_K_xxxxxxxxKx
A0A0C4WUA7	460	K	xxKxxxxxxx_K_xxxxxxxxxx
A0A0C4WMU1	169	K	xxxxxxxxxx_K_xxxxxxKxxx
A0A0C4WKN1	3	K	xxxxxxxxxx_K_xxxxxxKxxx
A0A0C4WIL6	157	K	Kxxxxxxxxx_K_xxxxxxxxxx
A0A0C4WM43	14	K	xxxxxxxxxx_K_xxxxxxKxxx
A0A0C4WQE2	82	K	Kxxxxxxxxx_K_xxxxxxxxxx
A0A0C4WQD3	82	K	xxxxxxxxxx_K_xxxxxxKxxx
A0A0C4WWI9	224	K	xxxxxxxxxx_K_xxxxxRxxxx
A0A0C4WKD9	53	K	xxxKxxxxxx_K_xxxxxxxxxx
A0A0C4WVR5	371	K	xKxxxxxxxx_K_xxxxxxxxxx
A0A0C4WQB7	513	K	xKxxxxxxxx_K_xxxxxxxxxx
A0A0C4WIS8	159	K	xxxxxxxxxx_K_xxxxxxxKxx
A0A0C4WQ05	35	K	xxKxxxxxxx_K_xxxxxxxxxx
A0A0C4WTA8	139	K	xxxxxxxxxx_K_xxxxxxxKxx
A0A0C4WPA4	405	K	xxxxxxxxxx_K_xxxxxxxKxx
A0A0C4WQ46	819	K	xxxxxxxxxx_K_xxxxxxxKxx
A0A0C4WLW7	35	K	xxxxxxxxxx_K_xxxxxxxKxx
A0A0C4WMQ5	138	K	xxKxxxxxxx_K_xxxxxxxxxx
A0A0C4WRV2	132	K	xxxKxxxxxx_K_xxxxxxxxxx
A0A0C4WM65	263	K	xxxxxxxxxx_K_xxxxxxKxxx
A0A0C4WR03	58	K	Kxxxxxxxxx_K_xxxxxxxxxx
A0A0C4WU03	15	K	xxxxxxxxxx_K_xxxxxxKxxx
A0A0C4WJU3	18	K	xxxxxxxxxx_K_xxxxxxxKxx
A0A0C4WNS8	368	K	xxxxxxxxxx_K_xxxxxxKxxx
A0A0C4WJR3	379	K	Kxxxxxxxxx_K_xxxxxxxxxx
A0A0C4WNX8	81	K	Kxxxxxxxxx_K_xxxxxxxxxx
A0A0C4WJY6	609	K	xxxxxxxxxx_K_xxxxxxKxxx
A0A0C4WUR3	252	K	xKxxxxxxxx_K_xxxxxxxxxx
A0A0C4WQ29	113	K	xxKxxxxxxx_K_xxxxxxxxxx
A0A0C4WKJ1	153	K	xxxxxxxxxx_K_xxxxxxxKxx
A0A0C4WK52	36	K	xxxxxxxxxx_K_xxxxxxxKxx
A0A0C4WVV1	955	K	xxxxxxxxxx_K_xxxxxxxKxx
A0A0C4WQT5	50	K	xxxxxxxxxx_K_xxxxxxKxxx
A0A0C4WRT7	5	K	xxxxxxxxxx_K_xxxxxxxKxx
A0A0C4WKN7	342	K	xxxKxxxxxx_K_xxxxxxxxxx
A0A0C4WMV5	580	K	xKxxxxxxxx_K_xxxxxxxxxx
A0A0C4WIK2	150	K	xxxxxxxxxx_K_xxxxxxxKxx
A0A0C4WRS8	256	K	xKxxxxxxxx_K_xxxxxxxxxx
A0A0C4WNU6	477	K	xKxxxxxxxx_K_xxxxxxxxxx
A0A0C4WN04	23	K	xxxxxxxxxx_K_xxxxxRxxxx
A0A0C4WTD9	86	K	xxxxxxxxxx_K_xxxxxxxxKx
A0A0C4WH20	212	K	Kxxxxxxxxx_K_xxxxxxxxxx
A0A0C4WNX3	731	K	xxxxKxxxxx_K_xxxxxxxxxx
A0A0C4WT38	47	K	xxxxxxxxxx_K_xxxxxxxxKx
A0A0C4WL60	24	K	xxKxxxxxxx_K_xxxxxxxxxx
A0A0C4WQE6	349	K	xxxxxxxxxx_K_xxxxxxKxxx
A0A0C4WVU4	28	K	xKxxxxxxxx_K_xxxxxxxxxx
A0A0C4WSR8	10	K	xxKxxxxxxx_K_xxxxxxxxxx
A0A0C4WR14	227	K	xxxxxxxxxx_K_xxxxxRxxxx
A0A0C4WR14	374	K	xxxxxxxxxx_K_xxxxxxxxKx
A0A0C4WUS4	702	K	xxxxxxxxxx_K_xxxxxRxxxx
A0A0C4WTT7	256	K	xxxxxxxxxx_K_xxxxxxxKxx
A0A0C4WPS3	703	K	xxxxxxxxxx_K_xxxxxxxKxx
A0A0C4WP45	130	K	xxxxxxxxxx_K_xxxxxRxxxx
A0A0C4WP19	86	K	xxxKxxxxxx_K_xxxxxxxxxx
A0A0C4WQ43	18	K	Kxxxxxxxxx_K_xxxxxxxxxx
A0A0C4WK09	159	K	xxxxxxxxxx_K_xxxxxxxxKx
A0A0C4WKS1	49	K	xxxKxxxxxx_K_xxxxxxxxxx
A0A0C4WP45	224	K	xxxxxxxxxx_K_xxxxxxKxxx
A0A0C4WQE4	78	K	xxxxxxxxxx_K_xxxxxxKxxx
A0A0C4WM60	228	K	xxKxxxxxxx_K_xxxxxxxxxx
A0A0C4WHV1	3	K	xxxxxxxxxx_K_xxxxxRxxxx
A0A0C4WTN3	137	K	xxxKxxxxxx_K_xxxxxxxxxx
A0A0C4WJR6	43	K	xxxxxxxxxx_K_xxxxxxxKxx
A0A0C4WKW1	377	K	xKxxxxxxxx_K_xxxxxxxxxx
A0A0C4WML6	70	K	xxxKxxxxxx_K_xxxxxxxxxx
A0A0C4WRV2	389	K	xxxxxxxxxx_K_xxxxxRxxxx
A0A0C4WWI9	267	K	Kxxxxxxxxx_K_xxxxxxxxxx
A0A0C4WUR6	353	K	Kxxxxxxxxx_K_xxxxxxxxxx
A0A0C4WV66	182	K	xxxxxxxxxx_K_xxxxxRxxxx
A0A0C4WII3	209	K	xKxxxxxxxx_K_xxxxxxxxxx
A0A0C4WIE9	136	K	xxxxKxxxxx_K_xxxxxxxxxx
A0A0C4WQT0	49	K	xxxKxxxxxx_K_xxxxxxxxxx
A0A0C4WIH8	205	K	xxxxxxxxxx_K_xxxxxxKxxx
A0A0C4WHU7	1220	K	xKxxxxxxxx_K_xxxxxxxxxx
A0A0C4WMT7	93	K	Kxxxxxxxxx_K_xxxxxxxxxx
A0A0C4WMU1	282	K	xxxxxxxxxx_K_xxxxxRxxxx
A0A0C4WPS3	775	K	xxxxxxxxxx_K_xxxxxxxxKx
A0A0C4WMT0	452	K	xxKxxxxxxx_K_xxxxxxxxxx
A0A0C4WKU2	139	K	xxxxxxxxxx_K_xxxxxxxKxx
A0A0C4WNP4	9	K	xxxxxxxxxx_K_xxxxxxKxxx
A0A0C4WV43	40	K	xxxxxxxxxx_K_xxxxxxKxxx
A0A0C4WJ29	42	K	xxxxKxxxxx_K_xxxxxxxxxx
A0A0C4WQG5	216	K	xxxxxxxxxx_K_xxxxxxxKxx
A0A0C4WQE6	347	K	xxxxxxxxxx_K_xxxxxxKxxx
A0A0C4WTT9	121	K	xxxxxxxxxx_K_xxxxxxKxxx
A0A0C4WUT4	44	K	xxxxxxxxxx_K_xxxxxxxKxx
A0A0C4WR92	13	K	xxxxxxxxxx_K_xxxxxRxxxx
A0A0C4WNS5	366	K	xxxKxxxxxx_K_xxxxxxxxxx
A0A0C4WM01	471	K	xKxxxxxxxx_K_xxxxxxxxxx
A0A0C4WPE8	368	K	xxxxKxxxxx_K_xxxxxxxxxx
A0A0C4WJI2	175	K	xxxKxxxxxx_K_xxxxxxxxxx
A0A0C4WUC0	74	K	Kxxxxxxxxx_K_xxxxxxxxxx
A0A0C4WJY6	334	K	xxxxxxxxxx_K_xxxxxRxxxx
A0A0C4WPS3	707	K	xxxxxxxxxx_K_xxxxxxxKxx
A0A0C4WRG6	40	K	xxxxxxxxxx_K_xxxxxxxKxx
A0A0C4WP52	16	K	xKxxxxxxxx_K_xxxxxxxxxx
A0A0C4WQX5	94	K	Kxxxxxxxxx_K_xxxxxxxxxx
A0A0C4WR87	589	K	xxxxxxxxxx_K_xxxxxRxxxx
A0A0C4WLZ1	44	K	xxxxKxxxxx_K_xxxxxxxxxx
A0A0C4WNM0	213	K	xxxxxxxxxx_K_xxxxxRxxxx
A0A0C4WIQ3	177	K	xxKxxxxxxx_K_xxxxxxxxxx
A0A0C4WLC3	80	K	xxxxxxxxxx_K_xxxxxRxxxx
A0A0C4WQJ8	12	K	xxxKxxxxxx_K_xxxxxxxxxx
A0A0C4WJV8	720	K	xKxxxxxxxx_K_xxxxxxxxxx
A0A0C4WUS4	261	K	xxxxxxxxxx_K_xxxxxRxxxx
A0A0C4WKU2	60	K	xxxxxxxxxx_K_xxxxxRxxxx
A0A0C4WJ98	499	K	xxxxxxxxxx_K_xxxxxxxxKx
A0A0C4WPS3	1226	K	Kxxxxxxxxx_K_xxxxxxxxxx
A0A0C4WMT9	238	K	xxxKxxxxxx_K_xxxxxxxxxx
A0A0C4WIX5	438	K	xxKxxxxxxx_K_xxxxxxxxxx
A0A0C4WK70	2	K	xxxxxxxxxx_K_xxxxxxKxxx
A0A0C4WIR3	311	K	Kxxxxxxxxx_K_xxxxxxxxxx
A0A0C4WW63	416	K	xxxxKxxxxx_K_xxxxxxxxxx
A0A0C4WPS3	1073	K	xxxxxxxxxx_K_xxxxxxKxxx
A0A0C4WHH5	371	K	xxxxxxxxxx_K_xxxxxxKxxx
A0A0C4WLB0	375	K	xxxxxxxxxx_K_xxxxxxxxKx
A0A0C4WQG0	253	K	Kxxxxxxxxx_K_xxxxxxxxxx
A0A0C4WV31	59	K	Kxxxxxxxxx_K_xxxxxxxxxx
A0A0C4WIX5	430	K	xxxxxxxxxx_K_xxxxxxxKxx
A0A0C4WJF4	15	K	xxxxxxxxxx_K_xxxxxxKxxx
A0A0C4WIP6	21	K	xxxxxxxxxx_K_xxxxxxxKxx
A0A0C4WGV2	8	K	xxxxKxxxxx_K_xxxxxxxxxx
A0A0C4WIR1	311	K	xxxxxxxxxx_K_xxxxxxxKxx
A0A0C4WR87	491	K	xxxxxxxxxx_K_xxxxxRxxxx
A0A0C4WLX8	251	K	xxxxxxxxxx_K_xxxxxxKxxx
A0A0C4WHM3	61	K	xxxxxxxxxx_K_xxxxxxKxxx
A0A0C4WNN2	26	K	xxxxxxxxxx_K_xxxxxxxKxx
A0A0C4WID3	454	K	xxxxxxxxxx_K_xxxxxxxxKx
A0A0C4WP16	266	K	xxxKxxxxxx_K_xxxxxxxxxx
A0A0C4WTN3	130	K	xxxxxxxxxx_K_xxxxxxKxxx
A0A0C4WH14	76	K	Kxxxxxxxxx_K_xxxxxxxxxx
A0A0C4WR43	75	K	xxxxxxxxxx_K_xxxxxxxKxx
A0A0C4WH14	21	K	xxxxxxxxxx_K_xxxxxxKxxx
A0A0C4WQB7	260	K	Kxxxxxxxxx_K_xxxxxxxxxx
A0A0C4WQD9	379	K	xxxxxxxxxx_K_xxxxxxxKxx
A0A0C4WGQ5	90	K	xxxxxxxxxx_K_xxxxxxxKxx
A0A0C4WUT4	52	K	xxKxxxxxxx_K_xxxxxxxxxx
A0A0C4WN75	284	K	xxxxxxxxxx_K_xxxxxRxxxx
A0A0C4WQ49	8	K	xxxxKxxxxx_K_xxxxxxxxxx
A0A0C4WNN2	425	K	xxKxxxxxxx_K_xxxxxxxxxx
A0A0C4WMB0	71	K	xxxxxxxxxx_K_xxxxxxxKxx
A0A0C4WIV2	43	K	xxxxxxxxxx_K_xxxxxxKxxx
A0A0C4WNU6	150	K	Kxxxxxxxxx_K_xxxxxxxxxx
A0A0C4WPT4	89	K	xxKxxxxxxx_K_xxxxxxxxxx
A0A0C4WLY6	514	K	xxxxxxxxxx_K_xxxxxxKxxx
A0A0C4WPX0	184	K	xxxxxxxxxx_K_xxxxxRxxxx
A0A0C4WIR8	134	K	xxxxxxxxxx_K_xxxxxRxxxx
A0A0C4WHH5	378	K	xxxKxxxxxx_K_xxxxxxxxxx
A0A0C4WPL3	29	K	xxxxxxxxxx_K_xxxxxRxxxx
A0A0C4WS28	19	K	xKxxxxxxxx_K_xxxxxxxxxx
A0A0C4WQT5	59	K	xxxxxxxxxx_K_xxxxxxKxxx
A0A0C4WKB0	379	K	xxxKxxxxxx_K_xxxxxxxxxx
A0A0C4WGC4	608	K	xxKxxxxxxx_K_xxxxxxxxxx
A0A0C4WTE5	48	K	xxxKxxxxxx_K_xxxxxxxxxx
A0A0C4WJA7	278	K	xxxKxxxxxx_K_xxxxxxxxxx
A0A0C4WTF0	82	K	xxKxxxxxxx_K_xxxxxxxxxx
A0A0C4WKQ1	104	K	xxxxKxxxxx_K_xxxxxxxxxx
A0A0C4WTV9	94	K	xxxxxxxxxx_K_xxxxxxxKxx
A0A0C4WUQ1	280	K	xxxxxxxxxx_K_xxxxxxKxxx
A0A0C4WNJ1	745	K	Kxxxxxxxxx_K_xxxxxxxxxx
A0A0C4WIQ3	123	K	xxxxxxxxxx_K_xxxxxxKxxx
A0A0C4WTW7	88	K	xxxxxxxxxx_K_xxxxxRxxxx
A0A0C4WH14	278	K	xxxKxxxxxx_K_xxxxxxxxxx
A0A0C4WK81	17	K	xxxxxxxxxx_K_xxxxxxxKxx
A0A0C4WPA8	103	K	xxxxxxxxxx_K_xxxxxRxxxx
A0A0C4WIB6	95	K	Kxxxxxxxxx_K_xxxxxxxxxx
A0A0C4WQN6	40	K	xxxxxxxxxx_K_xxxxxxxKxx
A0A0C4WMH0	233	K	xxxxxxxxxx_K_xxxxxRxxxx
A0A0C4WPD7	185	K	xxxxxxxxxx_K_xxxxxxxxKx
A0A0C4WLX8	410	K	xxxxKxxxxx_K_xxxxxxxxxx
A0A0C4WQD8	1348	K	xxKxxxxxxx_K_xxxxxxxxxx
A0A0C4WUV7	34	K	xxxxxxxxxx_K_xxxxxxxKxx
A0A0C4WKN1	70	K	xxxxxxxxxx_K_xxxxxxxxKx
A0A0C4WN89	147	K	xxxxKxxxxx_K_xxxxxxxxxx
A0A0C4WSZ8	222	K	xxKxxxxxxx_K_xxxxxxxxxx
A0A0C4WIR0	241	K	Kxxxxxxxxx_K_xxxxxxxxxx
A0A0C4WTP4	256	K	xxKxxxxxxx_K_xxxxxxxxxx
A0A0C4WK09	440	K	xxxxKxxxxx_K_xxxxxxxxxx
A0A0C4WP80	136	K	xxxxxxxxxx_K_xxxxxRxxxx
A0A0C4WVU0	87	K	xxxKxxxxxx_K_xxxxxxxxxx
A0A0C4WK92	112	K	xxxKxxxxxx_K_xxxxxxxxxx
A0A0C4WII7	333	K	xxxxxxxxxx_K_xxxxxxxKxx
A0A0C4WJS0	5	K	xxxxxxxxxx_K_xxxxxRxxxx
A0A0C4WMJ4	12	K	xxKxxxxxxx_K_xxxxxxxxxx
A0A0C4WH39	12	K	xxxxxxxxxx_K_xxxxxxKxxx
A0A0C4WKW1	329	K	xKxxxxxxxx_K_xxxxxxxxxx
A0A0C4WLZ6	240	K	xxxxxxxxxx_K_xxxxxRxxxx
A0A0C4WX82	14	K	xxxxxxxxxx_K_xxxxxxxKxx
A0A0C4WU17	106	K	xxxxxxxxxx_K_xxxxxxxKxx
A0A0C4WNS6	122	K	xxxxxxxxxx_K_xxxxxxxKxx
A0A0C4WHU2	147	K	xxxxxxxxxx_K_xxxxxRxxxx
A0A0C4WLA2	116	K	xxxxxxxxxx_K_xxxxxxxKxx
A0A0C4WJI2	250	K	xxxxxxxxxx_K_xxxxxxKxxx
A0A0C4WH44	45	K	xxKxxxxxxx_K_xxxxxxxxxx
A0A0C4WIX1	37	K	xxxxxxxxxx_K_xxxxxRxxxx
A0A0C4WQD0	25	K	xxxxxxxxxx_K_xxxxxxKxxx
A0A0C4WQG0	225	K	xxxxxxxxxx_K_xxxxxxxKxx
A0A0C4WMU1	105	K	xxxxxxxxxx_K_xxxxxxxKxx
A0A0C4WMV5	261	K	xxxxxxxxxx_K_xxxxxxxKxx
A0A0C4WKD6	245	K	xxxxxxxxxx_K_xxxxxxKxxx
A0A0C4WSB3	300	K	xxxxKxxxxx_K_xxxxxxxxxx
A0A0C4WQ02	55	K	xxxxxxxxxx_K_xxxxxxxxKx
A0A0C4WRV1	107	K	Kxxxxxxxxx_K_xxxxxxxxxx
A0A0C4WLX8	226	K	xxxxxxxxxx_K_xxxxxxxKxx
A0A0C4WTK3	667	K	xxxxxxxxxx_K_xxxxxxKxxx
A0A0C4WP74	11	K	xxxxxxxxxx_K_xxxxxRxxxx
A0A0C4WUU8	222	K	xxxxxxxxxx_K_xxxxxxKxxx
A0A0C4WHH9	185	K	xxxxxxxxxx_K_xxxxxxxKxx
A0A0C4WT63	86	K	xKxxxxxxxx_K_xxxxxxxxxx
A0A0C4WUR6	61	K	xKxxxxxxxx_K_xxxxxxxxxx
A0A0C4WII7	644	K	xxxxxxxxxx_K_xxxxxRxxxx
A0A0C4WGC4	566	K	xxxxxxxxxx_K_xxxxxxxxKx
A0A0C4WIJ0	322	K	xxKxxxxxxx_K_xxxxxxxxxx
A0A0C4WPG7	101	K	xxxxxxxxxx_K_xxxxxRxxxx
A0A0C4WN84	137	K	xxxxKxxxxx_K_xxxxxxxxxx
A0A0C4WHT4	272	K	Kxxxxxxxxx_K_xxxxxxxxxx
A0A0C4WJR6	455	K	xKxxxxxxxx_K_xxxxxxxxxx
A0A0C4WN81	131	K	xxxxKxxxxx_K_xxxxxxxxxx
A0A0C4WPE4	580	K	xxxxxxxxxx_K_xxxxxxKxxx
A0A0C4WUU3	572	K	xxxxxxxxxx_K_xxxxxxxKxx
A0A0C4WQL6	222	K	xxxxxxxxxx_K_xxxxxxxxKx
A0A0C4WKT3	564	K	xxxxxxxxxx_K_xxxxxxKxxx
A0A0C4WHW0	298	K	xxxKxxxxxx_K_xxxxxxxxxx
A0A0C4WQE2	81	K	xKxxxxxxxx_K_xxxxxxxxxx
A0A0C4WN31	430	K	xxKxxxxxxx_K_xxxxxxxxxx
A0A0C4WNN9	19	K	xxxxxxxxxx_K_xxxxxRxxxx
A0A0C4WQ46	402	K	xxxxxxxxxx_K_xxxxxRxxxx
A0A0C4WTE1	44	K	xxxxxxxxxx_K_xxxxxxKxxx
A0A0C4WRT7	53	K	xxxxxxxxxx_K_xxxxxxKxxx
A0A0C4WTR1	70	K	xKxxxxxxxx_K_xxxxxxxxxx
A0A0C4WM01	213	K	Kxxxxxxxxx_K_xxxxxxxxxx
A0A0C4WLB9	7	K	xxxxxxxxxx_K_xxxxxRxxxx
A0A0C4WR45	279	K	xxxxxxxxxx_K_xxxxxxxKxx
A0A0C4WSS6	42	K	xxxxKxxxxx_K_xxxxxxxxxx
A0A0C4WG24	100	K	xxxxxxxxxx_K_xxxxxRxxxx
A0A0C4WTN5	342	K	xxxxxxxxxx_K_xxxxxxxxKx
A0A0C4WKH1	209	K	xxxxxxxxxx_K_xxxxxxxKxx
A0A0C4WK21	24	K	xxxxxxxxxx_K_xxxxxxxKxx
A0A0C4WPZ6	93	K	xxxxxxxxxx_K_xxxxxRxxxx
A0A0C4WIX5	467	K	xxxxxxxxxx_K_xxxxxxKxxx
A0A0C4WP72	117	K	xKxxxxxxxx_K_xxxxxxxxxx
A0A0C4WP89	164	K	xxxxxxxxxx_K_xxxxxxKxxx
A0A0C4WQI2	310	K	xKxxxxxxxx_K_xxxxxxxxxx
A0A0C4WNZ3	149	K	Kxxxxxxxxx_K_xxxxxxxxxx
A0A0C4WQR5	472	K	xxxxxxxxxx_K_xxxxxxxKxx
A0A0C4WJU7	599	K	xxKxxxxxxx_K_xxxxxxxxxx
A0A0C4WGC4	358	K	xKxxxxxxxx_K_xxxxxxxxxx
A0A0C4WRS8	42	K	xxxxxxxxxx_K_xxxxxxxxKx
A0A0C4WXV8	354	K	xxxxxxxxxx_K_xxxxxRxxxx
A0A0C4WQD8	557	K	xxKxxxxxxx_K_xxxxxxxxxx
A0A0C4WQW1	47	K	xxxxxxxxxx_K_xxxxxxxKxx
A0A0C4WK25	34	K	xxxxxxxxxx_K_xxxxxRxxxx
A0A0C4WU78	56	K	xxxxxxxxxx_K_xxxxxxxxKx
A0A0C4WKH2	368	K	xxxxKxxxxx_K_xxxxxxxxxx
A0A0C4WKD6	36	K	xxxxxxxxxx_K_xxxxxRxxxx
A0A0C4WIX5	346	K	xxxxxxxxxx_K_xxxxxxxxKx
A0A0C4WNU6	435	K	xxxxxxxxxx_K_xxxxxRxxxx
A0A0C4WMT9	86	K	xxxxxxxxxx_K_xxxxxxKxxx
A0A0C4WUI5	84	K	xKxxxxxxxx_K_xxxxxxxxxx
A0A0C4WK92	408	K	xxxxxxxxxx_K_xxxxxRxxxx
A0A0C4WTD5	342	K	xxxKxxxxxx_K_xxxxxxxxxx
A0A0C4WLQ6	566	K	xKxxxxxxxx_K_xxxxxxxxxx
A0A0C4WNA3	76	K	xxxxxxxxxx_K_xxxxxRxxxx
A0A0C4WJR6	57	K	xxxxKxxxxx_K_xxxxxxxxxx
A0A0C4WRL7	444	K	xxxxKxxxxx_K_xxxxxxxxxx
A0A0C4WU48	15	K	Kxxxxxxxxx_K_xxxxxxxxxx
A0A0C4WNR7	24	K	xKxxxxxxxx_K_xxxxxxxxxx
A0A0C4WI98	395	K	xxxxxxxxxx_K_xxxxxRxxxx
A0A0C4WJC7	86	K	xxxxxxxxxx_K_xxxxxRxxxx
A0A0C4WLQ9	72	K	xxxKxxxxxx_K_xxxxxxxxxx
A0A0C4WRH6	88	K	xxxxxxxxxx_K_xxxxxRxxxx
A0A0C4WTJ7	429	K	xxxKxxxxxx_K_xxxxxxxxxx
A0A0C4WIX5	355	K	xKxxxxxxxx_K_xxxxxxxxxx
A0A0C4WGP7	46	K	xxxxKxxxxx_K_xxxxxxxxxx
A0A0C4WQP1	85	K	xxxxxxxxxx_K_xxxxxxxKxx
A0A0C4WMV5	306	K	xxxKxxxxxx_K_xxxxxxxxxx
A0A0C4WQ64	393	K	xxxxKxxxxx_K_xxxxxxxxxx
A0A0C4WL84	43	K	xxxxxxxxxx_K_xxxxxxxxKx
A0A0C4WN82	860	K	Kxxxxxxxxx_K_xxxxxxxxxx
A0A0C4WQ08	502	K	xxxKxxxxxx_K_xxxxxxxxxx
A0A0C4WJ53	398	K	xxxxKxxxxx_K_xxxxxxxxxx
A0A0C4WQT7	273	K	xxxxxxxxxx_K_xxxxxRxxxx
A0A0C4WRR3	293	K	xxKxxxxxxx_K_xxxxxxxxxx
A0A0C4WK48	249	K	xxxxxxxxxx_K_xxxxxxxKxx
A0A0C4WTV5	332	K	xxKxxxxxxx_K_xxxxxxxxxx
A0A0C4WQK9	88	K	xxxxxxxxxx_K_xxxxxxKxxx
A0A0C4WME6	153	K	xxxxxxxxxx_K_xxxxxRxxxx
A0A0C4WNU9	9	K	xxxxxxxxxx_K_xxxxxxKxxx
A0A0C4WR19	104	K	xKxxxxxxxx_K_xxxxxxxxxx
A0A0C4WS25	176	K	Kxxxxxxxxx_K_xxxxxxxxxx
A0A0C4WQC5	39	K	xxxxxxxxxx_K_xxxxxxKxxx
A0A0C4WNU6	267	K	xxxxxxxxxx_K_xxxxxxxKxx
A0A0C4WJR3	871	K	xKxxxxxxxx_K_xxxxxxxxxx
A0A0C4WM65	556	K	xxKxxxxxxx_K_xxxxxxxxxx
A0A0C4WJJ1	593	K	xxxxxxxxxx_K_xxxxxxxxKx
A0A0C4WUC0	10	K	xxxxxxxxxx_K_xxxxxxxxKx
A0A0C4WQ60	264	K	Kxxxxxxxxx_K_xxxxxxxxxx
A0A0C4WJU9	29	K	xxxxxxxxxx_K_xxxxxxKxxx
A0A0C4WS47	85	K	xxxxxxxxxx_K_xxxxxRxxxx
A0A0C4WP20	218	K	xxKxxxxxxx_K_xxxxxxxxxx
A0A0C4WTS4	180	K	xxxxxxxxxx_K_xxxxxRxxxx
A0A0C4WQN3	239	K	xxxxxxxxxx_K_xxxxxRxxxx
A0A0C4WJU3	44	K	xxxxxxxxxx_K_xxxxxxxxKx
A0A0C4WK81	101	K	xxxxxxxxxx_K_xxxxxRxxxx
A0A0C4WT38	179	K	xxxxKxxxxx_K_xxxxxxxxxx
A0A0C4WK28	174	K	xxKxxxxxxx_K_xxxxxxxxxx
A0A0C4WVD1	392	K	xxxxxxxxxx_K_xxxxxxxKxx
A0A0C4WPZ6	290	K	Kxxxxxxxxx_K_xxxxxxxxxx
A0A0C4WRT7	84	K	xxxxxxxxxx_K_xxxxxxxKxx
A0A0C4WP96	258	K	xxxxxxxxxx_K_xxxxxxKxxx
A0A0C4WRQ7	221	K	xxxxxxxxxx_K_xxxxxxxxKx
A0A0C4WM19	59	K	xxxKxxxxxx_K_xxxxxxxxxx
A0A0C4WTD1	303	K	xxxKxxxxxx_K_xxxxxxxxxx
A0A0C4WQH8	105	K	xxKxxxxxxx_K_xxxxxxxxxx
A0A0C4WGC4	324	K	xxxxxxxxxx_K_xxxxxRxxxx
A0A0C4WK63	138	K	xxKxxxxxxx_K_xxxxxxxxxx
A0A0C4WWK8	21	K	Kxxxxxxxxx_K_xxxxxxxxxx
A0A0C4WTJ7	291	K	xxxxxxxxxx_K_xxxxxxKxxx
A0A0C4WGQ7	338	K	xxKxxxxxxx_K_xxxxxxxxxx
A0A0C4WV31	42	K	xxxxxxxxxx_K_xxxxxxKxxx
A0A0C4WSM6	8	K	xxxxxxxxxx_K_xxxxxxKxxx
A0A0C4WJS7	197	K	xxxxKxxxxx_K_xxxxxxxxxx
A0A0C4WPA8	114	K	Kxxxxxxxxx_K_xxxxxxxxxx
A0A0C4WQA9	22	K	xxxxxxxxxx_K_xxxxxxxxKx
A0A0C4WIV2	51	K	xxxKxxxxxx_K_xxxxxxxxxx
A0A0C4WU17	29	K	xxxxxxxxxx_K_xxxxxRxxxx
A0A0C4WLP4	481	K	xxxxxxxxxx_K_xxxxxRxxxx
A0A0C4WKE8	213	K	xKxxxxxxxx_K_xxxxxxxxxx
A0A0C4WUV7	51	K	xxxxxxxxxx_K_xxxxxxKxxx
A0A0C4WQR9	58	K	xxxKxxxxxx_K_xxxxxxxxxx
A0A0C4WUA7	222	K	xKxxxxxxxx_K_xxxxxxxxxx
A0A0C4WKP7	153	K	xxxxxxxxxx_K_xxxxxxxKxx
A0A0C4WH95	157	K	xxxxxxxxxx_K_xxxxxRxxxx
A0A0C4WPX6	49	K	xxxxxxxxxx_K_xxxxxxxxKx
A0A0C4WFS8	149	K	xxxKxxxxxx_K_xxxxxxxxxx
A0A0C4WTF4	165	K	xKxxxxxxxx_K_xxxxxxxxxx
A0A0C4WTV9	127	K	xxxxxxxxxx_K_xxxxxxKxxx
A0A0C4WT90	168	K	Kxxxxxxxxx_K_xxxxxxxxxx
A0A0C4WGX5	50	K	xxxxKxxxxx_K_xxxxxxxxxx
A0A0C4WMR3	67	K	xxxxxxxxxx_K_xxxxxxxKxx
A0A0C4WTF0	134	K	xxxKxxxxxx_K_xxxxxxxxxx
A0A0C4WM25	328	K	xxxxxxxxxx_K_xxxxxxxKxx
A0A0C4WLP0	309	K	xxxxxxxxxx_K_xxxxxxKxxx
A0A0C4WQI2	13	K	xxxKxxxxxx_K_xxxxxxxxxx
A0A0C4WQ79	348	K	xxKxxxxxxx_K_xxxxxxxxxx
A0A0C4WJV8	883	K	xxxKxxxxxx_K_xxxxxxxxxx
A0A0C4WU10	92	K	xxKxxxxxxx_K_xxxxxxxxxx
A0A0C4WPY2	8	K	xxxxxxxxxx_K_xxxxxxxKxx
A0A0C4WM01	305	K	xxxxxxxxxx_K_xxxxxxxKxx
A0A0C4WPR0	59	K	xxKxxxxxxx_K_xxxxxxxxxx
A0A0C4WKT3	139	K	xKxxxxxxxx_K_xxxxxxxxxx
A0A0C4WSB3	294	K	xxxKxxxxxx_K_xxxxxxxxxx
A0A0C4WJG6	211	K	xxxxxxxxxx_K_xxxxxRxxxx
A0A0C4WQ46	253	K	xxxxxxxxxx_K_xxxxxxxKxx
A0A0C4WTN3	520	K	xxxxKxxxxx_K_xxxxxxxxxx
A0A0C4WUY5	28	K	xxxxKxxxxx_K_xxxxxxxxxx
A0A0C4WNU6	739	K	xxxxxxxxxx_K_xxxxxxKxxx
A0A0C4WNQ6	120	K	xxxxxxxxxx_K_xxxxxxKxxx
A0A0C4WLX8	35	K	xxxxxxxxxx_K_xxxxxxKxxx
A0A0C4WMV5	324	K	xxxxKxxxxx_K_xxxxxxxxxx
A0A0C4WH44	66	K	xxxxxxxxxx_K_xxxxxxKxxx
A0A0C4WFT4	9	K	xxxxxxxxxx_K_xxxxxxxKxx
A0A0C4WIC6	263	K	xxxxKxxxxx_K_xxxxxxxxxx
A0A0C4WKZ0	68	K	xxxxKxxxxx_K_xxxxxxxxxx
A0A0C4WLP4	152	K	xxxxxxxxxx_K_xxxxxRxxxx
A0A0C4WMH1	151	K	xKxxxxxxxx_K_xxxxxxxxxx
A0A0C4WQC0	87	K	xxxxxxxxxx_K_xxxxxxKxxx
A0A0C4WGQ7	54	K	xxxxKxxxxx_K_xxxxxxxxxx
A0A0C4WGW8	249	K	xxxxKxxxxx_K_xxxxxxxxxx
A0A0C4WIV2	50	K	xxxKxxxxxx_K_xxxxxxxxxx
A0A0C4WIW9	292	K	xxxxxxxxxx_K_xxxxxRxxxx
A0A0C4WGY6	233	K	Kxxxxxxxxx_K_xxxxxxxxxx
A0A0C4WHR7	53	K	xxxxxxxxxx_K_xxxxxxKxxx
A0A0C4WLB9	576	K	xxxxxxxxxx_K_xxxxxxxKxx
A0A0C4WIQ3	130	K	xxxKxxxxxx_K_xxxxxxxxxx
A0A0C4WKF2	238	K	xxxxxxxxxx_K_xxxxxxKxxx
A0A0C4WPR0	69	K	xxxxxxxxxx_K_xxxxxxKxxx
A0A0C4WJH8	90	K	Kxxxxxxxxx_K_xxxxxxxxxx
A0A0C4WKL2	308	K	xKxxxxxxxx_K_xxxxxxxxxx
A0A0C4WK56	108	K	xxxKxxxxxx_K_xxxxxxxxxx
A0A0C4WIB6	365	K	Kxxxxxxxxx_K_xxxxxxxxxx
A0A0C4WQ18	56	K	xKxxxxxxxx_K_xxxxxxxxxx
A0A0C4WLJ1	40	K	xxxxxxxxxx_K_xxxxxxKxxx
A0A0C4WTU7	99	K	xxxxxxxxxx_K_xxxxxxxKxx
A0A0C4WS16	140	K	Kxxxxxxxxx_K_xxxxxxxxxx
A0A0C4WQD8	371	K	xxxxxxxxxx_K_xxxxxxKxxx
A0A0C4WTH9	52	K	xxxxKxxxxx_K_xxxxxxxxxx
A0A0C4WIK2	459	K	xKxxxxxxxx_K_xxxxxxxxxx
A0A0C4WMC9	152	K	Kxxxxxxxxx_K_xxxxxxxxxx
A0A0C4WL14	102	K	xxxxKxxxxx_K_xxxxxxxxxx
A0A0C4WSS6	88	K	xxxxxxxxxx_K_xxxxxRxxxx
A0A0C4WIN6	219	K	xxxxxxxxxx_K_xxxxxxxKxx
A0A0C4WP83	58	K	Kxxxxxxxxx_K_xxxxxxxxxx
A0A0C4WS39	332	K	xxxxxxxxxx_K_xxxxxxxKxx
A0A0C4WJU7	552	K	xxxxxxxxxx_K_xxxxxxKxxx
A0A0C4WRH0	119	K	xxxKxxxxxx_K_xxxxxxxxxx
A0A0C4WMC9	194	K	xxxxxxxxxx_K_xxxxxxxKxx
A0A0C4WJV8	382	K	xxxxxxxxxx_K_xxxxxxxxKx
A0A0C4WSW7	323	K	xxxxxxxxxx_K_xxxxxRxxxx
A0A0C4WQB3	131	K	xKxxxxxxxx_K_xxxxxxxxxx
A0A0C4WQT7	601	K	xxxKxxxxxx_K_xxxxxxxxxx
A0A0C4WKW4	189	K	xxxxxxxxxx_K_xxxxxxxxKx
A0A0C4WPR0	51	K	xxxxxxxxxx_K_xxxxxxxKxx
A0A0C4WUV7	371	K	xxxKxxxxxx_K_xxxxxxxxxx
A0A0C4WPS3	907	K	xxxxxxxxxx_K_xxxxxRxxxx
A0A0C4WGP6	10	K	xxxxKxxxxx_K_xxxxxxxxxx
A0A0C4WLB0	132	K	xxKxxxxxxx_K_xxxxxxxxxx
A0A0C4WJV8	419	K	xxxKxxxxxx_K_xxxxxxxxxx
A0A0C4WKF0	152	K	xxxxKxxxxx_K_xxxxxxxxxx
A0A0C4WKW1	249	K	xxxxKxxxxx_K_xxxxxxxxxx
A0A0C4WPH6	388	K	xxxxxxxxxx_K_xxxxxxxxKx
A0A0C4WJ98	599	K	xxxxxxxxxx_K_xxxxxRxxxx
A0A0C4WWR6	79	K	xxxKxxxxxx_K_xxxxxxxxxx
A0A0C4WQ55	157	K	Kxxxxxxxxx_K_xxxxxxxxxx
A0A0C4WVU2	20	K	Kxxxxxxxxx_K_xxxxxxxxxx
A0A0C4WIN6	8	K	xxxxxxxxxx_K_xxxxxxxKxx
A0A0C4WXX2	192	K	xxxxxxxxxx_K_xxxxxxKxxx
A0A0C4WGW8	330	K	xxxxKxxxxx_K_xxxxxxxxxx
A0A0C4WP66	152	K	xxKxxxxxxx_K_xxxxxxxxxx
A0A0C4WKK4	205	K	Kxxxxxxxxx_K_xxxxxxxxxx
A0A0C4WIC6	194	K	xxxxxxxxxx_K_xxxxxRxxxx
A0A0C4WKK4	235	K	Kxxxxxxxxx_K_xxxxxxxxxx
A0A0C4WNT7	1113	K	xxxxxxxxxx_K_xxxxxxxKxx
A0A0C4WUB5	289	K	xxKxxxxxxx_K_xxxxxxxxxx
A0A0C4WR03	55	K	xxxKxxxxxx_K_xxxxxxxxxx
A0A0C4WSI3	117	K	xxxxxxxxxx_K_xxxxxxxKxx
A0A0C4WUX8	91	K	xxxxKxxxxx_K_xxxxxxxxxx
A0A0C4WKQ3	778	K	xxxxxxxxxx_K_xxxxxxxxKx
A0A0C4WNM6	148	K	xxxxxxxxxx_K_xxxxxRxxxx
A0A0C4WMM1	197	K	xxxxxxxxxx_K_xxxxxxxKxx
A0A0C4WJW4	307	K	xxxxxxxxxx_K_xxxxxRxxxx
A0A0C4WKU7	101	K	xxxxxxxxxx_K_xxxxxRxxxx
A0A0C4WGQ3	393	K	xxxxxxxxxx_K_xxxxxxxKxx
A0A0C4WUY1	7	K	xxxxxxxxxx_K_xxxxxRxxxx
A0A0C4WQM7	58	K	xxxKxxxxxx_K_xxxxxxxxxx
A0A0C4WLD3	235	K	xxxKxxxxxx_K_xxxxxxxxxx
A0A0C4WJZ6	311	K	xxxKxxxxxx_K_xxxxxxxxxx
A0A0C4WR87	564	K	Kxxxxxxxxx_K_xxxxxxxxxx
A0A0C4WVJ5	176	K	xxxKxxxxxx_K_xxxxxxxxxx
A0A0C4WPC4	10	K	xxKxxxxxxx_K_xxxxxxxxxx
A0A0C4WN63	51	K	xxxxxxxxxx_K_xxxxxxxKxx
A0A0C4WQ10	38	K	xxKxxxxxxx_K_xxxxxxxxxx
A0A0C4WNZ0	250	K	xxxKxxxxxx_K_xxxxxxxxxx
A0A0C4WPE4	919	K	xxKxxxxxxx_K_xxxxxxxxxx
A0A0C4WMS1	154	K	xxxKxxxxxx_K_xxxxxxxxxx
A0A0C4WLB9	469	K	xxKxxxxxxx_K_xxxxxxxxxx
A0A0C4WWV9	177	K	xKxxxxxxxx_K_xxxxxxxxxx
A0A0C4WM65	577	K	Kxxxxxxxxx_K_xxxxxxxxxx
A0A0C4WQD8	1072	K	xxxxxxxxxx_K_xxxxxxKxxx
A0A0C4WKW4	358	K	xxxxxxxxxx_K_xxxxxxxKxx
A0A0C4WTR1	54	K	xxxxxxxxxx_K_xxxxxxKxxx
A0A0C4WNA1	30	K	xxKxxxxxxx_K_xxxxxxxxxx
A0A0C4WLF3	63	K	xxxxxxxxxx_K_xxxxxxxxKx
A0A0C4WNX9	273	K	xxxxxxxxxx_K_xxxxxxKxxx
A0A0C4WN15	55	K	xxKxxxxxxx_K_xxxxxxxxxx
A0A0C4WKN7	362	K	xxxxKxxxxx_K_xxxxxxxxxx
A0A0C4WLX8	238	K	xxKxxxxxxx_K_xxxxxxxxxx
A0A0C4WG91	171	K	xxxxxxxxxx_K_xxxxxRxxxx
A0A0C4WJ98	424	K	xxxxxxxxxx_K_xxxxxxxKxx
A0A0C4WNU6	28	K	xKxxxxxxxx_K_xxxxxxxxxx
A0A0C4WIW9	268	K	xxxKxxxxxx_K_xxxxxxxxxx
A0A0C4WPW8	20	K	xxxKxxxxxx_K_xxxxxxxxxx
A0A0C4WQ49	2	K	xxxxxxxxxx_K_xxxxxxKxxx
A0A0C4WSZ5	5	K	xxxxxxxxxx_K_xxxxxRxxxx
A0A0C4WUV7	58	K	xxxxxxxxxx_K_xxxxxxKxxx
A0A0C4WQ88	237	K	xxxxxxxxxx_K_xxxxxxxxKx
A0A0C4WKN7	71	K	xxxxxxxxxx_K_xxxxxRxxxx
A0A0C4WQ05	404	K	xxxxxxxxxx_K_xxxxxRxxxx
A0A0C4WIV2	322	K	xxxxxxxxxx_K_xxxxxxxKxx
A0A0C4WGP7	97	K	xxxxxxxxxx_K_xxxxxxxKxx
A0A0C4WU10	108	K	xxxxxxxxxx_K_xxxxxRxxxx
A0A0C4WM19	124	K	xxxxxxxxxx_K_xxxxxxxxKx
A0A0C4WM01	120	K	xxxxxxxxxx_K_xxxxxxxKxx
A0A0C4WN65	27	K	xxxxxxxxxx_K_xxxxxxKxxx
A0A0C4WK21	62	K	xxxKxxxxxx_K_xxxxxxxxxx
A0A0C4WLR1	85	K	xxxKxxxxxx_K_xxxxxxxxxx
A0A0C4WSV5	390	K	xxxKxxxxxx_K_xxxxxxxxxx
A0A0C4WTR3	74	K	xxxxxxxxxx_K_xxxxxxKxxx
A0A0C4WHH9	601	K	xKxxxxxxxx_K_xxxxxxxxxx
A0A0C4WIV2	68	K	xxxxxxxxxx_K_xxxxxxxKxx
A0A0C4WHC8	647	K	Kxxxxxxxxx_K_xxxxxxxxxx
A0A0C4WJH8	12	K	xxxxxxxxxx_K_xxxxxxxKxx
A0A0C4WW00	64	K	xxxxxxxxxx_K_xxxxxxxKxx
A0A0C4WRZ5	1269	K	xxxxxxxxxx_K_xxxxxRxxxx
A0A0C4WR21	119	K	xxxxxxxxxx_K_xxxxxxKxxx
A0A0C4WQE2	72	K	xxxxxxxxxx_K_xxxxxxxxKx
A0A0C4WNT2	207	K	xxxxKxxxxx_K_xxxxxxxxxx
A0A0C4WGX5	44	K	xKxxxxxxxx_K_xxxxxxxxxx
A0A0C4WKL8	6	K	xxxxxxxxxx_K_xxxxxxxKxx
A0A0C4WVU6	48	K	xxxxxxxxxx_K_xxxxxxKxxx
A0A0C4WQD8	1340	K	xxxxxxxxxx_K_xxxxxxxKxx
A0A0C4WHU7	1217	K	xxxxKxxxxx_K_xxxxxxxxxx
A0A0C4WUI5	3	K	xxxxxxxxxx_K_xxxxxRxxxx
A0A0C4WMT9	93	K	xxxKxxxxxx_K_xxxxxxxxxx
A0A0C4WLZ5	25	K	xxxxxxxxxx_K_xxxxxRxxxx
A0A0C4WPC2	450	K	xxxKxxxxxx_K_xxxxxxxxxx
A0A0C4WKH7	146	K	xxxxxxxxxx_K_xxxxxxxKxx
A0A0C4WN28	259	K	xxxxxxxxxx_K_xxxxxRxxxx
A0A0C4WLX8	272	K	xxxxKxxxxx_K_xxxxxxxxxx
A0A0C4WQV2	54	K	xxKxxxxxxx_K_xxxxxxxxxx
A0A0C4WIM1	78	K	xKxxxxxxxx_K_xxxxxxxxxx
A0A0C4WUR6	52	K	xxxxxxxxxx_K_xxxxxxxxKx
A0A0C4WRB3	300	K	xxKxxxxxxx_K_xxxxxxxxxx
A0A0C4WQD8	559	K	Kxxxxxxxxx_K_xxxxxxxxxx
A0A0C4WGQ3	410	K	xKxxxxxxxx_K_xxxxxxxxxx
A0A0C4WKT3	130	K	xxxxxxxxxx_K_xxxxxxxxKx
A0A0C4WJV5	79	K	xxKxxxxxxx_K_xxxxxxxxxx
A0A0C4WMM1	180	K	xKxxxxxxxx_K_xxxxxxxxxx
A0A0C4WJR3	521	K	Kxxxxxxxxx_K_xxxxxxxxxx
A0A0C4WTV9	106	K	xxxxxxxxxx_K_xxxxxRxxxx
A0A0C4WTK3	67	K	xxxxKxxxxx_K_xxxxxxxxxx
A0A0C4WII9	256	K	xxxKxxxxxx_K_xxxxxxxxxx
A0A0C4WWV9	168	K	xxxxxxxxxx_K_xxxxxxxxKx
A0A0C4WJJ8	95	K	xKxxxxxxxx_K_xxxxxxxxxx
A0A0C4WKW1	9	K	xxxxxxxxxx_K_xxxxxxxKxx
A0A0C4WJL6	23	K	xxxxxxxxxx_K_xxxxxxKxxx
A0A0C4WM01	123	K	xxxxxxxxxx_K_xxxxxxKxxx
A0A0C4WKT7	98	K	xxxxxxxxxx_K_xxxxxxxxKx
A0A0C4WKL8	146	K	xxxxKxxxxx_K_xxxxxxxxxx
A0A0C4WQD4	105	K	xKxxxxxxxx_K_xxxxxxxxxx
A0A0C4WQD8	370	K	xxxxxxxxxx_K_xxxxxxxKxx
A0A0C4WII7	348	K	xxxKxxxxxx_K_xxxxxxxxxx
A0A0C4WRB7	257	K	xxxxKxxxxx_K_xxxxxxxxxx
A0A0C4WFU1	14	K	xxxxxxxxxx_K_xxxxxxxKxx
A0A0C4WQD0	32	K	xxxKxxxxxx_K_xxxxxxxxxx
A0A0C4WPA7	138	K	xxxxxxxxxx_K_xxxxxRxxxx
A0A0C4WR58	327	K	xxxxxxxxxx_K_xxxxxxxKxx
A0A0C4WK70	40	K	xxxxKxxxxx_K_xxxxxxxxxx
A0A0C4WUV7	7	K	xxxxxxxxxx_K_xxxxxxKxxx
A0A0C4WKT3	260	K	xKxxxxxxxx_K_xxxxxxxxxx
A0A0C4WM01	106	K	xxKxxxxxxx_K_xxxxxxxxxx
A0A0C4WJW3	74	K	xxxxxxxxxx_K_xxxxxxxKxx
A0A0C4WM01	425	K	xKxxxxxxxx_K_xxxxxxxxxx
A0A0C4WQK9	95	K	xxxKxxxxxx_K_xxxxxxxxxx
A0A0C4WVU2	24	K	xxxxxxxxxx_K_xxxxxRxxxx
A0A0C4WJH8	20	K	xxKxxxxxxx_K_xxxxxxxxxx
A0A0C4WQL0	82	K	xxxxxxxxxx_K_xxxxxxxKxx
A0A0C4WQM7	51	K	xxxxxxxxxx_K_xxxxxxKxxx
A0A0C4WJP3	35	K	xxxKxxxxxx_K_xxxxxxxxxx
[truncated: 280 more rows]
