# Supplementary material for: Rhamnolipid Enhances the Nitrogen Fixation Activity of Azotobacter chroococcum by Influencing Lysine Succinylation
Source: Front Microbiol. 2021 Jul 30;12:697963. doi: 10.3389/fmicb.2021.697963 (PMC8360865; doi:10.3389/fmicb.2021.697963)
Supplement: Supplementary file 6 [file Data_Sheet_6.xlsx]

## Sheet: Regulated Classification
GO Terms Level 1	GO Terms Level 2	No. of Protein
Biological Process	cellular metabolic process	278
	organic substance metabolic pr...	272
	primary metabolic process	253
	nitrogen compound metabolic pr...	240
	biosynthetic process	195
	cellular component biogenesis	67
	cellular component organization	65
	response to stress	54
	regulation of biological process	51
	other	158
Cellular Component	intracellular	281
	cell periphery	111
	plasma membrane	94
	intracellular organelle	59
	non-membrane-bounded organelle	54
	ribonucleoprotein complex	50
	external encapsulating structure	44
	catalytic complex	36
	intrinsic component of membrane	21
	membrane protein complex	19
	other	71
Molecular Function	organic cyclic compound binding	114
	heterocyclic compound binding	114
	ion binding	102
	protein binding	78
	transferase activity	73
	small molecule binding	70
	hydrolase activity	68
	oxidoreductase activity	52
	structural constituent of ribosome	45
	cofactor binding	41
	carbohydrate derivative binding	38
	ligase activity	36
	drug binding	33
	lyase activity	21
	other	90

## Sheet: Regulated List
Category	Protein accession	Position	Ratio	Regulated Type	P value	Amino acid	Protein description	Gene name	Localization probability	PEP	Score	Modified sequence	Charge	Mass error [ppm]	MS/MS Count	CK0_rep1	CK0_rep2	CK0_rep3	CK22_rep1	CK22_rep2	CK22_rep3	RL22_rep1	RL22_rep2	RL22_rep3
cellular metabolic process	A0A0C4WQ64	238	0.366	Down	4.3275e-05	K	Biotin carboxylase OS=Azotobacter chroococcum NCIMB 8003 OX=1328314 GN=accC PE=4 SV=1	accC	1	6.85e-07	111.98	HQK(1)VLEEAPAPGIDPQAR	3	-1.5299	14	1.596	1.567	1.796	0.597	0.641	0.575	0.449	0.367	0.459
	A0A0C4WRV2	315	0.666	Down	0.000121085	K	ATP synthase subunit alpha OS=Azotobacter chroococcum NCIMB 8003 OX=1328314 GN=atpA PE=3 SV=1	atpA	1	8.96e-103	277.22	VSEEYVEQFTK(1)GEVK	2	0.4841	15	1.262	1.273	1.321	0.817	0.867	0.884	0.686	0.722	0.749
	A0A0C4WRK4	256	1.787	Up	0.00068352	K	YicC family protein [Azotobacter chroococcum](predicted) OS=Azotobacter chroococcum NCIMB 8003 OX=1328314 GN=Achr_38680 PE=4 SV=1	Achr_38680	1	9.86e-05	105.36	VLK(1)DGGTVGR	2	-2.5012	9	0.636	0.674	0.655	1.04	1.259	1.213	1.408	1.295	1.327
	A0A0C4WRV2	132	0.302	Down	0.00084287	K	ATP synthase subunit alpha OS=Azotobacter chroococcum NCIMB 8003 OX=1328314 GN=atpA PE=3 SV=1	atpA	1	2.11e-21	165.09	LTDAVEK(1)VAPGVIWR	3	-1.6825	14	1.543	1.602	2.023	0.429	0.519	0.613	0.412	0.406	0.407
	A0A0C4WP96	208	1.817	Up	0.00031903	K	NADH-quinone oxidoreductase subunit F OS=Azotobacter chroococcum NCIMB 8003 OX=1328314 GN=nuoF PE=3 SV=1	nuoF	1	0.000164	84.309	SK(1)PPFPAAVGVWGK	2	-1.8356	9	0.759	0.722	0.745	1.222	1.439	1.384	1.067	1.034	0.996
	A0A0C4WPS3	561	1.522	Up	0.032983	K	Glutamate synthase subunit alpha OS=Azotobacter chroococcum NCIMB 8003 OX=1328314 GN=gltB PE=4 SV=1	gltB	1	3.85e-10	101.48	AILTTPVISPAK(1)WR	2	-1.7759	8	0.702	0.77	0.845	0.922	1.259	1.345	1.163		1.171
	A0A0C4WVV1	332	1.684	Up	0.00031673	K	DNA-directed RNA polymerase subunit beta OS=Azotobacter chroococcum NCIMB 8003 OX=1328314 GN=rpoB PE=3 SV=1	rpoB	1	0.000807	81.32	IAK(1)GQVVR	2	-1.7054	8	0.73	0.78	0.774	1.289	1.275		1.189	1.067	1.09
	A0A0C4WGC4	608	0.505	Down	0.00055563	K	PrkA family serine protein kinase OS=Azotobacter chroococcum NCIMB 8003 OX=1328314 GN=Achr_4780 PE=4 SV=1	Achr_4780	1	5.04e-05	108.4	EDQQK(1)HNDFVTR	3	-1.4155	8	1.141	1.223	1.261	0.627		0.594			0.371
	A0A0C4WJU3	65	0.378	Down	9.9008e-05	K	50S ribosomal protein L23 OS=Azotobacter chroococcum NCIMB 8003 OX=1328314 GN=rplW PE=3 SV=1	rplW	1	4.65e-06	141.29	VTTLNVQGK(1)TK	2	-1.8455	8	1.373	1.469	1.5	0.548	0.546		0.612	0.585	0.554
	A0A0C4WP45	224	0.596	Down	0.012379	K	D-3-phosphoglycerate dehydrogenase OS=Azotobacter chroococcum NCIMB 8003 OX=1328314 GN=serA PE=3 SV=1	serA	1	3.11e-05	113.7	WMIGEK(1)EIR	2	-2.128	21	1.594	1.218	1.128	0.722	0.764	0.864	0.697	0.784	0.744
	A0A0C4WTN5	145	1.814	Up	4.7435e-06	K	Glucose-6-phosphate 1-dehydrogenase OS=Azotobacter chroococcum NCIMB 8003 OX=1328314 GN=zwf-1 PE=3 SV=1	zwf-1	1	5.58e-36	186.39	VVLEK(1)PIGHDLASSR	3	-0.6156	22	0.759	0.765	0.804	1.439	1.388	1.397	0.869	0.936	0.967
	A0A0C4WJI2	175	0.456	Down	0.000101656	K	Glutamine synthetase OS=Azotobacter chroococcum NCIMB 8003 OX=1328314 GN=glnA PE=3 SV=1	glnA	1	1.49e-14	146.48	PGVK(1)GGYFPVPPVDHDHEIR	4	0.058309	9	1.27	1.366	1.311	0.602	0.646	0.55			0.457
	A0A0C4WQ64	4	0.532	Down	0.0085248	K	Biotin carboxylase OS=Azotobacter chroococcum NCIMB 8003 OX=1328314 GN=accC PE=4 SV=1	accC	1	2.26e-06	142.56	MLEK(1)VLIANR	2	-7.7778	18	1.7	1.249	1.168	0.711	0.67	0.811	0.61	0.791	0.714
	A0A0C4WS39	333	1.575	Up	0.00074432	K	Ribonuclease D OS=Azotobacter chroococcum NCIMB 8003 OX=1328314 GN=rnd PE=3 SV=1	rnd	1	0.00112	92.732	K(1)ILEALLK	2	-1.3144	17	0.734	0.69	0.764	1.062	1.203	1.181	1.221	1.218	1.325
	A0A0C4WQD8	1263	0.432	Down	0.0023788	K	DNA-directed RNA polymerase subunit beta' OS=Azotobacter chroococcum NCIMB 8003 OX=1328314 GN=rpoC PE=3 SV=1	rpoC	1	3.17e-13	123.92	K(1)VEVAEAGDSSFIK	2	-0.68608	11	1.685	1.742	1.549	0.57	0.719	0.861	0.335	0.208	0.351
	A0A0C4WFH6	147	1.575	Up	0.00027687	K	N5-carboxyaminoimidazole ribonucleotide synthase OS=Azotobacter chroococcum NCIMB 8003 OX=1328314 GN=purK PE=3 SV=1	purK	1	9.86e-05	115.86	TLGYDGK(1)GQK	2	-1.1326	8	0.76	0.719	0.729	1.171	1.148		1.325	1.135	1.244
	A0A0C4WNZ3	246	0.555	Down	1.60712e-05	K	Dihydrolipoyllysine-residue succinyltransferase component of 2-oxoglutarate dehydrogenase complex OS=Azotobacter chroococcum NCIMB 8003 OX=1328314 GN=sucB PE=3 SV=1	sucB	1	0.000911	93.561	AAVEALK(1)R	2	-0.93756	9	1.432	1.455	1.537	0.826	0.819	0.809	0.5	0.451	0.475
	A0A0C4WMR6	9	1.675	Up	6.4258e-05	K	Bifunctional protein FolD OS=Azotobacter chroococcum NCIMB 8003 OX=1328314 GN=folD PE=3 SV=1	folD	1	1.07e-15	179.95	LIDGK(1)AIAASLR	2	-0.87647	9	0.739	0.741	0.775	1.306	1.273	1.197	1.131	1.092	1.111
	A0A0C4WVU2	24	0.253	Down	1.0458e-06	K	50S ribosomal protein L30 OS=Azotobacter chroococcum NCIMB 8003 OX=1328314 GN=rpmD PE=3 SV=1	rpmD	1	1.11e-05	113.1	ACVK(1)GLGLR	2	-1.8023	9	1.573	1.689	1.669	0.435	0.412	0.399	0.687	0.61	0.592
	A0A0C4WSI9	463	0.378	Down	0.0020612	K	Succinate dehydrogenase flavoprotein subunit OS=Azotobacter chroococcum NCIMB 8003 OX=1328314 GN=sdhA PE=3 SV=1	sdhA	1	2.99e-21	143.22	K(1)ELQNCMQNYFGVFR	2	9.7808	12	1.711	1.548	1.574	0.459	0.653	0.716	0.405	0.489	0.531
	A0A0C4WKD6	10	0.196	Down	0.000104023	K	Elongation factor Ts OS=Azotobacter chroococcum NCIMB 8003 OX=1328314 GN=tsf PE=3 SV=1	tsf	1	5.85e-11	167.76	AEITAALVK(1)ELR	2	-2.0517	15	1.974	1.652	1.948	0.302	0.382	0.407	0.339	0.348	0.382
	A0A0C4WGQ7	663	0.387	Down	2.3089e-07	K	Polyribonucleotide nucleotidyltransferase OS=Azotobacter chroococcum NCIMB 8003 OX=1328314 GN=pnp PE=3 SV=1	pnp	1	0.00104	98.009	IEK(1)VTDVLK	2	-2.535	9	1.506	1.542	1.544	0.588	0.581	0.608	0.591	0.619	0.644
	A0A0C4WQD0	18	0.66	Down	0.00103855	K	30S ribosomal protein S19 OS=Azotobacter chroococcum NCIMB 8003 OX=1328314 GN=rpsS PE=3 SV=1	rpsS	1	0.000737	100.84	K(1)VEVAVEK	2	-1.9957	9	1.049	1.224	1.093	0.76	0.739	0.721	1.142	1.04	1.063
	A0A0C4WNX3	410	0.536	Down	2.7759e-07	K	Aconitate hydratase B OS=Azotobacter chroococcum NCIMB 8003 OX=1328314 GN=acnB PE=3 SV=1	acnB	1	1.07e-115	229.08	PGTYCEPK(1)MTTVGSQDTTGPMTR	3	-3.248	56	1.449	1.414	1.41	0.754	0.769	0.769	0.574	0.627	0.606
	A0A0C4WGX3	41	0.487	Down	1.67591e-05	K	50S ribosomal protein L21 OS=Azotobacter chroococcum NCIMB 8003 OX=1328314 GN=rplU PE=3 SV=1	rplU	1	7.18e-05	127.93	VAEGEFLK(1)IEK	2	-2.7603	7	1.239	1.245	1.206	0.597		0.602		0.7	0.749
	A0A0C4WSI9	578	0.602	Down	5.9722e-05	K	Succinate dehydrogenase flavoprotein subunit OS=Azotobacter chroococcum NCIMB 8003 OX=1328314 GN=sdhA PE=3 SV=1	sdhA	1	3.94e-08	112.95	AVNFAPK(1)TVPAFEPK	2	-0.59837	9	1.426	1.453	1.344	0.868	0.852	0.821	0.559	0.533	0.538
	A0A0C4WJI2	250	0.272	Down	0.0049219	K	Glutamine synthetase OS=Azotobacter chroococcum NCIMB 8003 OX=1328314 GN=glnA PE=3 SV=1	glnA	1	2.72e-13	137.4	YCVHNVADAYGK(1)TVTFMPK	3	7.0379	20	1.957	1.269	1.799		0.461	0.451	0.305	0.292	0.29
	A0A0C4WVV1	1065	0.432	Down	0.00023785	K	DNA-directed RNA polymerase subunit beta OS=Azotobacter chroococcum NCIMB 8003 OX=1328314 GN=rpoB PE=3 SV=1	rpoB	1	1.41e-26	174.72	LQQGDDLAPGVLK(1)IVK	2	-2.8744	9	1.477	1.72	1.653	0.644	0.689	0.763	0.435	0.351	0.368
	A0A0C4WKU2	139	2.48	Up	3.3449e-06	K	ATP synthase subunit b OS=Azotobacter chroococcum NCIMB 8003 OX=1328314 GN=atpF PE=3 SV=1	atpF	1	0.000497	90.761	ILESK(1)VDTK	2	0.28867	9	0.526	0.553	0.58	1.395	1.365	1.354	1.321	1.297	1.267
	A0A0C4WVU8	147	0.343	Down	0.040258	K	50S ribosomal protein L2 OS=Azotobacter chroococcum NCIMB 8003 OX=1328314 GN=rplB PE=3 SV=1	rplB	1	6.8e-20	142.03	NIPVGSTIHAIELK(1)PGK	2	-1.4006	22	1.387	1.443	1.493	0.742	0.373	0.366	0.813	0.875	0.878
	A0A0C4WQV2	54	0.361	Down	1.56634e-05	K	Porphobilinogen deaminase OS=Azotobacter chroococcum NCIMB 8003 OX=1328314 GN=hemC PE=3 SV=1	hemC	1	2.86e-05	85.622	LLDAPLAK(1)IGGK	2	-3.2839	7	1.449	1.289	1.432	0.496	0.507	0.504		0.412
	A0A0C4WT25	44	2.06	Up	0.0066211	K	Geranyltranstransferase OS=Azotobacter chroococcum NCIMB 8003 OX=1328314 GN=ispA-2 PE=3 SV=1	ispA-2	1	0.000487	105.04	YSVVNGGK(1)R	2	-0.70541	12	0.643		0.711		1.438	1.351		1.053	1.074
	A0A0C4WGP4	470	2.271	Up	4.1554e-06	K	DNA topoisomerase 4 subunit A OS=Azotobacter chroococcum NCIMB 8003 OX=1328314 GN=parC PE=3 SV=1	parC	1	6.55e-25	169.57	K(1)ELLADAETYGDAR	2	-0.61768	9	0.601	0.616	0.563	1.333	1.339	1.371	1.211	1.222	1.339
	A0A0C4WK27	194	0.582	Down	0.0024232	K	4-hydroxy-3-methylbut-2-enyl diphosphate reductase OS=Azotobacter chroococcum NCIMB 8003 OX=1328314 GN=ispH PE=3 SV=1	ispH	1	1.23e-09	160.98	K(1)DDICYATQNR	2	-1.2769	9	1.313	1.379	1.356	0.667	0.856	0.833	0.654	0.75	0.676
	A0A0C4WIK5	111	1.539	Up	0.00035894	K	Phosphoserine aminotransferase OS=Azotobacter chroococcum NCIMB 8003 OX=1328314 GN=serC PE=3 SV=1	serC	1	2.77e-05	133.9	K(1)AMEEAR	2	-0.40821	9	0.709	0.78	0.758	1.211	1.11	1.137	1.301	1.19	1.179
	A0A0C4WMN7	503	0.439	Down	2.3497e-05	K	6-phosphogluconate dehydratase OS=Azotobacter chroococcum NCIMB 8003 OX=1328314 GN=edd-2 PE=3 SV=1	edd-2	1	2.01e-05	107.08	GFK(1)VALVTDGR	2	-2.1376	9	1.38	1.385	1.489	0.594	0.617	0.656	0.716	0.7	0.857
	A0A0C4WS28	28	1.783	Up	2.5147e-07	K	Ribonuclease P protein component OS=Azotobacter chroococcum NCIMB 8003 OX=1328314 GN=rnpA PE=3 SV=1	rnpA	1	2.06e-12	157.77	AVFDSPTAK(1)VPGK	2	-0.55098	13	0.647	0.666	0.663	1.18	1.165	1.178	1.369	1.318	1.32
	A0A0C4WTQ4	31	0.58	Down	0.0023036	K	Acireductone dioxygenase OS=Azotobacter chroococcum NCIMB 8003 OX=1328314 GN=mtnD PE=3 SV=1	mtnD	1	3.12e-05	97.084	ILNHGEDITATLAK(1)VGVR	3	-0.93702	9	1.169	1.314	1.475	0.744	0.827	0.723	0.745	0.775	0.77
	A0A0C4WRG5	156	0.417	Down	6.0851e-05	K	Membrane bound nickel-dependent hydrogenase, large subunit, HoxG OS=Azotobacter chroococcum NCIMB 8003 OX=1328314 GN=hoxG PE=3 SV=1	hoxG	1	2.82e-62	153.56	ATSALQQAVSPAHAK(1)SSPGYFR	3	-1.3774	9	1.719	1.68	1.554	0.729	0.638	0.699	0.353	0.338	0.323
	A0A0C4WGQ5	145	1.516	Up	0.00111735	K	Transcription termination/antitermination protein NusA OS=Azotobacter chroococcum NCIMB 8003 OX=1328314 GN=nusA PE=3 SV=1	nusA	1	0.000477	66.664	VGEIISGSVK(1)K	2	-1.2183	8	0.752		0.816	1.2	1.202	1.163	1.158	1.142	1.101
	A0A0C4WLQ6	450	2.422	Up	0.00083509	K	Type I fatty acid synthase ArsA OS=Azotobacter chroococcum NCIMB 8003 OX=1328314 GN=arsA PE=4 SV=1	arsA	1	0.000748	82.716	GFIK(1)DGAR	2	-0.010547	9	0.591	0.635	0.64	1.515	1.504	1.5	1.088	1.046	1.033
	A0A0C4WK48	40	1.554	Up	0.00041682	K	Transcription termination factor Rho OS=Azotobacter chroococcum NCIMB 8003 OX=1328314 GN=rho PE=3 SV=1	rho	1	5.7e-50	253.88	QDVIFSLLK(1)K	2	-3.1457	15	0.797	0.723	0.825	1.2	1.24	1.204	1.064	1.063	1.202
	A0A0C4WS30	69	2.295	Up	0.0072773	K	Nucleotide-binding protein Achr_29920 OS=Azotobacter chroococcum NCIMB 8003 OX=1328314 GN=Achr_29920 PE=3 SV=1	Achr_29920	1	0.00164	85.813	NLPSQLK(1)R	2	-1.4478	7	0.599	0.53		1.343		1.248	1.342	1.267	1.27
	A0A0C4WJG5	395	3.016	Up	0.00070145	K	tRNA-2-methylthio-N(6)-dimethylallyladenosine synthase OS=Azotobacter chroococcum NCIMB 8003 OX=1328314 GN=miaB PE=3 SV=1	miaB	1	0.000156	121.67	K(1)DPGMLQGR	2	-0.12503	7	0.558	0.487	0.457	1.515		1.505	1.426		1.498
	A0A0C4WVU4	28	0.155	Down	3.5588e-05	K	30S ribosomal protein S14 OS=Azotobacter chroococcum NCIMB 8003 OX=1328314 GN=rpsN PE=3 SV=1	rpsN	1	1.34e-08	105.78	RAELK(1)AIIANPNSAPEQR	3	-4.203	13	1.811	1.863	1.639	0.245	0.32	0.261	0.26		0.299
	A0A0C4WNZ3	149	0.457	Down	0.000123295	K	Dihydrolipoyllysine-residue succinyltransferase component of 2-oxoglutarate dehydrogenase complex OS=Azotobacter chroococcum NCIMB 8003 OX=1328314 GN=sucB PE=3 SV=1	sucB	1	7.11e-13	149.02	EDAVAAVEAK(1)K	2	-1.1102	14	1.441	1.652	1.456	0.716	0.712	0.652	0.583	0.518	0.512
	A0A0C4WMU3	178	0.356	Down	2.1482e-05	K	Glutamine--tRNA ligase OS=Azotobacter chroococcum NCIMB 8003 OX=1328314 GN=glnS PE=3 SV=1	glnS	1	4.94e-06	103.69	AK(1)IDMASPNMNLR	2	-1.0661	10	1.619	1.462	1.543	0.519	0.585	0.54		0.375	0.385
	A0A0C4WQE4	56	0.187	Down	0.00050388	K	50S ribosomal protein L17 OS=Azotobacter chroococcum NCIMB 8003 OX=1328314 GN=rplQ PE=3 SV=1	rplQ	1	4.7e-26	148.57	VAEPLITLAK(1)EDSVSNRR	3	-1.4175	16	1.73	1.63	1.882	0.245	0.426	0.309	0.538	0.551	0.598
	A0A0C4WM56	110	0.621	Down	0.000178232	K	NADH dehydrogenase I chain E OS=Azotobacter chroococcum NCIMB 8003 OX=1328314 GN=nuoE PE=4 SV=1	nuoE	1	1.45e-05	142.71	QK(1)LGIAPGQTTR	2	-2.2557	9	1.252	1.344	1.405	0.816	0.846	0.821	0.69	0.678	0.66
	A0A0C4WS30	175	0.308	Down	0.0137167	K	Nucleotide-binding protein Achr_29920 OS=Azotobacter chroococcum NCIMB 8003 OX=1328314 GN=Achr_29920 PE=3 SV=1	Achr_29920	1	1.12e-05	109.47	LLNKPEPGTAFLIESFGFK(1)R	3	-1.425	6		1.543	1.369		0.505	0.392		0.688	1.108
	A0A0C4WHC8	721	0.588	Down	0.00075504	K	Alanine--tRNA ligase OS=Azotobacter chroococcum NCIMB 8003 OX=1328314 GN=alaS PE=3 SV=1	alaS	1	0.000103	115.86	EAAALVK(1)GSR	2	-0.29114	9	1.357	1.252	1.38	0.8	0.835	0.709	0.723	0.761	0.696
	A0A0C4WVA9	191	0.61	Down	0.00081607	K	Di-heme cytochrome c peroxidase, CCP MauG family OS=Azotobacter chroococcum NCIMB 8003 OX=1328314 GN=Achr_31880 PE=4 SV=1	Achr_31880	1	7.12e-05	94.791	VALGDK(1)LYHDTR	2	-1.8748	9	1.308	1.35	1.398	0.805	0.763	0.907	0.678	0.641	0.637
	A0A0C4WUS4	601	1.929	Up	0.021137	K	Fatty acid oxidation complex subunit alpha OS=Azotobacter chroococcum NCIMB 8003 OX=1328314 GN=fadB PE=3 SV=1	fadB	0.98246	3.61e-06	112.93	PK(0.982)K(0.018)LEDPQVAELLRPLVR	4	-0.99842	13		0.635	0.795	1.137	1.458	1.543	0.968		0.937
	A0A0C4WIN6	102	0.424	Down	0.0028619	K	Electron transfer flavoprotein beta-subunit OS=Azotobacter chroococcum NCIMB 8003 OX=1328314 GN=Achr_27700 PE=4 SV=1	Achr_27700	1	1.02e-19	146.48	LLK(1)AVVDK	2	-1.0289	14	1.369	1.494	1.603	0.63	0.637	0.626	0.632	0.606	0.695
	A0A0C4WPX0	159	2.018	Up	1.3565e-06	K	4-hydroxy-tetrahydrodipicolinate reductase OS=Azotobacter chroococcum NCIMB 8003 OX=1328314 GN=dapB PE=3 SV=1	dapB	1	3.82e-11	157.77	HK(1)VDAPSGTALR	2	-1.8067	9	0.653	0.685	0.686	1.339	1.369	1.376	1.163	1.086	1.118
	A0A0C4WK18	66	0.521	Down	0.0013764	K	Acetolactate synthase 3 regulatory subunit OS=Azotobacter chroococcum NCIMB 8003 OX=1328314 GN=ilvH PE=4 SV=1	ilvH	1	0.000115	139.02	NLNK(1)LIEVVK	2	-2.2687	8	1.507		1.658	0.77	0.847	0.856	0.703	0.728	0.675
	A0A0C4WJR6	446	1.642	Up	0.000157438	K	Translation initiation factor IF-2 OS=Azotobacter chroococcum NCIMB 8003 OX=1328314 GN=infB PE=3 SV=1	infB	1	0.000206	90.263	IDK(1)PAADLDR	2	-0.70057	9	0.7	0.756	0.752	1.264	1.204	1.157	1.208	1.203	1.147
	A0A0C4WJS0	5	3.171	Up	0.00138425	K	Pantothenate synthetase OS=Azotobacter chroococcum NCIMB 8003 OX=1328314 GN=panC PE=3 SV=1	panC	1	0.000876	97.033	MITLK(1)TVR	2	-3.0481	12	0.529	0.395	0.345	1.285	1.195	1.544	1.35	1.603	1.594
	A0A0C4WNZ3	133	0.414	Down	2.885e-06	K	Dihydrolipoyllysine-residue succinyltransferase component of 2-oxoglutarate dehydrogenase complex OS=Azotobacter chroococcum NCIMB 8003 OX=1328314 GN=sucB PE=3 SV=1	sucB	1	1.04e-75	249.71	KIAEENALAADSITGTGK(1)GGR	3	-0.50483	31	1.627	1.589	1.493	0.663	0.641	0.645	0.484	0.515	0.498
	A0A0C4WQ46	402	1.52	Up	8.3083e-05	K	Ribonuclease R OS=Azotobacter chroococcum NCIMB 8003 OX=1328314 GN=rnr PE=3 SV=1	rnr	1	3.06e-25	169.57	VSTMLEQPK(1)SPEGK	2	-1.5574	23	0.718	0.716	0.774	1.126	1.123	1.108	1.297	1.31	1.219
	A0A0C4WIX1	488	1.929	Up	1.93424e-05	K	Sulfate adenylyltransferase subunit 1 OS=Azotobacter chroococcum NCIMB 8003 OX=1328314 GN=cysN PE=3 SV=1	cysN	1	0.00192	108.92	K(1)LFDMGR	2	-0.30467	15	0.661	0.661	0.713	1.316	1.28	1.33	1.174	1.22	1.116
	A0A0C4WIK2	496	0.544	Down	8.2165e-05	K	30S ribosomal protein S1 OS=Azotobacter chroococcum NCIMB 8003 OX=1328314 GN=rpsA PE=3 SV=1	rpsA	1	1.18e-05	134.2	NVLK(1)EGDEVEAK	2	-1.1608	9	1.342	1.455	1.423	0.786	0.788	0.722	0.664	0.611	0.614
	A0A0C4WVU0	106	0.238	Down	0.000181525	K	30S ribosomal protein S11 OS=Azotobacter chroococcum NCIMB 8003 OX=1328314 GN=rpsK PE=3 SV=1	rpsK	1	7e-74	194.01	ALNACGYK(1)IASITDVTPIPHNGCRPPK	3	-1.0294	18	1.418	1.371	1.747	0.318	0.413	0.35	0.773	0.927	0.948
	A0A0C4WQ43	18	0.473	Down	2.1329e-05	K	50S ribosomal protein L9 OS=Azotobacter chroococcum NCIMB 8003 OX=1328314 GN=rplI PE=3 SV=1	rplI	1	1.04e-10	136.06	IANLGNLGDK(1)VSVK	2	-1.1136	9	1.414	1.467	1.552	0.723	0.677	0.697	0.575	0.604	0.595
	A0A0C4WPR3	29	0.298	Down	1.5717e-07	K	Ubiquinone/menaquinone biosynthesis C-methyltransferase UbiE OS=Azotobacter chroococcum NCIMB 8003 OX=1328314 GN=ubiE PE=3 SV=1	ubiE	1	3.07e-13	165.72	AQK(1)VAEVFHSVAAK	2	-2.3347	11	1.7	1.753	1.699	0.496	0.52	0.518	0.415	0.429	0.415
	A0A0C4WNX3	725	0.58	Down	0.0030443	K	Aconitate hydratase B OS=Azotobacter chroococcum NCIMB 8003 OX=1328314 GN=acnB PE=3 SV=1	acnB	1	0.00178	67.464	AAGK(1)LLDK	2	-1.2367	7	1.178	1.219	1.335	0.759		0.685		0.554	0.597
	A0A0C4WQ88	273	0.665	Down	3.6263e-05	K	2,3-bisphosphoglycerate-independent phosphoglycerate mutase OS=Azotobacter chroococcum NCIMB 8003 OX=1328314 GN=pgm-2 PE=3 SV=1	pgm-2	1	2.97e-30	179.31	AFVEK(1)DFDGFAR	2	-1.4581	14	1.231	1.207	1.242	0.803	0.845	0.799	0.875	0.824	0.844
	A0A0C4WJI2	305	0.19	Down	0.00024002	K	Glutamine synthetase OS=Azotobacter chroococcum NCIMB 8003 OX=1328314 GN=glnA PE=3 SV=1	glnA	1	1.82e-19	116.36	HGK(1)ALNGFTNPSTNSYK	2	-0.93698	18	1.314	1.47	1.447	0.245	0.292		0.146
	A0A0C4WR14	223	2.774	Up	2.1112e-06	K	GTP pyrophosphokinase, ppGpp synthetase I / Guanosine-3',5'-diphosphate-3'-pyrophosphohydrolase OS=Azotobacter chroococcum NCIMB 8003 OX=1328314 GN=Achr_12600 PE=3 SV=1	Achr_12600	1	1.87e-07	156.57	YLEPEQYK(1)QIAK	2	-1.3498	9	0.489	0.506	0.459	1.359	1.35	1.324	1.459	1.425	1.385
	A0A0C4WRL7	182	0.57	Down	0.00058218	K	Electron transfer flavoprotein-ubiquinone oxidoreductase OS=Azotobacter chroococcum NCIMB 8003 OX=1328314 GN=Achr_27720 PE=4 SV=1	Achr_27720	1	7.06e-05	111.61	GK(1)YTLFAEGCR	2	-0.25169	6	1.153	1.201	1.107	0.64		0.675	0.524
	A0A0C4WQ79	40	1.712	Up	0.034518	K	Pyruvate kinase OS=Azotobacter chroococcum NCIMB 8003 OX=1328314 GN=pykA-1 PE=3 SV=1	pykA-1	1	2.37e-43	191.95	LNFSHGK(1)AEEHMAR	3	-1.2023	93	0.821	0.651	0.577	1.181	1.135	1.191	1.377	1.277	1.248
	A0A0C4WWD4	309	0.634	Down	0.026276	K	Phosphomannomutase/phosphoglucomutase AlgC OS=Azotobacter chroococcum NCIMB 8003 OX=1328314 GN=algC PE=3 SV=1	algC	1	3.73e-18	158.59	NPGSEIIFDVK(1)CTR	2	0.089631	8	1.044	1.15	1.271	0.592	0.701	0.905		0.916	1.021
	A0A0C4WKL8	166	1.873	Up	2.5488e-06	K	Ribosome-recycling factor OS=Azotobacter chroococcum NCIMB 8003 OX=1328314 GN=frr PE=3 SV=1	frr	1	1.11e-06	160.98	LTDK(1)AIAEVDK	2	-0.51766	9	0.66	0.698	0.681	1.298	1.266	1.255	1.254	1.207	1.154
	A0A0C4WQM7	98	1.88	Up	0.0023412	K	Lysine--tRNA ligase OS=Azotobacter chroococcum NCIMB 8003 OX=1328314 GN=lysS PE=3 SV=1	lysS	1	0.000146	105.94	K(1)TLPAETLEAVK	2	-1.7161	7	0.61		0.701	1.211	1.179	1.307		1.231	1.237
	A0A0C4WVV1	8	0.435	Down	0.0050245	K	DNA-directed RNA polymerase subunit beta OS=Azotobacter chroococcum NCIMB 8003 OX=1328314 GN=rpoB PE=3 SV=1	rpoB	1	0.000986	79.809	AYSYTEK(1)K	2	-2.1962	9	1.463	1.447	1.476	0.565	0.653	0.689		0.404	0.449
	A0A0C4WMN7	433	0.258	Down	5.5289e-09	K	6-phosphogluconate dehydratase OS=Azotobacter chroococcum NCIMB 8003 OX=1328314 GN=edd-2 PE=3 SV=1	edd-2	1	2.49e-20	198.04	GVMK(1)VSAVAPEHQVVEAPAR	3	-0.87199	20	1.731	1.755	1.775	0.449	0.457	0.453	0.412	0.449	0.414
	A0A0C4WQM7	240	0.19	Down	0.002276	K	Lysine--tRNA ligase OS=Azotobacter chroococcum NCIMB 8003 OX=1328314 GN=lysS PE=3 SV=1	lysS	1	0.00155	77.072	IAPELYLK(1)R	2	-1.2295	5	1.678	1.656			0.291	0.341	0.149
	A0A0C4WPH6	12	0.439	Down	0.0022378	K	Tyrosine--tRNA ligase OS=Azotobacter chroococcum NCIMB 8003 OX=1328314 GN=tyrS PE=3 SV=1	tyrS	1	0.000214	90.263	SIEEQLALIK(1)R	2	-1.5938	8	1.223	1.095	1.25	0.477	0.568		0.622
	A0A0C4WS15	293	0.398	Down	0.048697	K	UDP-N-acetylglucosamine 1-carboxyvinyltransferase OS=Azotobacter chroococcum NCIMB 8003 OX=1328314 GN=murA PE=3 SV=1	murA	1	0.000509	121.8	GNRPK(1)AVSVR	2	-1.5359	7		1.76	1.645		0.82	0.535	0.55	0.698	0.535
	A0A0C4WQD3	30	0.531	Down	0.0027437	K	30S ribosomal protein S10 OS=Azotobacter chroococcum NCIMB 8003 OX=1328314 GN=rpsJ PE=3 SV=1	rpsJ	1	7.28e-86	237.27	LIDQSTQEIVETAK(1)R	2	2.9465	20	1.264	1.423	1.174	0.773	0.589	0.687	0.869	0.886	0.919
	A0A0C4WIT1	226	1.52	Up	0.0114556	K	Folate-binding protein YgfZ OS=Azotobacter chroococcum NCIMB 8003 OX=1328314 GN=Achr_29080 PE=3 SV=1	Achr_29080	1	0.00583	67.903	MQYLGK(1)LK	2	0.046273	5	0.766	0.804		1.148	1.239		1.064
	A0A0C4WQ64	159	0.431	Down	0.000562	K	Biotin carboxylase OS=Azotobacter chroococcum NCIMB 8003 OX=1328314 GN=accC PE=4 SV=1	accC	1	4.58e-09	131.54	QVGYPVIIK(1)AAGGGGGR	2	-1.0229	10	1.42	1.728	1.406	0.615	0.722	0.628	0.685	0.519	0.518
	A0A0C4WQ64	180	1.892	Up	0.00027509	K	Biotin carboxylase OS=Azotobacter chroococcum NCIMB 8003 OX=1328314 GN=accC PE=4 SV=1	accC	1	5.65e-20	207.88	EEDLIK(1)SAR	2	0.27323	12	0.683	0.742	0.71		1.333	1.36		1.102	1.126
	A0A0C4WIE9	226	2.268	Up	1.75477e-05	K	Threonine--tRNA ligase OS=Azotobacter chroococcum NCIMB 8003 OX=1328314 GN=thrS PE=3 SV=1	thrS	1	1.94e-10	164.53	K(1)QLAAYIQR	2	-1.8731	9	0.554	0.523	0.58	1.273	1.265	1.22	1.484	1.408	1.354
	A0A0C4WTF6	197	0.581	Down	0.024343	K	50S ribosomal protein L1 OS=Azotobacter chroococcum NCIMB 8003 OX=1328314 GN=rplA PE=3 SV=1	rplA	1	3.4e-22	192.14	QNVEALLSDLK(1)R	2	-1.092	9	1.168	1.336	1.421	0.554	0.845	0.881	0.767	0.842	0.74
	A0A0C4WM90	136	0.409	Down	2.1588e-05	K	Acetolactate synthase OS=Azotobacter chroococcum NCIMB 8003 OX=1328314 GN=ilvI PE=3 SV=1	ilvI	1	1.85e-13	133.13	HSFIVK(1)HPSEIPEVLK	3	-1.3093	18	1.545	1.583	1.527	0.636	0.675	0.591	0.484	0.558	0.59
	A0A0C4WK48	31	0.409	Down	0.0066831	K	Transcription termination factor Rho OS=Azotobacter chroococcum NCIMB 8003 OX=1328314 GN=rho PE=3 SV=1	rho	1	0.000162	115.41	K(1)QDVIFSLLK	2	-0.27216	7	1.805	1.255	1.146	0.466	0.608	0.646		0.113
	A0A0C4WTN5	226	1.813	Up	0.00084403	K	Glucose-6-phosphate 1-dehydrogenase OS=Azotobacter chroococcum NCIMB 8003 OX=1328314 GN=zwf-1 PE=3 SV=1	zwf-1	1	1.15e-14	170.95	WGYFDK(1)AGQLR	2	-2.4363	9	0.801	0.703	0.669	1.304	1.229	1.406	1.037	1.143	1.105
	A0A0C4WP45	74	0.418	Down	3.9185e-06	K	D-3-phosphoglycerate dehydrogenase OS=Azotobacter chroococcum NCIMB 8003 OX=1328314 GN=serA PE=3 SV=1	serA	1	1.63e-67	244.44	TQLTEEVFDCAK(1)K	2	-2.9039	10	1.459	1.497	1.478	0.62	0.648	0.587	0.662	0.658	0.689
	A0A0C4WQ46	253	1.559	Up	1.65703e-05	K	Ribonuclease R OS=Azotobacter chroococcum NCIMB 8003 OX=1328314 GN=rnr PE=3 SV=1	rnr	1	0.000815	85.716	LK(1)PEVEEK	2	-0.27771	14	0.695	0.715	0.677	1.07	1.09	1.093	1.522		1.438
	A0A0C4WRC5	348	2.032	Up	6.3701e-05	K	Amidophosphoribosyltransferase OS=Azotobacter chroococcum NCIMB 8003 OX=1328314 GN=purF PE=3 SV=1	purF	1	6.21e-21	208.6	QK(1)LNAIDLEFR	2	0.37112	15	0.61	0.6	0.657	1.189	1.305	1.3	1.259	1.284	1.351
	A0A0C4WLP4	279	0.601	Down	0.00040371	K	2-oxoglutarate dehydrogenase E1 component OS=Azotobacter chroococcum NCIMB 8003 OX=1328314 GN=sucA PE=4 SV=1	sucA	1	1.22e-42	195.58	LNLLVNALGK(1)NPR	2	-3.3604	17	1.326	1.305	1.465	0.805	0.869	0.788	0.619	0.632	0.658
	A0A0C4WTF6	186	0.237	Down	0.00066108	K	50S ribosomal protein L1 OS=Azotobacter chroococcum NCIMB 8003 OX=1328314 GN=rplA PE=3 SV=1	rplA	1	1.11e-25	256.71	LK(1)QNVEALLSDLKR	3	-0.53627	24	1.83	1.72	2.027	0.325	0.524	0.47	0.274	0.275	0.294
	A0A0C4WLX8	230	2.162	Up	0.00046039	K	Dihydrolipoyl dehydrogenase OS=Azotobacter chroococcum NCIMB 8003 OX=1328314 GN=lpdA PE=3 SV=1	lpdA	1	0.00102	94.806	EAQK(1)ILTK	2	0.13234	9	0.719		0.705	1.518	1.457	1.642	1.396	0.003
	A0A0C4WG60	93	2.76	Up	0.0042633	K	L-threonine dehydratase OS=Azotobacter chroococcum NCIMB 8003 OX=1328314 GN=ilvA PE=3 SV=1	ilvA	1	5.76e-05	95.311	HLGIK(1)AIIVMPR	2	-2.6622	9	0.594	0.501	0.624	1.58	1.6	1.565	0.78	1.06	1.311
	A0A0C4WQK9	4	0.613	Down	0.000184502	K	50S ribosomal protein L19 OS=Azotobacter chroococcum NCIMB 8003 OX=1328314 GN=rplS PE=3 SV=1	rplS	1	2.38e-86	261.63	TNK(1)IIQQLEAEQMNK	2	25.342	21	1.324	1.172	1.239	0.776	0.748	0.767	0.832	0.851	0.926
	A0A0C4WMT7	32	1.846	Up	4.2281e-05	K	GTP cyclohydrolase 1 OS=Azotobacter chroococcum NCIMB 8003 OX=1328314 GN=folE PE=3 SV=1	folE	1	0.000106	94.806	AAK(1)AMQYLCR	2	-2.1075	18	0.641	0.617	0.685	1.212	1.172	1.203	1.381	1.357	1.253
	A0A0C4WS16	143	0.375	Down	2.0861e-05	K	ATP synthase subunit beta OS=Azotobacter chroococcum NCIMB 8003 OX=1328314 GN=atpD PE=3 SV=1	atpD	1	0.000651	79.311	GGK(1)VGLFGGAGVGK	2	-1.0624	9	1.897		1.903	0.694	0.734	0.71	0.485	0.511	0.487
	A0A0C4WQF9	16	0.393	Down	0.0039408	K	50S ribosomal protein L24 OS=Azotobacter chroococcum NCIMB 8003 OX=1328314 GN=rplX PE=3 SV=1	rplX	1	8.17e-42	220.81	RDDEIIVIAGK(1)DK	2	-2.5361	9	1.572	1.543	1.553	0.595	0.559	0.682	0.546	0.452	0.679
	A0A0C4WQB5	63	0.177	Down	1.4316e-06	K	50S ribosomal protein L15 OS=Azotobacter chroococcum NCIMB 8003 OX=1328314 GN=rplO PE=3 SV=1	rplO	1	7.43e-09	144.47	RLPK(1)FGFTSLK	2	-2.0715	15	1.689	1.625	1.503	0.269	0.298	0.287		0.609	0.655
	A0A0C4WLP4	206	0.437	Down	1.82068e-05	K	2-oxoglutarate dehydrogenase E1 component OS=Azotobacter chroococcum NCIMB 8003 OX=1328314 GN=sucA PE=4 SV=1	sucA	1	1.37e-07	154.81	EVK(1)SHLLER	2	-1.4227	9	1.473	1.641	1.598	0.68	0.681	0.699	0.46	0.463	0.473
	A0A0C4WHT3	219	0.5	Down	3.8603e-05	K	Succinate dehydrogenase iron-sulfur subunit OS=Azotobacter chroococcum NCIMB 8003 OX=1328314 GN=sdhB PE=4 SV=1	sdhB	1	1.76e-38	209.7	GIMNCVYVCPK(1)GLNPTK	2	8.5815	23	1.566	1.451	1.583	0.734	0.781	0.784	0.414	0.441	0.457
	A0A0C4WM75	86	3.009	Up	0.030285	K	Serine--tRNA ligase OS=Azotobacter chroococcum NCIMB 8003 OX=1328314 GN=serS PE=3 SV=1	serS	1	0.000368	98.009	MGSDLEAGK(1)R	2	-0.88255	10		0.391	0.527	1.205		1.557		1.472	1.406
	A0A0C4WK48	128	1.955	Up	0.00027742	K	Transcription termination factor Rho OS=Azotobacter chroococcum NCIMB 8003 OX=1328314 GN=rho PE=3 SV=1	rho	1	4.32e-70	209.43	VDSINFDRPENAK(1)NK	3	-3.3877	29	0.599	0.626	0.697	1.218	1.336	1.203	1.259	1.282	1.312
	A0A0C4WTF3	18	0.394	Down	1.0017e-06	K	30S ribosomal protein S12 OS=Azotobacter chroococcum NCIMB 8003 OX=1328314 GN=rpsL PE=3 SV=1	rpsL	1	5.06e-40	169.57	LVDK(1)SDVPALQNCPQR	3	0.10868	10	1.454	1.475	1.388	0.56	0.581	0.558	0.755	0.801	0.782
	A0A0C4WLU4	108	0.276	Down	0.037682	K	Glycerol-3-phosphate dehydrogenase [NAD(P)+] OS=Azotobacter chroococcum NCIMB 8003 OX=1328314 GN=gpsA PE=3 SV=1	gpsA	1	7.29e-10	106.11	MLVSTTK(1)GIEAQSFK	2	1.9638	9	2.262		1.438		0.454	0.569	0.443	0.552	0.55
	A0A0C4WMJ7	290	1.51	Up	0.000103292	K	Glycine cleavage system T protein OS=Azotobacter chroococcum NCIMB 8003 OX=1328314 GN=gcvT3 PE=3 SV=1	gcvT3	1	4.58e-43	197.3	IFAQQQEGVASK(1)R	2	-1.4556	9	0.804	0.863	0.871	1.296	1.281	1.255	0.987	0.939	0.93
	A0A0C4WIB6	48	0.268	Down	0.000142798	K	Trigger factor OS=Azotobacter chroococcum NCIMB 8003 OX=1328314 GN=tig PE=3 SV=1	tig	1	0.000325	99.589	VPGFRPGK(1)VPMSVIR	3	-2.0995	8	1.175	1.21	1.095		0.326	0.295
	A0A0C4WPD0	210	1.695	Up	0.00173904	K	Probable cytosol aminopeptidase OS=Azotobacter chroococcum NCIMB 8003 OX=1328314 GN=pepA PE=3 SV=1	pepA	1	0.00301	62.969	ALAK(1)AHGALK	2	-0.2919	7	0.69	0.767	0.777	1.247		1.277	1.212	1.112
	A0A0C4WQP1	22	0.646	Down	0.003341	K	50S ribosomal protein L20 OS=Azotobacter chroococcum NCIMB 8003 OX=1328314 GN=rplT PE=3 SV=1	rplT	1	0.00043	67.903	LAK(1)GYYGAR	2	0.073412	8	1.066	1.166	1.214	0.73		0.753	0.994	0.928	0.794
	A0A0C4WLX8	111	0.288	Down	0.0073989	K	Dihydrolipoyl dehydrogenase OS=Azotobacter chroococcum NCIMB 8003 OX=1328314 GN=lpdA PE=3 SV=1	lpdA	1	1.02e-18	166.59	NLTGGVASLIK(1)ANGVTLFEGHGK	3	-1.2468	10	1.159	1.484	1.806	0.373		0.48	0.395	0.663	0.803
	A0A0C4WTF3	43	0.251	Down	0.00022142	K	30S ribosomal protein S12 OS=Azotobacter chroococcum NCIMB 8003 OX=1328314 GN=rpsL PE=3 SV=1	rpsL	0.984002	4.87e-06	108.2	VYTTTPK(0.984)K(0.016)PNSALR	2	-0.47297	10	1.286	1.348	1.365		0.307	0.361	0.738		0.789
	A0A0C4WPC4	23	0.372	Down	0.021918	K	Nucleotidyltransferase family protein OS=Azotobacter chroococcum NCIMB 8003 OX=1328314 GN=Achr_4870 PE=4 SV=1	Achr_4870	1	0.000926	69.276	LRPLTLHTPK(1)PLVR	3	-0.41976	9	1.277	1.222	2.072	0.575		0.558	0.404	0.444	0.557
	A0A0C4WVU8	125	0.188	Down	0.00087987	K	50S ribosomal protein L2 OS=Azotobacter chroococcum NCIMB 8003 OX=1328314 GN=rplB PE=3 SV=1	rplB	1	1.05e-23	149.62	GVAAGDQLISGVNAPIK(1)AGNTLPLR	3	-1.2098	8	1.646	1.26	1.23		0.268	0.25			0.273
	A0A0C4WM16	70	1.843	Up	4.1995e-06	K	Sulfurtransferase OS=Azotobacter chroococcum NCIMB 8003 OX=1328314 GN=Achr_19590 PE=3 SV=1	Achr_19590	1	0.00135	77.072	PLIK(1)YVALK	2	-1.6933	8	0.63	0.632	0.623	1.146	1.17		1.446	1.34	1.405
	A0A0C4WJU3	18	0.211	Down	0.000120617	K	50S ribosomal protein L23 OS=Azotobacter chroococcum NCIMB 8003 OX=1328314 GN=rplW PE=3 SV=1	rplW	1	1.09e-19	198.1	VLLGPHISEK(1)ATVLAESK	3	-0.45599	8	1.457	1.37	1.25	0.292	0.281		0.328
	A0A0C4WIK2	271	0.367	Down	0.000122681	K	30S ribosomal protein S1 OS=Azotobacter chroococcum NCIMB 8003 OX=1328314 GN=rpsA PE=3 SV=1	rpsA	1	1.6e-17	160.62	QLGEDPWVAIK(1)AR	2	-2.4832	9	1.569	1.649	1.638	0.527	0.593	0.664	0.42	0.531	0.501
	A0A0C4WJB1	152	2.407	Up	1.55802e-05	K	4-aminobutyrate transaminase OS=Azotobacter chroococcum NCIMB 8003 OX=1328314 GN=gabT PE=3 SV=1	gabT	1	5.73e-15	154.81	TLMTLALTGK(1)K	2	-0.58752	26	0.509	0.498	0.55	1.279	1.228	1.24	1.545	1.374	1.49
	A0A0C4WQ79	174	0.622	Down	0.00114055	K	Pyruvate kinase OS=Azotobacter chroococcum NCIMB 8003 OX=1328314 GN=pykA-1 PE=3 SV=1	pykA-1	1	1.89e-63	216.01	QGGGLSASALTEK(1)DCEDIK	2	0.039036	10	1.178	1.24	1.35	0.743	0.754	0.846	0.725	0.863	0.929
	A0A0C4WLQ6	1847	0.49	Down	7.0691e-07	K	Type I fatty acid synthase ArsA OS=Azotobacter chroococcum NCIMB 8003 OX=1328314 GN=arsA PE=4 SV=1	arsA	1	3.68e-05	110.48	LAVAAAAPAAPAAK(1)SAAPAGVASTEAFK	3	-0.71522	8	1.424	1.411	1.355	0.689	0.684	0.68	0.529	0.478
	A0A0C4WRV2	389	2.636	Up	0.0089845	K	ATP synthase subunit alpha OS=Azotobacter chroococcum NCIMB 8003 OX=1328314 GN=atpA PE=3 SV=1	atpA	1	0.00176	108.92	K(1)LSGGIR	2	1.7933	18	0.712	0.448	0.599	1.977	1.49	1.17	0.975	1.098	1.131
	A0A0C4WGV7	26	0.556	Down	0.0079951	K	Uracil phosphoribosyltransferase OS=Azotobacter chroococcum NCIMB 8003 OX=1328314 GN=upp PE=3 SV=1	upp	1	0.00213	60.892	RADISTK(1)SFR	2	-3.1859	10	1.221	1.357	1.392		0.812	0.659	0.647	0.726	0.541
	A0A0C4WQF5	82	0.653	Down	2.2891e-05	K	50S ribosomal protein L18 OS=Azotobacter chroococcum NCIMB 8003 OX=1328314 GN=rplR PE=3 SV=1	rplR	1	2.28e-12	157.74	AK(1)AAGVTQVAFDR	2	-1.9548	9	1.163	1.095	1.145	0.73	0.745	0.747	1.074	1.037	1.069
	A0A0C4WKU8	25	0.344	Down	0.0124415	K	Aspartokinase OS=Azotobacter chroococcum NCIMB 8003 OX=1328314 GN=lysC PE=3 SV=1	lysC	1	9.59e-05	140.05	IEQVAEK(1)VQK	2	-21.113	9	0.874	1.135	1.814	0.464	0.5	0.353
	A0A0C4WIK2	532	0.333	Down	0.00021813	K	30S ribosomal protein S1 OS=Azotobacter chroococcum NCIMB 8003 OX=1328314 GN=rpsA PE=3 SV=1	rpsA	1	1.23e-11	149.58	DVDDEKDAIK(1)ELR	2	-0.27838	17	1.634	1.557	1.55	0.524	0.604	0.45	0.557	0.628	0.638
	A0A0C4WJR6	700	0.593	Down	0.00076134	K	Translation initiation factor IF-2 OS=Azotobacter chroococcum NCIMB 8003 OX=1328314 GN=infB PE=3 SV=1	infB	1	0.00198	64.906	K(1)IVEQEGLDLR	2	-3.4373	7	1.193	1.274	1.212		0.753	0.701	0.623		0.58
	A0A0C4WQD8	681	0.532	Down	0.0075978	K	DNA-directed RNA polymerase subunit beta' OS=Azotobacter chroococcum NCIMB 8003 OX=1328314 GN=rpoC PE=3 SV=1	rpoC	1	0.000726	74.424	YNK(1)VIDLWSK	2	-8.2085	10	1.413	1.224	1.514	0.681	0.79		0.467	0.584	0.598
	A0A0C4WKD6	127	0.43	Down	4.9205e-06	K	Elongation factor Ts OS=Azotobacter chroococcum NCIMB 8003 OX=1328314 GN=tsf PE=3 SV=1	tsf	1	3.17e-43	212.93	EALVAK(1)CGENVNIR	2	-1.6141	9	1.5	1.555	1.505	0.633	0.638	0.691	0.558	0.589	0.569
	A0A0C4WRG6	40	0.373	Down	0.0006832	K	Adenosylhomocysteinase OS=Azotobacter chroococcum NCIMB 8003 OX=1328314 GN=ahcY PE=3 SV=1	ahcY	1	0.000178	83.623	K(1)YAAEQPLK	2	-0.067646	9	1.463	1.433	1.64	0.636	0.463	0.591	0.693	0.689	0.649
	A0A0C4WQD7	252	2.034	Up	1.59452e-05	K	Inositol-1-monophosphatase OS=Azotobacter chroococcum NCIMB 8003 OX=1328314 GN=suhB PE=3 SV=1	suhB	1	3.64e-22	195.4	GHVVAGNTK(1)CFK	2	-2.1529	10	0.642	0.69	0.691	1.379	1.342	1.393	1.179	1.085	1.077
	A0A0C4WN07	271	2.483	Up	0.00023593	K	Acetate kinase OS=Azotobacter chroococcum NCIMB 8003 OX=1328314 GN=ackA PE=3 SV=1	ackA	1	8.62e-05	84.266	TLNHDSGLK(1)GLSGLSNDMR	3	1.5747	10	0.596	0.583	0.635	1.446	1.557		1.183	1.087	1.329
	A0A0C4WGV7	14	0.302	Down	0.0138174	K	Uracil phosphoribosyltransferase OS=Azotobacter chroococcum NCIMB 8003 OX=1328314 GN=upp PE=3 SV=1	upp	1	0.00388	92.319	HK(1)LGLMR	2	-0.098127	5	1.408	1.585			0.51	0.393	0.397
	A0A0C4WUW7	113	0.156	Down	0.032175	K	D-alanine--D-alanine ligase OS=Azotobacter chroococcum NCIMB 8003 OX=1328314 GN=ddl PE=3 SV=1	ddl	1	1.25e-05	104.49	TK(1)QVWQSLGLPTPR	2	-1.2417	7	0.817	1.812	2.078	0.146		0.344		0.492	0.208
	A0A0C4WKR6	266	1.974	Up	3.2627e-06	K	Pyruvate kinase OS=Azotobacter chroococcum NCIMB 8003 OX=1328314 GN=Achr_11860 PE=3 SV=1	Achr_11860	1	0.00192	84.699	K(1)IILHAR	2	0.38006	11	0.604	0.622	0.648	1.242	1.245	1.213	1.43	1.275	1.277
	A0A0C4WP45	256	0.613	Down	0.00063825	K	D-3-phosphoglycerate dehydrogenase OS=Azotobacter chroococcum NCIMB 8003 OX=1328314 GN=serA PE=3 SV=1	serA	1	1.32e-55	179.9	DK(1)HLNGAAIDVFPVEPR	2	-0.17214	64	1.324	1.295	1.397	0.76	0.889	0.814	0.721	0.667	0.633
	A0A0C4WJT8	35	0.528	Down	0.0053786	K	50S ribosomal protein L16 OS=Azotobacter chroococcum NCIMB 8003 OX=1328314 GN=rplP PE=3 SV=1	rplP	1	4.43e-14	177.47	VSFGEFALK(1)SVSR	2	-2.1454	9	1.233	1.415	1.447	0.609	0.681	0.874	0.7	0.782	0.732
	A0A0C4WLX8	329	0.346	Down	3.2584e-06	K	Dihydrolipoyl dehydrogenase OS=Azotobacter chroococcum NCIMB 8003 OX=1328314 GN=lpdA PE=3 SV=1	lpdA	1	1.03e-19	151.08	GAMLAHK(1)ASEEGVMVAER	3	-0.90166	19	1.709	1.66	1.539	0.556	0.56	0.582	0.482	0.515	0.456
	A0A0C4WM90	166	2.018	Up	0.00025741	K	Acetolactate synthase OS=Azotobacter chroococcum NCIMB 8003 OX=1328314 GN=ilvI PE=3 SV=1	ilvI	1	1.96e-26	172.09	PGPVVVDIPK(1)DMGDPTQK	2	3.9591	29	0.638	0.617	0.645	1.319	1.143	1.372	1.263	1.29	1.257
	A0A0C4WPD0	147	0.537	Down	7.6178e-05	K	Probable cytosol aminopeptidase OS=Azotobacter chroococcum NCIMB 8003 OX=1328314 GN=pepA PE=3 SV=1	pepA	1	0.00054	90.142	SEK(1)ATAPTLK	2	-1.256	9	1.359	1.453	1.504	0.803	0.769	0.745	0.594	0.569	0.564
	A0A0C4WLP4	258	0.524	Down	0.00032278	K	2-oxoglutarate dehydrogenase E1 component OS=Azotobacter chroococcum NCIMB 8003 OX=1328314 GN=sucA PE=4 SV=1	sucA	1	2.19e-40	181.44	SGSYGTK(1)EVVIGMAHR	2	-1.756	27	1.455	1.301	1.267	0.653	0.718	0.737	0.615	0.576
	A0A0C4WGN6	585	0.477	Down	0.0135824	K	Phosphomethylpyrimidine synthase OS=Azotobacter chroococcum NCIMB 8003 OX=1328314 GN=thiC PE=3 SV=1	thiC	1	6.89e-05	90.306	FCSMK(1)ITQEVR	2	3.8938	5	1.259	1.074			0.537	0.576
	A0A0C4WMU1	98	0.481	Down	1.5131e-06	K	ATP-dependent Clp protease ATP-binding subunit ClpX OS=Azotobacter chroococcum NCIMB 8003 OX=1328314 GN=clpX2 PE=3 SV=1	clpX2	1	4.03e-30	180.34	VLAVAVYNHYK(1)R	2	-2.7368	9	1.473	1.42	1.489	0.704	0.717	0.685	0.646	0.592	0.598
	A0A0C4WR97	19	1.694	Up	0.00029623	K	Glutathione synthetase OS=Azotobacter chroococcum NCIMB 8003 OX=1328314 GN=gshB PE=3 SV=1	gshB	1	3.77e-13	165.72	K(1)DSSLAMLQSAQAR	2	-0.34988	9	0.772	0.711	0.824	1.284	1.337	1.286	1.003		0.96
	A0A0C4WQD8	964	0.51	Down	0.00133646	K	DNA-directed RNA polymerase subunit beta' OS=Azotobacter chroococcum NCIMB 8003 OX=1328314 GN=rpoC PE=3 SV=1	rpoC	1	0.000456	92.732	LHNLK(1)HVER	3	1.2371	11	1.141	1.319	1.43	0.721	0.661	0.602			0.367
	A0A0C4WPR7	131	1.796	Up	0.0055153	K	Arginine--tRNA ligase OS=Azotobacter chroococcum NCIMB 8003 OX=1328314 GN=argS PE=3 SV=1	argS	1	4.73e-20	135.5	VVVDLSSPNLAK(1)EMHVGHLR	3	-1.8733	26	0.64	0.708	0.902	1.437	1.254	1.351	1.07	0.923	1.095
	A0A0C4WLQ6	2284	4.589	Up	2.3262e-06	K	Type I fatty acid synthase ArsA OS=Azotobacter chroococcum NCIMB 8003 OX=1328314 GN=arsA PE=4 SV=1	arsA	1	0.000398	98.009	VK(1)PAEVDR	2	-0.78765	9	0.393	0.362	0.417	1.808	1.843	1.727	1.164	1.072	1.097
	A0A0C4WPQ6	65	2.615	Up	2.3322e-05	K	D-erythro-7,8-dihydroneopterin triphosphate 2'-epimerase OS=Azotobacter chroococcum NCIMB 8003 OX=1328314 GN=folX PE=4 SV=1	folX	1	0.00107	93.561	TLTK(1)AIIR	2	-0.58747	10	0.473	0.54	0.532	1.386	1.324	1.33	1.417	1.371	1.343
	A0A0C4WQE2	97	0.434	Down	2.9125e-06	K	50S ribosomal protein L11 OS=Azotobacter chroococcum NCIMB 8003 OX=1328314 GN=rplK PE=3 SV=1	rplK	1	2.57e-28	199.4	PNTQK(1)VGTVNR	2	-4.3974	16	1.452	1.532	1.545	0.671	0.633	0.662	0.645	0.512	0.606
	A0A0C4WGQ1	95	0.405	Down	0.00084252	K	Carbamoyl-phosphate synthase small chain OS=Azotobacter chroococcum NCIMB 8003 OX=1328314 GN=carA PE=3 SV=1	carA	1	9.82e-10	170.95	NK(1)QSLPDYLR	2	-2.479	8	1.536	1.49	1.361	0.555		0.629	0.465	0.559	0.569
	A0A0C4WN79	251	1.523	Up	0.0066369	K	DNA ligase OS=Azotobacter chroococcum NCIMB 8003 OX=1328314 GN=ligA PE=3 SV=1	ligA	1	1.81e-06	74.62	VEGSGLPETHAGVLEALK(1)R	3	-1.9691	7	0.678	0.822	0.85	1.265	1.216	1.099	1.071
	A0A0C4WQF5	72	0.503	Down	1.7915e-05	K	50S ribosomal protein L18 OS=Azotobacter chroococcum NCIMB 8003 OX=1328314 GN=rplR PE=3 SV=1	rplR	1	1.02e-05	137.84	K(1)VGQLVAER	2	-1.7817	9	1.213	1.307	1.312	0.653	0.644	0.629	0.966	0.942	0.939
	A0A0C4WMU1	105	0.489	Down	2.3923e-05	K	ATP-dependent Clp protease ATP-binding subunit ClpX OS=Azotobacter chroococcum NCIMB 8003 OX=1328314 GN=clpX2 PE=3 SV=1	clpX2	0.998494	0.000189	139.78	DK(0.998)K(0.002)DDVELGK	2	-1.6125	13	1.41	1.439	1.457	0.667	0.693	0.744	0.872	0.539	0.547
	A0A0C4WKN7	403	0.434	Down	0.0033374	K	Aspartate--tRNA(Asp/Asn) ligase OS=Azotobacter chroococcum NCIMB 8003 OX=1328314 GN=aspS PE=3 SV=1	aspS	1	2.03e-07	118.91	AK(1)IVSEALGALR	2	0.085693	6	1.035	1.239	1.306	0.494	0.541				0.62
	A0A0C4WK48	105	2.237	Up	0.00026119	K	Transcription termination factor Rho OS=Azotobacter chroococcum NCIMB 8003 OX=1328314 GN=rho PE=3 SV=1	rho	1	0.00224	85.716	PPK(1)EGER	2	1.3712	13	0.594	0.635	0.658		1.39	1.424	1.275		1.231
	A0A0C4WQN3	164	1.935	Up	3.1086e-06	K	Phosphate acetyltransferase OS=Azotobacter chroococcum NCIMB 8003 OX=1328314 GN=pta-1 PE=3 SV=1	pta-1	1	3.97e-05	138.26	NPK(1)ILGAIINK	2	-1.1726	9	0.646	0.686	0.669	1.312	1.299	1.261	1.224	1.178	1.216
	A0A0C4WM66	19	0.425	Down	8.1816e-05	K	Transcription elongation factor GreA OS=Azotobacter chroococcum NCIMB 8003 OX=1328314 GN=greA PE=3 SV=1	greA	1	0.000115	83.358	ALEEELK(1)HLK	2	-1.4378	9	1.385	1.582	1.642	0.641	0.654	0.662	0.572	0.568	0.518
	A0A0C4WLY6	288	2.021	Up	2.271e-05	K	NADH-quinone oxidoreductase OS=Azotobacter chroococcum NCIMB 8003 OX=1328314 GN=nuoG PE=3 SV=1	nuoG	1	0.000515	88.181	QPLLGSDK(1)K	2	-0.09344	9	0.629	0.686	0.677	1.364	1.366	1.296	1.23	1.142	1.102
	A0A0C4WQV2	11	1.786	Up	0.000117027	K	Porphobilinogen deaminase OS=Azotobacter chroococcum NCIMB 8003 OX=1328314 GN=hemC PE=3 SV=1	hemC	1	1.37e-42	240.94	K(1)SALALWQAEHVK	2	-1.0879	17	0.776	0.693	0.712	1.291	1.262	1.343	1.084	1.194	1.04
	A0A0C4WPE4	902	1.504	Up	0.027423	K	Valine--tRNA ligase OS=Azotobacter chroococcum NCIMB 8003 OX=1328314 GN=valS PE=3 SV=1	valS	1	2.28e-05	108.24	VGGK(1)LGNASFVDK	2	-1.8049	7		0.833	0.832	1.23	1.274		1.158	1.037	1.007
	A0A0C4WRG5	378	0.518	Down	1.62634e-05	K	Membrane bound nickel-dependent hydrogenase, large subunit, HoxG OS=Azotobacter chroococcum NCIMB 8003 OX=1328314 GN=hoxG PE=3 SV=1	hoxG	1	6.87e-05	111.61	FELGPNTK(1)GTR	2	-3.1254	8	1.402	1.372	1.402	0.752	0.719	0.692	0.456	0.462
	A0A0C4WJZ2	2	1.899	Up	0.0040216	K	Probable alpha-L-glutamate ligase OS=Azotobacter chroococcum NCIMB 8003 OX=1328314 GN=rimK PE=3 SV=1	rimK	1	0.000117	113.7	MK(1)IAVLSR	2	-1.064	11	0.805	0.642	0.58	1.368	1.16	1.321	1.029	1.355	1.207
	A0A0C4WJT8	133	0.458	Down	1.50557e-05	K	50S ribosomal protein L16 OS=Azotobacter chroococcum NCIMB 8003 OX=1328314 GN=rplP PE=3 SV=1	rplP	1	5.84e-21	194.22	LPLATTFVK(1)R	2	-1.7831	9	1.433	1.435	1.362	0.646	0.67	0.62	0.745	0.729	0.757
	A0A0C4WQ10	38	0.59	Down	0.00116451	K	30S ribosomal protein S18 OS=Azotobacter chroococcum NCIMB 8003 OX=1328314 GN=rpsR PE=3 SV=1	rpsR	1	8.19e-55	212.27	AYISETGK(1)IVPSR	2	-1.6504	9	1.312	1.36	1.396	0.802	0.8	0.798	0.685	0.684	0.642
	A0A0C4WLX8	66	0.356	Down	4.2752e-06	K	Dihydrolipoyl dehydrogenase OS=Azotobacter chroococcum NCIMB 8003 OX=1328314 GN=lpdA PE=3 SV=1	lpdA	1	5.61e-09	102.57	ALLDSSYK(1)FHEAHESFK	3	0.58966	12	1.659	1.615	1.558	0.543	0.604	0.575	0.519	0.533	0.491
	A0A0C4WTF0	201	0.322	Down	0.00103883	K	50S ribosomal protein L3 OS=Azotobacter chroococcum NCIMB 8003 OX=1328314 GN=rplC PE=3 SV=1	rplC	1	5.1e-32	205.45	NLLLVK(1)GAVPGATGGDVIVRPAAK	3	-1.3039	9	1.439	1.509	1.905	0.421	0.563	0.577	0.484	0.578	0.635
	A0A0C4WIK2	459	0.435	Down	0.00044175	K	30S ribosomal protein S1 OS=Azotobacter chroococcum NCIMB 8003 OX=1328314 GN=rpsA PE=3 SV=1	rpsA	1	0.000317	92.732	GTVK(1)EVDAK	2	-1.1942	8	1.277	1.468	1.558	0.684	0.613	0.573	0.524		0.514
	A0A0C4WLH2	196	1.528	Up	5.7461e-05	K	Bis(5'-nucleosyl)-tetraphosphatase, symmetrical OS=Azotobacter chroococcum NCIMB 8003 OX=1328314 GN=apaH PE=3 SV=1	apaH	1	6.15e-06	115.04	FCSPDGTLDLK(1)SK	2	-2.5445	9	0.757	0.716	0.704	1.126	1.107	1.094	1.262	1.314	1.322
	A0A0C4WQA5	7	0.314	Down	0.0059812	K	Single-stranded DNA-binding protein OS=Azotobacter chroococcum NCIMB 8003 OX=1328314 GN=Achr_34770 PE=3 SV=1	Achr_34770	1	1.02e-38	158.02	GVNK(1)VILIGNVGGDPETR	2	0.24185	9	1.714	1.646	1.657	0.441	0.6	0.534	0.414	0.478	0.522
	A0A0C4WGC4	324	0.37	Down	0.0061793	K	PrkA family serine protein kinase OS=Azotobacter chroococcum NCIMB 8003 OX=1328314 GN=Achr_4780 PE=4 SV=1	Achr_4780	1	1.89e-06	146.27	IYIVK(1)VPYCLR	2	-1.5539	15	1.15	1.489	1.913	0.452	0.561	0.673	0.69	0.674	0.669
	A0A0C4WP45	141	0.648	Down	0.00158062	K	D-3-phosphoglycerate dehydrogenase OS=Azotobacter chroococcum NCIMB 8003 OX=1328314 GN=serA PE=3 SV=1	serA	1	2.71e-55	256.93	GGWLK(1)SASHSYEIR	2	-1.0316	40	1.427	1.251	1.234	0.813	0.822	0.901	0.689	0.761	0.642
	A0A0C4WQD9	13	3.223	Up	0.00140329	K	Citrate synthase OS=Azotobacter chroococcum NCIMB 8003 OX=1328314 GN=prpC PE=3 SV=1	prpC	1	4.26e-47	203.8	SATAETTTVGFK(1)PK	2	-1.0649	14	0.444	0.517	0.48	1.555	1.546	1.543	1.249	1.212	1.214
	A0A0C4WJZ7	50	1.952	Up	4.2059e-06	K	RNA-binding protein, YhbY family OS=Azotobacter chroococcum NCIMB 8003 OX=1328314 GN=Achr_7730 PE=4 SV=1	Achr_7730	1	5.21e-05	125.17	VK(1)INLAERDDR	2	-1.1986	25	0.66	0.69	0.709	1.335	1.32	1.365	1.163	1.121	1.097
	A0A0C4WJT4	64	0.63	Down	4.6162e-06	K	50S ribosomal protein L5 OS=Azotobacter chroococcum NCIMB 8003 OX=1328314 GN=rplE PE=3 SV=1	rplE	1	9.29e-11	159.12	ITGQK(1)PIVTYAR	2	-1.8604	8	1.202	1.22	1.21	0.769	0.74	0.78	0.758		0.851
	A0A0C4WJT4	33	0.246	Down	0.0038814	K	50S ribosomal protein L5 OS=Azotobacter chroococcum NCIMB 8003 OX=1328314 GN=rplE PE=3 SV=1	rplE	1	9.67e-09	113.48	VTK(1)ITLNMGLGEAIGDK	2	0.20119	10		1.812	1.779		0.403	0.48	0.615	0.61	0.773
	A0A0C4WLQ0	115	0.527	Down	0.0049235	K	Oxidoreductase aldo/keto reductase family OS=Azotobacter chroococcum NCIMB 8003 OX=1328314 GN=Achr_f300 PE=4 SV=1	Achr_f300	1	1.48e-05	101.48	K(1)YLISSLDQSLR	2	-1.379	6	1.124	1.032	1.303	0.627	0.691	0.506
	A0A0C4WLY6	490	0.647	Down	0.0092412	K	NADH-quinone oxidoreductase OS=Azotobacter chroococcum NCIMB 8003 OX=1328314 GN=nuoG PE=3 SV=1	nuoG	1	1.12e-15	149.57	IADALLAAK(1)RPLLVSGTSLGSR	3	-0.53243	17	1.3	1.538	1.469		0.969	0.89	0.295	0.347	0.378
	A0A0C4WKB1	2	0.232	Down	0.00169702	K	Glucokinase OS=Azotobacter chroococcum NCIMB 8003 OX=1328314 GN=glk PE=3 SV=1	glk	1	0.000698	66.619	MK(1)LALVGDIGGTNAR	2	-6.8088	12	1.531	1.305	1.121	0.278		0.334		0.455
	A0A0C4WGC4	546	1.714	Up	5.7005e-05	K	PrkA family serine protein kinase OS=Azotobacter chroococcum NCIMB 8003 OX=1328314 GN=Achr_4780 PE=4 SV=1	Achr_4780	1	4.45e-13	156.02	IEKPAGISNPK(1)DFR	3	-3.9029	18	0.655	0.699	0.716	1.214	1.165	1.169	1.215	1.365	1.26
	A0A0C4WGQ7	566	0.437	Down	0.00023556	K	Polyribonucleotide nucleotidyltransferase OS=Azotobacter chroococcum NCIMB 8003 OX=1328314 GN=pnp PE=3 SV=1	pnp	1	0.0027	87.251	IDQDK(1)IR	2	0.7021	7	1.305	1.363	1.288	0.601	0.551		0.561		0.546
	A0A0C4WKL8	162	1.648	Up	0.0011157	K	Ribosome-recycling factor OS=Azotobacter chroococcum NCIMB 8003 OX=1328314 GN=frr PE=3 SV=1	frr	1	3.13e-15	168.05	RAADEVQK(1)LTDK	2	-1.8927	18	0.676	0.817	0.734	1.243	1.262	1.166	1.215	1.143	1.126
	A0A0C4WQE2	72	0.262	Down	0.0035961	K	50S ribosomal protein L11 OS=Azotobacter chroococcum NCIMB 8003 OX=1328314 GN=rplK PE=3 SV=1	rplK	1	2.2e-61	219.16	SFTFETK(1)STPASVLLK	2	-0.39284	8	1.308	1.856	1.879		0.416	0.465	0.219	0.312	0.401
	A0A0C4WR14	97	2.697	Up	0.000141667	K	GTP pyrophosphokinase, ppGpp synthetase I / Guanosine-3',5'-diphosphate-3'-pyrophosphohydrolase OS=Azotobacter chroococcum NCIMB 8003 OX=1328314 GN=Achr_12600 PE=3 SV=1	Achr_12600	1	5.28e-29	207.88	QK(1)QIALDEVQR	2	-1.4634	9	0.411	0.451	0.518	1.287	1.235	1.2	1.652	1.584	1.466
	A0A0C4WGC4	535	0.444	Down	6.4925e-05	K	PrkA family serine protein kinase OS=Azotobacter chroococcum NCIMB 8003 OX=1328314 GN=Achr_4780 PE=4 SV=1	Achr_4780	0.99931	8.81e-14	85.742	VALNEELEK(0.999)IEK(0.001)PAGISNPK	3	-0.85506	8	1.345	1.521	1.335	0.596	0.631	0.64	0.57		0.614
	A0A0C4WKL8	144	1.65	Up	0.006844	K	Ribosome-recycling factor OS=Azotobacter chroococcum NCIMB 8003 OX=1328314 GN=frr PE=3 SV=1	frr	0.999987	2.07e-17	150.85	DLVK(1)EKEISEDDER	2	-0.36626	15	0.895	0.816	0.75	1.567	1.312	1.182	1.164	0.86	0.716
	A0A0C4WRC5	325	2.554	Up	1.75296e-05	K	Amidophosphoribosyltransferase OS=Azotobacter chroococcum NCIMB 8003 OX=1328314 GN=purF PE=3 SV=1	purF	1	0.00226	72.355	EGFVK(1)NR	2	-0.21477	9	0.497	0.554	0.544	1.381	1.379	1.313	1.443	1.275	1.308
	A0A0C4WUC0	15	1.66	Up	0.0003028	K	ATP synthase gamma chain OS=Azotobacter chroococcum NCIMB 8003 OX=1328314 GN=atpG PE=3 SV=1	atpG	1	1.66e-07	133.68	IASIK(1)STQK	2	-0.49324	9	0.762	0.801	0.818	1.368	1.365	1.22	1.084	0.941	0.943
	A0A0C4WMV5	580	0.418	Down	0.0195018	K	Phosphoenolpyruvate synthase OS=Azotobacter chroococcum NCIMB 8003 OX=1328314 GN=ppsA PE=3 SV=1	ppsA	1	4.2e-21	121.86	MSDFK(1)SNEYANLIGGK	2	0.74709	8	1.497		1.295		0.525	0.642		0.45
	A0A0C4WJL2	100	2.026	Up	4.8312e-08	K	Oligoribonuclease OS=Azotobacter chroococcum NCIMB 8003 OX=1328314 GN=orn PE=3 SV=1	orn	1	6.75e-25	154.09	GK(1)SPMCGNSICQDRR	3	-0.15513	25	0.661	0.664	0.672	1.362	1.333	1.35	1.171	1.146	1.131
	A0A0C4WGZ2	11	0.436	Down	4.4807e-06	K	Nucleoside diphosphate kinase OS=Azotobacter chroococcum NCIMB 8003 OX=1328314 GN=ndk PE=3 SV=1	ndk	1	1.08e-08	171.34	TLSIIK(1)PDAVAK	2	-2.1075	16	1.511	1.59	1.569	0.648	0.706	0.68	0.5	0.479	0.5
	A0A0C4WM56	39	0.39	Down	2.7946e-06	K	NADH dehydrogenase I chain E OS=Azotobacter chroococcum NCIMB 8003 OX=1328314 GN=nuoE PE=4 SV=1	nuoE	1	3.04e-07	136.84	AASIEALK(1)IVQK	2	-2.4379	9	1.527	1.597	1.627	0.618	0.594	0.642	0.52	0.494	0.527
	A0A0C4WG24	339	0.391	Down	0.023819	K	Succinate-semialdehyde dehydrogenase I OS=Azotobacter chroococcum NCIMB 8003 OX=1328314 GN=gabD PE=3 SV=1	gabD	1	4.97e-13	116.36	AVAK(1)VEEHIADAVSR	2	-0.31929	7	1.251	1.168	1.36		0.349	0.636			0.36
	A0A0C4WLQ6	615	0.528	Down	0.00086432	K	Type I fatty acid synthase ArsA OS=Azotobacter chroococcum NCIMB 8003 OX=1328314 GN=arsA PE=4 SV=1	arsA	1	7.77e-16	168.69	MASK(1)GISQNPDR	2	-2.0329	17	1.407	1.418	1.613	0.789	0.852	0.702	0.555	0.46	0.503
	A0A0C4WUY1	126	0.626	Down	0.00021966	K	50S ribosomal protein L13 OS=Azotobacter chroococcum NCIMB 8003 OX=1328314 GN=rplM PE=3 SV=1	rplM	1	4.86e-39	212.69	VYK(1)GAVHPHTAQQPQELK	3	7.1731	16	1.17	1.322	1.266	0.781	0.776	0.797	0.937	0.742	0.848
	A0A0C4WR32	98	0.41	Down	0.0024826	K	Diaminopimelate decarboxylase OS=Azotobacter chroococcum NCIMB 8003 OX=1328314 GN=lysA PE=3 SV=1	lysA	1	3.06e-06	93.649	VLAAGGDPAK(1)VVFSGVGK	2	-1.83	8	1.483	1.35	1.42	0.459	0.723	0.561	0.647		0.575
	A0A0C4WR14	542	1.698	Up	0.0039368	K	GTP pyrophosphokinase, ppGpp synthetase I / Guanosine-3',5'-diphosphate-3'-pyrophosphohydrolase OS=Azotobacter chroococcum NCIMB 8003 OX=1328314 GN=Achr_12600 PE=3 SV=1	Achr_12600	1	0.00315	65.156	LAEK(1)CNLK	2	-0.83889	8	0.643	0.757	0.71	1.232	1.157		1.311	1.214	1.259
	A0A0C4WRG5	141	0.608	Down	0.00121793	K	Membrane bound nickel-dependent hydrogenase, large subunit, HoxG OS=Azotobacter chroococcum NCIMB 8003 OX=1328314 GN=hoxG PE=3 SV=1	hoxG	1	3.02e-06	115.24	ADPK(1)ATSALQQAVSPAHAK	3	-1.6075	7	1.196	1.326	1.224		0.767	0.752	0.544		0.491
	A0A0C4WM75	5	1.701	Up	0.0117004	K	Serine--tRNA ligase OS=Azotobacter chroococcum NCIMB 8003 OX=1328314 GN=serS PE=3 SV=1	serS	1	0.00025	97.033	MLDSK(1)LVR	2	-2.6464	12	0.84	0.668		1.272	1.208	1.367	1.022	1.193	0.958
	A0A0C4WSU9	165	0.287	Down	3.5172e-06	K	NADH-quinone oxidoreductase subunit I OS=Azotobacter chroococcum NCIMB 8003 OX=1328314 GN=nuoI PE=3 SV=1	nuoI	1	1.13e-32	193.62	PK(1)GTAQNEAEPINVK	2	-0.25882	16	1.709	1.731	1.627	0.495	0.509	0.451	0.142		0.154
	A0A0C4WQD8	321	2.118	Up	1.6671e-05	K	DNA-directed RNA polymerase subunit beta' OS=Azotobacter chroococcum NCIMB 8003 OX=1328314 GN=rpoC PE=3 SV=1	rpoC	1	0.000324	129.28	AITGSNK(1)RPLK	2	-2.0515	10	0.661	0.723	0.713	1.505	1.47	1.466	1.048	0.949	0.907
	A0A0C4WRV2	490	0.519	Down	0.00098201	K	ATP synthase subunit alpha OS=Azotobacter chroococcum NCIMB 8003 OX=1328314 GN=atpA PE=3 SV=1	atpA	1	1.99e-75	247.66	INEK(1)GDFNDEIDAGLK	2	-0.10872	12	1.448	1.3	1.145	0.642	0.661	0.717	0.847	0.841	0.95
	A0A0C4WGZ4	372	1.662	Up	0.000159675	K	Histidine--tRNA ligase OS=Azotobacter chroococcum NCIMB 8003 OX=1328314 GN=hisS PE=3 SV=1	hisS	1	1.11e-45	212.93	LAVNAGAGSFK(1)SQLK	2	-2.126	14	0.695	0.745	0.746	1.267	1.149	1.218	1.133	1.156	1.292
	A0A0C4WU17	27	1.729	Up	0.00021592	K	Thiazole synthase OS=Azotobacter chroococcum NCIMB 8003 OX=1328314 GN=thiG PE=3 SV=1	thiG	1	7.07e-13	144.51	LLVGTGK(1)YK	2	0.088421	18	0.662	0.674	0.659	1.222	1.168	1.06	1.374	1.367	1.312
	A0A0C4WHC8	636	0.314	Down	8.3117e-05	K	Alanine--tRNA ligase OS=Azotobacter chroococcum NCIMB 8003 OX=1328314 GN=alaS PE=3 SV=1	alaS	1	3.78e-61	184.65	NSTVETEVTDIDSAK(1)K	2	-0.94766	9	1.747	1.784	1.581	0.509	0.602	0.494	0.342	0.529	0.366
	A0A0C4WJR6	810	0.578	Down	0.045481	K	Translation initiation factor IF-2 OS=Azotobacter chroococcum NCIMB 8003 OX=1328314 GN=infB PE=3 SV=1	infB	1	3.66e-16	122.66	AGMECGIGVK(1)SYNDVK	2	-0.53185	12	1.28	0.921	1.321		0.619	0.739	0.664	0.862
	A0A0C4WK61	355	0.382	Down	0.0035593	K	Argininosuccinate lyase OS=Azotobacter chroococcum NCIMB 8003 OX=1328314 GN=argH PE=3 SV=1	argH	1	0.00022	70.389	AFADMVPALK(1)PR	2	-1.0703	11	1.864	1.274	1.574	0.521	0.74	0.54	0.569	0.499	0.562
	A0A0C4WTF0	127	0.45	Down	1.77267e-05	K	50S ribosomal protein L3 OS=Azotobacter chroococcum NCIMB 8003 OX=1328314 GN=rplC PE=3 SV=1	rplC	1	0.00195	74.269	GK(1)GYAGTIK	2	0.24601	8	1.318	1.437	1.417	0.633	0.641	0.605	0.651	0.565
	A0A0C4WRL7	432	0.56	Down	0.0112165	K	Electron transfer flavoprotein-ubiquinone oxidoreductase OS=Azotobacter chroococcum NCIMB 8003 OX=1328314 GN=Achr_27720 PE=4 SV=1	Achr_27720	0.999974	6.99e-39	165.7	IPFTLHDDKPDHSCLK(1)LASEAK	3	0.29653	6	1.274	1.061	1.06	0.627	0.634	0.641
	A0A0C4WN15	34	1.836	Up	2.2751e-06	K	Phenylalanine--tRNA ligase alpha subunit OS=Azotobacter chroococcum NCIMB 8003 OX=1328314 GN=pheS PE=3 SV=1	pheS	1	0.00788	84.064	VHYLGK(1)K	2	-0.67226	8	0.703	0.701	0.73	1.29	1.289	1.338	1.12	1.086
	A0A0C4WVR5	358	0.64	Down	0.0132588	K	Phosphoribosylamine--glycine ligase OS=Azotobacter chroococcum NCIMB 8003 OX=1328314 GN=purD PE=3 SV=1	purD	1	2.17e-16	146.58	GEVIEGLDEAAK(1)LDGK	2	0.4619	8	1.196		1.277	0.759	0.892	0.724	1.061		1.021
	A0A0C4WMP8	237	1.709	Up	0.0128589	K	Ribosomal RNA small subunit methyltransferase J OS=Azotobacter chroococcum NCIMB 8003 OX=1328314 GN=rsmJ PE=3 SV=1	rsmJ	0.999998	1.02e-09	97.084	KAPCIEGPK(1)PSYSLDGK	3	-1.9283	6	0.718	0.768			1.205	1.335		1.163	0.998
	A0A0C4WS15	255	0.146	Down	0.00036297	K	UDP-N-acetylglucosamine 1-carboxyvinyltransferase OS=Azotobacter chroococcum NCIMB 8003 OX=1328314 GN=murA PE=3 SV=1	murA	1	4.78e-28	158.02	LK(1)DTDPTILEAVLLK	2	-0.69835	11	1.321	1.737	1.455		0.226	0.213	0.57	0.944	0.641
	A0A0C4WS16	228	0.321	Down	0.00145873	K	ATP synthase subunit beta OS=Azotobacter chroococcum NCIMB 8003 OX=1328314 GN=atpD PE=3 SV=1	atpD	1	4.64e-25	199.59	VALTGLTMAEK(1)FRDEGR	3	-0.88094	37	1.431	1.839	1.863	0.454	0.517	0.679	0.378	0.421	0.392
	A0A0C4WMU1	282	0.516	Down	0.0133389	K	ATP-dependent Clp protease ATP-binding subunit ClpX OS=Azotobacter chroococcum NCIMB 8003 OX=1328314 GN=clpX2 PE=3 SV=1	clpX2	1	0.00411	85.813	K(1)IGEALR	2	-0.95569	4		1.1	1.241		0.633	0.575
	A0A0C4WQ47	48	0.233	Down	0.0080797	K	50S ribosomal protein L25 OS=Azotobacter chroococcum NCIMB 8003 OX=1328314 GN=rplY PE=3 SV=1	rplY	1	1.72e-13	165.09	APLSISVLAK(1)EIAK	2	-1.7386	13	1.836	1.753	1.264	0.616	0.254	0.262	0.629	0.674	0.792
	A0A0C4WUQ1	185	0.66	Down	0.00042357	K	Malonyl CoA-acyl carrier protein transacylase OS=Azotobacter chroococcum NCIMB 8003 OX=1328314 GN=fabD PE=3 SV=1	fabD	1	0.00254	65.313	AIEACK(1)AR	2	-2.3469	5		1.201	1.195	0.784		0.797			0.733
	A0A0C4WK78	382	2.905	Up	6.3144e-05	K	GMP synthase [glutamine-hydrolyzing] OS=Azotobacter chroococcum NCIMB 8003 OX=1328314 GN=guaA PE=3 SV=1	guaA	1	3.66e-05	122.44	LVEPLRELFK(1)DEVR	3	-0.044436	21	0.433	0.465	0.531	1.349	1.375	1.427	1.41	1.436	1.348
	A0A0C4WJ19	157	0.333	Down	0.00032379	K	Phosphofructokinase OS=Azotobacter chroococcum NCIMB 8003 OX=1328314 GN=fruK PE=3 SV=1	fruK	1	4.77e-09	112.68	LK(1)ACGVPLVLDSSGAALR	2	-1.1331	17	1.319	1.637	1.792	0.512	0.514	0.557	0.598	0.635	0.603
	A0A0C4WJI2	14	0.41	Down	0.0097644	K	Glutamine synthetase OS=Azotobacter chroococcum NCIMB 8003 OX=1328314 GN=glnA PE=3 SV=1	glnA	1	1.06e-09	170.85	EHDVK(1)WIDLR	2	-2.0795	12	1.848	1.472	1.388	0.629	0.645	0.655	0.494	0.506	0.503
	A0A0C4WPS3	711	1.899	Up	3.6147e-05	K	Glutamate synthase subunit alpha OS=Azotobacter chroococcum NCIMB 8003 OX=1328314 GN=gltB PE=4 SV=1	gltB	1	0.00148	74.486	GLLK(1)ILSK	2	-0.44393	9	0.628	0.64	0.662	1.286	1.175	1.205	1.376	1.314	1.243
	A0A0C4WMS6	215	0.552	Down	0.0070644	K	Uridylate kinase OS=Azotobacter chroococcum NCIMB 8003 OX=1328314 GN=pyrH PE=3 SV=1	pyrH	1	0.00133	104.76	DHK(1)MPLR	2	-1.4356	20	1.339	1.447	1.524	0.79	0.948	0.641	0.511	0.502	0.658
	A0A0C4WIK2	522	0.541	Down	1.0966e-06	K	30S ribosomal protein S1 OS=Azotobacter chroococcum NCIMB 8003 OX=1328314 GN=rpsA PE=3 SV=1	rpsA	1	2.81e-15	197.3	AK(1)DVDDEKDAIK	2	-0.20599	18	1.419	1.465	1.471	0.8	0.785	0.773	0.559	0.544	0.525
	A0A0C4WVA9	185	0.212	Down	0.047715	K	Di-heme cytochrome c peroxidase, CCP MauG family OS=Azotobacter chroococcum NCIMB 8003 OX=1328314 GN=Achr_31880 PE=4 SV=1	Achr_31880	1	5.46e-10	86.766	HEAVQPITTTFPVNPAK(1)VALGDK	3	-0.88103	4	1.162	1.549		0.196		0.38
	A0A0C4WRN8	254	0.441	Down	0.0167957	K	Ribonuclease E OS=Azotobacter chroococcum NCIMB 8003 OX=1328314 GN=rne PE=3 SV=1	rne	1	1.59e-18	159.12	IK(1)LYEDSVPLFNR	2	-2.1497	9	1.209	1.489	1.512	0.398	0.689	0.768	0.76	0.817	0.777
	A0A0C4WJT0	62	0.459	Down	4.3642e-05	K	30S ribosomal protein S13 OS=Azotobacter chroococcum NCIMB 8003 OX=1328314 GN=rpsM PE=3 SV=1	rpsM	1	2.13e-17	153.25	GEVAK(1)LTTEGDLRR	2	-1.1979	22	1.472	1.449	1.323	0.63	0.638	0.682	0.68	0.774	0.738
	A0A0C4WRG6	190	0.277	Down	1.8223e-06	K	Adenosylhomocysteinase OS=Azotobacter chroococcum NCIMB 8003 OX=1328314 GN=ahcY PE=3 SV=1	ahcY	1	7.02e-14	162.23	VPAINVNDSVTK(1)SK	2	-2.0348	9	1.65	1.747	1.602	0.455	0.446	0.485	0.556	0.568	0.513
	A0A0C4WS06	389	1.888	Up	0.00034309	K	Tryptophan--tRNA ligase OS=Azotobacter chroococcum NCIMB 8003 OX=1328314 GN=trpS PE=3 SV=1	trpS	1	0.000134	107.08	PFDDPK(1)AVGR	2	-2.7396	8	0.656	0.713		1.264	1.3	1.314	1.177	1.055	1.131
	A0A0C4WGQ7	315	0.624	Down	0.0003964	K	Polyribonucleotide nucleotidyltransferase OS=Azotobacter chroococcum NCIMB 8003 OX=1328314 GN=pnp PE=3 SV=1	pnp	1	1.84e-05	133.98	ENIVDGK(1)PR	2	-1.2149	10	1.169	1.309	1.267	0.776	0.745	0.817	0.869	0.887	0.805
	A0A0C4WLX8	100	0.177	Down	0.0022626	K	Dihydrolipoyl dehydrogenase OS=Azotobacter chroococcum NCIMB 8003 OX=1328314 GN=lpdA PE=3 SV=1	lpdA	1	1.68e-79	240.82	DQIVK(1)NLTGGVASLIK	2	-2.1103	41	1.18	2.139	1.719	0.33	0.203	0.361	0.612	0.696	0.8
	A0A0C4WKL2	383	2.467	Up	2.2392e-06	K	Bifunctional uridylyltransferase/uridylyl-removing enzyme OS=Azotobacter chroococcum NCIMB 8003 OX=1328314 GN=glnD PE=3 SV=1	glnD	1	0.000367	101.41	HPEIK(1)GVR	2	-1.0682	9	0.545	0.541	0.586	1.358	1.394	1.373	1.346	1.224	1.284
	A0A0C4WVL5	104	0.647	Down	0.0181185	K	30S ribosomal protein S6 OS=Azotobacter chroococcum NCIMB 8003 OX=1328314 GN=rpsF PE=3 SV=1	rpsF	1	6.64e-67	233.59	RDEAITGQSEMLK(1)AEENR	3	-0.43559	45	1.193	1.2	1.194	0.688	0.842	0.792	0.998	0.959	0.847
	A0A0C4WJR6	630	0.585	Down	0.003341	K	Translation initiation factor IF-2 OS=Azotobacter chroococcum NCIMB 8003 OX=1328314 GN=infB PE=3 SV=1	infB	1	2.6e-19	181.44	LENIFETMGQDEK(1)K	2	-1.1087	16	1.428	1.277	1.332	0.674	0.888	0.799	0.604	0.699	0.78
	A0A0C4WGQ7	630	0.38	Down	0.000118694	K	Polyribonucleotide nucleotidyltransferase OS=Azotobacter chroococcum NCIMB 8003 OX=1328314 GN=pnp PE=3 SV=1	pnp	1	0.000697	79.809	IYVGK(1)VER	2	-1.5536	5	1.42	1.391		0.535	0.533				0.501
	A0A0C4WQA9	77	0.489	Down	3.4021e-07	K	30S ribosomal protein S4 OS=Azotobacter chroococcum NCIMB 8003 OX=1328314 GN=rpsD PE=3 SV=1	rpsD	1	2.08e-14	162.8	QFSGYYK(1)EASR	2	-1.1984	9	1.342	1.29	1.338	0.651	0.644	0.645	0.845	0.901	0.869
	A0A0C4WGM5	363	1.658	Up	0.042837	K	Glutamate synthase subunit beta OS=Azotobacter chroococcum NCIMB 8003 OX=1328314 GN=gltD PE=4 SV=1	gltD	1	2.04e-11	125.14	VEGVK(1)VVETR	2	-2.0065	19	0.591	0.657	0.757	0.803	1.233	1.289	1.468	1.301	1.395
	A0A0C4WNX3	165	0.607	Down	0.00197535	K	Aconitate hydratase B OS=Azotobacter chroococcum NCIMB 8003 OX=1328314 GN=acnB PE=3 SV=1	acnB	1	1.78e-07	147.72	PAVPEK(1)VTLTVFK	2	-2.8791	9	1.201	1.319	1.503	0.78	0.82	0.842	0.699	0.646	0.703
	A0A0C4WNZ3	224	1.861	Up	4.2373e-05	K	Dihydrolipoyllysine-residue succinyltransferase component of 2-oxoglutarate dehydrogenase complex OS=Azotobacter chroococcum NCIMB 8003 OX=1328314 GN=sucB PE=3 SV=1	sucB	1	6.91e-67	256.7	DLFEK(1)THNGVR	2	1.7135	197	0.638	0.682	0.693	1.295	1.246	1.206	1.3	1.232	1.196
	A0A0C4WQC0	22	0.646	Down	3.7188e-07	K	30S ribosomal protein S8 OS=Azotobacter chroococcum NCIMB 8003 OX=1328314 GN=rpsH PE=3 SV=1	rpsH	1	2.48e-90	258.79	NAQMAEK(1)TVVSMPSSK	2	-0.54801	49	1.25	1.251	1.242	0.795	0.806	0.817	0.801	0.857	0.815
	A0A0C4WQK9	97	0.302	Down	0.0002615	K	50S ribosomal protein L19 OS=Azotobacter chroococcum NCIMB 8003 OX=1328314 GN=rplS PE=3 SV=1	rplS	1	0.00479	56.091	AK(1)LYYLR	2	-4.0182	7	1.243	1.157	1.172		0.384	0.334	0.945
	A0A0C4WH09	202	0.504	Down	0.00015742	K	Inosine-5'-monophosphate dehydrogenase OS=Azotobacter chroococcum NCIMB 8003 OX=1328314 GN=guaB PE=3 SV=1	guaB	1	2.23e-11	138.23	GMMTVNDIEK(1)AK	2	-1.6341	32	1.311	1.472	1.441	0.666	0.748	0.717	0.716	0.677	0.659
	A0A0C4WVV1	284	2.383	Up	5.7897e-05	K	DNA-directed RNA polymerase subunit beta OS=Azotobacter chroococcum NCIMB 8003 OX=1328314 GN=rpoB PE=3 SV=1	rpoB	1	7.64e-21	175.64	HINQLEK(1)AGIK	2	-1.7204	13	0.55	0.618	0.617	1.477	1.436	1.34	1.234
	A0A0C4WJU3	8	0.249	Down	0.00011816	K	50S ribosomal protein L23 OS=Azotobacter chroococcum NCIMB 8003 OX=1328314 GN=rplW PE=3 SV=1	rplW	1	8.56e-05	83.775	VFK(1)VLLGPHISEK	3	-1.4085	9	1.652	1.598	1.446		0.387	0.394	0.518	0.497	0.5
	A0A0C4WU10	174	0.432	Down	2.122e-06	K	Translation initiation factor IF-3 OS=Azotobacter chroococcum NCIMB 8003 OX=1328314 GN=infC PE=3 SV=1	infC	1	0.000116	79.059	QLIMVIAPK(1)K	2	-1.9759	8	1.39	1.401	1.323	0.587	0.578	0.611	0.665		0.742
	A0A0C4WMU3	374	1.522	Up	2.0042e-05	K	Glutamine--tRNA ligase OS=Azotobacter chroococcum NCIMB 8003 OX=1328314 GN=glnS PE=3 SV=1	glnS	1	9.62e-05	125.98	HPK(1)QDMGVR	2	-2.6376	9	0.8	0.829	0.826	1.28	1.222	1.235	1.057	1.015	1.004
	A0A0C4WT43	86	1.923	Up	4.4169e-05	K	Adenylosuccinate synthetase OS=Azotobacter chroococcum NCIMB 8003 OX=1328314 GN=purA PE=3 SV=1	purA	1	9.74e-05	110.22	EIVK(1)LEEK	2	0.18844	9	0.61	0.674	0.661	1.254	1.28	1.207	1.294	1.273	1.269
	A0A0C4WQD0	17	0.396	Down	0.000122335	K	30S ribosomal protein S19 OS=Azotobacter chroococcum NCIMB 8003 OX=1328314 GN=rpsS PE=3 SV=1	rpsS	1	0.000182	117.45	GPFIDLHLLK(1)K	2	-1.7877	20	1.336	1.455	1.532	0.542	0.628	0.543	0.825	0.695	0.808
	A0A0C4WP62	8	1.74	Up	0.002918	K	ATP phosphoribosyltransferase OS=Azotobacter chroococcum NCIMB 8003 OX=1328314 GN=hisG PE=3 SV=1	hisG	1	2.59e-21	203.02	MLTIALSK(1)GR	2	-2.82	20	0.743	0.587	0.573	1.118	1.052	1.142	1.265	1.468	1.585
	A0A0C4WJA9	301	0.247	Down	0.00024	K	Chaperone SurA OS=Azotobacter chroococcum NCIMB 8003 OX=1328314 GN=surA PE=3 SV=1	surA	1	0.000267	65.404	HILIK(1)PSEIR	2	-1.792	6	1.358	1.451	1.204	0.27	0.375	0.346
	A0A0C4WM43	14	1.659	Up	3.1865e-06	K	Oxygen-insensitive NAD(P)H nitroreductase / dihydropteridine reductase OS=Azotobacter chroococcum NCIMB 8003 OX=1328314 GN=Achr_19840 PE=4 SV=1	Achr_19840	1	3.76e-10	178.95	YTTK(1)AYDPSR	2	-0.83731	10	0.762	0.757	0.792	1.287	1.257	1.289	1.082	1.068	1.04
	A0A0C4WJR6	359	0.258	Down	1.8708e-06	K	Translation initiation factor IF-2 OS=Azotobacter chroococcum NCIMB 8003 OX=1328314 GN=infB PE=3 SV=1	infB	1	9.19e-52	144.55	TK(1)VATGEAGGITQHIGAYHVETDR	4	-0.70148	11	1.172	1.17	1.154		0.295	0.307
	A0A0C4WQ79	220	0.149	Down	0.0032438	K	Pyruvate kinase OS=Azotobacter chroococcum NCIMB 8003 OX=1328314 GN=pykA-1 PE=3 SV=1	pykA-1	1	7.53e-47	199.04	LMQEAGGNAGLVAK(1)IER	2	-1.9046	29	1.811	1.526	1.959	0.297	0.133	0.361	0.47		0.167
	A0A0C4WM12	161	1.738	Up	0.035984	K	Recombination factor protein RarA OS=Azotobacter chroococcum NCIMB 8003 OX=1328314 GN=rarA PE=4 SV=1	rarA	1	1.37e-09	115.41	VYVLK(1)SLDEAALR	2	-1.441	9	0.579	0.775	0.784	0.952	1.2	1.564	1.044	1.285	1.242
	A0A0C4WQD8	74	1.647	Up	0.0039568	K	DNA-directed RNA polymerase subunit beta' OS=Azotobacter chroococcum NCIMB 8003 OX=1328314 GN=rpoC PE=3 SV=1	rpoC	1	0.000415	72.038	DYECLCGK(1)YK	2	-1.0772	9	0.749	0.675	0.693	1.163	1.17	1.153	1.256	1.262	1.312
	A0A0C4WVU8	150	0.339	Down	1.60397e-05	K	50S ribosomal protein L2 OS=Azotobacter chroococcum NCIMB 8003 OX=1328314 GN=rplB PE=3 SV=1	rplB	0.989794	1.56e-14	132.4	NIPVGSTIHAIELK(0.01)PGK(0.99)GAQIAR	3	-2.2371	9	1.404	1.552	1.585	0.511	0.528	0.499	0.728	0.707	0.743
	A0A0C4WJI2	3	0.48	Down	3.084e-06	K	Glutamine synthetase OS=Azotobacter chroococcum NCIMB 8003 OX=1328314 GN=glnA PE=3 SV=1	glnA	1	7.82e-05	114.64	SK(1)SLQLIK	2	-2.2947	10	1.423	1.489	1.485	0.714	0.718	0.678	0.629	0.593	0.588
	A0A0C4WQA8	143	0.385	Down	0.00021881	K	Chorismate synthase OS=Azotobacter chroococcum NCIMB 8003 OX=1328314 GN=aroC PE=3 SV=1	aroC	1	8.61e-05	114.39	K(1)YLATQGVVVR	2	-1.6671	7	1.628		1.78	0.677	0.628	0.664		0.577	0.497
	A0A0C4WQK9	51	0.599	Down	0.0392	K	50S ribosomal protein L19 OS=Azotobacter chroococcum NCIMB 8003 OX=1328314 GN=rplS PE=3 SV=1	rplS	1	8.5e-08	142.71	LQAFEGVVIGK(1)R	2	-3.9972	10	1.326	1.145	0.96	0.61		0.759	0.835	0.928	1.063
	A0A0C4WIR0	241	0.443	Down	0.0006557	K	Electron transfer flavoprotein beta-subunit OS=Azotobacter chroococcum NCIMB 8003 OX=1328314 GN=Achr_28460 PE=4 SV=1	Achr_28460	1	0.000145	92.445	VGSVAELVEK(1)LK	2	-1.6566	10	1.223	1.366	1.23		0.586	0.543	0.149
	A0A0C4WGZ2	29	0.539	Down	2.026e-05	K	Nucleoside diphosphate kinase OS=Azotobacter chroococcum NCIMB 8003 OX=1328314 GN=ndk PE=3 SV=1	ndk	1	1.51e-05	131.54	FEK(1)AGLSVVAAK	2	-1.6905	9	1.365	1.418	1.408	0.747	0.787	0.725	0.652	0.658	0.656
	A0A0C4WQS8	39	1.888	Up	8.9003e-07	K	Ditrans,polycis-undecaprenyl-diphosphate synthase ((2E,6E)-farnesyl-diphosphate specific) OS=Azotobacter chroococcum NCIMB 8003 OX=1328314 GN=uppS PE=3 SV=1	uppS	1	9.31e-09	128.57	LLPGIAGHK(1)AGVDAVR	2	-1.5598	12	0.715	0.693	0.685	1.299	1.333	1.32	1.086	1.155	1.152
	A0A0C4WFV6	344	1.667	Up	0.00086375	K	NAD(P) transhydrogenase, subunit alpha part 1 OS=Azotobacter chroococcum NCIMB 8003 OX=1328314 GN=Achr_1740 PE=4 SV=1	Achr_1740	1	1.87e-09	141.93	LIVDK(1)DGQFR	2	-1.0218	8		0.738	0.742	1.163	1.266	1.272	1.19	1.12	1.124
	A0A0C4WGQ7	338	0.317	Down	0.0092012	K	Polyribonucleotide nucleotidyltransferase OS=Azotobacter chroococcum NCIMB 8003 OX=1328314 GN=pnp PE=3 SV=1	pnp	1	6.53e-26	146.37	IEVGVLPK(1)THGSALFTR	3	-1.5649	15	1.472	1.988	1.406	0.527	0.517	0.499	0.593	0.54	0.549
	A0A0C4WJR3	369	1.62	Up	0.00048225	K	Carbamoyl-phosphate synthase large chain OS=Azotobacter chroococcum NCIMB 8003 OX=1328314 GN=carB PE=3 SV=1	carB	1	0.00771	67.903	FPK(1)ADAR	2	0.14868	7	0.746	0.738		1.191	1.213		1.201	1.127	1.175
	A0A0C4WIX1	37	0.377	Down	3.9508e-05	K	Sulfate adenylyltransferase subunit 1 OS=Azotobacter chroococcum NCIMB 8003 OX=1328314 GN=cysN PE=3 SV=1	cysN	1	4.33e-80	214.14	FLTCGNVDDGK(1)STLIGR	2	-5.1139	10	1.623	1.672	1.432	0.601	0.604	0.579	0.53	0.546	0.56
	A0A0C4WIP3	195	1.57	Up	0.0174175	K	Phosphate acyltransferase OS=Azotobacter chroococcum NCIMB 8003 OX=1328314 GN=plsX PE=3 SV=1	plsX	1	5.09e-32	136.94	GNQQVK(1)QAAVLLQQAR	2	-0.97529	8	0.716	0.91		1.213	1.328	1.288	0.977	0.99	1.056
	A0A0C4WPE4	842	2.152	Up	0.043635	K	Valine--tRNA ligase OS=Azotobacter chroococcum NCIMB 8003 OX=1328314 GN=valS PE=3 SV=1	valS	1	0.000144	117.39	LAK(1)LESIR	2	-2.472	12	0.571	0.589	0.586	1.061	1.677	1.02	1.589	1.529	0.985
	A0A0C4WRD3	338	2.595	Up	2.7057e-07	K	3-phosphoshikimate 1-carboxyvinyltransferase OS=Azotobacter chroococcum NCIMB 8003 OX=1328314 GN=aroA PE=3 SV=1	aroA	1	1.6e-05	146.27	VPGDK(1)SISHR	2	-0.97135	9	0.576	0.574	0.569	1.53	1.447	1.484	1.222	1.136	1.086
	A0A0C4WGP7	97	1.875	Up	0.0002567	K	SsrA-binding protein OS=Azotobacter chroococcum NCIMB 8003 OX=1328314 GN=smpB PE=3 SV=1	smpB	1	2.14e-07	135.63	ELGK(1)LFGAVQQK	2	-2.1006	8	0.655	0.635		1.206	1.165	1.257	1.247	1.241	1.245
	A0A0C4WP89	387	1.871	Up	7.6951e-05	K	Aspartyl/glutamyl-tRNA(Asn/Gln) amidotransferase subunit B OS=Azotobacter chroococcum NCIMB 8003 OX=1328314 GN=gatB PE=3 SV=1	gatB	1	5.99e-10	156.14	IKDNTISGK(1)IAK	2	0.80818	9	0.696	0.775	0.774	1.384	1.432	1.384	1.033	0.907	0.983
	A0A0C4WHH9	387	0.355	Down	0.00258	K	Methionine--tRNA ligase OS=Azotobacter chroococcum NCIMB 8003 OX=1328314 GN=metG PE=3 SV=1	metG	1	1.01e-12	137.4	VNSDLVGK(1)VVNIASR	2	-1.6658	5	1.054	1.233	1.077		0.35	0.447
	A0A0C4WW65	41	1.632	Up	0.00082303	K	Phosphopantetheine adenylyltransferase OS=Azotobacter chroococcum NCIMB 8003 OX=1328314 GN=coaD PE=3 SV=1	coaD	1	0.000265	105.36	K(1)NPLFPLEK	2	-2.1755	9	0.817	0.766	0.806	1.213	1.255	1.43	0.973	0.952	1.08
	A0A0C4WRH5	29	1.549	Up	0.04222	K	Deoxyguanosinetriphosphate triphosphohydrolase-like protein OS=Azotobacter chroococcum NCIMB 8003 OX=1328314 GN=Achr_14720 PE=4 SV=1	Achr_14720	1	0.000295	92.732	SPFHK(1)DHDR	2	-0.52996	6		0.756	0.669	1.027		1.181	0.982	1.718
	A0A0C4WTD1	303	0.545	Down	0.00156019	K	DNA-directed RNA polymerase subunit alpha OS=Azotobacter chroococcum NCIMB 8003 OX=1328314 GN=rpoA PE=3 SV=1	rpoA	1	6.97e-31	224.13	SLTEIK(1)DVLASR	2	-3.1422	9	1.332	1.359	1.54	0.675	0.787	0.842	0.66	0.581	0.627
	A0A0C4WUC0	58	0.507	Down	0.0032847	K	ATP synthase gamma chain OS=Azotobacter chroococcum NCIMB 8003 OX=1328314 GN=atpG PE=3 SV=1	atpG	1	2.53e-13	149.58	QVIGHLAK(1)ANPEYK	2	0.67727	16	1.581	1.271	1.495	0.717	0.854	0.633	0.728	0.61	0.444
	A0A0C4WQD8	1340	0.57	Down	0.00042357	K	DNA-directed RNA polymerase subunit beta' OS=Azotobacter chroococcum NCIMB 8003 OX=1328314 GN=rpoC PE=3 SV=1	rpoC	1	1.22e-09	166.66	VLTEAAVTGK(1)R	2	-0.51373	8	1.242	1.383	1.442	0.731	0.797	0.79	0.519		0.417
	A0A0C4WMV5	275	0.47	Down	2.0566e-05	K	Phosphoenolpyruvate synthase OS=Azotobacter chroococcum NCIMB 8003 OX=1328314 GN=ppsA PE=3 SV=1	ppsA	1	2.33e-07	130.79	SVK(1)TVEVSGEDR	2	-1.2817	9	1.388	1.451	1.505	0.686	0.704	0.651	0.672	0.641	0.648
	A0A0C4WKD6	52	0.148	Down	0.020824	K	Elongation factor Ts OS=Azotobacter chroococcum NCIMB 8003 OX=1328314 GN=tsf PE=3 SV=1	tsf	1	1.77e-05	91.245	K(1)AGNIAAEGSIAVK	2	-3.4648	8		1.744	3.024	0.192	0.327	0.542	0.299	0.405	0.569
	A0A0C4WTF3	44	0.62	Down	0.0059151	K	30S ribosomal protein S12 OS=Azotobacter chroococcum NCIMB 8003 OX=1328314 GN=rpsL PE=3 SV=1	rpsL	1	0.00864	60.709	K(1)PNSALR	2	0.23684	8	1.151		1.334	0.757	0.738	0.817	1.119	1.101	1.073
	A0A0C4WJT0	44	0.322	Down	2.3905e-06	K	30S ribosomal protein S13 OS=Azotobacter chroococcum NCIMB 8003 OX=1328314 GN=rpsM PE=3 SV=1	rpsM	1	1.5e-74	227.47	TTAQAICAATGVNPAAK(1)IK	2	-0.88046	16	1.664	1.616	1.615	0.496	0.555	0.526	0.553	0.499	0.547
	A0A0C4WLQ6	2268	2.076	Up	4.7164e-06	K	Type I fatty acid synthase ArsA OS=Azotobacter chroococcum NCIMB 8003 OX=1328314 GN=arsA PE=4 SV=1	arsA	1	0.00079	82.716	LK(1)QVLIGK	2	-1.6326	10	0.669	0.695	0.705	1.49	1.415	1.391	1.204	0.839	1.051
	A0A0C4WKD6	245	0.492	Down	0.0013588	K	Elongation factor Ts OS=Azotobacter chroococcum NCIMB 8003 OX=1328314 GN=tsf PE=3 SV=1	tsf	1	7e-05	133.76	DPEVK(1)VGDLAK	2	-1.4154	8	1.349	1.425	1.379	0.733	0.628		0.615	0.617	0.532
	A0A0C4WLY6	514	0.403	Down	7.8192e-05	K	NADH-quinone oxidoreductase OS=Azotobacter chroococcum NCIMB 8003 OX=1328314 GN=nuoG PE=3 SV=1	nuoG	1	3.92e-11	108.2	AILEAAANIAK(1)ALHK	2	-1.5962	13	1.586	1.549	1.795	0.624	0.676	0.687	0.382	0.359	0.401
	A0A0C4WKY6	26	1.508	Up	0.00077769	K	Phosphoribosylaminoimidazole-succinocarboxamide synthase OS=Azotobacter chroococcum NCIMB 8003 OX=1328314 GN=purC PE=3 SV=1	purC	1	2.58e-05	91.783	VRDLYEVDAK(1)R	2	-2.0649	15	0.802	0.702	0.79	1.172	1.118	1.169	1.244	1.182
	A0A0C4WP39	266	1.668	Up	0.00135755	K	Ribosomal RNA small subunit methyltransferase I OS=Azotobacter chroococcum NCIMB 8003 OX=1328314 GN=rsmI PE=3 SV=1	rsmI	1	1.49e-09	152.17	K(1)NLLYQAALER	2	-2.682	9	0.69	0.697	0.693	1.114	1.173	1.182	1.313	1.26	1.329
	A0A0C4WIN6	20	0.533	Down	0.000117036	K	Electron transfer flavoprotein beta-subunit OS=Azotobacter chroococcum NCIMB 8003 OX=1328314 GN=Achr_27700 PE=4 SV=1	Achr_27700	1	5.01e-25	205.26	VK(1)ADGSGVDLANVK	2	-2.268	10	1.296	1.348	1.482	0.75	0.731	0.718	0.741	0.722	0.667
	A0A0C4WTE1	90	0.291	Down	0.04488	K	50S ribosomal protein L14 OS=Azotobacter chroococcum NCIMB 8003 OX=1328314 GN=rplN PE=3 SV=1	rplN	1	5.27e-118	272.81	FDGNAAVLLNNK(1)QEPIGTR	2	0.49982	23	2.065	0.921	1.012	0.404	0.377	0.382	1.046	1.183	1.079
	A0A0C4WH33	199	2.01	Up	0.0033204	K	Succinyl-diaminopimelate desuccinylase OS=Azotobacter chroococcum NCIMB 8003 OX=1328314 GN=dapE PE=3 SV=1	dapE	1	6.58e-05	68.49	GK(1)QGHVAYPQLAK	3	-0.067504	7	0.628	0.687	0.76		1.316	1.464	1.102		1.16
	A0A0C4WNY3	122	0.621	Down	0.0182235	K	Argininosuccinate synthase OS=Azotobacter chroococcum NCIMB 8003 OX=1328314 GN=argG PE=3 SV=1	argG	1	3.36e-82	204.43	LIEIANATGADAISHGATGK(1)GNDQVR	3	0.31788	18	1.122	1.324	1.386	0.786	0.79	0.805	0.798	0.781	0.813
	A0A0C4WQJ8	32	1.824	Up	3.7929e-06	K	Phosphoglycerate kinase OS=Azotobacter chroococcum NCIMB 8003 OX=1328314 GN=pgk PE=3 SV=1	pgk	1	3.57e-46	254.47	DGVVK(1)SDAR	2	-1.1148	24	0.651	0.683	0.683	1.246	1.237	1.197	1.302	1.232	1.253
	A0A0C4WQ64	174	1.652	Up	1.97395e-05	K	Biotin carboxylase OS=Azotobacter chroococcum NCIMB 8003 OX=1328314 GN=accC PE=4 SV=1	accC	1	0.00159	102.46	K(1)EEDLIK	2	0.2284	17	0.734	0.756	0.78	1.269	1.261	1.22	1.146	1.107	1.088
	A0A0C4WHU7	1220	0.533	Down	0.0095587	K	Methionine synthase OS=Azotobacter chroococcum NCIMB 8003 OX=1328314 GN=metH PE=4 SV=1	metH	1	3.44e-06	121.96	VEK(1)DQVASYSAR	2	-1.9742	8	1.454		1.509	0.889	0.672	0.809	0.831	0.934	0.75
	A0A0C4WQD9	364	1.715	Up	6.304e-05	K	Citrate synthase OS=Azotobacter chroococcum NCIMB 8003 OX=1328314 GN=prpC PE=3 SV=1	prpC	1	4.79e-20	162	IDGK(1)IIRPSANYVGPEDLK	3	-1.5767	12	0.76	0.782	0.714	1.251	1.321	1.298	1.069	1.039	1.125
	A0A0C4WNU6	489	2.295	Up	9.8931e-07	K	DNA topoisomerase 1 OS=Azotobacter chroococcum NCIMB 8003 OX=1328314 GN=topA PE=3 SV=1	topA	1	4.6e-40	207.6	YSEASLVK(1)EMEK	2	-2.3915	19	0.595	0.628	0.613	1.383	1.439	1.391	1.153	1.155	1.207
	A0A0C4WTV4	21	0.36	Down	1.0671e-06	K	50S ribosomal protein L33 OS=Azotobacter chroococcum NCIMB 8003 OX=1328314 GN=rpmG PE=3 SV=1	rpmG	1	1.2e-19	181.9	LVSSAGTGHFYTTDK(1)NK	3	-0.15494	19	1.57	1.64	1.603	0.554	0.587	0.594	0.55	0.515	0.499
	A0A0C4WS06	223	1.621	Up	0.00091624	K	Tryptophan--tRNA ligase OS=Azotobacter chroococcum NCIMB 8003 OX=1328314 GN=trpS PE=3 SV=1	trpS	1	0.0011	97.033	QLK(1)DAIAR	2	-7.3387	8	0.718	0.744		1.183	1.239	1.132	1.059	1.197	1.287
	A0A0C4WQE6	68	0.388	Down	0.0045613	K	Phospho-2-dehydro-3-deoxyheptonate aldolase OS=Azotobacter chroococcum NCIMB 8003 OX=1328314 GN=aroG PE=3 SV=1	aroG	1	6.57e-12	80.026	LFVVVGPCSIHDVK(1)AAHEYAER	3	0.42946	8		1.553	1.631	0.562	0.551	0.74	0.461
	A0A0C4WP45	50	0.447	Down	0.00054086	K	D-3-phosphoglycerate dehydrogenase OS=Azotobacter chroococcum NCIMB 8003 OX=1328314 GN=serA PE=3 SV=1	serA	1	1.28e-22	207.67	EK(1)IADAHFIGIR	3	-0.82767	19	1.29	1.517	1.6	0.629	0.621	0.718	0.475	0.724	0.749
	A0A0C4WVV1	996	1.575	Up	2.0598e-05	K	DNA-directed RNA polymerase subunit beta OS=Azotobacter chroococcum NCIMB 8003 OX=1328314 GN=rpoB PE=3 SV=1	rpoB	1	2.75e-32	160.62	AALVGAMCEGGAGLK(1)K	2	-1.6028	18	0.818	0.779	0.794	1.275	1.221	1.269	1.045	1.107	0.988
	A0A0C4WLW7	35	0.541	Down	6.0528e-05	K	Fructose-1,6-bisphosphatase class 1 OS=Azotobacter chroococcum NCIMB 8003 OX=1328314 GN=fbp PE=3 SV=1	fbp	1	4.77e-10	156.14	ACK(1)EISHAVSK	2	-2.2001	10	1.406		1.46	0.767	0.769	0.79	0.895	0.922	0.883
	A0A0C4WKU8	55	0.498	Down	0.00170476	K	Aspartokinase OS=Azotobacter chroococcum NCIMB 8003 OX=1328314 GN=lysC PE=3 SV=1	lysC	1	1.15e-71	240.52	LIGLAK(1)QISEQPVPR	2	-0.88691	35	1.429	1.07	1.268	0.617	0.671	0.587	1.109	1.12	0.749
	A0A0C4WJ40	143	1.65	Up	0.0145955	K	Pseudouridine synthase OS=Azotobacter chroococcum NCIMB 8003 OX=1328314 GN=rluD PE=3 SV=1	rluD	1	2.24e-12	124.06	LDK(1)DTTGLMVVAK	2	-3.0374	12	0.686		0.775	1.197		1.213	1.146	1.268
	A0A0C4WTV4	33	0.398	Down	3.2059e-07	K	50S ribosomal protein L33 OS=Azotobacter chroococcum NCIMB 8003 OX=1328314 GN=rpmG PE=3 SV=1	rpmG	0.999935	0.000726	87.895	TTPDKIEIK(1)K	2	-0.78849	9	1.544	1.587	1.566	0.63	0.605	0.634	0.538	0.533	0.534
	A0A0C4WS16	193	0.609	Down	0.00106206	K	ATP synthase subunit beta OS=Azotobacter chroococcum NCIMB 8003 OX=1328314 GN=atpD PE=3 SV=1	atpD	1	1.89e-13	120.75	TREGNDFYHEMK(1)DSNVLDK	3	-0.21322	17	1.417	1.219	1.218	0.767	0.751	0.828	0.58	0.622
	A0A0C4WQC0	31	0.418	Down	7.6964e-05	K	30S ribosomal protein S8 OS=Azotobacter chroococcum NCIMB 8003 OX=1328314 GN=rpsH PE=3 SV=1	rpsH	1	7.12e-07	154.81	TVVSMPSSK(1)LK	2	-1.8797	17	1.38	1.481	1.399		0.596	0.59	0.639	0.582	0.548
	A0A0C4WNZ3	139	0.476	Down	6.0932e-05	K	Dihydrolipoyllysine-residue succinyltransferase component of 2-oxoglutarate dehydrogenase complex OS=Azotobacter chroococcum NCIMB 8003 OX=1328314 GN=sucB PE=3 SV=1	sucB	1	3.35e-09	142.08	VTK(1)EDAVAAVEAK	2	-1.5584	14	1.669	1.742		0.807	0.797	0.831	0.604	0.581	0.539
	A0A0C4WIS2	579	1.507	Up	0.0106612	K	Glycine--tRNA ligase beta subunit OS=Azotobacter chroococcum NCIMB 8003 OX=1328314 GN=glyS PE=3 SV=1	glyS	1	4.07e-06	108.4	RLPEAEALAAVNK(1)R	3	-1.3868	18		0.796	0.859	1.369	1.152	1.219		0.982	0.978
	A0A0C4WRL7	196	0.431	Down	0.00042384	K	Electron transfer flavoprotein-ubiquinone oxidoreductase OS=Azotobacter chroococcum NCIMB 8003 OX=1328314 GN=Achr_27720 PE=4 SV=1	Achr_27720	1	8.47e-05	91.783	GHIGK(1)QLIAR	2	-1.8681	8	1.354	1.522	1.46	0.605		0.64	0.525	0.543	0.555
	A0A0C4WQ69	77	0.339	Down	0.00046343	K	Bifunctional purine biosynthesis protein PurH OS=Azotobacter chroococcum NCIMB 8003 OX=1328314 GN=purH PE=3 SV=1	purH	1	9.82e-05	62.271	TLHPK(1)IHGGILGR	2	-2.0008	11	1.369	1.509	1.4		0.518	0.45	0.47		0.33
	A0A0C4WQM7	151	2.216	Up	5.9766e-05	K	Lysine--tRNA ligase OS=Azotobacter chroococcum NCIMB 8003 OX=1328314 GN=lysS PE=3 SV=1	lysS	1	2.05e-19	144.09	SLRPLPDK(1)HHGLTDTEQR	4	-0.15582	17	0.579	0.641	0.656	1.406	1.429	1.323	1.243	1.13	1.144
	A0A0C4WQB7	265	0.514	Down	0.000119299	K	Lon protease OS=Azotobacter chroococcum NCIMB 8003 OX=1328314 GN=pepS16 PE=2 SV=1	pepS16	1	4.64e-52	236.23	EALAK(1)AHAELNK	2	-1.2999	9	1.317	1.511	1.493	0.748	0.729	0.743	0.634	0.596	0.589
	A0A0C4WQ81	67	0.153	Down	0.00027872	K	6,7-dimethyl-8-ribityllumazine synthase OS=Azotobacter chroococcum NCIMB 8003 OX=1328314 GN=ribH PE=3 SV=1	ribH	1	1.33e-25	126.21	VPGAFEIPLVAQK(1)VAQR	2	-2.535	17	1.443	1.645	1.622	0.265	0.215		0.492	0.637	0.697
	A0A0C4WIE9	136	0.276	Down	0.0023445	K	Threonine--tRNA ligase OS=Azotobacter chroococcum NCIMB 8003 OX=1328314 GN=thrS PE=3 SV=1	thrS	1	1.11e-06	143.22	ELIDKDYDVVK(1)K	2	-0.30378	10	1.774	1.378	1.453	0.33	0.58	0.361		0.649	0.496
	A0A0C4WH09	481	0.245	Down	0.00063648	K	Inosine-5'-monophosphate dehydrogenase OS=Azotobacter chroococcum NCIMB 8003 OX=1328314 GN=guaB PE=3 SV=1	guaB	1	2.77e-79	222.28	ITGAGMAESHVHDVQITK(1)EAPNYR	3	1.2243	14	1.545	1.517	1.383	0.323		0.403	0.181		0.614
	A0A0C4WMT7	93	0.599	Down	0.00022352	K	GTP cyclohydrolase 1 OS=Azotobacter chroococcum NCIMB 8003 OX=1328314 GN=folE PE=3 SV=1	folE	1	4.27e-06	82.437	AHVAYLPNGK(1)VLGLSK	3	-1.0693	24	1.318	1.412	1.267	0.779	0.839	0.776	0.689	0.671	0.758
	A0A0C4WIK2	536	0.542	Down	1.83119e-05	K	30S ribosomal protein S1 OS=Azotobacter chroococcum NCIMB 8003 OX=1328314 GN=rpsA PE=3 SV=1	rpsA	1	7.03e-46	174.02	K(1)QETEAPGPTTIGDLIR	2	-0.87764	12	1.42	1.363	1.45	0.769	0.786	0.741	0.635	0.593	0.637
	A0A0C4WRD3	531	0.536	Down	0.0026186	K	3-phosphoshikimate 1-carboxyvinyltransferase OS=Azotobacter chroococcum NCIMB 8003 OX=1328314 GN=aroA PE=3 SV=1	aroA	1	6.22e-24	148.76	VEGSK(1)VTVESGHK	3	-0.70657	12	1.335	1.488	1.434	0.761	0.763	0.757	0.627	0.652	0.571
	A0A0C4WRV2	14	0.379	Down	0.0082963	K	ATP synthase subunit alpha OS=Azotobacter chroococcum NCIMB 8003 OX=1328314 GN=atpA PE=3 SV=1	atpA	1	7.35e-50	185.9	QQLNPAEISEIIK(1)QR	2	0.47895	33	1.491	1.838	1.677	0.412	0.727	0.76	0.338	0.443	0.333
	A0A0C4WSV5	292	1.526	Up	7.8646e-05	K	NADH-quinone oxidoreductase subunit C/D OS=Azotobacter chroococcum NCIMB 8003 OX=1328314 GN=nuocd PE=3 SV=1	nuocd	1	0.000501	97.033	LAGIK(1)VPQR	2	-2.0163	9	0.813	0.838	0.855	1.284	1.315	1.225	1.069	0.957	0.885
	A0A0C4WQT4	23	1.666	Up	0.0127198	K	Recombination protein RecR OS=Azotobacter chroococcum NCIMB 8003 OX=1328314 GN=recR PE=3 SV=1	recR	1	0.00011	68.49	ILPGVGQK(1)TAQR	2	-1.0789	7	0.684	0.78		1.199	1.363	1.097	1.15	1.12
	A0A0C4WN63	342	0.277	Down	1.67196e-05	K	Cytochrome bd ubiquinol oxidase, subunit I OS=Azotobacter chroococcum NCIMB 8003 OX=1328314 GN=cydA PE=4 SV=1	cydA	1	1.05e-15	163.59	SPEK(1)IAAFNEVK	2	-3.604	9	1.578	1.684	1.657	0.429	0.436	0.496	0.511	0.64	0.634
	A0A0C4WJT2	7	0.373	Down	3.0014e-07	K	30S ribosomal protein S5 OS=Azotobacter chroococcum NCIMB 8003 OX=1328314 GN=rpsE PE=3 SV=1	rpsE	1	5.16e-33	191.95	ANNEQK(1)RDEGYIEK	2	-0.18982	10	1.568	1.572	1.541	0.58	0.566	0.599	0.596	0.58	0.574
	A0A0C4WNM6	2	0.44	Down	0.00071702	K	Elongation factor P OS=Azotobacter chroococcum NCIMB 8003 OX=1328314 GN=efp PE=3 SV=1	efp	1	0.000589	99.305	MK(1)TAQEFR	2	-2.1455	17	1.592	1.416	1.595	0.696	0.753	0.578	0.549	0.526	0.506
	A0A0C4WUZ8	43	3.005	Up	1.54519e-05	K	Cytoplasmic axial filament protein CafA and Ribonuclease G OS=Azotobacter chroococcum NCIMB 8003 OX=1328314 GN=cafA PE=4 SV=1	cafA	1	0.000187	98.009	GIVGNIYK(1)GR	2	-1.3794	8		0.466	0.447	1.365	1.394	1.357	1.292	1.305	1.252
	A0A0C4WU10	87	0.321	Down	0.0022759	K	Translation initiation factor IF-3 OS=Azotobacter chroococcum NCIMB 8003 OX=1328314 GN=infC PE=3 SV=1	infC	1	7.82e-10	146.27	NQK(1)QVQIK	2	0.046398	7	1.613	1.573			0.539	0.485		0.589	0.541
	A0A0C4WJZ6	218	1.658	Up	4.4242e-05	K	Chaperone protein DnaJ OS=Azotobacter chroococcum NCIMB 8003 OX=1328314 GN=dnaJ PE=3 SV=1	dnaJ	1	4.2e-13	112.95	TLSVK(1)VPAGVDSGDR	2	-0.89583	9	0.739	0.776	0.754	1.266	1.296	1.199	1.038	1.148	1.139
	A0A0C4WQB7	230	0.343	Down	0.017462	K	Lon protease OS=Azotobacter chroococcum NCIMB 8003 OX=1328314 GN=pepS16 PE=2 SV=1	pepS16	1	1.85e-17	132.44	EYYLNEQMK(1)AIQK	2	19.013	9	1.8	1.059		0.423	0.528	0.519
	A0A0C4WMV9	245	0.29	Down	0.0127381	K	2-methylisocitrate lyase OS=Azotobacter chroococcum NCIMB 8003 OX=1328314 GN=prpB PE=3 SV=1	prpB	1	1.05e-06	88.734	AMNK(1)AAENVYTALR	2	-1.5773	11	1.252	1.597	1.514	0.542		0.302	0.267	0.554
	A0A0C4WSI9	126	0.561	Down	0.00154277	K	Succinate dehydrogenase flavoprotein subunit OS=Azotobacter chroococcum NCIMB 8003 OX=1328314 GN=sdhA PE=3 SV=1	sdhA	1	2.15e-112	265.89	PFGGQSK(1)DYGNGGQAAR	2	0.16265	52	1.486	1.473	1.489	0.795	0.852	0.849	0.456	0.489	0.393
	A0A0C4WS62	217	2.346	Up	0.00040257	K	ATP-dependent DNA helicase, RecQ family OS=Azotobacter chroococcum NCIMB 8003 OX=1328314 GN=recQ PE=4 SV=1	recQ	1	8.88e-05	127.94	K(1)QLLGFLAER	2	-3.2958	9	0.509	0.589	0.594	1.169	1.399	1.401	1.381	1.295	1.307
	A0A0C4WKB0	211	0.411	Down	0.00041691	K	Cysteine desulfurase IscS OS=Azotobacter chroococcum NCIMB 8003 OX=1328314 GN=iscS PE=3 SV=1	iscS	1	8.88e-05	81.335	TYGPK(1)GVGALYVR	2	-2.9975	6	1.247	1.343	1.209	0.498	0.542				0.274
	A0A0C4WGX5	50	0.399	Down	0.0144418	K	30S ribosomal protein S20 OS=Azotobacter chroococcum NCIMB 8003 OX=1328314 GN=rpsT PE=3 SV=1	rpsT	1	1.33e-18	163.93	AK(1)TAYTAAVPVIDR	2	-3.2083	7	1.715	1.389			0.641	0.598	0.788	0.811	0.608
	A0A0C4WQD3	11	0.39	Down	3.1739e-06	K	30S ribosomal protein S10 OS=Azotobacter chroococcum NCIMB 8003 OX=1328314 GN=rpsJ PE=3 SV=1	rpsJ	1	0.00137	100.75	LK(1)AFDHR	2	-1.4645	9	1.491	1.576	1.561	0.62	0.612	0.572	0.612	0.578	0.585
	A0A0C4WIX1	49	0.379	Down	0.048297	K	Sulfate adenylyltransferase subunit 1 OS=Azotobacter chroococcum NCIMB 8003 OX=1328314 GN=cysN PE=3 SV=1	cysN	1	2.38e-19	98.895	LLHDSK(1)MIYEDHLEAITR	4	-1.7194	7	1.355		1.125	0.375		0.565
	A0A0C4WK48	258	0.517	Down	0.029942	K	Transcription termination factor Rho OS=Azotobacter chroococcum NCIMB 8003 OX=1328314 GN=rho PE=3 SV=1	rho	1	5.64e-05	97.594	K(1)DVVILLDSITR	2	-3.2319	9	1.029	1.473	1.04	0.436	0.627	0.769	1.045	1.112	1.212
	A0A0C4WUS4	261	2.431	Up	2.2511e-05	K	Fatty acid oxidation complex subunit alpha OS=Azotobacter chroococcum NCIMB 8003 OX=1328314 GN=fadB PE=3 SV=1	fadB	1	2.19e-05	154.81	TIQK(1)AANSGR	2	-1.4474	10	0.564	0.504	0.555	1.366	1.279	1.3	1.402	1.403	1.304
	A0A0C4WLX8	266	0.533	Down	3.2635e-07	K	Dihydrolipoyl dehydrogenase OS=Azotobacter chroococcum NCIMB 8003 OX=1328314 GN=lpdA PE=3 SV=1	lpdA	1	2.48e-68	233.7	FTDAEGEK(1)SLTFDK	2	-1.584	9	1.37	1.371	1.339	0.714	0.735	0.726	0.725	0.745	0.743
	A0A0C4WM70	187	1.938	Up	4.4265e-05	K	Phosphoglucosamine mutase OS=Azotobacter chroococcum NCIMB 8003 OX=1328314 GN=glmM PE=3 SV=1	glmM	1	1.08e-54	271.8	IVVDCAHGATYK(1)VAPSVFR	3	-1.4016	15	0.674	0.696	0.632	1.296	1.339	1.244	1.19	1.197	1.216
	A0A0C4WQD9	15	0.525	Down	0.00096261	K	Citrate synthase OS=Azotobacter chroococcum NCIMB 8003 OX=1328314 GN=prpC PE=3 SV=1	prpC	0.995853	2.21e-20	177.47	SATAETTTVGFK(0.004)PK(0.996)K	2	-0.23031	10	1.338	1.463	1.479	0.721		0.776	0.521	0.423	0.511
	A0A0C4WK98	390	0.401	Down	4.3697e-06	K	Glutamine-dependent NAD(+) synthetase OS=Azotobacter chroococcum NCIMB 8003 OX=1328314 GN=nadE PE=3 SV=1	nadE	1	0.000251	81.099	GTLLMAISNK(1)K	2	-1.7091	9	1.539	1.458	1.408	0.602	0.567	0.596	0.433		0.542
	A0A0C4WVM4	113	3.014	Up	1.86942e-05	K	Epoxyqueuosine reductase OS=Azotobacter chroococcum NCIMB 8003 OX=1328314 GN=queG PE=3 SV=1	queG	1	0.00305	66.087	DYHK(1)LIR	2	0.62177	8	0.514	0.481	0.467	1.368	1.5	1.539		1.308	1.382
	A0A0C4WHT3	225	0.588	Down	0.00089681	K	Succinate dehydrogenase iron-sulfur subunit OS=Azotobacter chroococcum NCIMB 8003 OX=1328314 GN=sdhB PE=4 SV=1	sdhB	1	1.15e-10	151.22	GLNPTK(1)AIGHVR	2	-2.647	10	1.305	1.54	1.421	0.876	0.855	0.779	0.565	0.54	0.499
	A0A0C4WGQ5	113	0.404	Down	4.3251e-07	K	Transcription termination/antitermination protein NusA OS=Azotobacter chroococcum NCIMB 8003 OX=1328314 GN=nusA PE=3 SV=1	nusA	1	1.54e-12	169.81	IAAQTAK(1)QVIVQK	2	-1.6801	14	1.591	1.626	1.535	0.641	0.633	0.645	0.492	0.506	0.471
	A0A0C4WRV2	176	0.192	Down	0.029297	K	ATP synthase subunit alpha OS=Azotobacter chroococcum NCIMB 8003 OX=1328314 GN=atpA PE=3 SV=1	atpA	1	5.61e-125	285.28	QIGK(1)TAMAIDAIINQK	2	-1.4025	35	1.905	1.965	1.899	0.186	0.44	0.481	0.197	0.307	0.26
	A0A0C4WRV2	188	0.462	Down	0.00099667	K	ATP synthase subunit alpha OS=Azotobacter chroococcum NCIMB 8003 OX=1328314 GN=atpA PE=3 SV=1	atpA	1	3.69e-95	215.93	TAMAIDAIINQK(1)NSGIR	2	8.4001	43	1.453	1.37	1.679	0.616	0.775	0.687	0.575	0.521	0.592
	A0A0C4WVU2	10	0.285	Down	3.6875e-05	K	50S ribosomal protein L30 OS=Azotobacter chroococcum NCIMB 8003 OX=1328314 GN=rpmD PE=3 SV=1	rpmD	1	3.93e-14	158.37	VTLVK(1)SLNGR	2	-0.99363	16	1.452	1.534	1.562		0.44	0.425	0.572	0.55	0.548
	A0A0C4WS16	140	0.545	Down	0.00028112	K	ATP synthase subunit beta OS=Azotobacter chroococcum NCIMB 8003 OX=1328314 GN=atpD PE=3 SV=1	atpD	1	3.32e-07	99.34	VIDLVCPFAK(1)GGK	2	-1.3046	9	1.367	1.454	1.554	0.74	0.825	0.818	0.527	0.521	0.525
	A0A0C4WIK2	350	0.363	Down	2.9928e-06	K	30S ribosomal protein S1 OS=Azotobacter chroococcum NCIMB 8003 OX=1328314 GN=rpsA PE=3 SV=1	rpsA	1	2.41e-16	137.39	QCK(1)SNPWEDFSSHYNK	3	-1.741	11	1.716	1.629	1.612	0.57	0.611	0.619	0.453	0.367	0.459
	A0A0C4WQV7	20	0.554	Down	0.0044958	K	Imidazole glycerol phosphate synthase subunit HisF OS=Azotobacter chroococcum NCIMB 8003 OX=1328314 GN=hisF PE=3 SV=1	hisF	0.999415	0.000598	69.915	VVK(0.999)GVK(0.001)FENIR	2	-28.639	5		1.357	1.268	0.742	0.712		0.516
	A0A0C4WVU4	19	0.411	Down	0.0025012	K	30S ribosomal protein S14 OS=Azotobacter chroococcum NCIMB 8003 OX=1328314 GN=rpsN PE=3 SV=1	rpsN	1	0.00214	76.605	QQTVAK(1)YAK	2	-2.7664	5	1.32		1.423	0.55		0.577			0.601
	A0A0C4WKE3	132	1.598	Up	0.0068969	K	3-hydroxyacyl-[acyl-carrier-protein] dehydratase FabZ OS=Azotobacter chroococcum NCIMB 8003 OX=1328314 GN=fabZ PE=3 SV=1	fabZ	1	1.81e-50	200.9	VDDK(1)QVCSGEIICAER	2	-0.69403	10	0.774	0.616	0.809	1.252	1.163	1.098	1.169	1.275	1.237
	A0A0C4WJ19	94	0.431	Down	1.80655e-05	K	Phosphofructokinase OS=Azotobacter chroococcum NCIMB 8003 OX=1328314 GN=fruK PE=3 SV=1	fruK	1	1.13e-09	152.17	SNIK(1)LSEHSGR	2	-2.2644	9	1.478	1.628	1.606	0.697	0.66	0.673	0.479	0.487	0.459
	A0A0C4WJT2	157	0.379	Down	8.1955e-05	K	30S ribosomal protein S5 OS=Azotobacter chroococcum NCIMB 8003 OX=1328314 GN=rpsE PE=3 SV=1	rpsE	1	1.63e-15	151.22	EMQSPESVAAK(1)R	2	-1.7789	16	1.418	1.655	1.691	0.623	0.604	0.578	0.613	0.501	0.469
	A0A0C4WVV1	905	0.609	Down	1.9486e-06	K	DNA-directed RNA polymerase subunit beta OS=Azotobacter chroococcum NCIMB 8003 OX=1328314 GN=rpoB PE=3 SV=1	rpoB	1	1.19e-13	153.33	GETQLTPEEK(1)LLR	2	-1.3512	9	1.354	1.358	1.323	0.834	0.822	0.802	0.671	0.646	0.681
	A0A0C4WUY1	12	0.638	Down	0.00037969	K	50S ribosomal protein L13 OS=Azotobacter chroococcum NCIMB 8003 OX=1328314 GN=rplM PE=3 SV=1	rplM	1	3.69e-38	203.52	TFTAKPETVK(1)R	2	-2.5172	19	1.202	1.33	1.265	0.764	0.839	0.82	0.772	0.807	0.814
	A0A0C4WJR3	397	0.325	Down	2.973e-06	K	Carbamoyl-phosphate synthase large chain OS=Azotobacter chroococcum NCIMB 8003 OX=1328314 GN=carB PE=3 SV=1	carB	1	6.73e-05	108.93	TFQESVQK(1)ALR	2	-1.5721	9	1.731	1.633	1.648	0.57	0.546	0.513	0.449	0.516	0.401
	A0A0C4WRM7	293	3.096	Up	7.7695e-05	K	DNA polymerase III delta prime subunit OS=Azotobacter chroococcum NCIMB 8003 OX=1328314 GN=holB PE=4 SV=1	holB	1	4.8e-05	111.39	YLAEK(1)STQPR	2	-0.8503	12	0.476	0.475	0.511	1.604	1.598	1.325	1.233	1.148	1.383
	A0A0C4WKD6	25	0.441	Down	1.3658e-06	K	Elongation factor Ts OS=Azotobacter chroococcum NCIMB 8003 OX=1328314 GN=tsf PE=3 SV=1	tsf	1	8.24e-11	178.65	K(1)ALTAAGGDIEK	2	-2.2388	9	1.436	1.481	1.536	0.649	0.666	0.649	0.644	0.63	0.602
	A0A0C4WTF6	154	0.647	Down	0.00017593	K	50S ribosomal protein L1 OS=Azotobacter chroococcum NCIMB 8003 OX=1328314 GN=rplA PE=3 SV=1	rplA	1	4.89e-26	178.65	VGTVTPDVATAVK(1)NAK	2	1.4049	10	1.218	1.298	1.194	0.815	0.768	0.816	0.821	0.866	0.857
	A0A0C4WKT7	107	0.44	Down	6.1089e-07	K	ATP synthase epsilon chain OS=Azotobacter chroococcum NCIMB 8003 OX=1328314 GN=atpC PE=3 SV=1	atpC	1	3.52e-56	208.23	ALNEK(1)GAEFDYGSASAR	2	-0.71587	9	1.522	1.561	1.596	0.675	0.7	0.682	0.505	0.511	0.426
	A0A0C4WLP4	779	0.366	Down	0.008624	K	2-oxoglutarate dehydrogenase E1 component OS=Azotobacter chroococcum NCIMB 8003 OX=1328314 GN=sucA PE=4 SV=1	sucA	1	1.01e-05	112.8	K(1)PLVVLTPK	2	-1.0617	14	1.296	1.852	1.937	0.842	0.535	0.485	0.348	0.36	0.354
	A0A0C4WQF5	103	0.404	Down	1.8774e-05	K	50S ribosomal protein L18 OS=Azotobacter chroococcum NCIMB 8003 OX=1328314 GN=rplR PE=3 SV=1	rplR	1	1.32e-05	114.64	VK(1)ALADAAR	2	-0.5142	10	1.302	1.406	1.458	0.577	0.544	0.564	0.963	0.78	0.849
	A0A0C4WQC0	33	0.434	Down	3.6234e-05	K	30S ribosomal protein S8 OS=Azotobacter chroococcum NCIMB 8003 OX=1328314 GN=rpsH PE=3 SV=1	rpsH	1	8.92e-05	129.28	LK(1)VAVASVLK	2	-1.8198	9	1.39	1.448	1.522	0.627	0.6	0.667	0.7	0.669	0.719
	A0A0C4WLP4	839	0.493	Down	0.0029795	K	2-oxoglutarate dehydrogenase E1 component OS=Azotobacter chroococcum NCIMB 8003 OX=1328314 GN=sucA PE=4 SV=1	sucA	1	1.02e-05	106.93	VYYDLLDK(1)R	2	0.39026	11	1.663	1.481	1.482	0.763	0.756	0.761	0.616	0.637	0.029
	A0A0C4WVU2	49	0.214	Down	0.00178309	K	50S ribosomal protein L30 OS=Azotobacter chroococcum NCIMB 8003 OX=1328314 GN=rpmD PE=3 SV=1	rpmD	1	7.06e-05	106.93	GMINK(1)AYYLLR	2	-3.6237	11	1.426	1.344	1.862		0.302	0.359	0.283	0.308
	A0A0C4WNY3	286	0.29	Down	0.00022176	K	Argininosuccinate synthase OS=Azotobacter chroococcum NCIMB 8003 OX=1328314 GN=argG PE=3 SV=1	argG	1	9.76e-10	110.44	GCYETPGGTIMLK(1)AHR	2	0.24286	14	1.254	1.087	1.109	0.335	0.332
	A0A0C4WLQ6	1460	2.681	Up	5.3826e-07	K	Type I fatty acid synthase ArsA OS=Azotobacter chroococcum NCIMB 8003 OX=1328314 GN=arsA PE=4 SV=1	arsA	1	1.37e-36	181.08	VK(1)VLPVSAAFHSPAMASAR	3	-1.151	17	0.619	0.586	0.6	1.582	1.606	1.652	1	0.953	0.975
	A0A0C4WIE9	39	0.625	Down	0.0047026	K	Threonine--tRNA ligase OS=Azotobacter chroococcum NCIMB 8003 OX=1328314 GN=thrS PE=3 SV=1	thrS	1	0.000488	78.816	ATVAGK(1)VDGR	2	-0.8234	7	1.342	1.32	1.17		0.77	0.826		0.127	0.683
	A0A0C4WPU7	13	0.291	Down	2.4526e-05	K	Glutamate-1-semialdehyde 2,1-aminomutase OS=Azotobacter chroococcum NCIMB 8003 OX=1328314 GN=hemL PE=3 SV=1	hemL	1	1.01e-11	111.03	SETLFANAQK(1)HIPGGVNSPVR	3	-1.5108	6	1.594		1.683	0.462	0.486	0.484			0.647
	A0A0C4WNU6	28	0.601	Down	0.0180413	K	DNA topoisomerase 1 OS=Azotobacter chroococcum NCIMB 8003 OX=1328314 GN=topA PE=3 SV=1	topA	1	0.000114	68.548	YLGSQYVVK(1)SSIGHIR	3	-0.49903	7	1.425		1.271	0.891	0.691	0.847		0.776	0.892
	A0A0C4WPS3	1073	0.476	Down	2.4206e-05	K	Glutamate synthase subunit alpha OS=Azotobacter chroococcum NCIMB 8003 OX=1328314 GN=gltB PE=4 SV=1	gltB	1	9.91e-10	132.93	VQTDGGLK(1)TGLDVIK	2	-1.4442	8	1.321	1.338	1.422	0.668	0.614	0.66	0.627	0.661
	A0A0C4WLB2	10	2.263	Up	2.2735e-05	K	tRNA-cytidine(32) 2-sulfurtransferase OS=Azotobacter chroococcum NCIMB 8003 OX=1328314 GN=ttcA PE=3 SV=1	ttcA	1	7.23e-06	109.88	GTLSVNQNK(1)LQK	2	-1.9286	9	0.559	0.615	0.618	1.398	1.341	1.316	1.285	1.289	1.174
	A0A0C4WU17	106	0.647	Down	0.0058988	K	Thiazole synthase OS=Azotobacter chroococcum NCIMB 8003 OX=1328314 GN=thiG PE=3 SV=1	thiG	1	6.61e-05	96.957	LVK(1)LEVLADQK	2	-1.9781	8	1.322	1.128	1.044	0.763	0.697	0.802	0.897	0.93
	A0A0C4WQD8	996	0.61	Down	0.0030183	K	DNA-directed RNA polymerase subunit beta' OS=Azotobacter chroococcum NCIMB 8003 OX=1328314 GN=rpoC PE=3 SV=1	rpoC	1	0.00015	88.24	YK(1)LPYGAVISVK	2	-2.3383	9	1.24	1.37	1.564	0.792	0.897	0.857	0.501	0.646	0.563
	A0A0C4WW65	81	1.624	Up	0.0143228	K	Phosphopantetheine adenylyltransferase OS=Azotobacter chroococcum NCIMB 8003 OX=1328314 GN=coaD PE=3 SV=1	coaD	1	0.000443	84.368	DQK(1)ANVLLR	2	-0.072091	8	0.658	0.742	0.805	1.213	1.187	1.182	1.23	1.211
	A0A0C4WQG5	26	0.344	Down	0.0003356	K	30S ribosomal protein S3 OS=Azotobacter chroococcum NCIMB 8003 OX=1328314 GN=rpsC PE=3 SV=1	rpsC	1	7.57e-64	207.88	EHTSVWYADK(1)R	2	-0.5412	11	1.81	1.59	1.534	0.562	0.491	0.645	0.447	0.516	0.445
	A0A0C4WLP4	72	0.419	Down	1.59252e-05	K	2-oxoglutarate dehydrogenase E1 component OS=Azotobacter chroococcum NCIMB 8003 OX=1328314 GN=sucA PE=4 SV=1	sucA	1	6.85e-07	167.06	DQFVLLAK(1)NQR	2	-1.3115	9	1.565	1.552	1.523	0.678	0.609	0.656	0.543	0.525	0.545
	A0A0C4WJJ8	136	0.593	Down	0.0134436	K	Vfr transcriptional regulator / Cyclic AMP receptor protein OS=Azotobacter chroococcum NCIMB 8003 OX=1328314 GN=Achr_5410 PE=4 SV=1	Achr_5410	1	2.09e-06	106.11	K(1)VGDLAFLDVTGR	2	-1.004	8	1.255	1.455	1.307		0.882	0.707	0.48	0.678	0.561
	A0A0C4WIN6	107	0.628	Down	0.000124787	K	Electron transfer flavoprotein beta-subunit OS=Azotobacter chroococcum NCIMB 8003 OX=1328314 GN=Achr_27700 PE=4 SV=1	Achr_27700	1	1.03e-45	185.9	AVVDK(1)EQPQLVITGK	2	-1.7395	11	1.296	1.309	1.269	0.768	0.854	0.812	0.753	0.72	0.788
	A0A0C4WPQ6	105	1.797	Up	0.00025737	K	D-erythro-7,8-dihydroneopterin triphosphate 2'-epimerase OS=Azotobacter chroococcum NCIMB 8003 OX=1328314 GN=folX PE=4 SV=1	folX	1	1.84e-68	277.76	YAEVEVDK(1)PHALR	2	-0.61066	19	0.643	0.664	0.604	1.216	1.154	1.064	1.434	1.345	1.416
	A0A0C4WGV2	162	0.598	Down	0.0041956	K	Peptide chain release factor 1 OS=Azotobacter chroococcum NCIMB 8003 OX=1328314 GN=prfA PE=3 SV=1	prfA	1	9.9e-15	84.266	IEILSENPGEHGGYK(1)EIITR	3	-0.81596	7	1.141	1.166	1.323	0.699	0.748			0.604	0.681
	A0A0C4WUX3	286	1.995	Up	8.7348e-07	K	Ribosomal RNA small subunit methyltransferase H OS=Azotobacter chroococcum NCIMB 8003 OX=1328314 GN=rsmH PE=3 SV=1	rsmH	1	1.72e-07	117.21	LIGK(1)PQYASESEIK	2	-2.4565	9	0.653	0.625	0.654	1.286	1.271	1.298	1.283	1.286	1.165
	A0A0C4WGC4	340	0.486	Down	0.000118634	K	PrkA family serine protein kinase OS=Azotobacter chroococcum NCIMB 8003 OX=1328314 GN=Achr_4780 PE=4 SV=1	Achr_4780	1	6.04e-33	181.44	IYDK(1)LLTHSSLAK	3	-1.0941	16	1.517	1.473	1.377	0.683	0.675	0.763	0.59	0.632	0.613
	A0A0C4WQJ8	27	1.584	Up	4.8671e-06	K	Phosphoglycerate kinase OS=Azotobacter chroococcum NCIMB 8003 OX=1328314 GN=pgk PE=3 SV=1	pgk	1	2.15e-09	139.78	EDLNVPVK(1)DGVVK	2	-0.096852	10	0.708	0.723	0.711	1.148	1.148	1.097	1.276	1.259	1.349
	A0A0C4WKB0	105	2.234	Up	0.00036297	K	Cysteine desulfurase IscS OS=Azotobacter chroococcum NCIMB 8003 OX=1328314 GN=iscS PE=3 SV=1	iscS	1	2.04e-14	172.1	IEHK(1)AVLDTTR	3	-0.0098995	19	0.551	0.652	0.644	1.499	1.353	1.274	1.344	1.078	1.178
	A0A0C4WK88	13	0.283	Down	2.423e-05	K	30S ribosomal protein S16 OS=Azotobacter chroococcum NCIMB 8003 OX=1328314 GN=rpsP PE=3 SV=1	rpsP	1	5.54e-06	150.21	K(1)RPFYHLTVTNSR	3	1.1654	16	1.672	1.81	1.862	0.51	0.543	0.458	0.42	0.335	0.248
	A0A0C4WVV1	778	0.606	Down	0.0039397	K	DNA-directed RNA polymerase subunit beta OS=Azotobacter chroococcum NCIMB 8003 OX=1328314 GN=rpoB PE=3 SV=1	rpoB	1	8.68e-38	160.04	SNQNTCINQRPLVSK(1)GDQVSR	3	-0.39026	14	1.153	1.429	1.366	0.72	0.86	0.811		0.551	0.478
	A0A0C4WTA6	156	1.92	Up	0.00090173	K	GTP cyclohydrolase-2 OS=Azotobacter chroococcum NCIMB 8003 OX=1328314 GN=ribA PE=3 SV=1	ribA	1	0.000109	117.3	VK(1)ALEGSGIR	2	-1.4314	13	0.661		0.666	1.192	1.358	1.272	1.228		1.11
	A0A0C4WUS4	257	2.26	Up	9.4535e-07	K	Fatty acid oxidation complex subunit alpha OS=Azotobacter chroococcum NCIMB 8003 OX=1328314 GN=fadB PE=3 SV=1	fadB	1	2.72e-51	186.55	AYVAAQAGPHYPAPLAAVK(1)TIQK	3	-0.86231	10	0.613	0.6	0.606	1.384	1.322	1.405	1.187	1.17	1.288
	A0A0C4WVU8	95	0.496	Down	0.0036027	K	50S ribosomal protein L2 OS=Azotobacter chroococcum NCIMB 8003 OX=1328314 GN=rplB PE=3 SV=1	rplB	1	3.22e-10	147.19	TAHIALLK(1)YADGERR	2	-2.6045	20	1.31	1.335	1.308	0.615	0.637	0.707	0.772	0.936	0.917
	A0A0C4WPY2	8	0.296	Down	0.000159688	K	30S ribosomal protein S15 OS=Azotobacter chroococcum NCIMB 8003 OX=1328314 GN=rpsO PE=3 SV=1	rpsO	1	5.25e-17	175.68	ALTVEEK(1)AQIVNEYK	2	3.9969	9	1.665	1.755	1.625	0.417	0.524	0.551	0.342	0.479	0.635
	A0A0C4WII7	306	0.327	Down	0.0020599	K	DNA gyrase subunit B OS=Azotobacter chroococcum NCIMB 8003 OX=1328314 GN=gyrB PE=3 SV=1	gyrB	1	7.45e-10	121.96	NLNAYIEQEGLAK(1)K	2	-1.1588	7	1.36	1.482	1.384	0.592	0.447	0.342		0.462
	A0A0C4WNA4	341	2.053	Up	0.0022563	K	Glucose-6-phosphate 1-dehydrogenase OS=Azotobacter chroococcum NCIMB 8003 OX=1328314 GN=zwf PE=3 SV=1	zwf	1	1.39e-17	171.09	RMPQK(1)LSQIVIHFK	3	-0.44877	61	0.758	0.611	0.765	1.309	1.401	1.672	0.807	1.025	1.063
	A0A0C4WTR6	70	3.112	Up	7.5246e-05	K	Uroporphyrinogen-III synthase OS=Azotobacter chroococcum NCIMB 8003 OX=1328314 GN=hemD PE=4 SV=1	hemD	1	3.42e-09	117.99	YSAVIVVSK(1)PAAR	2	-1.4682	18	0.452	0.441	0.541	1.49	1.438	1.534	1.185	1.326	1.361
	A0A0C4WRV2	433	0.444	Down	0.00120033	K	ATP synthase subunit alpha OS=Azotobacter chroococcum NCIMB 8003 OX=1328314 GN=atpA PE=3 SV=1	atpA	1	0.000998	97.033	VTELMK(1)QK	2	-1.0709	13	1.242	1.448	1.414		0.628	0.586	0.431	0.381
	A0A0C4WKE6	240	0.608	Down	0.0160591	K	Acetyl-coenzyme A carboxylase carboxyl transferase subunit alpha OS=Azotobacter chroococcum NCIMB 8003 OX=1328314 GN=accA PE=3 SV=1	accA	1	2.97e-19	120.37	TAEK(1)AADAAEAMGITAAR	2	0.49108	12	1.242	1.287	1.131	0.653		0.83	0.795	0.848	0.742
	A0A0C4WQC0	108	0.657	Down	0.00034344	K	30S ribosomal protein S8 OS=Azotobacter chroococcum NCIMB 8003 OX=1328314 GN=rpsH PE=3 SV=1	rpsH	1	3.57e-32	174.72	GGLGVSIVSTNK(1)GVMTDR	2	8.9859	20	1.116	1.237	1.162	0.793	0.78	0.738	0.911	0.913	1.104
	A0A0C4WQG9	193	0.52	Down	0.00035855	K	50S ribosomal protein L4 OS=Azotobacter chroococcum NCIMB 8003 OX=1328314 GN=rplD PE=3 SV=1	rplD	1	0.00015	83.623	VLITVPAVK(1)K	2	-1.2864	8	1.113	1.193	1.218	0.616		0.606	0.946	0.906	1.007
	A0A0C4WWV9	58	0.56	Down	0.0033958	K	ATP synthase subunit delta OS=Azotobacter chroococcum NCIMB 8003 OX=1328314 GN=atpH PE=3 SV=1	atpH	1	0.0016	76.605	ESK(1)VEAVLR	2	0.99969	5	1.124	1.036	0.96	0.556		0.609
	A0A0C4WRN1	10	0.347	Down	2.2804e-07	K	Acyl carrier protein OS=Azotobacter chroococcum NCIMB 8003 OX=1328314 GN=acp PE=3 SV=1	acp	1	5.92e-14	150.53	K(1)IVAEQLGVK	2	-1.293	9	1.572	1.62	1.586	0.568	0.553	0.539	0.585	0.554	0.554
	A0A0C4WNQ8	31	0.634	Down	0.0032182	K	50S ribosomal protein L32 OS=Azotobacter chroococcum NCIMB 8003 OX=1328314 GN=rpmF PE=3 SV=1	rpmF	1	5.8e-50	257.12	SHDALEANALSVEK(1)STGEVHLR	3	3.8157	23	1.227	1.33	1.409	0.742	0.902	0.872	0.652	0.648	0.747
	A0A0C4WQB5	84	0.102	Down	0.00100424	K	50S ribosomal protein L15 OS=Azotobacter chroococcum NCIMB 8003 OX=1328314 GN=rplO PE=3 SV=1	rplO	1	5.25e-26	121.39	TSELAK(1)VDGDVVTLQALK	2	-1.9477	6	1.219	1.517	1.687		0.125	0.176			0.107
	A0A0C4WIN6	241	0.443	Down	0.0006557	K	Electron transfer flavoprotein beta-subunit OS=Azotobacter chroococcum NCIMB 8003 OX=1328314 GN=Achr_27700 PE=4 SV=1	Achr_27700	1	0.000145	92.445	VGSVAELVEK(1)LK	2	-1.6566	10	1.223	1.366	1.23		0.586	0.543	0.149
	A0A0C4WTR8	69	0.385	Down	1.78346e-05	K	Peptidyl-prolyl cis-trans isomerase OS=Azotobacter chroococcum NCIMB 8003 OX=1328314 GN=Achr_23040 PE=3 SV=1	Achr_23040	0.999999	5.06e-06	85.821	APIK(1)NEAKNGLSNK	2	-24.249	18	1.513	1.615	1.701	0.598	0.624	0.636	0.497	0.436	0.491
	A0A0C4WNR2	263	2.482	Up	3.9249e-05	K	Pseudouridine synthase OS=Azotobacter chroococcum NCIMB 8003 OX=1328314 GN=Achr_28020 PE=3 SV=1	Achr_28020	1	4.64e-09	99.668	HAGHPIAGDAK(1)YGDEEFTR	3	-1.5766	9	0.566	0.585	0.525	1.32	1.475	1.364	1.407	1.15	1.253
	A0A0C4WGX3	91	0.27	Down	0.00021976	K	50S ribosomal protein L21 OS=Azotobacter chroococcum NCIMB 8003 OX=1328314 GN=rplU PE=3 SV=1	rplU	1	0.00272	81.163	HDK(1)VSIIK	2	0.13505	8	1.425	1.592	1.659		0.43	0.412	0.518	0.48	0.505
	A0A0C4WR97	206	1.512	Up	2.3602e-05	K	Glutathione synthetase OS=Azotobacter chroococcum NCIMB 8003 OX=1328314 GN=gshB PE=3 SV=1	gshB	1	4.07e-10	138.26	YLPAIK(1)DGDK	2	-3.0474	10	0.794	0.837	0.82	1.217	1.263	1.225	1.084	1.046	0.981
	A0A0C4WQC5	39	0.418	Down	4.5146e-06	K	30S ribosomal protein S17 OS=Azotobacter chroococcum NCIMB 8003 OX=1328314 GN=rpsQ PE=3 SV=1	rpsQ	1	0.00035	101.41	HPIYGK(1)YVK	2	-1.6968	19	1.461	1.517	1.614	0.644	0.628	0.648	0.557	0.558	0.599
	A0A0C4WKL8	6	1.899	Up	0.0025161	K	Ribosome-recycling factor OS=Azotobacter chroococcum NCIMB 8003 OX=1328314 GN=frr PE=3 SV=1	frr	1	0.00395	93.561	MINEIK(1)K	2	-1.8129	17	0.678	0.732	0.755	1.359	1.374	1.378	1.074	1.009	1.051
	A0A0C4WNY3	163	0.556	Down	0.00092465	K	Argininosuccinate synthase OS=Azotobacter chroococcum NCIMB 8003 OX=1328314 GN=argG PE=3 SV=1	argG	1	3.86e-10	147.72	LMDYAAK(1)HEIPIER	2	-0.77433	25	1.541	1.349	1.264	0.742	0.747	0.82	0.655	0.657	0.644
	A0A0C4WLQ6	566	0.603	Down	5.8055e-05	K	Type I fatty acid synthase ArsA OS=Azotobacter chroococcum NCIMB 8003 OX=1328314 GN=arsA PE=4 SV=1	arsA	1	1.51e-10	157.74	ETTLLQSGK(1)GMYTR	2	-4.6385	14	1.169	1.24	1.184	0.753	0.71	0.702			0.618
	A0A0C4WQG5	86	0.654	Down	1.6885e-05	K	30S ribosomal protein S3 OS=Azotobacter chroococcum NCIMB 8003 OX=1328314 GN=rpsC PE=3 SV=1	rpsC	1	7.99e-10	139.02	KGEDVEK(1)LR	2	-1.621	9	1.172	1.228	1.231	0.794	0.795	0.784	0.956	0.873	0.863
	A0A0C4WVU6	33	0.277	Down	9.8688e-05	K	50S ribosomal protein L29 OS=Azotobacter chroococcum NCIMB 8003 OX=1328314 GN=rpmC PE=3 SV=1	rpmC	1	4.59e-32	155.61	MQK(1)ATGQLGQSHLLSQVK	2	0.064159	32	1.924	1.724	1.477	0.456	0.465	0.5	0.427	0.494	0.475
	A0A0C4WQ10	60	0.462	Down	8.0017e-05	K	30S ribosomal protein S18 OS=Azotobacter chroococcum NCIMB 8003 OX=1328314 GN=rpsR PE=3 SV=1	rpsR	1	0.000319	101.41	QLATAIK(1)R	2	-0.3523	9	1.444	1.608	1.579	0.703	0.758	0.677	0.495	0.455	0.486
	A0A0C4WPD0	69	1.559	Up	9.5858e-05	K	Probable cytosol aminopeptidase OS=Azotobacter chroococcum NCIMB 8003 OX=1328314 GN=pepA PE=3 SV=1	pepA	1	1.68e-27	157.52	VGQTLLLHHLPNLK(1)AER	3	-1.9845	9	0.731	0.79	0.776	1.229	1.169	1.182	1.106	1.104	1.262
	A0A0C4WVU8	36	0.402	Down	4.4549e-06	K	50S ribosomal protein L2 OS=Azotobacter chroococcum NCIMB 8003 OX=1328314 GN=rplB PE=3 SV=1	rplB	1	8.94e-05	85.716	GAPYAPLLEK(1)K	2	-2.2204	7	1.24	1.231	1.199	0.496	0.488			0.813	0.868
	A0A0C4WNZ0	244	1.673	Up	0.0020049	K	GTPase Era OS=Azotobacter chroococcum NCIMB 8003 OX=1328314 GN=era PE=3 SV=1	era	1	0.00171	90.308	K(1)IIIGEK	2	-0.52805	8	0.666		0.756	1.223	1.175	1.17	1.263	1.267	1.089
	A0A0C4WVU0	87	0.319	Down	8.6951e-07	K	30S ribosomal protein S11 OS=Azotobacter chroococcum NCIMB 8003 OX=1328314 GN=rpsK PE=3 SV=1	rpsK	1	2.86e-54	236.95	NLDVNVK(1)GPGPGR	2	-2.3349	13	1.474	1.528	1.464	0.49	0.454	0.481	0.825	0.796	0.778
	A0A0C4WJ40	209	2.287	Up	0.00084147	K	Pseudouridine synthase OS=Azotobacter chroococcum NCIMB 8003 OX=1328314 GN=rluD PE=3 SV=1	rluD	1	4.41e-21	133.07	MAVVEGGK(1)PAVSHYR	3	-1.3594	34	0.644	0.498	0.483	1.229	1.208	1.28	1.411	1.517	1.398
	A0A0C4WGN6	134	0.638	Down	8.3789e-05	K	Phosphomethylpyrimidine synthase OS=Azotobacter chroococcum NCIMB 8003 OX=1328314 GN=thiC PE=3 SV=1	thiC	1	2.03e-09	112.7	AK(1)AGANVSQMHYAK	2	-1.6135	6	1.148	1.102	1.12	0.717		0.716		0.529
	A0A0C4WQG5	93	0.343	Down	0.0038156	K	30S ribosomal protein S3 OS=Azotobacter chroococcum NCIMB 8003 OX=1328314 GN=rpsC PE=3 SV=1	rpsC	1	1.4e-19	149.14	QDLTK(1)QMGVPVHINIEEIR	3	-0.96858	12	1.33	1.668	1.819	0.534	0.413	0.704	0.472	0.602	0.591
	A0A0C4WJI2	140	0.489	Down	6.4686e-07	K	Glutamine synthetase OS=Azotobacter chroococcum NCIMB 8003 OX=1328314 GN=glnA PE=3 SV=1	glnA	1	1.1e-06	147.19	FK(1)SDISGSMFK	2	-0.63801	21	1.488	1.451	1.495	0.741	0.712	0.717	0.563	0.565	0.562
	A0A0C4WHX3	64	0.425	Down	0.0046768	K	Translation initiation factor IF-1 OS=Azotobacter chroococcum NCIMB 8003 OX=1328314 GN=infA PE=3 SV=1	infA	1	0.000191	92.445	VELTPYDLSK(1)GR	2	-2.109	6	1.594		1.463	0.676		0.624	0.552		0.57
	A0A0C4WKN1	70	0.275	Down	1.76399e-05	K	Phosphoribosylformylglycinamidine cyclo-ligase OS=Azotobacter chroococcum NCIMB 8003 OX=1328314 GN=purM PE=3 SV=1	purM	1	2.23e-16	128.41	QPVLVSGTDGVGTK(1)LR	2	-0.18147	9	1.798	1.789	1.711	0.534	0.462	0.459	0.13	0.489	0.494
	A0A0C4WQF9	42	0.426	Down	0.00035913	K	50S ribosomal protein L24 OS=Azotobacter chroococcum NCIMB 8003 OX=1328314 GN=rplX PE=3 SV=1	rplX	1	1.55e-09	168.08	LVVGGVNLIK(1)R	2	-0.67645	11	1.407	1.436	1.553	0.677	0.656	0.541	0.737	0.651	0.666
	A0A0C4WTQ4	92	1.745	Up	6.3329e-05	K	Acireductone dioxygenase OS=Azotobacter chroococcum NCIMB 8003 OX=1328314 GN=mtnD PE=3 SV=1	mtnD	1	2.83e-08	126.17	AK(1)FLDEHIHGEDEVR	3	-1.4589	9	0.691	0.727	0.688	1.257	1.259	1.16	1.353	1.161	1.144
	A0A0C4WP58	239	0.354	Down	0.00027964	K	Sulfate adenylyltransferase subunit 2 OS=Azotobacter chroococcum NCIMB 8003 OX=1328314 GN=cysD PE=3 SV=1	cysD	1	1.23e-07	125.17	ILEHLSDEEK(1)AR	2	1.3281	13	1.318	1.476	1.419	0.477		0.517		0.486	0.395
	A0A0C4WUY1	106	0.285	Down	0.0080815	K	50S ribosomal protein L13 OS=Azotobacter chroococcum NCIMB 8003 OX=1328314 GN=rplM PE=3 SV=1	rplM	1	6.32e-05	108.93	VIETAVK(1)GMLPK	2	-2.9455	19	1.313	1.488	1.922	0.444	0.445	0.456	0.654	0.729	0.733
	A0A0C4WQ10	24	0.402	Down	8.3865e-05	K	30S ribosomal protein S18 OS=Azotobacter chroococcum NCIMB 8003 OX=1328314 GN=rpsR PE=3 SV=1	rpsR	1	1.47e-09	171.34	EIDFK(1)DLNTLK	2	-1.2546	9	1.526	1.504	1.668	0.572	0.658	0.658	0.559	0.448	0.578
	A0A0C4WH55	404	0.387	Down	1.833e-09	K	Enolase OS=Azotobacter chroococcum NCIMB 8003 OX=1328314 GN=eno PE=3 SV=1	eno	1	3.42e-05	130.31	VSK(1)YNQLLR	2	-1.4525	9	1.541	1.565	1.558	0.602	0.6	0.602	0.581	0.584	0.554
	A0A0C4WRH7	12	0.582	Down	0.000135574	K	UPF0125 protein Achr_39350 OS=Azotobacter chroococcum NCIMB 8003 OX=1328314 GN=rnfH PE=3 SV=1	rnfH	1	2.39e-46	181.9	VSVVYADPAK(1)PLQLSCK	2	0.67419	11	1.376	1.299	1.396	0.774	0.837	0.758	0.64	0.651	0.74
	A0A0C4WQ81	14	0.559	Down	2.1401e-05	K	6,7-dimethyl-8-ribityllumazine synthase OS=Azotobacter chroococcum NCIMB 8003 OX=1328314 GN=ribH PE=3 SV=1	ribH	1	1.4e-07	129.28	TIEGTFTAAK(1)GR	2	-3.4295	9	1.201	1.289	1.256	0.696	0.718	0.681	0.948	0.922	0.929
	A0A0C4WQB7	142	0.192	Down	0.00123887	K	Lon protease OS=Azotobacter chroococcum NCIMB 8003 OX=1328314 GN=pepS16 PE=2 SV=1	pepS16	1	1.18e-06	121.69	K(1)VPAEVLSSLNSIDEPGR	2	1.8664	10	1.069	1.371	1.154		0.261	0.2
	A0A0C4WMV9	35	0.533	Down	0.00058228	K	2-methylisocitrate lyase OS=Azotobacter chroococcum NCIMB 8003 OX=1328314 GN=prpB PE=3 SV=1	prpB	1	4.76e-36	171.03	FRDAVASEHPLQVVGAINANHALLAK(1)R	4	-0.0017508	11	1.253	1.386	1.532	0.76	0.705	0.76	0.702	0.609	0.735
	A0A0C4WNX3	731	1.524	Up	0.000137428	K	Aconitate hydratase B OS=Azotobacter chroococcum NCIMB 8003 OX=1328314 GN=acnB PE=3 SV=1	acnB	1	0.000354	110.22	VK(1)GGIPTR	2	0.2559	9	0.79	0.86	0.839	1.286	1.279	1.227	1.043	0.952	0.972
	A0A0C4WLX8	404	0.26	Down	0.00045672	K	Dihydrolipoyl dehydrogenase OS=Azotobacter chroococcum NCIMB 8003 OX=1328314 GN=lpdA PE=3 SV=1	lpdA	1	1.44e-46	168.78	AMAANDTAGFVK(1)VIADAK	2	-1.0816	20	1.408	1.859	1.839	0.389	0.418	0.523	0.556	0.547	0.454
	A0A0C4WKP5	282	1.511	Up	0.00053941	K	CTP synthase OS=Azotobacter chroococcum NCIMB 8003 OX=1328314 GN=pyrG PE=3 SV=1	pyrG	1	0.000261	87.942	VVDAK(1)LHPEK	2	-2.3389	8	0.846	0.889	0.902	1.316	1.34		1.001	0.842	0.882
	A0A0C4WKD6	221	0.322	Down	1.7199e-06	K	Elongation factor Ts OS=Azotobacter chroococcum NCIMB 8003 OX=1328314 GN=tsf PE=3 SV=1	tsf	1	2.86e-16	184.65	IAGKPENIVENMVK(1)GR	3	-2.2816	44	1.769	1.642	1.685	0.535	0.571	0.533	0.412	0.388	0.433
	A0A0C4WQD0	25	0.551	Down	0.0022029	K	30S ribosomal protein S19 OS=Azotobacter chroococcum NCIMB 8003 OX=1328314 GN=rpsS PE=3 SV=1	rpsS	1	6.11e-09	136.94	VEVAVEK(1)NDR	2	-1.2095	18	1.376	1.385	1.248	0.79	0.793	0.624	0.704	0.789	0.791
	A0A0C4WG60	106	1.739	Up	4.3375e-06	K	L-threonine dehydratase OS=Azotobacter chroococcum NCIMB 8003 OX=1328314 GN=ilvA PE=3 SV=1	ilvA	1	3.64e-05	139.02	TTPEIK(1)VQAVR	2	-1.6832	9	0.718	0.759	0.747	1.267	1.311	1.289	1.139	1.094	1.053
	A0A0C4WQG5	4	0.286	Down	1.3631e-06	K	30S ribosomal protein S3 OS=Azotobacter chroococcum NCIMB 8003 OX=1328314 GN=rpsC PE=3 SV=1	rpsC	1	1.11e-09	121.67	GQK(1)VHPVGIR	2	-2.2428	9	1.622	1.734	1.664	0.488	0.455	0.495	0.531	0.517	0.51
	A0A0C4WJT0	76	0.602	Down	0.046515	K	30S ribosomal protein S13 OS=Azotobacter chroococcum NCIMB 8003 OX=1328314 GN=rpsM PE=3 SV=1	rpsM	1	0.00825	56.091	EVNMK(1)IK	2	0.55757	6	1.285	1.174			0.818	0.663	0.968		0.815
	A0A0C4WSV5	498	0.515	Down	0.00061713	K	NADH-quinone oxidoreductase subunit C/D OS=Azotobacter chroococcum NCIMB 8003 OX=1328314 GN=nuocd PE=3 SV=1	nuocd	1	4.96e-24	162.21	ADHPLTTPPPK(1)ER	2	-1.6729	7	1.298	1.457	1.393		0.714	0.711		0.289	0.233
	A0A0C4WLW7	324	0.525	Down	0.00083859	K	Fructose-1,6-bisphosphatase class 1 OS=Azotobacter chroococcum NCIMB 8003 OX=1328314 GN=fbp PE=3 SV=1	fbp	1	1.18e-05	92.445	VAVFLGSK(1)DEVER	2	-2.7266	8	1.391	1.315	1.192	0.617	0.748	0.681		0.679	0.75
	A0A0C4WTA6	106	0.297	Down	0.0149164	K	GTP cyclohydrolase-2 OS=Azotobacter chroococcum NCIMB 8003 OX=1328314 GN=ribA PE=3 SV=1	ribA	1	1.11e-26	109.47	AYK(1)LQDAGADTVEANER	2	0.77192	8	1.908	1.684	1.452	0.617	0.631	0.25	0.105	0.162
	A0A0C4WRV2	141	0.565	Down	0.00135934	K	ATP synthase subunit alpha OS=Azotobacter chroococcum NCIMB 8003 OX=1328314 GN=atpA PE=3 SV=1	atpA	1	3.35e-97	278.37	K(1)SVDQPVQTGYK	2	6.1372	17	1.356	1.414	1.457	0.8	0.792	0.797	0.604	0.589	0.595
	A0A0C4WP89	243	0.164	Down	0.047697	K	Aspartyl/glutamyl-tRNA(Asn/Gln) amidotransferase subunit B OS=Azotobacter chroococcum NCIMB 8003 OX=1328314 GN=gatB PE=3 SV=1	gatB	1	1.01e-61	180.49	QIELIEDGGK(1)VVQETR	2	1.1102	7	1.345	1.433	1.441	0.081	0.351	0.26
	A0A0C4WIF2	264	1.897	Up	4.897e-07	K	Oxaloacetate decarboxylase OS=Azotobacter chroococcum NCIMB 8003 OX=1328314 GN=Achr_24790 PE=4 SV=1	Achr_24790	1	7.82e-22	191.95	GVGPSDLNAK(1)ELCTK	2	-1.6894	10	0.65	0.666	0.648	1.258	1.219	1.249	1.261	1.351	1.206
	A0A0C4WIK2	528	0.659	Down	3.9624e-05	K	30S ribosomal protein S1 OS=Azotobacter chroococcum NCIMB 8003 OX=1328314 GN=rpsA PE=3 SV=1	rpsA	1	5.83e-10	165.09	DVDDEK(1)DAIK	2	-0.29501	19	1.306	1.336	1.385	0.881	0.905	0.867	0.647	0.582	0.588
	A0A0C4WH55	8	0.537	Down	1.72663e-05	K	Enolase OS=Azotobacter chroococcum NCIMB 8003 OX=1328314 GN=eno PE=3 SV=1	eno	1	0.00254	88.35	IVDIK(1)GR	2	-1.296	7	1.24	1.257	1.258		0.663	0.681		0.611	0.575
	A0A0C4WPA7	138	1.543	Up	3.8242e-05	K	Nicotinate-nucleotide pyrophosphorylase (Carboxylating) OS=Azotobacter chroococcum NCIMB 8003 OX=1328314 GN=nadC PE=3 SV=1	nadC	1	0.00373	73.637	K(1)TLPGLR	2	-0.99294	8	0.745	0.788	0.791	1.19	1.217	1.178		1.067	1.172
	A0A0C4WVU6	48	0.269	Down	4.6951e-06	K	50S ribosomal protein L29 OS=Azotobacter chroococcum NCIMB 8003 OX=1328314 GN=rpmC PE=3 SV=1	rpmC	1	9.11e-125	278.73	ATGQLGQSHLLSQVK(1)R	3	-1.1718	19	1.637	1.812	1.722	0.495	0.461	0.437	0.505	0.44	0.436
	A0A0C4WPH1	178	0.427	Down	0.00022204	K	N-acetyl-gamma-glutamyl-phosphate reductase OS=Azotobacter chroococcum NCIMB 8003 OX=1328314 GN=argC PE=3 SV=1	argC	1	8.57e-12	112.7	LIADCK(1)SGVSGAGR	2	-1.2799	8	1.297	1.383	1.389		0.601	0.558	0.702	0.685	0.697
	A0A0C4WLX8	345	0.54	Down	0.0150399	K	Dihydrolipoyl dehydrogenase OS=Azotobacter chroococcum NCIMB 8003 OX=1328314 GN=lpdA PE=3 SV=1	lpdA	1	1.44e-05	89.684	IAGHK(1)AQMNYDLIPAVIYTHPEIATVGK	4	-1.018	13	1.095	1.33	1.569	0.581	0.725	0.849	0.596	0.62
	A0A0C4WQQ0	112	0.427	Down	0.00095622	K	Imidazole glycerol phosphate synthase subunit HisH OS=Azotobacter chroococcum NCIMB 8003 OX=1328314 GN=hisH PE=3 SV=1	hisH	1	9.88e-07	99.276	FFGK(1)GLVEDGEHLK	2	-0.89499	8	1.597	1.535	1.357	0.65		0.628	0.44	0.457	0.448
	A0A0C4WU10	10	0.368	Down	3.7169e-05	K	Translation initiation factor IF-3 OS=Azotobacter chroococcum NCIMB 8003 OX=1328314 GN=infC PE=3 SV=1	infC	1	3.59e-05	84.999	AQPK(1)APINENISAR	2	-1.2848	10	1.491	1.549	1.59	0.581	0.604	0.519	0.647	0.582	0.645
	A0A0C4WKF2	292	1.946	Up	0.00186192	K	Guanosine 3,5-bis-pyrophosphate (PpGpp) synthetase, RelA/SpoT protein OS=Azotobacter chroococcum NCIMB 8003 OX=1328314 GN=Achr_38720 PE=3 SV=1	Achr_38720	1	0.00089	88.181	FK(1)DYIAIPK	2	-1.0418	8	0.657	0.576	0.642	1.275		1.157	1.42	1.387	1.305
	A0A0C4WUY1	2	0.344	Down	0.00118206	K	50S ribosomal protein L13 OS=Azotobacter chroococcum NCIMB 8003 OX=1328314 GN=rplM PE=3 SV=1	rplM	1	1.69e-10	173.07	MK(1)TFTAKPETVK	2	-1.2961	24	1.819	1.455	1.343	0.524	0.447	0.616	0.607	0.729	0.647
	A0A0C4WSX0	616	0.493	Down	0.000164544	K	Leucine--tRNA ligase OS=Azotobacter chroococcum NCIMB 8003 OX=1328314 GN=leuS PE=3 SV=1	leuS	1	1.91e-18	187.47	LK(1)TDGLPVEIGGTEK	2	-0.65993	9	1.397	1.443	1.492	0.646	0.76	0.728	0.672	0.605	0.608
	A0A0C4WQB7	272	0.552	Down	0.00027832	K	Lon protease OS=Azotobacter chroococcum NCIMB 8003 OX=1328314 GN=pepS16 PE=2 SV=1	pepS16	1	0.000221	90.761	AHAELNK(1)LK	2	-1.7056	9	1.279	1.429	1.42	0.793	0.777	0.71	0.755	0.65	0.645
	A0A0C4WNX3	229	0.598	Down	0.026356	K	Aconitate hydratase B OS=Azotobacter chroococcum NCIMB 8003 OX=1328314 GN=acnB PE=3 SV=1	acnB	1	6.04e-27	140.78	AK(1)GFPVAYVGDVVGTGSSR	2	-0.87938	18	1.05	1.369	1.613	0.686	0.869	0.857	0.604	0.731	0.735
	A0A0C4WSI9	39	0.393	Down	0.00021678	K	Succinate dehydrogenase flavoprotein subunit OS=Azotobacter chroococcum NCIMB 8003 OX=1328314 GN=sdhA PE=3 SV=1	sdhA	1	2.78e-29	195.3	TAVVTK(1)VFPTR	2	-3.1534	9	1.465	1.585	1.711	0.574	0.601	0.695	0.43	0.541	0.542
	A0A0C4WJT2	63	0.521	Down	0.00143504	K	30S ribosomal protein S5 OS=Azotobacter chroococcum NCIMB 8003 OX=1328314 GN=rpsE PE=3 SV=1	rpsE	1	4.1e-14	169.81	EVPAAIQK(1)AMEAAR	2	-1.6295	22	1.258	1.262	1.53	0.653	0.776	0.682	0.779	0.748	0.808
	A0A0C4WSZ8	281	0.364	Down	0.00021768	K	D-Alanyl-D-Alanine carboxypeptidase OS=Azotobacter chroococcum NCIMB 8003 OX=1328314 GN=dacA PE=3 SV=1	dacA	1	2.37e-12	127.03	AAETQK(1)LLTYGFR	2	-0.21281	8	1.594	1.627	1.508	0.542	0.662	0.516	0.089		0.442
	A0A0C4WW65	15	1.882	Up	0.00064031	K	Phosphopantetheine adenylyltransferase OS=Azotobacter chroococcum NCIMB 8003 OX=1328314 GN=coaD PE=3 SV=1	coaD	1	1.9e-14	104.15	VIYPGTFDPITK(1)GHGDLVER	3	-1.301	9	0.675	0.76	0.646	1.206	1.404	1.306	1.054	1.122	1.269
	A0A0C4WJJ1	593	2.584	Up	0.0049385	K	Alpha-1,4 glucan phosphorylase OS=Azotobacter chroococcum NCIMB 8003 OX=1328314 GN=glgP PE=3 SV=1	glgP	1	3.46e-05	77.358	ILAGK(1)AAASYYQAK	2	-2.4578	7	0.504	0.643		1.392	1.362	1.692	1.014		0.954
	A0A0C4WPS3	1306	0.313	Down	0.00086014	K	Glutamate synthase subunit alpha OS=Azotobacter chroococcum NCIMB 8003 OX=1328314 GN=gltB PE=4 SV=1	gltB	1	3.17e-06	85.081	GMTGGK(1)LVITPPQGSAFK	2	0.84326	7	1.345	1.231	1.326		0.45	0.365			0.338
	A0A0C4WPD0	6	2.224	Up	3.7637e-05	K	Probable cytosol aminopeptidase OS=Azotobacter chroococcum NCIMB 8003 OX=1328314 GN=pepA PE=3 SV=1	pepA	1	1.15e-18	192.95	QLVVK(1)SASPQTLK	2	-3.099	35	0.576	0.622	0.611	1.384	1.257	1.383	1.186	1.308	1.258
	A0A0C4WQ47	102	0.239	Down	1.55684e-05	K	50S ribosomal protein L25 OS=Azotobacter chroococcum NCIMB 8003 OX=1328314 GN=rplY PE=3 SV=1	rplY	1	3.19e-24	119.26	VVADHK(1)LTAHVPLHFVNAENSVGVK	4	-1.8045	19	1.534	1.791	1.718	0.383	0.418	0.405	0.296	0.298
	A0A0C4WHC8	525	0.441	Down	0.0068829	K	Alanine--tRNA ligase OS=Azotobacter chroococcum NCIMB 8003 OX=1328314 GN=alaS PE=3 SV=1	alaS	1	9.55e-10	115.24	DTTK(1)AGGAYLHHGVVAEGGLR	3	-1.2504	7	1.329	1.494	1.089	0.556	0.594			0.619	0.531
	A0A0C4WKF0	53	2.875	Up	0.0041362	K	Ribonuclease PH OS=Azotobacter chroococcum NCIMB 8003 OX=1328314 GN=rph PE=3 SV=1	rph	1	0.00223	80.294	FLK(1)GQGK	2	0.40521	8	0.55	0.462		1.677	1.456	1.232	1.081	1.163	1.166
	A0A0C4WUQ1	291	0.648	Down	0.042616	K	Malonyl CoA-acyl carrier protein transacylase OS=Azotobacter chroococcum NCIMB 8003 OX=1328314 GN=fabD PE=3 SV=1	fabD	1	4.73e-28	155.61	CVK(1)GINTHNLDTPEAFAAAR	3	-1.2016	10	1.375	1.349	1.355	0.932	0.985	0.725	0.23	0.518	0.99
	A0A0C4WPT0	953	2.013	Up	0.0044805	K	Bifunctional glutamine synthetase adenylyltransferase/adenylyl-removing enzyme OS=Azotobacter chroococcum NCIMB 8003 OX=1328314 GN=glnE PE=3 SV=1	glnE	1	6.13e-37	159.75	LALQK(1)QPGVVGGDQFQDER	2	-0.11575	11	0.725	0.73	0.539	1.181	1.505	1.327	1.013	1.177	1.278
	A0A0C4WJT2	15	0.325	Down	0.00174176	K	30S ribosomal protein S5 OS=Azotobacter chroococcum NCIMB 8003 OX=1328314 GN=rpsE PE=3 SV=1	rpsE	1	2.76e-32	187.33	RDEGYIEK(1)LVQVNR	3	-1.2735	25	1.435	1.584	1.711	0.411	0.462	0.665	0.542	0.661	0.693
	A0A0C4WPD0	91	1.553	Up	0.00096266	K	Probable cytosol aminopeptidase OS=Azotobacter chroococcum NCIMB 8003 OX=1328314 GN=pepA PE=3 SV=1	pepA	1	8.28e-05	132.44	K(1)IVAAAHSVLK	2	-1.4443	9	0.716	0.784	0.801	1.245	1.223	1.105	1.243	1.178	1.051
	A0A0C4WIJ0	322	0.479	Down	0.0137188	K	dTDP-glucose 4,6-dehydratase OS=Azotobacter chroococcum NCIMB 8003 OX=1328314 GN=Achr_26670 PE=3 SV=1	Achr_26670	1	5.9e-05	76.563	ELGWK(1)PAETFETGIR	2	-0.46057	8	1.164	1.375	1.496		0.554	0.735	0.482	0.716	0.815
	A0A0C4WJZ6	311	4.823	Up	0.0024234	K	Chaperone protein DnaJ OS=Azotobacter chroococcum NCIMB 8003 OX=1328314 GN=dnaJ PE=3 SV=1	dnaJ	1	0.00259	66.087	GK(1)GVAPVR	2	-0.67464	6	0.337	0.395		1.849	2.06	1.387		0.544
	A0A0C4WRZ5	426	1.908	Up	5.6827e-05	K	Ribonucleoside-diphosphate reductase OS=Azotobacter chroococcum NCIMB 8003 OX=1328314 GN=nrdA PE=3 SV=1	nrdA	1	3.8e-10	138	GTNGK(1)SQGVVPFLK	2	-0.45132	21	0.733	0.729	0.66	1.351	1.325	1.372	1.09	1.105	1.061
	A0A0C4WR95	92	1.623	Up	0.00170048	K	Putative pterin-4-alpha-carbinolamine dehydratase OS=Azotobacter chroococcum NCIMB 8003 OX=1328314 GN=phhB PE=3 SV=1	phhB	1	6.44e-05	120.33	VTVTWWSHK(1)IR	2	-1.6389	8	0.835	0.712	0.725	1.131	1.278	1.278		1.028	1.177
	A0A0C4WLQ6	2355	1.588	Up	0.00070267	K	Type I fatty acid synthase ArsA OS=Azotobacter chroococcum NCIMB 8003 OX=1328314 GN=arsA PE=4 SV=1	arsA	1	7.46e-32	181.9	LDGVLHGAGVIDDK(1)LIRDK	3	-1.7508	22	0.864	0.79	0.797	1.254	1.236	1.402	0.98	0.935	1.002
	A0A0C4WIM0	765	1.805	Up	0.0075818	K	DNA polymerase I OS=Azotobacter chroococcum NCIMB 8003 OX=1328314 GN=polA PE=3 SV=1	polA	1	0.000178	98.009	K(1)QAQAYIDR	2	-1.8463	8	0.646	0.77	0.725	1.278	1.305	1.281		1.055	1.178
	A0A0C4WJF8	63	0.491	Down	0.00090246	K	Malate synthase G OS=Azotobacter chroococcum NCIMB 8003 OX=1328314 GN=glcB PE=3 SV=1	glcB	1	3.03e-05	108.5	RDELQAK(1)IDAWHQAR	3	-1.2901	9	1.488	1.213	1.266	0.711	0.597	0.64	0.789	0.98	0.835
	A0A0C4WVA9	83	0.322	Down	0.00184417	K	Di-heme cytochrome c peroxidase, CCP MauG family OS=Azotobacter chroococcum NCIMB 8003 OX=1328314 GN=Achr_31880 PE=4 SV=1	Achr_31880	1	2.29e-05	115.41	QLMEK(1)DIEMAQR	2	-0.31305	11	1.438	1.288	1.145		0.453	0.379		0.355
	A0A0C4WKN1	235	0.499	Down	0.000102325	K	Phosphoribosylformylglycinamidine cyclo-ligase OS=Azotobacter chroococcum NCIMB 8003 OX=1328314 GN=purM PE=3 SV=1	purM	1	0.00109	58.916	PLLK(1)LIK	2	-0.62101	13	1.221	1.302	1.279	0.637		0.629		0.603	0.617
	A0A0C4WVR5	362	0.337	Down	8.2005e-09	K	Phosphoribosylamine--glycine ligase OS=Azotobacter chroococcum NCIMB 8003 OX=1328314 GN=purD PE=3 SV=1	purD	1	3.4e-13	171.2	LDGK(1)VFHAGTALK	2	-2.1484	9	1.659	1.632	1.637	0.557	0.547	0.557	0.501	0.511	0.45
	A0A0C4WNZ3	116	0.486	Down	8.408e-05	K	Dihydrolipoyllysine-residue succinyltransferase component of 2-oxoglutarate dehydrogenase complex OS=Azotobacter chroococcum NCIMB 8003 OX=1328314 GN=sucB PE=3 SV=1	sucB	1	7.24e-112	300.3	K(1)IAEENALAADSITGTGK	2	2.0086	17	1.469	1.551	1.46	0.735	0.771	0.671	0.507	0.563	0.546
	A0A0C4WRC5	375	1.636	Up	1.58573e-05	K	Amidophosphoribosyltransferase OS=Azotobacter chroococcum NCIMB 8003 OX=1328314 GN=purF PE=3 SV=1	purF	1	2.52e-22	195.3	GTTCK(1)QIIQMAR	2	-2.0505	20	0.706	0.741	0.715	1.2	1.154	1.183	1.255	1.271	1.186
	A0A0C4WRG5	426	0.463	Down	3.7317e-06	K	Membrane bound nickel-dependent hydrogenase, large subunit, HoxG OS=Azotobacter chroococcum NCIMB 8003 OX=1328314 GN=hoxG PE=3 SV=1	hoxG	1	3.06e-05	118.06	EYVK(1)EQVDR	2	-1.6363	9	1.519	1.587	1.634	0.711	0.74	0.745	0.437	0.379	0.395
	A0A0C4WU10	144	0.374	Down	0.00095853	K	Translation initiation factor IF-3 OS=Azotobacter chroococcum NCIMB 8003 OX=1328314 GN=infC PE=3 SV=1	infC	1	2.36e-08	131.54	EMAHQELGMELLK(1)R	3	-1.2257	20	1.425	1.348	1.311		0.463	0.556		0.393	0.627
	A0A0C4WQD9	232	1.511	Up	0.00087862	K	Citrate synthase OS=Azotobacter chroococcum NCIMB 8003 OX=1328314 GN=prpC PE=3 SV=1	prpC	1	1.26e-16	130.99	GPK(1)HGGANEVAFEIQK	3	-0.79327	15	0.78	0.797	0.878	1.192	1.308	1.21	1.063	1.049	0.989
	A0A0C4WQF5	57	0.589	Down	5.9185e-05	K	50S ribosomal protein L18 OS=Azotobacter chroococcum NCIMB 8003 OX=1328314 GN=rplR PE=3 SV=1	rplR	1	4.92e-55	224.13	VLASASTLDK(1)ELR	2	-0.13544	8	1.15	1.201	1.27	0.701	0.717	0.716	0.889	0.897
	A0A0C4WJL2	137	1.52	Up	0.000198653	K	Oligoribonuclease OS=Azotobacter chroococcum NCIMB 8003 OX=1328314 GN=orn PE=3 SV=1	orn	1	4.29e-08	128.97	HIDVSTLK(1)ELAGR	2	0.68336	13	0.824	0.834		1.278	1.225	1.278	1.048	1.013	0.958
	A0A0C4WFR0	210	1.862	Up	0.0071837	K	Methionyl-tRNA formyltransferase OS=Azotobacter chroococcum NCIMB 8003 OX=1328314 GN=fmt PE=3 SV=1	fmt	1	0.00261	85.813	LNK(1)DEAR	2	-0.41562	6	0.734		0.77		1.334	1.466	1.009		0.907
	A0A0C4WQD8	1348	0.468	Down	0.000156239	K	DNA-directed RNA polymerase subunit beta' OS=Azotobacter chroococcum NCIMB 8003 OX=1328314 GN=rpoC PE=3 SV=1	rpoC	1	0.000149	112.8	GLK(1)ENVVVGR	2	-2.6176	6	1.175	1.245	1.238	0.555	0.586			0.382
	A0A0C4WKD6	36	0.34	Down	2.9887e-07	K	Elongation factor Ts OS=Azotobacter chroococcum NCIMB 8003 OX=1328314 GN=tsf PE=3 SV=1	tsf	1	1.12e-56	208.23	ALTAAGGDIEK(1)AIDDMR	2	-0.42862	18	1.594	1.624	1.69	0.547	0.563	0.557	0.507	0.48	0.507
	A0A0C4WPZ6	290	0.665	Down	7.7804e-05	K	1-deoxy-D-xylulose-5-phosphate synthase OS=Azotobacter chroococcum NCIMB 8003 OX=1328314 GN=dxs-1 PE=3 SV=1	dxs-1	1	8.63e-05	112.93	GPQFLHVVTK(1)K	2	-2.007	8	1.232	1.3	1.208	0.841	0.835	0.812	0.648	0.595
	A0A0C4WSB3	300	0.486	Down	0.00135535	K	Sulfate ABC transporter, periplasmic sulfate-binding protein OS=Azotobacter chroococcum NCIMB 8003 OX=1328314 GN=Achr_16900 PE=4 SV=1	Achr_16900	1	0.00189	67.464	LK(1)LVTIDK	2	-0.92974	5	1.034	1.081	1.091	0.56	0.479
	A0A0C4WIU7	358	2.058	Up	0.0059002	K	UDP-N-acetylmuramate--L-alanine ligase OS=Azotobacter chroococcum NCIMB 8003 OX=1328314 GN=murC PE=3 SV=1	murC	1	0.000132	102.46	EVAAVIK(1)AVR	2	-2.5997	13	0.607	0.446	0.709	1.26	1.205	1.161	1.345	1.459	1.42
	A0A0C4WIB6	95	0.247	Down	3.9664e-05	K	Trigger factor OS=Azotobacter chroococcum NCIMB 8003 OX=1328314 GN=tig PE=3 SV=1	tig	1	4.68e-09	139.7	LKPAGAPSVEPK(1)VFEK	3	-1.5323	11	1.648	1.716	1.816		0.425	0.429	0.2	0.212	0.325
	A0A0C4WG60	58	0.308	Down	0.034357	K	L-threonine dehydratase OS=Azotobacter chroococcum NCIMB 8003 OX=1328314 GN=ilvA PE=3 SV=1	ilvA	1	2.79e-13	106.97	GAYNK(1)VAQLGEAELAR	2	-0.65727	8	1.573	1.475	1.937	0.197	0.658	0.679		0.059	0.286
	A0A0C4WUW7	243	0.526	Down	0.003137	K	D-alanine--D-alanine ligase OS=Azotobacter chroococcum NCIMB 8003 OX=1328314 GN=ddl PE=3 SV=1	ddl	1	5.43e-06	74.733	EEELK(1)GLCAR	2	0.65274	8	1.072	1.299	1.156	0.519	0.654	0.682		1.02
	A0A0C4WLQ6	2142	0.622	Down	0.00183733	K	Type I fatty acid synthase ArsA OS=Azotobacter chroococcum NCIMB 8003 OX=1328314 GN=arsA PE=4 SV=1	arsA	1	1.66e-56	220.06	ELPIESAGTLGVAK(1)SAAR	2	-0.20943	10	1.321	1.392	1.329	0.752	0.828	0.935	0.666	0.581	0.683
	A0A0C4WRP9	850	2.877	Up	0.00144269	K	RecBCD enzyme subunit RecC OS=Azotobacter chroococcum NCIMB 8003 OX=1328314 GN=recC PE=3 SV=1	recC	1	9.15e-05	127.93	DPVK(1)HFFTQR	2	0.71389	11	0.587	0.525	0.382	1.313	1.543	1.442	1.356	1.417	1.156
	A0A0C4WRV2	385	1.652	Up	6.0219e-05	K	ATP synthase subunit alpha OS=Azotobacter chroococcum NCIMB 8003 OX=1328314 GN=atpA PE=3 SV=1	atpA	1	5.32e-10	143.39	VGGAAQTK(1)IIK	2	0.060018	19	0.716	0.758	0.785	1.267	1.236	1.228	1.146	1.115	1.112
	A0A0C4WTV4	34	0.389	Down	1.97648e-05	K	50S ribosomal protein L33 OS=Azotobacter chroococcum NCIMB 8003 OX=1328314 GN=rpmG PE=3 SV=1	rpmG	1	0.00162	117.18	K(1)YDPVVR	2	0.4577	9	1.531	1.529	1.578	0.616	0.633	0.557	0.623	0.571	0.562
	A0A0C4WH09	192	0.614	Down	0.00157803	K	Inosine-5'-monophosphate dehydrogenase OS=Azotobacter chroococcum NCIMB 8003 OX=1328314 GN=guaB PE=3 SV=1	guaB	1	4.25e-06	117.45	LK(1)GMMTVNDIEK	2	5.8753	18	1.265	1.164	1.167	0.762		0.71	0.774	0.836	0.88
	A0A0C4WIS2	316	0.414	Down	0.00028277	K	Glycine--tRNA ligase beta subunit OS=Azotobacter chroococcum NCIMB 8003 OX=1328314 GN=glyS PE=3 SV=1	glyS	1	5.63e-16	132.9	DPAQIVAGNEK(1)VVRPR	3	-0.027436	9	1.2		1.236	0.503	0.505
	A0A0C4WR09	10	0.082	Down	0.041055	K	50S ribosomal protein L28 OS=Azotobacter chroococcum NCIMB 8003 OX=1328314 GN=rpmB PE=3 SV=1	rpmB	1	5.65e-49	182.52	VCQVTGK(1)GPVTGNNISHANNK	3	-0.31421	14	1.561	1.776	1.833	0.035	0.207	0.183	0.75	0.79	0.821
	A0A0C4WU10	70	0.29	Down	1.9204e-06	K	Translation initiation factor IF-3 OS=Azotobacter chroococcum NCIMB 8003 OX=1328314 GN=infC PE=3 SV=1	infC	1	6.56e-05	86.243	IMDYGK(1)HLFEK	2	-0.92459	13	1.711	1.594	1.586	0.451	0.492	0.473	0.516	0.625	0.621
	A0A0C4WRZ5	1298	0.442	Down	0.00042198	K	Ribonucleoside-diphosphate reductase OS=Azotobacter chroococcum NCIMB 8003 OX=1328314 GN=nrdA PE=3 SV=1	nrdA	1	1.28e-06	91.939	ALAATSAEK(1)STITTGK	2	-4.5228	7	1.194	1.217	1.273	0.572		0.513	0.646	0.938
	A0A0C4WRZ5	1269	1.828	Up	1.4037e-07	K	Ribonucleoside-diphosphate reductase OS=Azotobacter chroococcum NCIMB 8003 OX=1328314 GN=nrdA PE=3 SV=1	nrdA	1	0.0017	113.14	K(1)LDVTYR	2	-1.768	9	0.728	0.738	0.725	1.353	1.331	1.321	1.038	1.122	1.035
	A0A0C4WGQ7	419	0.365	Down	0.0066584	K	Polyribonucleotide nucleotidyltransferase OS=Azotobacter chroococcum NCIMB 8003 OX=1328314 GN=pnp PE=3 SV=1	pnp	1	4.67e-06	76.196	GVQAMLPK(1)GDEFPYTVR	2	0.74492	9	1.507	1.465	1.454	0.455	0.561	0.598	0.615		0.485
	A0A0C4WQA8	316	1.983	Up	0.00027721	K	Chorismate synthase OS=Azotobacter chroococcum NCIMB 8003 OX=1328314 GN=aroC PE=3 SV=1	aroC	1	3.98e-21	155.57	SIDIHGNPVEVITK(1)GR	2	-0.93688	18	0.616	0.682	0.569	1.246	1.275	1.181	1.37	1.298	1.316
	A0A0C4WJL2	153	0.349	Down	0.0066998	K	Oligoribonuclease OS=Azotobacter chroococcum NCIMB 8003 OX=1328314 GN=orn PE=3 SV=1	orn	1	2.02e-06	140.01	K(1)SATHLALDDIR	3	-2.2251	9	1.082	1.256	1.035	0.32	0.465
	A0A0C4WJZ6	304	2.111	Up	3.5902e-06	K	Chaperone protein DnaJ OS=Azotobacter chroococcum NCIMB 8003 OX=1328314 GN=dnaJ PE=3 SV=1	dnaJ	1	3.37e-18	195.8	LKIPEGTQTGK(1)LFR	3	-1.8446	29	0.594	0.642	0.632	1.332	1.3	1.311	1.266	1.249	1.228
	A0A0C4WJ98	344	0.294	Down	0.0025407	K	RNA polymerase sigma factor RpoD OS=Azotobacter chroococcum NCIMB 8003 OX=1328314 GN=rpoD PE=3 SV=1	rpoD	1	1.98e-05	117.3	LADDIK(1)QCQQK	2	-0.7905	6	1.579	1.618		0.442		0.499		0.635	0.582
	A0A0C4WTF0	219	0.376	Down	0.00025822	K	50S ribosomal protein L3 OS=Azotobacter chroococcum NCIMB 8003 OX=1328314 GN=rplC PE=3 SV=1	rplC	1	3.09e-06	115.35	GAVPGATGGDVIVRPAAK(1)AR	3	-1.9106	7	1.255	1.349	1.39	0.519		0.482	0.661		0.554
	A0A0C4WSJ8	208	0.361	Down	2.2693e-05	K	Enoyl-[acyl-carrier-protein] reductase [NADH] OS=Azotobacter chroococcum NCIMB 8003 OX=1328314 GN=fabI PE=3 SV=1	fabI	1	0.000307	94.806	K(1)MLAANER	2	-0.48662	9	1.479	1.498	1.675	0.55	0.543	0.587		0.337	0.358
	A0A0C4WK78	189	0.447	Down	0.00028482	K	GMP synthase [glutamine-hydrolyzing] OS=Azotobacter chroococcum NCIMB 8003 OX=1328314 GN=guaA PE=3 SV=1	guaA	1	2.16e-09	91.993	GYYGVQFHPEVTHTK(1)QGLR	3	-0.46996	11	1.415	1.609	1.445	0.719	0.681	0.597	0.563	0.652	0.603
	A0A0C4WJU3	39	0.289	Down	2.6595e-07	K	50S ribosomal protein L23 OS=Azotobacter chroococcum NCIMB 8003 OX=1328314 GN=rplW PE=3 SV=1	rplW	1	6.2e-10	172.1	VATDATK(1)LEIK	2	-2.7947	15	1.622	1.728	1.699	0.496	0.483	0.48	0.519	0.508	0.469
	A0A0C4WM66	22	0.233	Down	0.000101546	K	Transcription elongation factor GreA OS=Azotobacter chroococcum NCIMB 8003 OX=1328314 GN=greA PE=3 SV=1	greA	1	4.62e-09	98.328	HLK(1)TELRPQITQAIAEAR	3	-1.1539	5	1.149	1.152	1.238	0.259		0.29
	A0A0C4WJA9	64	0.47	Down	0.00042477	K	Chaperone SurA OS=Azotobacter chroococcum NCIMB 8003 OX=1328314 GN=surA PE=3 SV=1	surA	1	0.000506	102.46	EVEQTIAK(1)R	2	0.33137	8	1.345	1.477	1.461		0.691	0.652	0.549	0.463	0.569
	A0A0C4WMN7	39	0.334	Down	2.319e-07	K	6-phosphogluconate dehydratase OS=Azotobacter chroococcum NCIMB 8003 OX=1328314 GN=edd-2 PE=3 SV=1	edd-2	1	1.55e-37	140.3	GK(1)LQCANFAHGVAACDGSDK	3	-1.2113	9	1.547	1.605	1.618	0.542	0.532	0.52	0.604	0.614	0.556
	A0A0C4WWD4	70	0.531	Down	3.2005e-07	K	Phosphomannomutase/phosphoglucomutase AlgC OS=Azotobacter chroococcum NCIMB 8003 OX=1328314 GN=algC PE=3 SV=1	algC	1	1.25e-67	217.16	AIGSESLAK(1)GEPNVSVGR	2	0.085764	9	1.386	1.414	1.368	0.747	0.735	0.732	0.687	0.731	0.626
	A0A0C4WP45	130	0.269	Down	0.0013618	K	D-3-phosphoglycerate dehydrogenase OS=Azotobacter chroococcum NCIMB 8003 OX=1328314 GN=serA PE=3 SV=1	serA	1	7.09e-05	74.269	GIPEK(1)NAVCHR	2	-1.932	6	1.759	1.769		0.452		0.498	0.378	0.335
	A0A0C4WRG5	392	0.393	Down	0.00071514	K	Membrane bound nickel-dependent hydrogenase, large subunit, HoxG OS=Azotobacter chroococcum NCIMB 8003 OX=1328314 GN=hoxG PE=3 SV=1	hoxG	1	1.45e-06	136.06	ELDEAHK(1)YSWIK	2	0.21225	5	1.217	1.053	1.048	0.441		0.429
	A0A0C4WQD8	789	0.375	Down	0.0040188	K	DNA-directed RNA polymerase subunit beta' OS=Azotobacter chroococcum NCIMB 8003 OX=1328314 GN=rpoC PE=3 SV=1	rpoC	1	4.59e-46	169.52	GLADTALK(1)TANSGYLTR	2	-0.64486	10	1.591	1.765	1.618	0.482	0.546	0.836	0.35	0.383	0.462
	A0A0C4WQM7	143	0.309	Down	0.000115886	K	Lysine--tRNA ligase OS=Azotobacter chroococcum NCIMB 8003 OX=1328314 GN=lysS PE=3 SV=1	lysS	1	5.82e-05	144.27	LLTK(1)SLRPLPDK	2	-2.1576	9	1.67	1.907	1.828	0.585	0.599	0.484	0.165	0.331	0.254
	A0A0C4WGX5	86	0.515	Down	1.6841e-05	K	30S ribosomal protein S20 OS=Azotobacter chroococcum NCIMB 8003 OX=1328314 GN=rpsT PE=3 SV=1	rpsT	1	4.94e-07	138.23	LNTHIK(1)ALGVAAAA	2	-1.9667	11	1.29	1.29	1.381	0.684	0.664	0.692	0.809	0.835	0.889
	A0A0C4WRL7	444	1.723	Up	0.0166365	K	Electron transfer flavoprotein-ubiquinone oxidoreductase OS=Azotobacter chroococcum NCIMB 8003 OX=1328314 GN=Achr_27720 PE=4 SV=1	Achr_27720	1	0.00416	68.49	RIEYPK(1)PDGK	2	-1.7296	7	0.734	0.773		1.213	1.384		0.945
	A0A0C4WNZ3	219	1.881	Up	0.00117837	K	Dihydrolipoyllysine-residue succinyltransferase component of 2-oxoglutarate dehydrogenase complex OS=Azotobacter chroococcum NCIMB 8003 OX=1328314 GN=sucB PE=3 SV=1	sucB	1	4.3e-08	91.783	YK(1)DLFEK	2	-0.042538	10	0.659	0.682	0.71	1.292	1.28	1.286	1.198	1.188	1.17
	A0A0C4WQH4	54	0.389	Down	1.98359e-05	K	30S ribosomal protein S7 OS=Azotobacter chroococcum NCIMB 8003 OX=1328314 GN=rpsG PE=3 SV=1	rpsG	1	1.13e-20	192.95	K(1)NSDPLEIFEK	2	-0.78488	12	1.577	1.455	1.556	0.558	0.616	0.611	0.604	0.619	0.624
	A0A0C4WKL8	140	0.558	Down	0.02628	K	Ribosome-recycling factor OS=Azotobacter chroococcum NCIMB 8003 OX=1328314 GN=frr PE=3 SV=1	frr	1	0.000206	97.594	RDALAQLK(1)DLVK	2	-1.8414	15	0.844	1.069	1.054		0.475	0.628	1.135	1.329	1.333
	A0A0C4WJK3	167	0.281	Down	0.007636	K	Replicative DNA helicase OS=Azotobacter chroococcum NCIMB 8003 OX=1328314 GN=dnaB PE=3 SV=1	dnaB	1	2.34e-09	91.939	PK(1)AGGPLAINDILVK	2	-1.3267	5	0.998	1.244	1.228		0.249	0.402
	A0A0C4WKT7	98	0.388	Down	1.3698e-06	K	ATP synthase epsilon chain OS=Azotobacter chroococcum NCIMB 8003 OX=1328314 GN=atpC PE=3 SV=1	atpC	1	4.94e-32	194.83	DLDEVAAQEAVK(1)AAQK	2	-0.75883	30	1.692	1.616	1.662	0.616	0.656	0.655	0.41	0.36	0.364
	A0A0C4WH44	73	0.33	Down	5.5567e-07	K	30S ribosomal protein S2 OS=Azotobacter chroococcum NCIMB 8003 OX=1328314 GN=rpsB PE=3 SV=1	rpsB	1	0.000162	130	ILFVGTK(1)R	2	-2.1351	9	1.666	1.708	1.621	0.548	0.534	0.567	0.485	0.413	0.482
	A0A0C4WQV7	153	2.025	Up	0.0006777	K	Imidazole glycerol phosphate synthase subunit HisF OS=Azotobacter chroococcum NCIMB 8003 OX=1328314 GN=hisF PE=3 SV=1	hisF	1	9.72e-06	147.72	K(1)PTGLDAVAWAR	2	-0.4408	15	0.828	0.706	0.666	1.554	1.382	1.518	0.053	1.267	1.388
	A0A0C4WNX3	370	0.571	Down	0.00072306	K	Aconitate hydratase B OS=Azotobacter chroococcum NCIMB 8003 OX=1328314 GN=acnB PE=3 SV=1	acnB	0.991148	3.35e-16	145.18	AELGLAPSTLFK(0.991)K(0.009)PEAPADSGK	3	-2.735	9	1.251	1.484	1.425	0.825	0.804	0.746	0.662	0.626	0.618
	A0A0C4WIK2	347	0.404	Down	1.53321e-05	K	30S ribosomal protein S1 OS=Azotobacter chroococcum NCIMB 8003 OX=1328314 GN=rpsA PE=3 SV=1	rpsA	1	6.64e-05	113.14	ISLGIK(1)QCK	2	-1.4566	9	1.405	1.566	1.481	0.608	0.604	0.587	0.738	0.672	0.632
	A0A0C4WUF4	323	2.055	Up	2.0612e-05	K	ATP-dependent RNA helicase HrpA OS=Azotobacter chroococcum NCIMB 8003 OX=1328314 GN=hrpA PE=4 SV=1	hrpA	1	4.67e-08	124.06	ANLK(1)HTEVLPLYAR	2	-2.2842	14	0.644	0.618	0.616	1.231	1.274	1.354	1.202		1.451
	A0A0C4WTD1	25	1.573	Up	4.4157e-05	K	DNA-directed RNA polymerase subunit alpha OS=Azotobacter chroococcum NCIMB 8003 OX=1328314 GN=rpoA PE=3 SV=1	rpoA	1	1.68e-10	147.78	AK(1)ITLEPLER	2	1.2708	10	0.766	0.786	0.766	1.24	1.245	1.161	1.116	1.064	1.186
	A0A0C4WKT7	102	0.476	Down	0.0076643	K	ATP synthase epsilon chain OS=Azotobacter chroococcum NCIMB 8003 OX=1328314 GN=atpC PE=3 SV=1	atpC	1	0.000108	122.44	AAQK(1)ALNEK	2	-1.55	8	1.404	1.407	1.412	0.731	0.587	0.691	0.51	0.496
	A0A0C4WQH4	35	0.358	Down	2.1577e-06	K	30S ribosomal protein S7 OS=Azotobacter chroococcum NCIMB 8003 OX=1328314 GN=rpsG PE=3 SV=1	rpsG	1	2.03e-09	145.75	FMNHVMESGK(1)K	2	-1.7767	22	1.668	1.569	1.543	0.562	0.559	0.592	0.499	0.6	0.529
	A0A0C4WPT8	383	2.503	Up	4.9892e-06	K	Bifunctional protein HldE OS=Azotobacter chroococcum NCIMB 8003 OX=1328314 GN=rfaE PE=3 SV=1	rfaE	1	2.2e-07	150.21	LK(1)GPGRPINSVDR	3	0.67591	23	0.538	0.568	0.592	1.45	1.433	1.367	1.298	1.181	1.21
	A0A0C4WH22	511	2.372	Up	0.000101513	K	Single-stranded-DNA-specific exonuclease RecJ OS=Azotobacter chroococcum NCIMB 8003 OX=1328314 GN=recJ PE=4 SV=1	recJ	1	0.00116	109.11	HLK(1)LVVR	2	0.15579	9	0.507	0.576	0.595	1.368	1.358	1.255	1.421	1.404	1.168
	A0A0C4WP96	159	1.532	Up	3.5458e-05	K	NADH-quinone oxidoreductase subunit F OS=Azotobacter chroococcum NCIMB 8003 OX=1328314 GN=nuoF PE=3 SV=1	nuoF	1	0.000224	84.309	AIAEAK(1)AAGLLGK	2	-1.9701	9	0.791	0.818	0.83	1.277	1.246	1.214	1.023	0.983	1.091
	A0A0C4WKE8	28	0.618	Down	0.0034179	K	Acetylglutamate kinase OS=Azotobacter chroococcum NCIMB 8003 OX=1328314 GN=argB PE=3 SV=1	argB	1	0.00195	88.181	RFVGK(1)TLVIK	2	-0.98532	15	1.195	1.287	1.273	0.664	0.844	0.814	0.94	0.453
	A0A0C4WKD6	101	0.283	Down	0.00146015	K	Elongation factor Ts OS=Azotobacter chroococcum NCIMB 8003 OX=1328314 GN=tsf PE=3 SV=1	tsf	1	4.75e-18	154.94	AFVAESLEK(1)AFADK	2	-1.075	12	1.554	1.856	1.889	0.363	0.546	0.593	0.353	0.337	0.395
	A0A0C4WP89	466	0.417	Down	0.0004223	K	Aspartyl/glutamyl-tRNA(Asn/Gln) amidotransferase subunit B OS=Azotobacter chroococcum NCIMB 8003 OX=1328314 GN=gatB PE=3 SV=1	gatB	1	8.39e-05	84.309	GK(1)ANPGQVNELLK	2	-5.4009	10	1.417	1.33	1.642	0.674	0.568	0.59	0.384	0.558
	A0A0C4WG60	287	0.418	Down	1.50333e-05	K	L-threonine dehydratase OS=Azotobacter chroococcum NCIMB 8003 OX=1328314 GN=ilvA PE=3 SV=1	ilvA	1	4.22e-13	117.45	SITEPAGALAVAGIK(1)R	2	-1.3915	9	1.636	1.606	1.518	0.68	0.634	0.674	0.474	0.465	0.447
	A0A0C4WFV6	24	2.675	Up	0.024216	K	NAD(P) transhydrogenase, subunit alpha part 1 OS=Azotobacter chroococcum NCIMB 8003 OX=1328314 GN=Achr_1740 PE=4 SV=1	Achr_1740	1	0.000136	105.36	VAATPETVK(1)K	2	-1.5922	9	0.612	0.388	0.638	1.495	1.448	1.439	1.31	1.193	1.143
	A0A0C4WIK2	196	0.215	Down	0.00048421	K	30S ribosomal protein S1 OS=Azotobacter chroococcum NCIMB 8003 OX=1328314 GN=rpsA PE=3 SV=1	rpsA	1	5.67e-221	305.67	EALLESLQEGQQVK(1)GIVK	2	-0.36579	11	1.439	1.88	2.3	0.413	0.36	0.434	0.301	0.355	0.273
	A0A0C4WJE1	4	1.795	Up	0.0077235	K	Anthranilate phosphoribosyltransferase OS=Azotobacter chroococcum NCIMB 8003 OX=1328314 GN=trpD PE=3 SV=1	trpD	1	0.000146	105.04	MDIK(1)QALAR	2	-1.6777	9	0.861	0.601	0.622	1.216	1.185	1.34	1.041	1.269	1.299
	A0A0C4WM08	224	0.371	Down	2.487e-05	K	3-dehydroquinate synthase OS=Azotobacter chroococcum NCIMB 8003 OX=1328314 GN=aroB PE=3 SV=1	aroB	1	1.3e-33	188.88	SCAAK(1)AQVVGADER	2	-1.2149	9	1.44	1.519	1.478	0.501	0.564	0.579	0.748	0.723	0.749
	A0A0C4WH44	37	0.464	Down	0.000199528	K	30S ribosomal protein S2 OS=Azotobacter chroococcum NCIMB 8003 OX=1328314 GN=rpsB PE=3 SV=1	rpsB	1	1.12e-20	178.95	NK(1)IHIINLEK	2	-1.7474	9	1.358	1.631	1.58	0.687	0.708	0.725	0.543	0.529	0.479
	A0A0C4WMU1	193	0.617	Down	0.0095551	K	ATP-dependent Clp protease ATP-binding subunit ClpX OS=Azotobacter chroococcum NCIMB 8003 OX=1328314 GN=clpX2 PE=3 SV=1	clpX2	1	3.08e-06	130.31	K(1)SDNPSITR	2	-2.089	9	1.12	1.341	1.467	0.809	0.899	0.716	0.769	0.746	0.691
	A0A0C4WTE1	23	0.241	Down	8.1069e-05	K	50S ribosomal protein L14 OS=Azotobacter chroococcum NCIMB 8003 OX=1328314 GN=rplN PE=3 SV=1	rplN	1	1.63e-22	195.58	VMCIK(1)VLGGSHR	3	-0.42566	43	1.575	1.499	1.521	0.392	0.407	0.309	0.905	0.873	0.742
	A0A0C4WTF6	71	0.408	Down	4.1982e-06	K	50S ribosomal protein L1 OS=Azotobacter chroococcum NCIMB 8003 OX=1328314 GN=rplA PE=3 SV=1	rplA	1	3.84e-10	150.44	GATVLPNGTGK(1)SVR	2	-1.5984	19	1.46	1.543	1.53	0.629	0.636	0.586	0.652	0.605	0.614
	A0A0C4WTF0	50	0.396	Down	9.0577e-07	K	50S ribosomal protein L3 OS=Azotobacter chroococcum NCIMB 8003 OX=1328314 GN=rplC PE=3 SV=1	rplC	1	4.43e-14	165.09	VTQFK(1)NEESDGYR	2	-0.52886	9	1.562	1.535	1.516	0.587	0.609	0.629	0.598	0.596	0.577
	A0A0C4WMN7	57	0.337	Down	2.2778e-07	K	6-phosphogluconate dehydratase OS=Azotobacter chroococcum NCIMB 8003 OX=1328314 GN=edd-2 PE=3 SV=1	edd-2	1	3.25e-55	257.12	LQCANFAHGVAACDGSDK(1)QR	3	0.6014	16	1.545	1.595	1.601	0.532	0.546	0.52	0.63	0.599	0.582
	A0A0C4WNX3	387	0.411	Down	1.7021e-07	K	Aconitate hydratase B OS=Azotobacter chroococcum NCIMB 8003 OX=1328314 GN=acnB PE=3 SV=1	acnB	1	9.2e-11	174.92	GFTLAQK(1)MVGR	2	-2.5703	18	1.578	1.511	1.531	0.637	0.627	0.635	0.575	0.548	0.562
	A0A0C4WRY1	32	0.551	Down	6.4239e-05	K	Arginine biosynthesis bifunctional protein ArgJ OS=Azotobacter chroococcum NCIMB 8003 OX=1328314 GN=argJ PE=3 SV=1	argJ	1	0.00315	85.813	K(1)DVVVMR	2	1.205	7	1.179	1.229	1.251	0.663	0.711	0.642	0.681
	A0A0C4WSJ8	82	0.642	Down	0.000179819	K	Enoyl-[acyl-carrier-protein] reductase [NADH] OS=Azotobacter chroococcum NCIMB 8003 OX=1328314 GN=fabI PE=3 SV=1	fabI	1	0.00104	72.492	VFEELGK(1)K	2	-2.0918	8	1.172	1.242	1.255	0.8	0.809	0.746		0.737	0.738
	A0A0C4WQD3	59	0.359	Down	2.8315e-09	K	30S ribosomal protein S10 OS=Azotobacter chroococcum NCIMB 8003 OX=1328314 GN=rpsJ PE=3 SV=1	rpsJ	1	2.02e-68	224.49	YTVLVSPHVNK(1)DAR	2	-1.8684	13	1.578	1.574	1.552	0.565	0.561	0.561	0.626	0.575	0.573
	A0A0C4WKP5	360	0.537	Down	0.0062574	K	CTP synthase OS=Azotobacter chroococcum NCIMB 8003 OX=1328314 GN=pyrG PE=3 SV=1	pyrG	1	0.000129	76.605	GVEGK(1)VAAVR	2	-3.058	6	1.068	1.24	1.28	0.689	0.596				0.356
	A0A0C4WMN7	537	0.404	Down	0.00102003	K	6-phosphogluconate dehydratase OS=Azotobacter chroococcum NCIMB 8003 OX=1328314 GN=edd-2 PE=3 SV=1	edd-2	1	1.93e-38	233.59	VPAAIHVCPEAIDGGPLAK(1)LR	3	-2.3347	9	1.299	1.502	1.707	0.529	0.62	0.672	0.678	0.621	0.651
	A0A0C4WJU3	26	1.917	Up	0.0023047	K	50S ribosomal protein L23 OS=Azotobacter chroococcum NCIMB 8003 OX=1328314 GN=rplW PE=3 SV=1	rplW	1	0.000175	79.059	ATVLAESK(1)K	2	-0.50276	9	0.551	0.76	0.625	1.276	1.242	1.194	1.381	1.214	1.284
	A0A0C4WSI9	504	0.491	Down	9.2568e-07	K	Succinate dehydrogenase flavoprotein subunit OS=Azotobacter chroococcum NCIMB 8003 OX=1328314 GN=sdhA PE=3 SV=1	sdhA	1	5.35e-52	232.19	INDK(1)SQAFNTDR	2	1.6868	12	1.451	1.531	1.505	0.735	0.742	0.728	0.561	0.528	0.494
	A0A0C4WKP5	195	0.569	Down	0.0132421	K	CTP synthase OS=Azotobacter chroococcum NCIMB 8003 OX=1328314 GN=pyrG PE=3 SV=1	pyrG	1	0.000145	99.174	PTQHSVK(1)ELR	2	-2.876	11	1.29	1.114	1.467		0.759	0.709	0.38		0.518
	A0A0C4WSI9	298	0.474	Down	0.00085953	K	Succinate dehydrogenase flavoprotein subunit OS=Azotobacter chroococcum NCIMB 8003 OX=1328314 GN=sdhA PE=3 SV=1	sdhA	1	1.63e-73	195.66	SMVK(1)EIIAGNGCGPDGDHVLLK	3	1.1566	26	1.349	1.311	1.505	0.57	0.727	0.678		0.514	0.604
	A0A0C4WQF9	78	0.459	Down	3.9761e-05	K	50S ribosomal protein L24 OS=Azotobacter chroococcum NCIMB 8003 OX=1328314 GN=rplX PE=3 SV=1	rplX	1	4.72e-38	243.8	EAPLHVSNVAIFNAETNK(1)ADR	3	-0.24999	18	1.491	1.49	1.36	0.664	0.635	0.693	0.646	0.656	0.705
	A0A0C4WPD0	404	2.187	Up	1.53148e-05	K	Probable cytosol aminopeptidase OS=Azotobacter chroococcum NCIMB 8003 OX=1328314 GN=pepA PE=3 SV=1	pepA	1	1.12e-52	262.39	QILK(1)AGEHAADR	2	-0.98378	29	0.601	0.635	0.661	1.397	1.362	1.389	1.219	1.142	1.137
	A0A0C4WK78	419	0.608	Down	0.000178689	K	GMP synthase [glutamine-hydrolyzing] OS=Azotobacter chroococcum NCIMB 8003 OX=1328314 GN=guaA PE=3 SV=1	guaA	1	7.26e-05	110.22	K(1)EYADLLR	2	-1.0701	10	1.42	1.31	1.27	0.825	0.784	0.821	0.684	0.728	0.661
	A0A0C4WMT7	99	2.373	Up	0.00045631	K	GTP cyclohydrolase 1 OS=Azotobacter chroococcum NCIMB 8003 OX=1328314 GN=folE PE=3 SV=1	folE	1	0.00226	60.589	VLGLSK(1)VAR	2	-1.5547	8	0.607	0.582	0.568	1.307	1.473		1.219	1.224	1.462
	A0A0C4WQD7	148	0.599	Down	0.046499	K	Inositol-1-monophosphatase OS=Azotobacter chroococcum NCIMB 8003 OX=1328314 GN=suhB PE=3 SV=1	suhB	1	1.99e-28	188.88	K(1)SLDGALLGTGFPFR	2	-2.6852	9	0.803	1.276	1.158	0.613	0.543	0.783	1.11	1.237	1.389
	A0A0C4WRH7	57	0.564	Down	1.5299e-06	K	UPF0125 protein Achr_39350 OS=Azotobacter chroococcum NCIMB 8003 OX=1328314 GN=rnfH PE=3 SV=1	rnfH	1	7.44e-06	100.84	FVK(1)LDSPLK	2	-1.5588	8	1.269	1.301	1.305	0.741	0.734	0.711	0.662		0.689
	A0A0C4WGC4	380	0.256	Down	0.000102538	K	PrkA family serine protein kinase OS=Azotobacter chroococcum NCIMB 8003 OX=1328314 GN=Achr_4780 PE=4 SV=1	Achr_4780	1	2.25e-17	154.09	LKEPENSNIYSK(1)MR	2	-0.30621	26	1.425	1.447	1.63	0.337	0.374	0.441	0.292
	A0A0C4WGQ7	79	0.6	Down	0.00010203	K	Polyribonucleotide nucleotidyltransferase OS=Azotobacter chroococcum NCIMB 8003 OX=1328314 GN=pnp PE=3 SV=1	pnp	1	0.000905	76.833	IPGGFFK(1)R	2	-1.9566	9	1.238	1.302	1.326	0.77	0.809	0.739	0.79	0.82	0.785
	A0A0C4WTF0	82	0.391	Down	2.106e-05	K	50S ribosomal protein L3 OS=Azotobacter chroococcum NCIMB 8003 OX=1328314 GN=rplC PE=3 SV=1	rplC	1	1.15e-27	211.84	AQAGHFAK(1)ANVAAGR	3	-0.80038	26	1.566	1.552	1.525	0.605	0.563	0.648	0.556	0.593	0.582
	A0A0C4WR14	227	2.21	Up	5.6428e-05	K	GTP pyrophosphokinase, ppGpp synthetase I / Guanosine-3',5'-diphosphate-3'-pyrophosphohydrolase OS=Azotobacter chroococcum NCIMB 8003 OX=1328314 GN=Achr_12600 PE=3 SV=1	Achr_12600	1	4.88e-05	114.64	QIAK(1)LLHER	2	-0.96788	9	0.517	0.532	0.577	1.254	1.202	1.137	1.634	1.418	1.412
	A0A0C4WMU1	230	0.271	Down	2.9396e-07	K	ATP-dependent Clp protease ATP-binding subunit ClpX OS=Azotobacter chroococcum NCIMB 8003 OX=1328314 GN=clpX2 PE=3 SV=1	clpX2	1	2.88e-07	105.94	K(1)HPQQEFLQVDTR	2	-0.38154	10	1.423	1.521	1.458	0.392	0.392	0.407	0.398
	A0A0C4WKF2	154	2.315	Up	0.00089746	K	Guanosine 3,5-bis-pyrophosphate (PpGpp) synthetase, RelA/SpoT protein OS=Azotobacter chroococcum NCIMB 8003 OX=1328314 GN=Achr_38720 PE=3 SV=1	Achr_38720	1	5.22e-05	103.87	TLDAMPYEK(1)SR	2	-0.94875	11	0.499	0.57		1.253	1.291	1.168	1.441	1.298	1.245
	A0A0C4WJT4	72	0.494	Down	0.0186041	K	50S ribosomal protein L5 OS=Azotobacter chroococcum NCIMB 8003 OX=1328314 GN=rplE PE=3 SV=1	rplE	1	0.00526	56.378	K(1)SIAGFK	2	0.93704	5	1.206	1.321		0.678		0.57		0.761
	A0A0C4WK21	62	0.35	Down	0.00034123	K	50S ribosomal protein L27 OS=Azotobacter chroococcum NCIMB 8003 OX=1328314 GN=rpmA PE=3 SV=1	rpmA	1	1.34e-17	156.14	DHTLFAK(1)VEGVVK	2	-2.8	10	1.884	1.491	1.577	0.648	0.545	0.539	0.433	0.432	0.482
	A0A0C4WKN7	362	0.456	Down	7.5288e-05	K	Aspartate--tRNA(Asp/Asn) ligase OS=Azotobacter chroococcum NCIMB 8003 OX=1328314 GN=aspS PE=3 SV=1	aspS	1	3.06e-09	117.21	AK(1)GVEGLQSPIVK	2	-1.7134	15	1.416	1.576	1.622	0.702	0.676	0.726	0.486	0.521	0.492
	A0A0C4WTR8	3	0.437	Down	0.00041642	K	Peptidyl-prolyl cis-trans isomerase OS=Azotobacter chroococcum NCIMB 8003 OX=1328314 GN=Achr_23040 PE=3 SV=1	Achr_23040	1	4.59e-08	126.21	MIK(1)LHTNHGTITLK	3	-1.0721	21	1.31	1.474	1.374	0.62		0.592	0.629	0.657	0.634
	A0A0C4WTF0	74	0.49	Down	6.4874e-05	K	50S ribosomal protein L3 OS=Azotobacter chroococcum NCIMB 8003 OX=1328314 GN=rplC PE=3 SV=1	rplC	1	0.000121	90.263	VTK(1)AQAGHFAK	2	-2.8001	9	1.412	1.529	1.441	0.756	0.718	0.671	0.651	0.591	0.556
	A0A0C4WK48	170	0.413	Down	4.3603e-05	K	Transcription termination factor Rho OS=Azotobacter chroococcum NCIMB 8003 OX=1328314 GN=rho PE=3 SV=1	rho	1	1.22e-10	133.76	VIDLCAPIGK(1)GQR	2	-2.2382	9	1.595	1.463	1.426	0.603	0.658	0.592	0.615	0.636	0.675
	A0A0C4WJI2	319	0.378	Down	1.7199e-07	K	Glutamine synthetase OS=Azotobacter chroococcum NCIMB 8003 OX=1328314 GN=glnA PE=3 SV=1	glnA	1	1.03e-27	212.78	ALNGFTNPSTNSYK(1)R	2	2.9436	36	1.628	1.619	1.635	0.633	0.602	0.612	0.444	0.47	0.435
	A0A0C4WIJ8	403	2.09	Up	0.00120168	K	Chromosomal replication initiator protein DnaA OS=Azotobacter chroococcum NCIMB 8003 OX=1328314 GN=dnaA PE=3 SV=1	dnaA	1	0.00672	53.517	IK(1)IADLLSK	2	-0.58637	7	0.666	0.731	0.776	1.555	1.473			0.816	1.049
	A0A0C4WJR3	313	0.404	Down	0.000164533	K	Carbamoyl-phosphate synthase large chain OS=Azotobacter chroococcum NCIMB 8003 OX=1328314 GN=carB PE=3 SV=1	carB	1	9.83e-17	145.08	SSALASK(1)ATGFPIAK	2	-2.5109	7	1.377	1.41	1.289	0.561		0.536	0.485		0.503
	A0A0C4WM75	377	1.62	Up	5.9532e-05	K	Serine--tRNA ligase OS=Azotobacter chroococcum NCIMB 8003 OX=1328314 GN=serS PE=3 SV=1	serS	1	3.27e-62	206.73	NPETGK(1)PELVHTLNGSGLAVGR	3	-3.836	23	0.734	0.793	0.762	1.254	1.256	1.198	1.071	1.083	1.194
	A0A0C4WLP4	787	0.471	Down	4.2441e-05	K	2-oxoglutarate dehydrogenase E1 component OS=Azotobacter chroococcum NCIMB 8003 OX=1328314 GN=sucA PE=4 SV=1	sucA	1	9.58e-05	110.88	KPLVVLTPK(1)SLLR	2	-1.3641	18	1.418	1.555	1.61	0.704	0.731	0.723	0.46	0.499	0.528
	A0A0C4WGX3	33	0.316	Down	0.00010243	K	50S ribosomal protein L21 OS=Azotobacter chroococcum NCIMB 8003 OX=1328314 GN=rplU PE=3 SV=1	rplU	1	6.84e-05	116.13	QYK(1)VAEGEFLK	2	-1.3639	9	1.612	1.626	1.48	0.564	0.483	0.446	0.67	0.71	0.568
	A0A0C4WQD9	264	2.417	Up	0.0138242	K	Citrate synthase OS=Azotobacter chroococcum NCIMB 8003 OX=1328314 GN=prpC PE=3 SV=1	prpC	1	2.01e-05	71.912	K(1)EVVIGFGHPVYTVADPR	3	-0.94876	7	0.563		0.693		1.49	1.546	1.03	0.954	1.225
	A0A0C4WTF6	141	1.711	Up	0.0040154	K	50S ribosomal protein L1 OS=Azotobacter chroococcum NCIMB 8003 OX=1328314 GN=rplA PE=3 SV=1	rplA	1	5.71e-64	203.52	GLMPNPK(1)VGTVTPDVATAVK	2	0.026315	27	0.661	0.824	0.782	1.161	1.282	1.435	1.019	1.09	1.102
	A0A0C4WMV9	142	0.561	Down	0.00189818	K	2-methylisocitrate lyase OS=Azotobacter chroococcum NCIMB 8003 OX=1328314 GN=prpB PE=3 SV=1	prpB	1	0.00166	77.072	IK(1)AAVDAR	2	0.61221	6	1.06	1.075	1.267	0.568	0.669	0.671
	A0A0C4WWV9	168	0.576	Down	1.63703e-05	K	ATP synthase subunit delta OS=Azotobacter chroococcum NCIMB 8003 OX=1328314 GN=atpH PE=3 SV=1	atpH	1	6.48e-05	105.94	GK(1)LSQLAESLK	2	-3.0105	19	1.373	1.334	1.432	0.801	0.793	0.788	0.684	0.609	0.631
	A0A0C4WK51	186	0.554	Down	0.0023428	K	Glyoxalase OS=Azotobacter chroococcum NCIMB 8003 OX=1328314 GN=Achr_36820 PE=3 SV=1	Achr_36820	1	0.000162	103.87	K(1)LVTTPAYMLAK	2	-1.4196	15	1.267	1.43	1.309	0.779		0.701	0.558	0.644	0.675
	A0A0C4WKL2	489	2.766	Up	0.0138565	K	Bifunctional uridylyltransferase/uridylyl-removing enzyme OS=Azotobacter chroococcum NCIMB 8003 OX=1328314 GN=glnD PE=3 SV=1	glnD	1	0.00143	81.163	YPLASK(1)LIEK	2	-1.3649	7	0.565		0.358	1.282	1.451	1.097	1.434		1.496
	A0A0C4WU17	103	0.556	Down	0.00138199	K	Thiazole synthase OS=Azotobacter chroococcum NCIMB 8003 OX=1328314 GN=thiG PE=3 SV=1	thiG	1	1.4e-05	131.22	ELLDGHK(1)LVK	2	-1.6161	9	1.133	1.399	1.356	0.753	0.735	0.674	0.945	0.759	0.828
	A0A0C4WWE2	35	0.564	Down	6.0778e-05	K	DNA-directed RNA polymerase subunit omega OS=Azotobacter chroococcum NCIMB 8003 OX=1328314 GN=rpoZ PE=3 SV=1	rpoZ	1	0.000126	99.855	QLATGGK(1)EPR	2	-1.1499	8	1.271	1.342	1.317	0.731	0.779	0.707	0.709	0.525
	A0A0C4WQF9	96	0.398	Down	2.3631e-06	K	50S ribosomal protein L24 OS=Azotobacter chroococcum NCIMB 8003 OX=1328314 GN=rplX PE=3 SV=1	rplX	1	7.73e-06	159.93	VFK(1)STQKPVDA	2	-1.0823	9	1.471	1.567	1.593	0.623	0.62	0.598	0.589	0.571	0.574
	A0A0C4WKR6	78	1.969	Up	5.8214e-05	K	Pyruvate kinase OS=Azotobacter chroococcum NCIMB 8003 OX=1328314 GN=Achr_11860 PE=3 SV=1	Achr_11860	1	0.00036	106.93	IAK(1)FVDK	2	0.66281	16	0.585	0.626	0.653	1.256	1.238	1.176	1.41	1.316	1.302
	A0A0C4WRB7	251	0.213	Down	0.0044447	K	Aspartate-semialdehyde dehydrogenase OS=Azotobacter chroococcum NCIMB 8003 OX=1328314 GN=asd PE=3 SV=1	asd	1	0.000232	83.358	GQAETNK(1)ILGR	2	0.69069	4		1.393	1.377	0.326	0.265
	A0A0C4WMT4	216	2.253	Up	7.3584e-07	K	Acyl-[acyl-carrier-protein]--UDP-N-acetylglucosamine O-acyltransferase OS=Azotobacter chroococcum NCIMB 8003 OX=1328314 GN=lpxA PE=3 SV=1	lpxA	1	0.000967	117.18	RAYK(1)VVYR	2	-2.6912	12	0.589	0.601	0.624	1.373	1.369	1.345	1.246	1.232	1.201
	A0A0C4WKE3	122	2.107	Up	3.8391e-05	K	3-hydroxyacyl-[acyl-carrier-protein] dehydratase FabZ OS=Azotobacter chroococcum NCIMB 8003 OX=1328314 GN=fabZ PE=3 SV=1	fabZ	1	2.68e-06	130.31	SIWK(1)FECQAR	2	-1.5183	9	0.65	0.585	0.582	1.299	1.256	1.274	1.299	1.338	1.292
	A0A0C4WLQ6	1833	0.618	Down	1.82381e-05	K	Type I fatty acid synthase ArsA OS=Azotobacter chroococcum NCIMB 8003 OX=1328314 GN=arsA PE=4 SV=1	arsA	1	4.06e-46	181.08	TEAPK(1)LAVAAAAPAAPAAK	3	-0.27637	17	1.302	1.389	1.352	0.829	0.826	0.842	0.629	0.642	0.679
	A0A0C4WLY6	51	0.419	Down	4.1633e-05	K	NADH-quinone oxidoreductase OS=Azotobacter chroococcum NCIMB 8003 OX=1328314 GN=nuoG PE=3 SV=1	nuoG	1	3.11e-11	187.85	QCAVK(1)QYNDENDK	2	-1.506	12	1.284	1.311	1.417	0.534	0.55	0.598		0.478
	A0A0C4WJE2	25	0.56	Down	0.036197	K	30S ribosomal protein S21 OS=Azotobacter chroococcum NCIMB 8003 OX=1328314 GN=rpsU PE=3 SV=1	rpsU	1	4.26e-40	188.6	SCEK(1)AGVLAEVR	2	-1.1637	9	1.023	1.174			0.56	0.671	1.132	1.226	1.244
	A0A0C4WGC4	395	1.705	Up	0.00020254	K	PrkA family serine protein kinase OS=Azotobacter chroococcum NCIMB 8003 OX=1328314 GN=Achr_4780 PE=4 SV=1	Achr_4780	1	4.72e-45	184.65	VYDGENLKDTDPK(1)AK	2	-0.62889	15	0.672	0.718	0.765	1.197	1.267	1.21	1.184	1.175	1.229
	A0A0C4WP89	477	0.339	Down	6.1907e-07	K	Aspartyl/glutamyl-tRNA(Asn/Gln) amidotransferase subunit B OS=Azotobacter chroococcum NCIMB 8003 OX=1328314 GN=gatB PE=3 SV=1	gatB	1	3.97e-05	113.46	ANPGQVNELLK(1)K	2	-1.7581	8	1.507	1.546	1.554	0.507	0.542	0.511		0.472	0.405
	A0A0C4WIB6	365	0.287	Down	0.000184407	K	Trigger factor OS=Azotobacter chroococcum NCIMB 8003 OX=1328314 GN=tig PE=3 SV=1	tig	1	2.14e-10	136.94	QFEIKPDESK(1)VK	2	-1.948	18	1.587	1.876	1.727	0.537	0.42	0.535	0.499	0.355	0.403
	A0A0C4WNM6	42	0.285	Down	2.2479e-06	K	Elongation factor P OS=Azotobacter chroococcum NCIMB 8003 OX=1328314 GN=efp PE=3 SV=1	efp	1	7.53e-71	213.77	LK(1)NLLTGAGTETVYR	2	-0.79697	10	1.806	1.605	1.711	0.499	0.475	0.485	0.479	0.447	0.449
	A0A0C4WN89	141	0.464	Down	4.1963e-05	K	Superoxide dismutase [Cu-Zn] OS=Azotobacter chroococcum NCIMB 8003 OX=1328314 GN=sodA PE=3 SV=1	sodA	1	0.000453	96.311	LK(1)DLAALK	2	-4.2389	10	1.543	1.394	1.436	0.708	0.646	0.675	0.589	0.62	0.711
	A0A0C4WS23	109	1.641	Up	4.4271e-06	K	Ribosomal RNA small subunit methyltransferase G OS=Azotobacter chroococcum NCIMB 8003 OX=1328314 GN=rsmG PE=3 SV=1	rsmG	1	2.35e-15	146.03	FTLLDSNGK(1)K	2	-1.6946	19	0.74	0.712	0.733	1.197	1.221	1.168	1.193	1.202	1.231
	A0A0C4WQD8	370	0.661	Down	0.00085964	K	DNA-directed RNA polymerase subunit beta' OS=Azotobacter chroococcum NCIMB 8003 OX=1328314 GN=rpoC PE=3 SV=1	rpoC	1	4.32e-07	117.39	LHQCGLPK(1)K	2	-0.13743	9	1.142	1.042	1.065	0.759	0.668	0.721	1.467	0.947	1.079
	A0A0C4WVV1	265	2.112	Up	3.6574e-06	K	DNA-directed RNA polymerase subunit beta OS=Azotobacter chroococcum NCIMB 8003 OX=1328314 GN=rpoB PE=3 SV=1	rpoB	1	3.24e-16	173.07	DAAGK(1)VIVEQGR	2	-1.3369	9	0.623	0.651	0.672	1.385	1.387	1.338	1.174	1.143	1.143
	A0A0C4WUY1	72	0.095	Down	0.0055163	K	50S ribosomal protein L13 OS=Azotobacter chroococcum NCIMB 8003 OX=1328314 GN=rplM PE=3 SV=1	rplM	1	1.45e-25	137.58	SSDK(1)MYYSHSGFPGGIK	3	0.80443	14	2.072	2.018	2.022	0.143	0.262	0.176	0.318	0.354	0.111
	A0A0C4WP58	114	2.509	Up	8.8195e-07	K	Sulfate adenylyltransferase subunit 2 OS=Azotobacter chroococcum NCIMB 8003 OX=1328314 GN=cysD PE=3 SV=1	cysD	1	5.99e-39	199.59	HTDIMK(1)TEGLK	2	-1.9905	17	0.563	0.546	0.56	1.45	1.365	1.373	1.278	1.314	1.201
	A0A0C4WUU8	225	1.865	Up	0.044361	K	Elongation factor 4 OS=Azotobacter chroococcum NCIMB 8003 OX=1328314 GN=lepA PE=3 SV=1	lepA	0.992207	0.00224	96.311	K(0.008)GDK(0.992)ILVK	2	0.1767	5	0.587		0.771	1.291	1.241		1.272
	A0A0C4WPR7	329	1.509	Up	0.0022404	K	Arginine--tRNA ligase OS=Azotobacter chroococcum NCIMB 8003 OX=1328314 GN=argS PE=3 SV=1	argS	1	0.000938	83.623	SK(1)VLEADR	2	0.11465	9	0.843	0.8	0.709	1.114	1.227	1.208	1.159	1.131	1.117
	A0A0C4WKR6	7	0.286	Down	1.56201e-05	K	Pyruvate kinase OS=Azotobacter chroococcum NCIMB 8003 OX=1328314 GN=Achr_11860 PE=3 SV=1	Achr_11860	1	5.66e-50	203.76	TK(1)IVATLGPATSSPER	2	-1.3127	9	1.699	1.709	1.743	0.461	0.536	0.476	0.39	0.571	0.361
	A0A0C4WLP4	92	0.555	Down	0.000118598	K	2-oxoglutarate dehydrogenase E1 component OS=Azotobacter chroococcum NCIMB 8003 OX=1328314 GN=sucA PE=4 SV=1	sucA	1	3.04e-05	134.85	K(1)QVEVLR	2	-1.2036	9	1.357	1.332	1.498	0.766	0.797	0.759	0.678	0.614	0.621
	A0A0C4WK21	72	0.387	Down	0.000199841	K	50S ribosomal protein L27 OS=Azotobacter chroococcum NCIMB 8003 OX=1328314 GN=rpmA PE=3 SV=1	rpmA	1	0.000588	93.561	FEVK(1)GAFGR	2	-2.5068	9	1.532	1.546	1.639	0.696	0.564	0.564	0.523	0.57	0.528
	A0A0C4WRV2	152	0.033	Down	0.0012156	K	ATP synthase subunit alpha OS=Azotobacter chroococcum NCIMB 8003 OX=1328314 GN=atpA PE=3 SV=1	atpA	1	9.61e-09	119.58	SVDQPVQTGYK(1)SVDAMIPVGR	3	-0.98398	12	1.06	1.693	1.846	0.039	0.062				0.065
	A0A0C4WUQ1	287	1.604	Up	8.1723e-05	K	Malonyl CoA-acyl carrier protein transacylase OS=Azotobacter chroococcum NCIMB 8003 OX=1328314 GN=fabD PE=3 SV=1	fabD	1	0.000664	81.32	VLSGLNK(1)R	2	-1.2721	10	0.688	0.742	0.729	1.191	1.154	1.119	1.286	1.253	1.255
	A0A0C4WLP4	584	1.702	Up	0.0043777	K	2-oxoglutarate dehydrogenase E1 component OS=Azotobacter chroococcum NCIMB 8003 OX=1328314 GN=sucA PE=4 SV=1	sucA	1	5.63e-79	269.01	QVAK(1)ILEDRDR	2	1.9036	32	0.691	0.74	0.852	1.439	1.307	1.14	1.151	1.076	0.961
	A0A0C4WMV5	664	0.453	Down	0.00160337	K	Phosphoenolpyruvate synthase OS=Azotobacter chroococcum NCIMB 8003 OX=1328314 GN=ppsA PE=3 SV=1	ppsA	1	1.31e-19	173.26	TPGEASQVIDLLGSHDLK(1)R	3	-1.8107	9	1.29	1.394	1.604	0.581	0.758	0.605	0.658	0.71	0.78
	A0A0C4WK48	298	0.508	Down	0.00131957	K	Transcription termination factor Rho OS=Azotobacter chroococcum NCIMB 8003 OX=1328314 GN=rho PE=3 SV=1	rho	0.948545	2.62e-06	73.891	VLTGGVDAHALEK(0.051)PK(0.949)R	3	-0.76097	7		1.444	1.558	0.808	0.773	0.708	0.777		0.683
	A0A0C4WJI2	26	0.411	Down	1.53889e-05	K	Glutamine synthetase OS=Azotobacter chroococcum NCIMB 8003 OX=1328314 GN=glnA PE=3 SV=1	glnA	1	8.82e-30	212.4	GK(1)QQHVTMPAR	3	0.35176	31	1.517	1.628	1.63	0.683	0.634	0.646	0.493	0.48	0.423
	A0A0C4WKD6	211	1.509	Up	0.00040359	K	Elongation factor Ts OS=Azotobacter chroococcum NCIMB 8003 OX=1328314 GN=tsf PE=3 SV=1	tsf	1	2.04e-10	159.44	IAGK(1)PENIVENMVK	2	1.4828	49	0.768	0.745	0.83	1.134	1.214	1.188	1.177	1.144	1.122
	A0A0C4WQD8	1251	0.516	Down	0.00047521	K	DNA-directed RNA polymerase subunit beta' OS=Azotobacter chroococcum NCIMB 8003 OX=1328314 GN=rpoC PE=3 SV=1	rpoC	1	6.46e-05	112.7	INDK(1)HIETILR	2	-3.1926	14	1.437	1.617	1.52	0.736	0.751	0.872	0.428	0.441	0.426
	A0A0C4WUC7	11	0.508	Down	0.00027884	K	50S ribosomal protein L34 OS=Azotobacter chroococcum NCIMB 8003 OX=1328314 GN=rpmH PE=3 SV=1	rpmH	1	6.11e-08	96.311	TFQPSTLK(1)R	2	-2.5722	9	1.373	1.517	1.486	0.68	0.802	0.743	0.649	0.595	0.483
	A0A0C4WHT3	118	0.159	Down	0.00088246	K	Succinate dehydrogenase iron-sulfur subunit OS=Azotobacter chroococcum NCIMB 8003 OX=1328314 GN=sdhB PE=4 SV=1	sdhB	1	3.47e-37	193.96	QYEK(1)VQPYLQNNTPAPAIER	3	0.071968	5	1.311	1.243	1.087	0.223		0.163
	A0A0C4WQ46	251	1.608	Up	1.3695e-06	K	Ribonuclease R OS=Azotobacter chroococcum NCIMB 8003 OX=1328314 GN=rnr PE=3 SV=1	rnr	1	1.94e-21	177.47	EACK(1)LKPEVEEK	2	-1.2055	21	0.707	0.722	0.708	1.166	1.145	1.125	1.33	1.273	1.25
	A0A0C4WRA0	59	0.314	Down	2.3908e-06	K	Aspartate carbamoyltransferase OS=Azotobacter chroococcum NCIMB 8003 OX=1328314 GN=pyrB PE=3 SV=1	pyrB	1	2.77e-25	188.88	GK(1)TVCNVFFENSTR	2	-0.47206	9	1.696	1.536	1.604	0.489	0.507	0.523	0.613	0.54	0.59
	A0A0C4WRG6	208	0.336	Down	0.00155896	K	Adenosylhomocysteinase OS=Azotobacter chroococcum NCIMB 8003 OX=1328314 GN=ahcY PE=3 SV=1	ahcY	1	0.000199	118.06	HSLSDAIK(1)R	2	-0.25895	6	1.504		1.629		0.535	0.518		0.612	0.62
	A0A0C4WKL2	615	2.115	Up	0.00020061	K	Bifunctional uridylyltransferase/uridylyl-removing enzyme OS=Azotobacter chroococcum NCIMB 8003 OX=1328314 GN=glnD PE=3 SV=1	glnD	1	4.24e-05	88.181	QLYTETK(1)HALR	3	-1.0323	14	0.604	0.653	0.642		1.365	1.313	1.318	1.204	1.262
	A0A0C4WN82	117	0.403	Down	0.000155234	K	Membrane alanine aminopeptidase N OS=Azotobacter chroococcum NCIMB 8003 OX=1328314 GN=pepN PE=4 SV=1	pepN	1	1.4e-09	103.23	VCIHPESNTALEGLYK(1)SGR	3	-1.6453	7	1.333	1.323	1.267	0.505		0.549	0.551	0.702
	A0A0C4WG60	116	2.001	Up	0.0014823	K	L-threonine dehydratase OS=Azotobacter chroococcum NCIMB 8003 OX=1328314 GN=ilvA PE=3 SV=1	ilvA	1	4.62e-10	104.76	GAK(1)VVLHGDAFPEALAHSLK	3	-0.4482	11	0.713	0.622	0.806	1.324	1.395	1.566	0.931	0.913	1.145
organic substance metabolic pr...	A0A0C4WQ64	238	0.366	Down	4.3275e-05	K	Biotin carboxylase OS=Azotobacter chroococcum NCIMB 8003 OX=1328314 GN=accC PE=4 SV=1	accC	1	6.85e-07	111.98	HQK(1)VLEEAPAPGIDPQAR	3	-1.5299	14	1.596	1.567	1.796	0.597	0.641	0.575	0.449	0.367	0.459
	A0A0C4WRV2	315	0.666	Down	0.000121085	K	ATP synthase subunit alpha OS=Azotobacter chroococcum NCIMB 8003 OX=1328314 GN=atpA PE=3 SV=1	atpA	1	8.96e-103	277.22	VSEEYVEQFTK(1)GEVK	2	0.4841	15	1.262	1.273	1.321	0.817	0.867	0.884	0.686	0.722	0.749
	A0A0C4WRK4	256	1.787	Up	0.00068352	K	YicC family protein [Azotobacter chroococcum](predicted) OS=Azotobacter chroococcum NCIMB 8003 OX=1328314 GN=Achr_38680 PE=4 SV=1	Achr_38680	1	9.86e-05	105.36	VLK(1)DGGTVGR	2	-2.5012	9	0.636	0.674	0.655	1.04	1.259	1.213	1.408	1.295	1.327
	A0A0C4WRV2	132	0.302	Down	0.00084287	K	ATP synthase subunit alpha OS=Azotobacter chroococcum NCIMB 8003 OX=1328314 GN=atpA PE=3 SV=1	atpA	1	2.11e-21	165.09	LTDAVEK(1)VAPGVIWR	3	-1.6825	14	1.543	1.602	2.023	0.429	0.519	0.613	0.412	0.406	0.407
	A0A0C4WPS3	561	1.522	Up	0.032983	K	Glutamate synthase subunit alpha OS=Azotobacter chroococcum NCIMB 8003 OX=1328314 GN=gltB PE=4 SV=1	gltB	1	3.85e-10	101.48	AILTTPVISPAK(1)WR	2	-1.7759	8	0.702	0.77	0.845	0.922	1.259	1.345	1.163		1.171
	A0A0C4WVV1	332	1.684	Up	0.00031673	K	DNA-directed RNA polymerase subunit beta OS=Azotobacter chroococcum NCIMB 8003 OX=1328314 GN=rpoB PE=3 SV=1	rpoB	1	0.000807	81.32	IAK(1)GQVVR	2	-1.7054	8	0.73	0.78	0.774	1.289	1.275		1.189	1.067	1.09
	A0A0C4WGC4	608	0.505	Down	0.00055563	K	PrkA family serine protein kinase OS=Azotobacter chroococcum NCIMB 8003 OX=1328314 GN=Achr_4780 PE=4 SV=1	Achr_4780	1	5.04e-05	108.4	EDQQK(1)HNDFVTR	3	-1.4155	8	1.141	1.223	1.261	0.627		0.594			0.371
	A0A0C4WJU3	65	0.378	Down	9.9008e-05	K	50S ribosomal protein L23 OS=Azotobacter chroococcum NCIMB 8003 OX=1328314 GN=rplW PE=3 SV=1	rplW	1	4.65e-06	141.29	VTTLNVQGK(1)TK	2	-1.8455	8	1.373	1.469	1.5	0.548	0.546		0.612	0.585	0.554
	A0A0C4WP45	224	0.596	Down	0.012379	K	D-3-phosphoglycerate dehydrogenase OS=Azotobacter chroococcum NCIMB 8003 OX=1328314 GN=serA PE=3 SV=1	serA	1	3.11e-05	113.7	WMIGEK(1)EIR	2	-2.128	21	1.594	1.218	1.128	0.722	0.764	0.864	0.697	0.784	0.744
	A0A0C4WTN5	145	1.814	Up	4.7435e-06	K	Glucose-6-phosphate 1-dehydrogenase OS=Azotobacter chroococcum NCIMB 8003 OX=1328314 GN=zwf-1 PE=3 SV=1	zwf-1	1	5.58e-36	186.39	VVLEK(1)PIGHDLASSR	3	-0.6156	22	0.759	0.765	0.804	1.439	1.388	1.397	0.869	0.936	0.967
	A0A0C4WJI2	175	0.456	Down	0.000101656	K	Glutamine synthetase OS=Azotobacter chroococcum NCIMB 8003 OX=1328314 GN=glnA PE=3 SV=1	glnA	1	1.49e-14	146.48	PGVK(1)GGYFPVPPVDHDHEIR	4	0.058309	9	1.27	1.366	1.311	0.602	0.646	0.55			0.457
	A0A0C4WQ64	4	0.532	Down	0.0085248	K	Biotin carboxylase OS=Azotobacter chroococcum NCIMB 8003 OX=1328314 GN=accC PE=4 SV=1	accC	1	2.26e-06	142.56	MLEK(1)VLIANR	2	-7.7778	18	1.7	1.249	1.168	0.711	0.67	0.811	0.61	0.791	0.714
	A0A0C4WS39	333	1.575	Up	0.00074432	K	Ribonuclease D OS=Azotobacter chroococcum NCIMB 8003 OX=1328314 GN=rnd PE=3 SV=1	rnd	1	0.00112	92.732	K(1)ILEALLK	2	-1.3144	17	0.734	0.69	0.764	1.062	1.203	1.181	1.221	1.218	1.325
	A0A0C4WQD8	1263	0.432	Down	0.0023788	K	DNA-directed RNA polymerase subunit beta' OS=Azotobacter chroococcum NCIMB 8003 OX=1328314 GN=rpoC PE=3 SV=1	rpoC	1	3.17e-13	123.92	K(1)VEVAEAGDSSFIK	2	-0.68608	11	1.685	1.742	1.549	0.57	0.719	0.861	0.335	0.208	0.351
	A0A0C4WFH6	147	1.575	Up	0.00027687	K	N5-carboxyaminoimidazole ribonucleotide synthase OS=Azotobacter chroococcum NCIMB 8003 OX=1328314 GN=purK PE=3 SV=1	purK	1	9.86e-05	115.86	TLGYDGK(1)GQK	2	-1.1326	8	0.76	0.719	0.729	1.171	1.148		1.325	1.135	1.244
	A0A0C4WNZ3	246	0.555	Down	1.60712e-05	K	Dihydrolipoyllysine-residue succinyltransferase component of 2-oxoglutarate dehydrogenase complex OS=Azotobacter chroococcum NCIMB 8003 OX=1328314 GN=sucB PE=3 SV=1	sucB	1	0.000911	93.561	AAVEALK(1)R	2	-0.93756	9	1.432	1.455	1.537	0.826	0.819	0.809	0.5	0.451	0.475
	A0A0C4WMR6	9	1.675	Up	6.4258e-05	K	Bifunctional protein FolD OS=Azotobacter chroococcum NCIMB 8003 OX=1328314 GN=folD PE=3 SV=1	folD	1	1.07e-15	179.95	LIDGK(1)AIAASLR	2	-0.87647	9	0.739	0.741	0.775	1.306	1.273	1.197	1.131	1.092	1.111
	A0A0C4WVU2	24	0.253	Down	1.0458e-06	K	50S ribosomal protein L30 OS=Azotobacter chroococcum NCIMB 8003 OX=1328314 GN=rpmD PE=3 SV=1	rpmD	1	1.11e-05	113.1	ACVK(1)GLGLR	2	-1.8023	9	1.573	1.689	1.669	0.435	0.412	0.399	0.687	0.61	0.592
	A0A0C4WSI9	463	0.378	Down	0.0020612	K	Succinate dehydrogenase flavoprotein subunit OS=Azotobacter chroococcum NCIMB 8003 OX=1328314 GN=sdhA PE=3 SV=1	sdhA	1	2.99e-21	143.22	K(1)ELQNCMQNYFGVFR	2	9.7808	12	1.711	1.548	1.574	0.459	0.653	0.716	0.405	0.489	0.531
	A0A0C4WKD6	10	0.196	Down	0.000104023	K	Elongation factor Ts OS=Azotobacter chroococcum NCIMB 8003 OX=1328314 GN=tsf PE=3 SV=1	tsf	1	5.85e-11	167.76	AEITAALVK(1)ELR	2	-2.0517	15	1.974	1.652	1.948	0.302	0.382	0.407	0.339	0.348	0.382
	A0A0C4WGQ7	663	0.387	Down	2.3089e-07	K	Polyribonucleotide nucleotidyltransferase OS=Azotobacter chroococcum NCIMB 8003 OX=1328314 GN=pnp PE=3 SV=1	pnp	1	0.00104	98.009	IEK(1)VTDVLK	2	-2.535	9	1.506	1.542	1.544	0.588	0.581	0.608	0.591	0.619	0.644
	A0A0C4WQD0	18	0.66	Down	0.00103855	K	30S ribosomal protein S19 OS=Azotobacter chroococcum NCIMB 8003 OX=1328314 GN=rpsS PE=3 SV=1	rpsS	1	0.000737	100.84	K(1)VEVAVEK	2	-1.9957	9	1.049	1.224	1.093	0.76	0.739	0.721	1.142	1.04	1.063
	A0A0C4WNX3	410	0.536	Down	2.7759e-07	K	Aconitate hydratase B OS=Azotobacter chroococcum NCIMB 8003 OX=1328314 GN=acnB PE=3 SV=1	acnB	1	1.07e-115	229.08	PGTYCEPK(1)MTTVGSQDTTGPMTR	3	-3.248	56	1.449	1.414	1.41	0.754	0.769	0.769	0.574	0.627	0.606
	A0A0C4WGX3	41	0.487	Down	1.67591e-05	K	50S ribosomal protein L21 OS=Azotobacter chroococcum NCIMB 8003 OX=1328314 GN=rplU PE=3 SV=1	rplU	1	7.18e-05	127.93	VAEGEFLK(1)IEK	2	-2.7603	7	1.239	1.245	1.206	0.597		0.602		0.7	0.749
	A0A0C4WSI9	578	0.602	Down	5.9722e-05	K	Succinate dehydrogenase flavoprotein subunit OS=Azotobacter chroococcum NCIMB 8003 OX=1328314 GN=sdhA PE=3 SV=1	sdhA	1	3.94e-08	112.95	AVNFAPK(1)TVPAFEPK	2	-0.59837	9	1.426	1.453	1.344	0.868	0.852	0.821	0.559	0.533	0.538
	A0A0C4WJI2	250	0.272	Down	0.0049219	K	Glutamine synthetase OS=Azotobacter chroococcum NCIMB 8003 OX=1328314 GN=glnA PE=3 SV=1	glnA	1	2.72e-13	137.4	YCVHNVADAYGK(1)TVTFMPK	3	7.0379	20	1.957	1.269	1.799		0.461	0.451	0.305	0.292	0.29
	A0A0C4WVV1	1065	0.432	Down	0.00023785	K	DNA-directed RNA polymerase subunit beta OS=Azotobacter chroococcum NCIMB 8003 OX=1328314 GN=rpoB PE=3 SV=1	rpoB	1	1.41e-26	174.72	LQQGDDLAPGVLK(1)IVK	2	-2.8744	9	1.477	1.72	1.653	0.644	0.689	0.763	0.435	0.351	0.368
	A0A0C4WKU2	139	2.48	Up	3.3449e-06	K	ATP synthase subunit b OS=Azotobacter chroococcum NCIMB 8003 OX=1328314 GN=atpF PE=3 SV=1	atpF	1	0.000497	90.761	ILESK(1)VDTK	2	0.28867	9	0.526	0.553	0.58	1.395	1.365	1.354	1.321	1.297	1.267
	A0A0C4WVU8	147	0.343	Down	0.040258	K	50S ribosomal protein L2 OS=Azotobacter chroococcum NCIMB 8003 OX=1328314 GN=rplB PE=3 SV=1	rplB	1	6.8e-20	142.03	NIPVGSTIHAIELK(1)PGK	2	-1.4006	22	1.387	1.443	1.493	0.742	0.373	0.366	0.813	0.875	0.878
	A0A0C4WQV2	54	0.361	Down	1.56634e-05	K	Porphobilinogen deaminase OS=Azotobacter chroococcum NCIMB 8003 OX=1328314 GN=hemC PE=3 SV=1	hemC	1	2.86e-05	85.622	LLDAPLAK(1)IGGK	2	-3.2839	7	1.449	1.289	1.432	0.496	0.507	0.504		0.412
	A0A0C4WT25	44	2.06	Up	0.0066211	K	Geranyltranstransferase OS=Azotobacter chroococcum NCIMB 8003 OX=1328314 GN=ispA-2 PE=3 SV=1	ispA-2	1	0.000487	105.04	YSVVNGGK(1)R	2	-0.70541	12	0.643		0.711		1.438	1.351		1.053	1.074
	A0A0C4WGP4	470	2.271	Up	4.1554e-06	K	DNA topoisomerase 4 subunit A OS=Azotobacter chroococcum NCIMB 8003 OX=1328314 GN=parC PE=3 SV=1	parC	1	6.55e-25	169.57	K(1)ELLADAETYGDAR	2	-0.61768	9	0.601	0.616	0.563	1.333	1.339	1.371	1.211	1.222	1.339
	A0A0C4WK27	194	0.582	Down	0.0024232	K	4-hydroxy-3-methylbut-2-enyl diphosphate reductase OS=Azotobacter chroococcum NCIMB 8003 OX=1328314 GN=ispH PE=3 SV=1	ispH	1	1.23e-09	160.98	K(1)DDICYATQNR	2	-1.2769	9	1.313	1.379	1.356	0.667	0.856	0.833	0.654	0.75	0.676
	A0A0C4WIK5	111	1.539	Up	0.00035894	K	Phosphoserine aminotransferase OS=Azotobacter chroococcum NCIMB 8003 OX=1328314 GN=serC PE=3 SV=1	serC	1	2.77e-05	133.9	K(1)AMEEAR	2	-0.40821	9	0.709	0.78	0.758	1.211	1.11	1.137	1.301	1.19	1.179
	A0A0C4WMN7	503	0.439	Down	2.3497e-05	K	6-phosphogluconate dehydratase OS=Azotobacter chroococcum NCIMB 8003 OX=1328314 GN=edd-2 PE=3 SV=1	edd-2	1	2.01e-05	107.08	GFK(1)VALVTDGR	2	-2.1376	9	1.38	1.385	1.489	0.594	0.617	0.656	0.716	0.7	0.857
	A0A0C4WS28	28	1.783	Up	2.5147e-07	K	Ribonuclease P protein component OS=Azotobacter chroococcum NCIMB 8003 OX=1328314 GN=rnpA PE=3 SV=1	rnpA	1	2.06e-12	157.77	AVFDSPTAK(1)VPGK	2	-0.55098	13	0.647	0.666	0.663	1.18	1.165	1.178	1.369	1.318	1.32
	A0A0C4WTQ4	31	0.58	Down	0.0023036	K	Acireductone dioxygenase OS=Azotobacter chroococcum NCIMB 8003 OX=1328314 GN=mtnD PE=3 SV=1	mtnD	1	3.12e-05	97.084	ILNHGEDITATLAK(1)VGVR	3	-0.93702	9	1.169	1.314	1.475	0.744	0.827	0.723	0.745	0.775	0.77
	A0A0C4WGQ5	145	1.516	Up	0.00111735	K	Transcription termination/antitermination protein NusA OS=Azotobacter chroococcum NCIMB 8003 OX=1328314 GN=nusA PE=3 SV=1	nusA	1	0.000477	66.664	VGEIISGSVK(1)K	2	-1.2183	8	0.752		0.816	1.2	1.202	1.163	1.158	1.142	1.101
	A0A0C4WLQ6	450	2.422	Up	0.00083509	K	Type I fatty acid synthase ArsA OS=Azotobacter chroococcum NCIMB 8003 OX=1328314 GN=arsA PE=4 SV=1	arsA	1	0.000748	82.716	GFIK(1)DGAR	2	-0.010547	9	0.591	0.635	0.64	1.515	1.504	1.5	1.088	1.046	1.033
	A0A0C4WK48	40	1.554	Up	0.00041682	K	Transcription termination factor Rho OS=Azotobacter chroococcum NCIMB 8003 OX=1328314 GN=rho PE=3 SV=1	rho	1	5.7e-50	253.88	QDVIFSLLK(1)K	2	-3.1457	15	0.797	0.723	0.825	1.2	1.24	1.204	1.064	1.063	1.202
	A0A0C4WS30	69	2.295	Up	0.0072773	K	Nucleotide-binding protein Achr_29920 OS=Azotobacter chroococcum NCIMB 8003 OX=1328314 GN=Achr_29920 PE=3 SV=1	Achr_29920	1	0.00164	85.813	NLPSQLK(1)R	2	-1.4478	7	0.599	0.53		1.343		1.248	1.342	1.267	1.27
	A0A0C4WJG5	395	3.016	Up	0.00070145	K	tRNA-2-methylthio-N(6)-dimethylallyladenosine synthase OS=Azotobacter chroococcum NCIMB 8003 OX=1328314 GN=miaB PE=3 SV=1	miaB	1	0.000156	121.67	K(1)DPGMLQGR	2	-0.12503	7	0.558	0.487	0.457	1.515		1.505	1.426		1.498
	A0A0C4WVU4	28	0.155	Down	3.5588e-05	K	30S ribosomal protein S14 OS=Azotobacter chroococcum NCIMB 8003 OX=1328314 GN=rpsN PE=3 SV=1	rpsN	1	1.34e-08	105.78	RAELK(1)AIIANPNSAPEQR	3	-4.203	13	1.811	1.863	1.639	0.245	0.32	0.261	0.26		0.299
	A0A0C4WNZ3	149	0.457	Down	0.000123295	K	Dihydrolipoyllysine-residue succinyltransferase component of 2-oxoglutarate dehydrogenase complex OS=Azotobacter chroococcum NCIMB 8003 OX=1328314 GN=sucB PE=3 SV=1	sucB	1	7.11e-13	149.02	EDAVAAVEAK(1)K	2	-1.1102	14	1.441	1.652	1.456	0.716	0.712	0.652	0.583	0.518	0.512
	A0A0C4WMU3	178	0.356	Down	2.1482e-05	K	Glutamine--tRNA ligase OS=Azotobacter chroococcum NCIMB 8003 OX=1328314 GN=glnS PE=3 SV=1	glnS	1	4.94e-06	103.69	AK(1)IDMASPNMNLR	2	-1.0661	10	1.619	1.462	1.543	0.519	0.585	0.54		0.375	0.385
	A0A0C4WQE4	56	0.187	Down	0.00050388	K	50S ribosomal protein L17 OS=Azotobacter chroococcum NCIMB 8003 OX=1328314 GN=rplQ PE=3 SV=1	rplQ	1	4.7e-26	148.57	VAEPLITLAK(1)EDSVSNRR	3	-1.4175	16	1.73	1.63	1.882	0.245	0.426	0.309	0.538	0.551	0.598
	A0A0C4WVW6	400	0.425	Down	0.0075824	K	Phosphoenolpyruvate carboxykinase (ATP) OS=Azotobacter chroococcum NCIMB 8003 OX=1328314 GN=pckA PE=3 SV=1	pckA	1	0.000253	101.48	PAGEYAELLIK(1)R	2	-1.3338	5		1.428	1.318	0.62	0.546		0.632
	A0A0C4WS30	175	0.308	Down	0.0137167	K	Nucleotide-binding protein Achr_29920 OS=Azotobacter chroococcum NCIMB 8003 OX=1328314 GN=Achr_29920 PE=3 SV=1	Achr_29920	1	1.12e-05	109.47	LLNKPEPGTAFLIESFGFK(1)R	3	-1.425	6		1.543	1.369		0.505	0.392		0.688	1.108
	A0A0C4WHC8	721	0.588	Down	0.00075504	K	Alanine--tRNA ligase OS=Azotobacter chroococcum NCIMB 8003 OX=1328314 GN=alaS PE=3 SV=1	alaS	1	0.000103	115.86	EAAALVK(1)GSR	2	-0.29114	9	1.357	1.252	1.38	0.8	0.835	0.709	0.723	0.761	0.696
	A0A0C4WVW6	425	0.508	Down	0.034319	K	Phosphoenolpyruvate carboxykinase (ATP) OS=Azotobacter chroococcum NCIMB 8003 OX=1328314 GN=pckA PE=3 SV=1	pckA	1	2.5e-26	132.93	VYLVNTGWTGGGYGVGK(1)R	2	0.062124	8	1.467	1.238	1.324	0.521		0.843	0.557	0.689	0.698
	A0A0C4WUS4	601	1.929	Up	0.021137	K	Fatty acid oxidation complex subunit alpha OS=Azotobacter chroococcum NCIMB 8003 OX=1328314 GN=fadB PE=3 SV=1	fadB	0.98246	3.61e-06	112.93	PK(0.982)K(0.018)LEDPQVAELLRPLVR	4	-0.99842	13		0.635	0.795	1.137	1.458	1.543	0.968		0.937
	A0A0C4WPX0	159	2.018	Up	1.3565e-06	K	4-hydroxy-tetrahydrodipicolinate reductase OS=Azotobacter chroococcum NCIMB 8003 OX=1328314 GN=dapB PE=3 SV=1	dapB	1	3.82e-11	157.77	HK(1)VDAPSGTALR	2	-1.8067	9	0.653	0.685	0.686	1.339	1.369	1.376	1.163	1.086	1.118
	A0A0C4WK18	66	0.521	Down	0.0013764	K	Acetolactate synthase 3 regulatory subunit OS=Azotobacter chroococcum NCIMB 8003 OX=1328314 GN=ilvH PE=4 SV=1	ilvH	1	0.000115	139.02	NLNK(1)LIEVVK	2	-2.2687	8	1.507		1.658	0.77	0.847	0.856	0.703	0.728	0.675
	A0A0C4WJR6	446	1.642	Up	0.000157438	K	Translation initiation factor IF-2 OS=Azotobacter chroococcum NCIMB 8003 OX=1328314 GN=infB PE=3 SV=1	infB	1	0.000206	90.263	IDK(1)PAADLDR	2	-0.70057	9	0.7	0.756	0.752	1.264	1.204	1.157	1.208	1.203	1.147
	A0A0C4WJS0	5	3.171	Up	0.00138425	K	Pantothenate synthetase OS=Azotobacter chroococcum NCIMB 8003 OX=1328314 GN=panC PE=3 SV=1	panC	1	0.000876	97.033	MITLK(1)TVR	2	-3.0481	12	0.529	0.395	0.345	1.285	1.195	1.544	1.35	1.603	1.594
	A0A0C4WNZ3	133	0.414	Down	2.885e-06	K	Dihydrolipoyllysine-residue succinyltransferase component of 2-oxoglutarate dehydrogenase complex OS=Azotobacter chroococcum NCIMB 8003 OX=1328314 GN=sucB PE=3 SV=1	sucB	1	1.04e-75	249.71	KIAEENALAADSITGTGK(1)GGR	3	-0.50483	31	1.627	1.589	1.493	0.663	0.641	0.645	0.484	0.515	0.498
	A0A0C4WQ46	402	1.52	Up	8.3083e-05	K	Ribonuclease R OS=Azotobacter chroococcum NCIMB 8003 OX=1328314 GN=rnr PE=3 SV=1	rnr	1	3.06e-25	169.57	VSTMLEQPK(1)SPEGK	2	-1.5574	23	0.718	0.716	0.774	1.126	1.123	1.108	1.297	1.31	1.219
	A0A0C4WIK2	496	0.544	Down	8.2165e-05	K	30S ribosomal protein S1 OS=Azotobacter chroococcum NCIMB 8003 OX=1328314 GN=rpsA PE=3 SV=1	rpsA	1	1.18e-05	134.2	NVLK(1)EGDEVEAK	2	-1.1608	9	1.342	1.455	1.423	0.786	0.788	0.722	0.664	0.611	0.614
	A0A0C4WVU0	106	0.238	Down	0.000181525	K	30S ribosomal protein S11 OS=Azotobacter chroococcum NCIMB 8003 OX=1328314 GN=rpsK PE=3 SV=1	rpsK	1	7e-74	194.01	ALNACGYK(1)IASITDVTPIPHNGCRPPK	3	-1.0294	18	1.418	1.371	1.747	0.318	0.413	0.35	0.773	0.927	0.948
	A0A0C4WQ43	18	0.473	Down	2.1329e-05	K	50S ribosomal protein L9 OS=Azotobacter chroococcum NCIMB 8003 OX=1328314 GN=rplI PE=3 SV=1	rplI	1	1.04e-10	136.06	IANLGNLGDK(1)VSVK	2	-1.1136	9	1.414	1.467	1.552	0.723	0.677	0.697	0.575	0.604	0.595
	A0A0C4WPR3	29	0.298	Down	1.5717e-07	K	Ubiquinone/menaquinone biosynthesis C-methyltransferase UbiE OS=Azotobacter chroococcum NCIMB 8003 OX=1328314 GN=ubiE PE=3 SV=1	ubiE	1	3.07e-13	165.72	AQK(1)VAEVFHSVAAK	2	-2.3347	11	1.7	1.753	1.699	0.496	0.52	0.518	0.415	0.429	0.415
	A0A0C4WNX3	725	0.58	Down	0.0030443	K	Aconitate hydratase B OS=Azotobacter chroococcum NCIMB 8003 OX=1328314 GN=acnB PE=3 SV=1	acnB	1	0.00178	67.464	AAGK(1)LLDK	2	-1.2367	7	1.178	1.219	1.335	0.759		0.685		0.554	0.597
	A0A0C4WQ88	273	0.665	Down	3.6263e-05	K	2,3-bisphosphoglycerate-independent phosphoglycerate mutase OS=Azotobacter chroococcum NCIMB 8003 OX=1328314 GN=pgm-2 PE=3 SV=1	pgm-2	1	2.97e-30	179.31	AFVEK(1)DFDGFAR	2	-1.4581	14	1.231	1.207	1.242	0.803	0.845	0.799	0.875	0.824	0.844
	A0A0C4WJI2	305	0.19	Down	0.00024002	K	Glutamine synthetase OS=Azotobacter chroococcum NCIMB 8003 OX=1328314 GN=glnA PE=3 SV=1	glnA	1	1.82e-19	116.36	HGK(1)ALNGFTNPSTNSYK	2	-0.93698	18	1.314	1.47	1.447	0.245	0.292		0.146
	A0A0C4WR14	223	2.774	Up	2.1112e-06	K	GTP pyrophosphokinase, ppGpp synthetase I / Guanosine-3',5'-diphosphate-3'-pyrophosphohydrolase OS=Azotobacter chroococcum NCIMB 8003 OX=1328314 GN=Achr_12600 PE=3 SV=1	Achr_12600	1	1.87e-07	156.57	YLEPEQYK(1)QIAK	2	-1.3498	9	0.489	0.506	0.459	1.359	1.35	1.324	1.459	1.425	1.385
	A0A0C4WMJ6	87	0.38	Down	0.0030387	K	Chaperone protein HscA homolog OS=Azotobacter chroococcum NCIMB 8003 OX=1328314 GN=hscA PE=3 SV=1	hscA	1	4.97e-16	132.9	AAAAVDPLNTVLSVK(1)R	2	-1.7839	7	1.226	1.616	1.467		0.525	0.568		0.31	0.319
	A0A0C4WQ79	40	1.712	Up	0.034518	K	Pyruvate kinase OS=Azotobacter chroococcum NCIMB 8003 OX=1328314 GN=pykA-1 PE=3 SV=1	pykA-1	1	2.37e-43	191.95	LNFSHGK(1)AEEHMAR	3	-1.2023	93	0.821	0.651	0.577	1.181	1.135	1.191	1.377	1.277	1.248
	A0A0C4WWD4	309	0.634	Down	0.026276	K	Phosphomannomutase/phosphoglucomutase AlgC OS=Azotobacter chroococcum NCIMB 8003 OX=1328314 GN=algC PE=3 SV=1	algC	1	3.73e-18	158.59	NPGSEIIFDVK(1)CTR	2	0.089631	8	1.044	1.15	1.271	0.592	0.701	0.905		0.916	1.021
	A0A0C4WKL8	166	1.873	Up	2.5488e-06	K	Ribosome-recycling factor OS=Azotobacter chroococcum NCIMB 8003 OX=1328314 GN=frr PE=3 SV=1	frr	1	1.11e-06	160.98	LTDK(1)AIAEVDK	2	-0.51766	9	0.66	0.698	0.681	1.298	1.266	1.255	1.254	1.207	1.154
	A0A0C4WQM7	98	1.88	Up	0.0023412	K	Lysine--tRNA ligase OS=Azotobacter chroococcum NCIMB 8003 OX=1328314 GN=lysS PE=3 SV=1	lysS	1	0.000146	105.94	K(1)TLPAETLEAVK	2	-1.7161	7	0.61		0.701	1.211	1.179	1.307		1.231	1.237
	A0A0C4WVV1	8	0.435	Down	0.0050245	K	DNA-directed RNA polymerase subunit beta OS=Azotobacter chroococcum NCIMB 8003 OX=1328314 GN=rpoB PE=3 SV=1	rpoB	1	0.000986	79.809	AYSYTEK(1)K	2	-2.1962	9	1.463	1.447	1.476	0.565	0.653	0.689		0.404	0.449
	A0A0C4WMN7	433	0.258	Down	5.5289e-09	K	6-phosphogluconate dehydratase OS=Azotobacter chroococcum NCIMB 8003 OX=1328314 GN=edd-2 PE=3 SV=1	edd-2	1	2.49e-20	198.04	GVMK(1)VSAVAPEHQVVEAPAR	3	-0.87199	20	1.731	1.755	1.775	0.449	0.457	0.453	0.412	0.449	0.414
	A0A0C4WQM7	240	0.19	Down	0.002276	K	Lysine--tRNA ligase OS=Azotobacter chroococcum NCIMB 8003 OX=1328314 GN=lysS PE=3 SV=1	lysS	1	0.00155	77.072	IAPELYLK(1)R	2	-1.2295	5	1.678	1.656			0.291	0.341	0.149
	A0A0C4WPH6	12	0.439	Down	0.0022378	K	Tyrosine--tRNA ligase OS=Azotobacter chroococcum NCIMB 8003 OX=1328314 GN=tyrS PE=3 SV=1	tyrS	1	0.000214	90.263	SIEEQLALIK(1)R	2	-1.5938	8	1.223	1.095	1.25	0.477	0.568		0.622
	A0A0C4WS15	293	0.398	Down	0.048697	K	UDP-N-acetylglucosamine 1-carboxyvinyltransferase OS=Azotobacter chroococcum NCIMB 8003 OX=1328314 GN=murA PE=3 SV=1	murA	1	0.000509	121.8	GNRPK(1)AVSVR	2	-1.5359	7		1.76	1.645		0.82	0.535	0.55	0.698	0.535
	A0A0C4WQD3	30	0.531	Down	0.0027437	K	30S ribosomal protein S10 OS=Azotobacter chroococcum NCIMB 8003 OX=1328314 GN=rpsJ PE=3 SV=1	rpsJ	1	7.28e-86	237.27	LIDQSTQEIVETAK(1)R	2	2.9465	20	1.264	1.423	1.174	0.773	0.589	0.687	0.869	0.886	0.919
	A0A0C4WQ64	159	0.431	Down	0.000562	K	Biotin carboxylase OS=Azotobacter chroococcum NCIMB 8003 OX=1328314 GN=accC PE=4 SV=1	accC	1	4.58e-09	131.54	QVGYPVIIK(1)AAGGGGGR	2	-1.0229	10	1.42	1.728	1.406	0.615	0.722	0.628	0.685	0.519	0.518
	A0A0C4WQ64	180	1.892	Up	0.00027509	K	Biotin carboxylase OS=Azotobacter chroococcum NCIMB 8003 OX=1328314 GN=accC PE=4 SV=1	accC	1	5.65e-20	207.88	EEDLIK(1)SAR	2	0.27323	12	0.683	0.742	0.71		1.333	1.36		1.102	1.126
	A0A0C4WIE9	226	2.268	Up	1.75477e-05	K	Threonine--tRNA ligase OS=Azotobacter chroococcum NCIMB 8003 OX=1328314 GN=thrS PE=3 SV=1	thrS	1	1.94e-10	164.53	K(1)QLAAYIQR	2	-1.8731	9	0.554	0.523	0.58	1.273	1.265	1.22	1.484	1.408	1.354
	A0A0C4WTF6	197	0.581	Down	0.024343	K	50S ribosomal protein L1 OS=Azotobacter chroococcum NCIMB 8003 OX=1328314 GN=rplA PE=3 SV=1	rplA	1	3.4e-22	192.14	QNVEALLSDLK(1)R	2	-1.092	9	1.168	1.336	1.421	0.554	0.845	0.881	0.767	0.842	0.74
	A0A0C4WM90	136	0.409	Down	2.1588e-05	K	Acetolactate synthase OS=Azotobacter chroococcum NCIMB 8003 OX=1328314 GN=ilvI PE=3 SV=1	ilvI	1	1.85e-13	133.13	HSFIVK(1)HPSEIPEVLK	3	-1.3093	18	1.545	1.583	1.527	0.636	0.675	0.591	0.484	0.558	0.59
	A0A0C4WK48	31	0.409	Down	0.0066831	K	Transcription termination factor Rho OS=Azotobacter chroococcum NCIMB 8003 OX=1328314 GN=rho PE=3 SV=1	rho	1	0.000162	115.41	K(1)QDVIFSLLK	2	-0.27216	7	1.805	1.255	1.146	0.466	0.608	0.646		0.113
	A0A0C4WTN5	226	1.813	Up	0.00084403	K	Glucose-6-phosphate 1-dehydrogenase OS=Azotobacter chroococcum NCIMB 8003 OX=1328314 GN=zwf-1 PE=3 SV=1	zwf-1	1	1.15e-14	170.95	WGYFDK(1)AGQLR	2	-2.4363	9	0.801	0.703	0.669	1.304	1.229	1.406	1.037	1.143	1.105
	A0A0C4WVW6	500	1.847	Up	4.1967e-06	K	Phosphoenolpyruvate carboxykinase (ATP) OS=Azotobacter chroococcum NCIMB 8003 OX=1328314 GN=pckA PE=3 SV=1	pckA	1	2.12e-10	162.59	K(1)FDVSDAIR	2	-1.4296	9	0.626	0.629	0.596	1.151	1.156	1.112	1.403	1.446	1.445
	A0A0C4WP45	74	0.418	Down	3.9185e-06	K	D-3-phosphoglycerate dehydrogenase OS=Azotobacter chroococcum NCIMB 8003 OX=1328314 GN=serA PE=3 SV=1	serA	1	1.63e-67	244.44	TQLTEEVFDCAK(1)K	2	-2.9039	10	1.459	1.497	1.478	0.62	0.648	0.587	0.662	0.658	0.689
	A0A0C4WQ46	253	1.559	Up	1.65703e-05	K	Ribonuclease R OS=Azotobacter chroococcum NCIMB 8003 OX=1328314 GN=rnr PE=3 SV=1	rnr	1	0.000815	85.716	LK(1)PEVEEK	2	-0.27771	14	0.695	0.715	0.677	1.07	1.09	1.093	1.522		1.438
	A0A0C4WRC5	348	2.032	Up	6.3701e-05	K	Amidophosphoribosyltransferase OS=Azotobacter chroococcum NCIMB 8003 OX=1328314 GN=purF PE=3 SV=1	purF	1	6.21e-21	208.6	QK(1)LNAIDLEFR	2	0.37112	15	0.61	0.6	0.657	1.189	1.305	1.3	1.259	1.284	1.351
	A0A0C4WLP4	279	0.601	Down	0.00040371	K	2-oxoglutarate dehydrogenase E1 component OS=Azotobacter chroococcum NCIMB 8003 OX=1328314 GN=sucA PE=4 SV=1	sucA	1	1.22e-42	195.58	LNLLVNALGK(1)NPR	2	-3.3604	17	1.326	1.305	1.465	0.805	0.869	0.788	0.619	0.632	0.658
	A0A0C4WTF6	186	0.237	Down	0.00066108	K	50S ribosomal protein L1 OS=Azotobacter chroococcum NCIMB 8003 OX=1328314 GN=rplA PE=3 SV=1	rplA	1	1.11e-25	256.71	LK(1)QNVEALLSDLKR	3	-0.53627	24	1.83	1.72	2.027	0.325	0.524	0.47	0.274	0.275	0.294
	A0A0C4WLX8	230	2.162	Up	0.00046039	K	Dihydrolipoyl dehydrogenase OS=Azotobacter chroococcum NCIMB 8003 OX=1328314 GN=lpdA PE=3 SV=1	lpdA	1	0.00102	94.806	EAQK(1)ILTK	2	0.13234	9	0.719		0.705	1.518	1.457	1.642	1.396	0.003
	A0A0C4WG60	93	2.76	Up	0.0042633	K	L-threonine dehydratase OS=Azotobacter chroococcum NCIMB 8003 OX=1328314 GN=ilvA PE=3 SV=1	ilvA	1	5.76e-05	95.311	HLGIK(1)AIIVMPR	2	-2.6622	9	0.594	0.501	0.624	1.58	1.6	1.565	0.78	1.06	1.311
	A0A0C4WQK9	4	0.613	Down	0.000184502	K	50S ribosomal protein L19 OS=Azotobacter chroococcum NCIMB 8003 OX=1328314 GN=rplS PE=3 SV=1	rplS	1	2.38e-86	261.63	TNK(1)IIQQLEAEQMNK	2	25.342	21	1.324	1.172	1.239	0.776	0.748	0.767	0.832	0.851	0.926
	A0A0C4WMT7	32	1.846	Up	4.2281e-05	K	GTP cyclohydrolase 1 OS=Azotobacter chroococcum NCIMB 8003 OX=1328314 GN=folE PE=3 SV=1	folE	1	0.000106	94.806	AAK(1)AMQYLCR	2	-2.1075	18	0.641	0.617	0.685	1.212	1.172	1.203	1.381	1.357	1.253
	A0A0C4WS16	143	0.375	Down	2.0861e-05	K	ATP synthase subunit beta OS=Azotobacter chroococcum NCIMB 8003 OX=1328314 GN=atpD PE=3 SV=1	atpD	1	0.000651	79.311	GGK(1)VGLFGGAGVGK	2	-1.0624	9	1.897		1.903	0.694	0.734	0.71	0.485	0.511	0.487
	A0A0C4WQF9	16	0.393	Down	0.0039408	K	50S ribosomal protein L24 OS=Azotobacter chroococcum NCIMB 8003 OX=1328314 GN=rplX PE=3 SV=1	rplX	1	8.17e-42	220.81	RDDEIIVIAGK(1)DK	2	-2.5361	9	1.572	1.543	1.553	0.595	0.559	0.682	0.546	0.452	0.679
	A0A0C4WQB5	63	0.177	Down	1.4316e-06	K	50S ribosomal protein L15 OS=Azotobacter chroococcum NCIMB 8003 OX=1328314 GN=rplO PE=3 SV=1	rplO	1	7.43e-09	144.47	RLPK(1)FGFTSLK	2	-2.0715	15	1.689	1.625	1.503	0.269	0.298	0.287		0.609	0.655
	A0A0C4WLP4	206	0.437	Down	1.82068e-05	K	2-oxoglutarate dehydrogenase E1 component OS=Azotobacter chroococcum NCIMB 8003 OX=1328314 GN=sucA PE=4 SV=1	sucA	1	1.37e-07	154.81	EVK(1)SHLLER	2	-1.4227	9	1.473	1.641	1.598	0.68	0.681	0.699	0.46	0.463	0.473
	A0A0C4WHT3	219	0.5	Down	3.8603e-05	K	Succinate dehydrogenase iron-sulfur subunit OS=Azotobacter chroococcum NCIMB 8003 OX=1328314 GN=sdhB PE=4 SV=1	sdhB	1	1.76e-38	209.7	GIMNCVYVCPK(1)GLNPTK	2	8.5815	23	1.566	1.451	1.583	0.734	0.781	0.784	0.414	0.441	0.457
	A0A0C4WM75	86	3.009	Up	0.030285	K	Serine--tRNA ligase OS=Azotobacter chroococcum NCIMB 8003 OX=1328314 GN=serS PE=3 SV=1	serS	1	0.000368	98.009	MGSDLEAGK(1)R	2	-0.88255	10		0.391	0.527	1.205		1.557		1.472	1.406
	A0A0C4WK48	128	1.955	Up	0.00027742	K	Transcription termination factor Rho OS=Azotobacter chroococcum NCIMB 8003 OX=1328314 GN=rho PE=3 SV=1	rho	1	4.32e-70	209.43	VDSINFDRPENAK(1)NK	3	-3.3877	29	0.599	0.626	0.697	1.218	1.336	1.203	1.259	1.282	1.312
	A0A0C4WTF3	18	0.394	Down	1.0017e-06	K	30S ribosomal protein S12 OS=Azotobacter chroococcum NCIMB 8003 OX=1328314 GN=rpsL PE=3 SV=1	rpsL	1	5.06e-40	169.57	LVDK(1)SDVPALQNCPQR	3	0.10868	10	1.454	1.475	1.388	0.56	0.581	0.558	0.755	0.801	0.782
	A0A0C4WLU4	108	0.276	Down	0.037682	K	Glycerol-3-phosphate dehydrogenase [NAD(P)+] OS=Azotobacter chroococcum NCIMB 8003 OX=1328314 GN=gpsA PE=3 SV=1	gpsA	1	7.29e-10	106.11	MLVSTTK(1)GIEAQSFK	2	1.9638	9	2.262		1.438		0.454	0.569	0.443	0.552	0.55
	A0A0C4WMJ7	290	1.51	Up	0.000103292	K	Glycine cleavage system T protein OS=Azotobacter chroococcum NCIMB 8003 OX=1328314 GN=gcvT3 PE=3 SV=1	gcvT3	1	4.58e-43	197.3	IFAQQQEGVASK(1)R	2	-1.4556	9	0.804	0.863	0.871	1.296	1.281	1.255	0.987	0.939	0.93
	A0A0C4WIB6	48	0.268	Down	0.000142798	K	Trigger factor OS=Azotobacter chroococcum NCIMB 8003 OX=1328314 GN=tig PE=3 SV=1	tig	1	0.000325	99.589	VPGFRPGK(1)VPMSVIR	3	-2.0995	8	1.175	1.21	1.095		0.326	0.295
	A0A0C4WPD0	210	1.695	Up	0.00173904	K	Probable cytosol aminopeptidase OS=Azotobacter chroococcum NCIMB 8003 OX=1328314 GN=pepA PE=3 SV=1	pepA	1	0.00301	62.969	ALAK(1)AHGALK	2	-0.2919	7	0.69	0.767	0.777	1.247		1.277	1.212	1.112
	A0A0C4WQP1	22	0.646	Down	0.003341	K	50S ribosomal protein L20 OS=Azotobacter chroococcum NCIMB 8003 OX=1328314 GN=rplT PE=3 SV=1	rplT	1	0.00043	67.903	LAK(1)GYYGAR	2	0.073412	8	1.066	1.166	1.214	0.73		0.753	0.994	0.928	0.794
	A0A0C4WLX8	111	0.288	Down	0.0073989	K	Dihydrolipoyl dehydrogenase OS=Azotobacter chroococcum NCIMB 8003 OX=1328314 GN=lpdA PE=3 SV=1	lpdA	1	1.02e-18	166.59	NLTGGVASLIK(1)ANGVTLFEGHGK	3	-1.2468	10	1.159	1.484	1.806	0.373		0.48	0.395	0.663	0.803
	A0A0C4WTF3	43	0.251	Down	0.00022142	K	30S ribosomal protein S12 OS=Azotobacter chroococcum NCIMB 8003 OX=1328314 GN=rpsL PE=3 SV=1	rpsL	0.984002	4.87e-06	108.2	VYTTTPK(0.984)K(0.016)PNSALR	2	-0.47297	10	1.286	1.348	1.365		0.307	0.361	0.738		0.789
	A0A0C4WPC4	23	0.372	Down	0.021918	K	Nucleotidyltransferase family protein OS=Azotobacter chroococcum NCIMB 8003 OX=1328314 GN=Achr_4870 PE=4 SV=1	Achr_4870	1	0.000926	69.276	LRPLTLHTPK(1)PLVR	3	-0.41976	9	1.277	1.222	2.072	0.575		0.558	0.404	0.444	0.557
	A0A0C4WVU8	125	0.188	Down	0.00087987	K	50S ribosomal protein L2 OS=Azotobacter chroococcum NCIMB 8003 OX=1328314 GN=rplB PE=3 SV=1	rplB	1	1.05e-23	149.62	GVAAGDQLISGVNAPIK(1)AGNTLPLR	3	-1.2098	8	1.646	1.26	1.23		0.268	0.25			0.273
	A0A0C4WM16	70	1.843	Up	4.1995e-06	K	Sulfurtransferase OS=Azotobacter chroococcum NCIMB 8003 OX=1328314 GN=Achr_19590 PE=3 SV=1	Achr_19590	1	0.00135	77.072	PLIK(1)YVALK	2	-1.6933	8	0.63	0.632	0.623	1.146	1.17		1.446	1.34	1.405
	A0A0C4WJU3	18	0.211	Down	0.000120617	K	50S ribosomal protein L23 OS=Azotobacter chroococcum NCIMB 8003 OX=1328314 GN=rplW PE=3 SV=1	rplW	1	1.09e-19	198.1	VLLGPHISEK(1)ATVLAESK	3	-0.45599	8	1.457	1.37	1.25	0.292	0.281		0.328
	A0A0C4WIK2	271	0.367	Down	0.000122681	K	30S ribosomal protein S1 OS=Azotobacter chroococcum NCIMB 8003 OX=1328314 GN=rpsA PE=3 SV=1	rpsA	1	1.6e-17	160.62	QLGEDPWVAIK(1)AR	2	-2.4832	9	1.569	1.649	1.638	0.527	0.593	0.664	0.42	0.531	0.501
	A0A0C4WJB1	152	2.407	Up	1.55802e-05	K	4-aminobutyrate transaminase OS=Azotobacter chroococcum NCIMB 8003 OX=1328314 GN=gabT PE=3 SV=1	gabT	1	5.73e-15	154.81	TLMTLALTGK(1)K	2	-0.58752	26	0.509	0.498	0.55	1.279	1.228	1.24	1.545	1.374	1.49
	A0A0C4WQ79	174	0.622	Down	0.00114055	K	Pyruvate kinase OS=Azotobacter chroococcum NCIMB 8003 OX=1328314 GN=pykA-1 PE=3 SV=1	pykA-1	1	1.89e-63	216.01	QGGGLSASALTEK(1)DCEDIK	2	0.039036	10	1.178	1.24	1.35	0.743	0.754	0.846	0.725	0.863	0.929
	A0A0C4WLQ6	1847	0.49	Down	7.0691e-07	K	Type I fatty acid synthase ArsA OS=Azotobacter chroococcum NCIMB 8003 OX=1328314 GN=arsA PE=4 SV=1	arsA	1	3.68e-05	110.48	LAVAAAAPAAPAAK(1)SAAPAGVASTEAFK	3	-0.71522	8	1.424	1.411	1.355	0.689	0.684	0.68	0.529	0.478
	A0A0C4WRV2	389	2.636	Up	0.0089845	K	ATP synthase subunit alpha OS=Azotobacter chroococcum NCIMB 8003 OX=1328314 GN=atpA PE=3 SV=1	atpA	1	0.00176	108.92	K(1)LSGGIR	2	1.7933	18	0.712	0.448	0.599	1.977	1.49	1.17	0.975	1.098	1.131
	A0A0C4WGV7	26	0.556	Down	0.0079951	K	Uracil phosphoribosyltransferase OS=Azotobacter chroococcum NCIMB 8003 OX=1328314 GN=upp PE=3 SV=1	upp	1	0.00213	60.892	RADISTK(1)SFR	2	-3.1859	10	1.221	1.357	1.392		0.812	0.659	0.647	0.726	0.541
	A0A0C4WQF5	82	0.653	Down	2.2891e-05	K	50S ribosomal protein L18 OS=Azotobacter chroococcum NCIMB 8003 OX=1328314 GN=rplR PE=3 SV=1	rplR	1	2.28e-12	157.74	AK(1)AAGVTQVAFDR	2	-1.9548	9	1.163	1.095	1.145	0.73	0.745	0.747	1.074	1.037	1.069
	A0A0C4WKU8	25	0.344	Down	0.0124415	K	Aspartokinase OS=Azotobacter chroococcum NCIMB 8003 OX=1328314 GN=lysC PE=3 SV=1	lysC	1	9.59e-05	140.05	IEQVAEK(1)VQK	2	-21.113	9	0.874	1.135	1.814	0.464	0.5	0.353
	A0A0C4WIK2	532	0.333	Down	0.00021813	K	30S ribosomal protein S1 OS=Azotobacter chroococcum NCIMB 8003 OX=1328314 GN=rpsA PE=3 SV=1	rpsA	1	1.23e-11	149.58	DVDDEKDAIK(1)ELR	2	-0.27838	17	1.634	1.557	1.55	0.524	0.604	0.45	0.557	0.628	0.638
	A0A0C4WJR6	700	0.593	Down	0.00076134	K	Translation initiation factor IF-2 OS=Azotobacter chroococcum NCIMB 8003 OX=1328314 GN=infB PE=3 SV=1	infB	1	0.00198	64.906	K(1)IVEQEGLDLR	2	-3.4373	7	1.193	1.274	1.212		0.753	0.701	0.623		0.58
	A0A0C4WQD8	681	0.532	Down	0.0075978	K	DNA-directed RNA polymerase subunit beta' OS=Azotobacter chroococcum NCIMB 8003 OX=1328314 GN=rpoC PE=3 SV=1	rpoC	1	0.000726	74.424	YNK(1)VIDLWSK	2	-8.2085	10	1.413	1.224	1.514	0.681	0.79		0.467	0.584	0.598
	A0A0C4WKD6	127	0.43	Down	4.9205e-06	K	Elongation factor Ts OS=Azotobacter chroococcum NCIMB 8003 OX=1328314 GN=tsf PE=3 SV=1	tsf	1	3.17e-43	212.93	EALVAK(1)CGENVNIR	2	-1.6141	9	1.5	1.555	1.505	0.633	0.638	0.691	0.558	0.589	0.569
	A0A0C4WRG6	40	0.373	Down	0.0006832	K	Adenosylhomocysteinase OS=Azotobacter chroococcum NCIMB 8003 OX=1328314 GN=ahcY PE=3 SV=1	ahcY	1	0.000178	83.623	K(1)YAAEQPLK	2	-0.067646	9	1.463	1.433	1.64	0.636	0.463	0.591	0.693	0.689	0.649
	A0A0C4WQD7	252	2.034	Up	1.59452e-05	K	Inositol-1-monophosphatase OS=Azotobacter chroococcum NCIMB 8003 OX=1328314 GN=suhB PE=3 SV=1	suhB	1	3.64e-22	195.4	GHVVAGNTK(1)CFK	2	-2.1529	10	0.642	0.69	0.691	1.379	1.342	1.393	1.179	1.085	1.077
	A0A0C4WN07	271	2.483	Up	0.00023593	K	Acetate kinase OS=Azotobacter chroococcum NCIMB 8003 OX=1328314 GN=ackA PE=3 SV=1	ackA	1	8.62e-05	84.266	TLNHDSGLK(1)GLSGLSNDMR	3	1.5747	10	0.596	0.583	0.635	1.446	1.557		1.183	1.087	1.329
	A0A0C4WGV7	14	0.302	Down	0.0138174	K	Uracil phosphoribosyltransferase OS=Azotobacter chroococcum NCIMB 8003 OX=1328314 GN=upp PE=3 SV=1	upp	1	0.00388	92.319	HK(1)LGLMR	2	-0.098127	5	1.408	1.585			0.51	0.393	0.397
	A0A0C4WUW7	113	0.156	Down	0.032175	K	D-alanine--D-alanine ligase OS=Azotobacter chroococcum NCIMB 8003 OX=1328314 GN=ddl PE=3 SV=1	ddl	1	1.25e-05	104.49	TK(1)QVWQSLGLPTPR	2	-1.2417	7	0.817	1.812	2.078	0.146		0.344		0.492	0.208
	A0A0C4WKR6	266	1.974	Up	3.2627e-06	K	Pyruvate kinase OS=Azotobacter chroococcum NCIMB 8003 OX=1328314 GN=Achr_11860 PE=3 SV=1	Achr_11860	1	0.00192	84.699	K(1)IILHAR	2	0.38006	11	0.604	0.622	0.648	1.242	1.245	1.213	1.43	1.275	1.277
	A0A0C4WP45	256	0.613	Down	0.00063825	K	D-3-phosphoglycerate dehydrogenase OS=Azotobacter chroococcum NCIMB 8003 OX=1328314 GN=serA PE=3 SV=1	serA	1	1.32e-55	179.9	DK(1)HLNGAAIDVFPVEPR	2	-0.17214	64	1.324	1.295	1.397	0.76	0.889	0.814	0.721	0.667	0.633
	A0A0C4WJT8	35	0.528	Down	0.0053786	K	50S ribosomal protein L16 OS=Azotobacter chroococcum NCIMB 8003 OX=1328314 GN=rplP PE=3 SV=1	rplP	1	4.43e-14	177.47	VSFGEFALK(1)SVSR	2	-2.1454	9	1.233	1.415	1.447	0.609	0.681	0.874	0.7	0.782	0.732
	A0A0C4WLX8	329	0.346	Down	3.2584e-06	K	Dihydrolipoyl dehydrogenase OS=Azotobacter chroococcum NCIMB 8003 OX=1328314 GN=lpdA PE=3 SV=1	lpdA	1	1.03e-19	151.08	GAMLAHK(1)ASEEGVMVAER	3	-0.90166	19	1.709	1.66	1.539	0.556	0.56	0.582	0.482	0.515	0.456
	A0A0C4WM90	166	2.018	Up	0.00025741	K	Acetolactate synthase OS=Azotobacter chroococcum NCIMB 8003 OX=1328314 GN=ilvI PE=3 SV=1	ilvI	1	1.96e-26	172.09	PGPVVVDIPK(1)DMGDPTQK	2	3.9591	29	0.638	0.617	0.645	1.319	1.143	1.372	1.263	1.29	1.257
	A0A0C4WPD0	147	0.537	Down	7.6178e-05	K	Probable cytosol aminopeptidase OS=Azotobacter chroococcum NCIMB 8003 OX=1328314 GN=pepA PE=3 SV=1	pepA	1	0.00054	90.142	SEK(1)ATAPTLK	2	-1.256	9	1.359	1.453	1.504	0.803	0.769	0.745	0.594	0.569	0.564
	A0A0C4WLP4	258	0.524	Down	0.00032278	K	2-oxoglutarate dehydrogenase E1 component OS=Azotobacter chroococcum NCIMB 8003 OX=1328314 GN=sucA PE=4 SV=1	sucA	1	2.19e-40	181.44	SGSYGTK(1)EVVIGMAHR	2	-1.756	27	1.455	1.301	1.267	0.653	0.718	0.737	0.615	0.576
	A0A0C4WGN6	585	0.477	Down	0.0135824	K	Phosphomethylpyrimidine synthase OS=Azotobacter chroococcum NCIMB 8003 OX=1328314 GN=thiC PE=3 SV=1	thiC	1	6.89e-05	90.306	FCSMK(1)ITQEVR	2	3.8938	5	1.259	1.074			0.537	0.576
	A0A0C4WMU1	98	0.481	Down	1.5131e-06	K	ATP-dependent Clp protease ATP-binding subunit ClpX OS=Azotobacter chroococcum NCIMB 8003 OX=1328314 GN=clpX2 PE=3 SV=1	clpX2	1	4.03e-30	180.34	VLAVAVYNHYK(1)R	2	-2.7368	9	1.473	1.42	1.489	0.704	0.717	0.685	0.646	0.592	0.598
	A0A0C4WR97	19	1.694	Up	0.00029623	K	Glutathione synthetase OS=Azotobacter chroococcum NCIMB 8003 OX=1328314 GN=gshB PE=3 SV=1	gshB	1	3.77e-13	165.72	K(1)DSSLAMLQSAQAR	2	-0.34988	9	0.772	0.711	0.824	1.284	1.337	1.286	1.003		0.96
	A0A0C4WQD8	964	0.51	Down	0.00133646	K	DNA-directed RNA polymerase subunit beta' OS=Azotobacter chroococcum NCIMB 8003 OX=1328314 GN=rpoC PE=3 SV=1	rpoC	1	0.000456	92.732	LHNLK(1)HVER	3	1.2371	11	1.141	1.319	1.43	0.721	0.661	0.602			0.367
	A0A0C4WPR7	131	1.796	Up	0.0055153	K	Arginine--tRNA ligase OS=Azotobacter chroococcum NCIMB 8003 OX=1328314 GN=argS PE=3 SV=1	argS	1	4.73e-20	135.5	VVVDLSSPNLAK(1)EMHVGHLR	3	-1.8733	26	0.64	0.708	0.902	1.437	1.254	1.351	1.07	0.923	1.095
	A0A0C4WLQ6	2284	4.589	Up	2.3262e-06	K	Type I fatty acid synthase ArsA OS=Azotobacter chroococcum NCIMB 8003 OX=1328314 GN=arsA PE=4 SV=1	arsA	1	0.000398	98.009	VK(1)PAEVDR	2	-0.78765	9	0.393	0.362	0.417	1.808	1.843	1.727	1.164	1.072	1.097
	A0A0C4WPQ6	65	2.615	Up	2.3322e-05	K	D-erythro-7,8-dihydroneopterin triphosphate 2'-epimerase OS=Azotobacter chroococcum NCIMB 8003 OX=1328314 GN=folX PE=4 SV=1	folX	1	0.00107	93.561	TLTK(1)AIIR	2	-0.58747	10	0.473	0.54	0.532	1.386	1.324	1.33	1.417	1.371	1.343
	A0A0C4WQE2	97	0.434	Down	2.9125e-06	K	50S ribosomal protein L11 OS=Azotobacter chroococcum NCIMB 8003 OX=1328314 GN=rplK PE=3 SV=1	rplK	1	2.57e-28	199.4	PNTQK(1)VGTVNR	2	-4.3974	16	1.452	1.532	1.545	0.671	0.633	0.662	0.645	0.512	0.606
	A0A0C4WGQ1	95	0.405	Down	0.00084252	K	Carbamoyl-phosphate synthase small chain OS=Azotobacter chroococcum NCIMB 8003 OX=1328314 GN=carA PE=3 SV=1	carA	1	9.82e-10	170.95	NK(1)QSLPDYLR	2	-2.479	8	1.536	1.49	1.361	0.555		0.629	0.465	0.559	0.569
	A0A0C4WN79	251	1.523	Up	0.0066369	K	DNA ligase OS=Azotobacter chroococcum NCIMB 8003 OX=1328314 GN=ligA PE=3 SV=1	ligA	1	1.81e-06	74.62	VEGSGLPETHAGVLEALK(1)R	3	-1.9691	7	0.678	0.822	0.85	1.265	1.216	1.099	1.071
	A0A0C4WQF5	72	0.503	Down	1.7915e-05	K	50S ribosomal protein L18 OS=Azotobacter chroococcum NCIMB 8003 OX=1328314 GN=rplR PE=3 SV=1	rplR	1	1.02e-05	137.84	K(1)VGQLVAER	2	-1.7817	9	1.213	1.307	1.312	0.653	0.644	0.629	0.966	0.942	0.939
	A0A0C4WMU1	105	0.489	Down	2.3923e-05	K	ATP-dependent Clp protease ATP-binding subunit ClpX OS=Azotobacter chroococcum NCIMB 8003 OX=1328314 GN=clpX2 PE=3 SV=1	clpX2	0.998494	0.000189	139.78	DK(0.998)K(0.002)DDVELGK	2	-1.6125	13	1.41	1.439	1.457	0.667	0.693	0.744	0.872	0.539	0.547
	A0A0C4WKN7	403	0.434	Down	0.0033374	K	Aspartate--tRNA(Asp/Asn) ligase OS=Azotobacter chroococcum NCIMB 8003 OX=1328314 GN=aspS PE=3 SV=1	aspS	1	2.03e-07	118.91	AK(1)IVSEALGALR	2	0.085693	6	1.035	1.239	1.306	0.494	0.541				0.62
	A0A0C4WK48	105	2.237	Up	0.00026119	K	Transcription termination factor Rho OS=Azotobacter chroococcum NCIMB 8003 OX=1328314 GN=rho PE=3 SV=1	rho	1	0.00224	85.716	PPK(1)EGER	2	1.3712	13	0.594	0.635	0.658		1.39	1.424	1.275		1.231
	A0A0C4WQN3	164	1.935	Up	3.1086e-06	K	Phosphate acetyltransferase OS=Azotobacter chroococcum NCIMB 8003 OX=1328314 GN=pta-1 PE=3 SV=1	pta-1	1	3.97e-05	138.26	NPK(1)ILGAIINK	2	-1.1726	9	0.646	0.686	0.669	1.312	1.299	1.261	1.224	1.178	1.216
	A0A0C4WM66	19	0.425	Down	8.1816e-05	K	Transcription elongation factor GreA OS=Azotobacter chroococcum NCIMB 8003 OX=1328314 GN=greA PE=3 SV=1	greA	1	0.000115	83.358	ALEEELK(1)HLK	2	-1.4378	9	1.385	1.582	1.642	0.641	0.654	0.662	0.572	0.568	0.518
	A0A0C4WLY6	288	2.021	Up	2.271e-05	K	NADH-quinone oxidoreductase OS=Azotobacter chroococcum NCIMB 8003 OX=1328314 GN=nuoG PE=3 SV=1	nuoG	1	0.000515	88.181	QPLLGSDK(1)K	2	-0.09344	9	0.629	0.686	0.677	1.364	1.366	1.296	1.23	1.142	1.102
	A0A0C4WQV2	11	1.786	Up	0.000117027	K	Porphobilinogen deaminase OS=Azotobacter chroococcum NCIMB 8003 OX=1328314 GN=hemC PE=3 SV=1	hemC	1	1.37e-42	240.94	K(1)SALALWQAEHVK	2	-1.0879	17	0.776	0.693	0.712	1.291	1.262	1.343	1.084	1.194	1.04
	A0A0C4WPE4	902	1.504	Up	0.027423	K	Valine--tRNA ligase OS=Azotobacter chroococcum NCIMB 8003 OX=1328314 GN=valS PE=3 SV=1	valS	1	2.28e-05	108.24	VGGK(1)LGNASFVDK	2	-1.8049	7		0.833	0.832	1.23	1.274		1.158	1.037	1.007
	A0A0C4WJZ2	2	1.899	Up	0.0040216	K	Probable alpha-L-glutamate ligase OS=Azotobacter chroococcum NCIMB 8003 OX=1328314 GN=rimK PE=3 SV=1	rimK	1	0.000117	113.7	MK(1)IAVLSR	2	-1.064	11	0.805	0.642	0.58	1.368	1.16	1.321	1.029	1.355	1.207
	A0A0C4WJT8	133	0.458	Down	1.50557e-05	K	50S ribosomal protein L16 OS=Azotobacter chroococcum NCIMB 8003 OX=1328314 GN=rplP PE=3 SV=1	rplP	1	5.84e-21	194.22	LPLATTFVK(1)R	2	-1.7831	9	1.433	1.435	1.362	0.646	0.67	0.62	0.745	0.729	0.757
	A0A0C4WQ10	38	0.59	Down	0.00116451	K	30S ribosomal protein S18 OS=Azotobacter chroococcum NCIMB 8003 OX=1328314 GN=rpsR PE=3 SV=1	rpsR	1	8.19e-55	212.27	AYISETGK(1)IVPSR	2	-1.6504	9	1.312	1.36	1.396	0.802	0.8	0.798	0.685	0.684	0.642
	A0A0C4WLX8	66	0.356	Down	4.2752e-06	K	Dihydrolipoyl dehydrogenase OS=Azotobacter chroococcum NCIMB 8003 OX=1328314 GN=lpdA PE=3 SV=1	lpdA	1	5.61e-09	102.57	ALLDSSYK(1)FHEAHESFK	3	0.58966	12	1.659	1.615	1.558	0.543	0.604	0.575	0.519	0.533	0.491
	A0A0C4WTF0	201	0.322	Down	0.00103883	K	50S ribosomal protein L3 OS=Azotobacter chroococcum NCIMB 8003 OX=1328314 GN=rplC PE=3 SV=1	rplC	1	5.1e-32	205.45	NLLLVK(1)GAVPGATGGDVIVRPAAK	3	-1.3039	9	1.439	1.509	1.905	0.421	0.563	0.577	0.484	0.578	0.635
	A0A0C4WIK2	459	0.435	Down	0.00044175	K	30S ribosomal protein S1 OS=Azotobacter chroococcum NCIMB 8003 OX=1328314 GN=rpsA PE=3 SV=1	rpsA	1	0.000317	92.732	GTVK(1)EVDAK	2	-1.1942	8	1.277	1.468	1.558	0.684	0.613	0.573	0.524		0.514
	A0A0C4WLH2	196	1.528	Up	5.7461e-05	K	Bis(5'-nucleosyl)-tetraphosphatase, symmetrical OS=Azotobacter chroococcum NCIMB 8003 OX=1328314 GN=apaH PE=3 SV=1	apaH	1	6.15e-06	115.04	FCSPDGTLDLK(1)SK	2	-2.5445	9	0.757	0.716	0.704	1.126	1.107	1.094	1.262	1.314	1.322
	A0A0C4WQA5	7	0.314	Down	0.0059812	K	Single-stranded DNA-binding protein OS=Azotobacter chroococcum NCIMB 8003 OX=1328314 GN=Achr_34770 PE=3 SV=1	Achr_34770	1	1.02e-38	158.02	GVNK(1)VILIGNVGGDPETR	2	0.24185	9	1.714	1.646	1.657	0.441	0.6	0.534	0.414	0.478	0.522
	A0A0C4WJL3	84	0.457	Down	0.0014604	K	ATP-dependent protease ATPase subunit HslU OS=Azotobacter chroococcum NCIMB 8003 OX=1328314 GN=hslU PE=3 SV=1	hslU	1	3.6e-18	183.08	VEATK(1)FTEVGYVGR	2	-1.6453	8	1.321	1.631	1.36	0.631	0.584	0.755	0.402	0.512
	A0A0C4WGC4	324	0.37	Down	0.0061793	K	PrkA family serine protein kinase OS=Azotobacter chroococcum NCIMB 8003 OX=1328314 GN=Achr_4780 PE=4 SV=1	Achr_4780	1	1.89e-06	146.27	IYIVK(1)VPYCLR	2	-1.5539	15	1.15	1.489	1.913	0.452	0.561	0.673	0.69	0.674	0.669
	A0A0C4WP45	141	0.648	Down	0.00158062	K	D-3-phosphoglycerate dehydrogenase OS=Azotobacter chroococcum NCIMB 8003 OX=1328314 GN=serA PE=3 SV=1	serA	1	2.71e-55	256.93	GGWLK(1)SASHSYEIR	2	-1.0316	40	1.427	1.251	1.234	0.813	0.822	0.901	0.689	0.761	0.642
	A0A0C4WQD9	13	3.223	Up	0.00140329	K	Citrate synthase OS=Azotobacter chroococcum NCIMB 8003 OX=1328314 GN=prpC PE=3 SV=1	prpC	1	4.26e-47	203.8	SATAETTTVGFK(1)PK	2	-1.0649	14	0.444	0.517	0.48	1.555	1.546	1.543	1.249	1.212	1.214
	A0A0C4WJZ7	50	1.952	Up	4.2059e-06	K	RNA-binding protein, YhbY family OS=Azotobacter chroococcum NCIMB 8003 OX=1328314 GN=Achr_7730 PE=4 SV=1	Achr_7730	1	5.21e-05	125.17	VK(1)INLAERDDR	2	-1.1986	25	0.66	0.69	0.709	1.335	1.32	1.365	1.163	1.121	1.097
	A0A0C4WJT4	64	0.63	Down	4.6162e-06	K	50S ribosomal protein L5 OS=Azotobacter chroococcum NCIMB 8003 OX=1328314 GN=rplE PE=3 SV=1	rplE	1	9.29e-11	159.12	ITGQK(1)PIVTYAR	2	-1.8604	8	1.202	1.22	1.21	0.769	0.74	0.78	0.758		0.851
	A0A0C4WJT4	33	0.246	Down	0.0038814	K	50S ribosomal protein L5 OS=Azotobacter chroococcum NCIMB 8003 OX=1328314 GN=rplE PE=3 SV=1	rplE	1	9.67e-09	113.48	VTK(1)ITLNMGLGEAIGDK	2	0.20119	10		1.812	1.779		0.403	0.48	0.615	0.61	0.773
	A0A0C4WLQ0	115	0.527	Down	0.0049235	K	Oxidoreductase aldo/keto reductase family OS=Azotobacter chroococcum NCIMB 8003 OX=1328314 GN=Achr_f300 PE=4 SV=1	Achr_f300	1	1.48e-05	101.48	K(1)YLISSLDQSLR	2	-1.379	6	1.124	1.032	1.303	0.627	0.691	0.506
	A0A0C4WLY6	490	0.647	Down	0.0092412	K	NADH-quinone oxidoreductase OS=Azotobacter chroococcum NCIMB 8003 OX=1328314 GN=nuoG PE=3 SV=1	nuoG	1	1.12e-15	149.57	IADALLAAK(1)RPLLVSGTSLGSR	3	-0.53243	17	1.3	1.538	1.469		0.969	0.89	0.295	0.347	0.378
	A0A0C4WKB1	2	0.232	Down	0.00169702	K	Glucokinase OS=Azotobacter chroococcum NCIMB 8003 OX=1328314 GN=glk PE=3 SV=1	glk	1	0.000698	66.619	MK(1)LALVGDIGGTNAR	2	-6.8088	12	1.531	1.305	1.121	0.278		0.334		0.455
	A0A0C4WGC4	546	1.714	Up	5.7005e-05	K	PrkA family serine protein kinase OS=Azotobacter chroococcum NCIMB 8003 OX=1328314 GN=Achr_4780 PE=4 SV=1	Achr_4780	1	4.45e-13	156.02	IEKPAGISNPK(1)DFR	3	-3.9029	18	0.655	0.699	0.716	1.214	1.165	1.169	1.215	1.365	1.26
	A0A0C4WGQ7	566	0.437	Down	0.00023556	K	Polyribonucleotide nucleotidyltransferase OS=Azotobacter chroococcum NCIMB 8003 OX=1328314 GN=pnp PE=3 SV=1	pnp	1	0.0027	87.251	IDQDK(1)IR	2	0.7021	7	1.305	1.363	1.288	0.601	0.551		0.561		0.546
	A0A0C4WKL8	162	1.648	Up	0.0011157	K	Ribosome-recycling factor OS=Azotobacter chroococcum NCIMB 8003 OX=1328314 GN=frr PE=3 SV=1	frr	1	3.13e-15	168.05	RAADEVQK(1)LTDK	2	-1.8927	18	0.676	0.817	0.734	1.243	1.262	1.166	1.215	1.143	1.126
	A0A0C4WQE2	72	0.262	Down	0.0035961	K	50S ribosomal protein L11 OS=Azotobacter chroococcum NCIMB 8003 OX=1328314 GN=rplK PE=3 SV=1	rplK	1	2.2e-61	219.16	SFTFETK(1)STPASVLLK	2	-0.39284	8	1.308	1.856	1.879		0.416	0.465	0.219	0.312	0.401
	A0A0C4WR14	97	2.697	Up	0.000141667	K	GTP pyrophosphokinase, ppGpp synthetase I / Guanosine-3',5'-diphosphate-3'-pyrophosphohydrolase OS=Azotobacter chroococcum NCIMB 8003 OX=1328314 GN=Achr_12600 PE=3 SV=1	Achr_12600	1	5.28e-29	207.88	QK(1)QIALDEVQR	2	-1.4634	9	0.411	0.451	0.518	1.287	1.235	1.2	1.652	1.584	1.466
	A0A0C4WGC4	535	0.444	Down	6.4925e-05	K	PrkA family serine protein kinase OS=Azotobacter chroococcum NCIMB 8003 OX=1328314 GN=Achr_4780 PE=4 SV=1	Achr_4780	0.99931	8.81e-14	85.742	VALNEELEK(0.999)IEK(0.001)PAGISNPK	3	-0.85506	8	1.345	1.521	1.335	0.596	0.631	0.64	0.57		0.614
	A0A0C4WKL8	144	1.65	Up	0.006844	K	Ribosome-recycling factor OS=Azotobacter chroococcum NCIMB 8003 OX=1328314 GN=frr PE=3 SV=1	frr	0.999987	2.07e-17	150.85	DLVK(1)EKEISEDDER	2	-0.36626	15	0.895	0.816	0.75	1.567	1.312	1.182	1.164	0.86	0.716
	A0A0C4WRC5	325	2.554	Up	1.75296e-05	K	Amidophosphoribosyltransferase OS=Azotobacter chroococcum NCIMB 8003 OX=1328314 GN=purF PE=3 SV=1	purF	1	0.00226	72.355	EGFVK(1)NR	2	-0.21477	9	0.497	0.554	0.544	1.381	1.379	1.313	1.443	1.275	1.308
	A0A0C4WUC0	15	1.66	Up	0.0003028	K	ATP synthase gamma chain OS=Azotobacter chroococcum NCIMB 8003 OX=1328314 GN=atpG PE=3 SV=1	atpG	1	1.66e-07	133.68	IASIK(1)STQK	2	-0.49324	9	0.762	0.801	0.818	1.368	1.365	1.22	1.084	0.941	0.943
	A0A0C4WMV5	580	0.418	Down	0.0195018	K	Phosphoenolpyruvate synthase OS=Azotobacter chroococcum NCIMB 8003 OX=1328314 GN=ppsA PE=3 SV=1	ppsA	1	4.2e-21	121.86	MSDFK(1)SNEYANLIGGK	2	0.74709	8	1.497		1.295		0.525	0.642		0.45
	A0A0C4WJL2	100	2.026	Up	4.8312e-08	K	Oligoribonuclease OS=Azotobacter chroococcum NCIMB 8003 OX=1328314 GN=orn PE=3 SV=1	orn	1	6.75e-25	154.09	GK(1)SPMCGNSICQDRR	3	-0.15513	25	0.661	0.664	0.672	1.362	1.333	1.35	1.171	1.146	1.131
	A0A0C4WGZ2	11	0.436	Down	4.4807e-06	K	Nucleoside diphosphate kinase OS=Azotobacter chroococcum NCIMB 8003 OX=1328314 GN=ndk PE=3 SV=1	ndk	1	1.08e-08	171.34	TLSIIK(1)PDAVAK	2	-2.1075	16	1.511	1.59	1.569	0.648	0.706	0.68	0.5	0.479	0.5
	A0A0C4WG24	339	0.391	Down	0.023819	K	Succinate-semialdehyde dehydrogenase I OS=Azotobacter chroococcum NCIMB 8003 OX=1328314 GN=gabD PE=3 SV=1	gabD	1	4.97e-13	116.36	AVAK(1)VEEHIADAVSR	2	-0.31929	7	1.251	1.168	1.36		0.349	0.636			0.36
	A0A0C4WLQ6	615	0.528	Down	0.00086432	K	Type I fatty acid synthase ArsA OS=Azotobacter chroococcum NCIMB 8003 OX=1328314 GN=arsA PE=4 SV=1	arsA	1	7.77e-16	168.69	MASK(1)GISQNPDR	2	-2.0329	17	1.407	1.418	1.613	0.789	0.852	0.702	0.555	0.46	0.503
	A0A0C4WUY1	126	0.626	Down	0.00021966	K	50S ribosomal protein L13 OS=Azotobacter chroococcum NCIMB 8003 OX=1328314 GN=rplM PE=3 SV=1	rplM	1	4.86e-39	212.69	VYK(1)GAVHPHTAQQPQELK	3	7.1731	16	1.17	1.322	1.266	0.781	0.776	0.797	0.937	0.742	0.848
	A0A0C4WR32	98	0.41	Down	0.0024826	K	Diaminopimelate decarboxylase OS=Azotobacter chroococcum NCIMB 8003 OX=1328314 GN=lysA PE=3 SV=1	lysA	1	3.06e-06	93.649	VLAAGGDPAK(1)VVFSGVGK	2	-1.83	8	1.483	1.35	1.42	0.459	0.723	0.561	0.647		0.575
	A0A0C4WR14	542	1.698	Up	0.0039368	K	GTP pyrophosphokinase, ppGpp synthetase I / Guanosine-3',5'-diphosphate-3'-pyrophosphohydrolase OS=Azotobacter chroococcum NCIMB 8003 OX=1328314 GN=Achr_12600 PE=3 SV=1	Achr_12600	1	0.00315	65.156	LAEK(1)CNLK	2	-0.83889	8	0.643	0.757	0.71	1.232	1.157		1.311	1.214	1.259
	A0A0C4WM75	5	1.701	Up	0.0117004	K	Serine--tRNA ligase OS=Azotobacter chroococcum NCIMB 8003 OX=1328314 GN=serS PE=3 SV=1	serS	1	0.00025	97.033	MLDSK(1)LVR	2	-2.6464	12	0.84	0.668		1.272	1.208	1.367	1.022	1.193	0.958
	A0A0C4WQD8	321	2.118	Up	1.6671e-05	K	DNA-directed RNA polymerase subunit beta' OS=Azotobacter chroococcum NCIMB 8003 OX=1328314 GN=rpoC PE=3 SV=1	rpoC	1	0.000324	129.28	AITGSNK(1)RPLK	2	-2.0515	10	0.661	0.723	0.713	1.505	1.47	1.466	1.048	0.949	0.907
	A0A0C4WRV2	490	0.519	Down	0.00098201	K	ATP synthase subunit alpha OS=Azotobacter chroococcum NCIMB 8003 OX=1328314 GN=atpA PE=3 SV=1	atpA	1	1.99e-75	247.66	INEK(1)GDFNDEIDAGLK	2	-0.10872	12	1.448	1.3	1.145	0.642	0.661	0.717	0.847	0.841	0.95
	A0A0C4WGZ4	372	1.662	Up	0.000159675	K	Histidine--tRNA ligase OS=Azotobacter chroococcum NCIMB 8003 OX=1328314 GN=hisS PE=3 SV=1	hisS	1	1.11e-45	212.93	LAVNAGAGSFK(1)SQLK	2	-2.126	14	0.695	0.745	0.746	1.267	1.149	1.218	1.133	1.156	1.292
	A0A0C4WU17	27	1.729	Up	0.00021592	K	Thiazole synthase OS=Azotobacter chroococcum NCIMB 8003 OX=1328314 GN=thiG PE=3 SV=1	thiG	1	7.07e-13	144.51	LLVGTGK(1)YK	2	0.088421	18	0.662	0.674	0.659	1.222	1.168	1.06	1.374	1.367	1.312
	A0A0C4WHC8	636	0.314	Down	8.3117e-05	K	Alanine--tRNA ligase OS=Azotobacter chroococcum NCIMB 8003 OX=1328314 GN=alaS PE=3 SV=1	alaS	1	3.78e-61	184.65	NSTVETEVTDIDSAK(1)K	2	-0.94766	9	1.747	1.784	1.581	0.509	0.602	0.494	0.342	0.529	0.366
	A0A0C4WJL3	332	0.405	Down	0.0054161	K	ATP-dependent protease ATPase subunit HslU OS=Azotobacter chroococcum NCIMB 8003 OX=1328314 GN=hslU PE=3 SV=1	hslU	1	4.29e-08	101.64	VELK(1)ALTPEDFER	2	-1.2206	8	1.388	1.434	1.65	0.437	0.616	0.758	0.449		0.394
	A0A0C4WJR6	810	0.578	Down	0.045481	K	Translation initiation factor IF-2 OS=Azotobacter chroococcum NCIMB 8003 OX=1328314 GN=infB PE=3 SV=1	infB	1	3.66e-16	122.66	AGMECGIGVK(1)SYNDVK	2	-0.53185	12	1.28	0.921	1.321		0.619	0.739	0.664	0.862
	A0A0C4WK61	355	0.382	Down	0.0035593	K	Argininosuccinate lyase OS=Azotobacter chroococcum NCIMB 8003 OX=1328314 GN=argH PE=3 SV=1	argH	1	0.00022	70.389	AFADMVPALK(1)PR	2	-1.0703	11	1.864	1.274	1.574	0.521	0.74	0.54	0.569	0.499	0.562
	A0A0C4WTF0	127	0.45	Down	1.77267e-05	K	50S ribosomal protein L3 OS=Azotobacter chroococcum NCIMB 8003 OX=1328314 GN=rplC PE=3 SV=1	rplC	1	0.00195	74.269	GK(1)GYAGTIK	2	0.24601	8	1.318	1.437	1.417	0.633	0.641	0.605	0.651	0.565
	A0A0C4WN15	34	1.836	Up	2.2751e-06	K	Phenylalanine--tRNA ligase alpha subunit OS=Azotobacter chroococcum NCIMB 8003 OX=1328314 GN=pheS PE=3 SV=1	pheS	1	0.00788	84.064	VHYLGK(1)K	2	-0.67226	8	0.703	0.701	0.73	1.29	1.289	1.338	1.12	1.086
	A0A0C4WVR5	358	0.64	Down	0.0132588	K	Phosphoribosylamine--glycine ligase OS=Azotobacter chroococcum NCIMB 8003 OX=1328314 GN=purD PE=3 SV=1	purD	1	2.17e-16	146.58	GEVIEGLDEAAK(1)LDGK	2	0.4619	8	1.196		1.277	0.759	0.892	0.724	1.061		1.021
	A0A0C4WMP8	237	1.709	Up	0.0128589	K	Ribosomal RNA small subunit methyltransferase J OS=Azotobacter chroococcum NCIMB 8003 OX=1328314 GN=rsmJ PE=3 SV=1	rsmJ	0.999998	1.02e-09	97.084	KAPCIEGPK(1)PSYSLDGK	3	-1.9283	6	0.718	0.768			1.205	1.335		1.163	0.998
	A0A0C4WS15	255	0.146	Down	0.00036297	K	UDP-N-acetylglucosamine 1-carboxyvinyltransferase OS=Azotobacter chroococcum NCIMB 8003 OX=1328314 GN=murA PE=3 SV=1	murA	1	4.78e-28	158.02	LK(1)DTDPTILEAVLLK	2	-0.69835	11	1.321	1.737	1.455		0.226	0.213	0.57	0.944	0.641
	A0A0C4WS16	228	0.321	Down	0.00145873	K	ATP synthase subunit beta OS=Azotobacter chroococcum NCIMB 8003 OX=1328314 GN=atpD PE=3 SV=1	atpD	1	4.64e-25	199.59	VALTGLTMAEK(1)FRDEGR	3	-0.88094	37	1.431	1.839	1.863	0.454	0.517	0.679	0.378	0.421	0.392
	A0A0C4WMU1	282	0.516	Down	0.0133389	K	ATP-dependent Clp protease ATP-binding subunit ClpX OS=Azotobacter chroococcum NCIMB 8003 OX=1328314 GN=clpX2 PE=3 SV=1	clpX2	1	0.00411	85.813	K(1)IGEALR	2	-0.95569	4		1.1	1.241		0.633	0.575
	A0A0C4WQ47	48	0.233	Down	0.0080797	K	50S ribosomal protein L25 OS=Azotobacter chroococcum NCIMB 8003 OX=1328314 GN=rplY PE=3 SV=1	rplY	1	1.72e-13	165.09	APLSISVLAK(1)EIAK	2	-1.7386	13	1.836	1.753	1.264	0.616	0.254	0.262	0.629	0.674	0.792
	A0A0C4WUQ1	185	0.66	Down	0.00042357	K	Malonyl CoA-acyl carrier protein transacylase OS=Azotobacter chroococcum NCIMB 8003 OX=1328314 GN=fabD PE=3 SV=1	fabD	1	0.00254	65.313	AIEACK(1)AR	2	-2.3469	5		1.201	1.195	0.784		0.797			0.733
	A0A0C4WSX5	663	0.53	Down	2.354e-05	K	ATP-dependent Clp protease ATP-binding subunit ClpA OS=Azotobacter chroococcum NCIMB 8003 OX=1328314 GN=clpA PE=3 SV=1	clpA	1	6.73e-17	153.25	LSHEVIK(1)SIVDK	2	-1.1602	12	1.393	1.479	1.481	0.737	0.778	0.791	0.58	0.587	0.514
	A0A0C4WK78	382	2.905	Up	6.3144e-05	K	GMP synthase [glutamine-hydrolyzing] OS=Azotobacter chroococcum NCIMB 8003 OX=1328314 GN=guaA PE=3 SV=1	guaA	1	3.66e-05	122.44	LVEPLRELFK(1)DEVR	3	-0.044436	21	0.433	0.465	0.531	1.349	1.375	1.427	1.41	1.436	1.348
	A0A0C4WJ19	157	0.333	Down	0.00032379	K	Phosphofructokinase OS=Azotobacter chroococcum NCIMB 8003 OX=1328314 GN=fruK PE=3 SV=1	fruK	1	4.77e-09	112.68	LK(1)ACGVPLVLDSSGAALR	2	-1.1331	17	1.319	1.637	1.792	0.512	0.514	0.557	0.598	0.635	0.603
	A0A0C4WJI2	14	0.41	Down	0.0097644	K	Glutamine synthetase OS=Azotobacter chroococcum NCIMB 8003 OX=1328314 GN=glnA PE=3 SV=1	glnA	1	1.06e-09	170.85	EHDVK(1)WIDLR	2	-2.0795	12	1.848	1.472	1.388	0.629	0.645	0.655	0.494	0.506	0.503
	A0A0C4WPS3	711	1.899	Up	3.6147e-05	K	Glutamate synthase subunit alpha OS=Azotobacter chroococcum NCIMB 8003 OX=1328314 GN=gltB PE=4 SV=1	gltB	1	0.00148	74.486	GLLK(1)ILSK	2	-0.44393	9	0.628	0.64	0.662	1.286	1.175	1.205	1.376	1.314	1.243
	A0A0C4WMS6	215	0.552	Down	0.0070644	K	Uridylate kinase OS=Azotobacter chroococcum NCIMB 8003 OX=1328314 GN=pyrH PE=3 SV=1	pyrH	1	0.00133	104.76	DHK(1)MPLR	2	-1.4356	20	1.339	1.447	1.524	0.79	0.948	0.641	0.511	0.502	0.658
	A0A0C4WIK2	522	0.541	Down	1.0966e-06	K	30S ribosomal protein S1 OS=Azotobacter chroococcum NCIMB 8003 OX=1328314 GN=rpsA PE=3 SV=1	rpsA	1	2.81e-15	197.3	AK(1)DVDDEKDAIK	2	-0.20599	18	1.419	1.465	1.471	0.8	0.785	0.773	0.559	0.544	0.525
	A0A0C4WRN8	254	0.441	Down	0.0167957	K	Ribonuclease E OS=Azotobacter chroococcum NCIMB 8003 OX=1328314 GN=rne PE=3 SV=1	rne	1	1.59e-18	159.12	IK(1)LYEDSVPLFNR	2	-2.1497	9	1.209	1.489	1.512	0.398	0.689	0.768	0.76	0.817	0.777
	A0A0C4WJT0	62	0.459	Down	4.3642e-05	K	30S ribosomal protein S13 OS=Azotobacter chroococcum NCIMB 8003 OX=1328314 GN=rpsM PE=3 SV=1	rpsM	1	2.13e-17	153.25	GEVAK(1)LTTEGDLRR	2	-1.1979	22	1.472	1.449	1.323	0.63	0.638	0.682	0.68	0.774	0.738
	A0A0C4WRG6	190	0.277	Down	1.8223e-06	K	Adenosylhomocysteinase OS=Azotobacter chroococcum NCIMB 8003 OX=1328314 GN=ahcY PE=3 SV=1	ahcY	1	7.02e-14	162.23	VPAINVNDSVTK(1)SK	2	-2.0348	9	1.65	1.747	1.602	0.455	0.446	0.485	0.556	0.568	0.513
	A0A0C4WS06	389	1.888	Up	0.00034309	K	Tryptophan--tRNA ligase OS=Azotobacter chroococcum NCIMB 8003 OX=1328314 GN=trpS PE=3 SV=1	trpS	1	0.000134	107.08	PFDDPK(1)AVGR	2	-2.7396	8	0.656	0.713		1.264	1.3	1.314	1.177	1.055	1.131
	A0A0C4WGQ7	315	0.624	Down	0.0003964	K	Polyribonucleotide nucleotidyltransferase OS=Azotobacter chroococcum NCIMB 8003 OX=1328314 GN=pnp PE=3 SV=1	pnp	1	1.84e-05	133.98	ENIVDGK(1)PR	2	-1.2149	10	1.169	1.309	1.267	0.776	0.745	0.817	0.869	0.887	0.805
	A0A0C4WLX8	100	0.177	Down	0.0022626	K	Dihydrolipoyl dehydrogenase OS=Azotobacter chroococcum NCIMB 8003 OX=1328314 GN=lpdA PE=3 SV=1	lpdA	1	1.68e-79	240.82	DQIVK(1)NLTGGVASLIK	2	-2.1103	41	1.18	2.139	1.719	0.33	0.203	0.361	0.612	0.696	0.8
	A0A0C4WKL2	383	2.467	Up	2.2392e-06	K	Bifunctional uridylyltransferase/uridylyl-removing enzyme OS=Azotobacter chroococcum NCIMB 8003 OX=1328314 GN=glnD PE=3 SV=1	glnD	1	0.000367	101.41	HPEIK(1)GVR	2	-1.0682	9	0.545	0.541	0.586	1.358	1.394	1.373	1.346	1.224	1.284
	A0A0C4WVL5	104	0.647	Down	0.0181185	K	30S ribosomal protein S6 OS=Azotobacter chroococcum NCIMB 8003 OX=1328314 GN=rpsF PE=3 SV=1	rpsF	1	6.64e-67	233.59	RDEAITGQSEMLK(1)AEENR	3	-0.43559	45	1.193	1.2	1.194	0.688	0.842	0.792	0.998	0.959	0.847
	A0A0C4WJR6	630	0.585	Down	0.003341	K	Translation initiation factor IF-2 OS=Azotobacter chroococcum NCIMB 8003 OX=1328314 GN=infB PE=3 SV=1	infB	1	2.6e-19	181.44	LENIFETMGQDEK(1)K	2	-1.1087	16	1.428	1.277	1.332	0.674	0.888	0.799	0.604	0.699	0.78
	A0A0C4WGQ7	630	0.38	Down	0.000118694	K	Polyribonucleotide nucleotidyltransferase OS=Azotobacter chroococcum NCIMB 8003 OX=1328314 GN=pnp PE=3 SV=1	pnp	1	0.000697	79.809	IYVGK(1)VER	2	-1.5536	5	1.42	1.391		0.535	0.533				0.501
	A0A0C4WQA9	77	0.489	Down	3.4021e-07	K	30S ribosomal protein S4 OS=Azotobacter chroococcum NCIMB 8003 OX=1328314 GN=rpsD PE=3 SV=1	rpsD	1	2.08e-14	162.8	QFSGYYK(1)EASR	2	-1.1984	9	1.342	1.29	1.338	0.651	0.644	0.645	0.845	0.901	0.869
	A0A0C4WGM5	363	1.658	Up	0.042837	K	Glutamate synthase subunit beta OS=Azotobacter chroococcum NCIMB 8003 OX=1328314 GN=gltD PE=4 SV=1	gltD	1	2.04e-11	125.14	VEGVK(1)VVETR	2	-2.0065	19	0.591	0.657	0.757	0.803	1.233	1.289	1.468	1.301	1.395
	A0A0C4WNX3	165	0.607	Down	0.00197535	K	Aconitate hydratase B OS=Azotobacter chroococcum NCIMB 8003 OX=1328314 GN=acnB PE=3 SV=1	acnB	1	1.78e-07	147.72	PAVPEK(1)VTLTVFK	2	-2.8791	9	1.201	1.319	1.503	0.78	0.82	0.842	0.699	0.646	0.703
	A0A0C4WNZ3	224	1.861	Up	4.2373e-05	K	Dihydrolipoyllysine-residue succinyltransferase component of 2-oxoglutarate dehydrogenase complex OS=Azotobacter chroococcum NCIMB 8003 OX=1328314 GN=sucB PE=3 SV=1	sucB	1	6.91e-67	256.7	DLFEK(1)THNGVR	2	1.7135	197	0.638	0.682	0.693	1.295	1.246	1.206	1.3	1.232	1.196
	A0A0C4WQC0	22	0.646	Down	3.7188e-07	K	30S ribosomal protein S8 OS=Azotobacter chroococcum NCIMB 8003 OX=1328314 GN=rpsH PE=3 SV=1	rpsH	1	2.48e-90	258.79	NAQMAEK(1)TVVSMPSSK	2	-0.54801	49	1.25	1.251	1.242	0.795	0.806	0.817	0.801	0.857	0.815
	A0A0C4WQK9	97	0.302	Down	0.0002615	K	50S ribosomal protein L19 OS=Azotobacter chroococcum NCIMB 8003 OX=1328314 GN=rplS PE=3 SV=1	rplS	1	0.00479	56.091	AK(1)LYYLR	2	-4.0182	7	1.243	1.157	1.172		0.384	0.334	0.945
	A0A0C4WH09	202	0.504	Down	0.00015742	K	Inosine-5'-monophosphate dehydrogenase OS=Azotobacter chroococcum NCIMB 8003 OX=1328314 GN=guaB PE=3 SV=1	guaB	1	2.23e-11	138.23	GMMTVNDIEK(1)AK	2	-1.6341	32	1.311	1.472	1.441	0.666	0.748	0.717	0.716	0.677	0.659
	A0A0C4WVV1	284	2.383	Up	5.7897e-05	K	DNA-directed RNA polymerase subunit beta OS=Azotobacter chroococcum NCIMB 8003 OX=1328314 GN=rpoB PE=3 SV=1	rpoB	1	7.64e-21	175.64	HINQLEK(1)AGIK	2	-1.7204	13	0.55	0.618	0.617	1.477	1.436	1.34	1.234
	A0A0C4WJU3	8	0.249	Down	0.00011816	K	50S ribosomal protein L23 OS=Azotobacter chroococcum NCIMB 8003 OX=1328314 GN=rplW PE=3 SV=1	rplW	1	8.56e-05	83.775	VFK(1)VLLGPHISEK	3	-1.4085	9	1.652	1.598	1.446		0.387	0.394	0.518	0.497	0.5
	A0A0C4WU10	174	0.432	Down	2.122e-06	K	Translation initiation factor IF-3 OS=Azotobacter chroococcum NCIMB 8003 OX=1328314 GN=infC PE=3 SV=1	infC	1	0.000116	79.059	QLIMVIAPK(1)K	2	-1.9759	8	1.39	1.401	1.323	0.587	0.578	0.611	0.665		0.742
	A0A0C4WMU3	374	1.522	Up	2.0042e-05	K	Glutamine--tRNA ligase OS=Azotobacter chroococcum NCIMB 8003 OX=1328314 GN=glnS PE=3 SV=1	glnS	1	9.62e-05	125.98	HPK(1)QDMGVR	2	-2.6376	9	0.8	0.829	0.826	1.28	1.222	1.235	1.057	1.015	1.004
	A0A0C4WT43	86	1.923	Up	4.4169e-05	K	Adenylosuccinate synthetase OS=Azotobacter chroococcum NCIMB 8003 OX=1328314 GN=purA PE=3 SV=1	purA	1	9.74e-05	110.22	EIVK(1)LEEK	2	0.18844	9	0.61	0.674	0.661	1.254	1.28	1.207	1.294	1.273	1.269
	A0A0C4WQD0	17	0.396	Down	0.000122335	K	30S ribosomal protein S19 OS=Azotobacter chroococcum NCIMB 8003 OX=1328314 GN=rpsS PE=3 SV=1	rpsS	1	0.000182	117.45	GPFIDLHLLK(1)K	2	-1.7877	20	1.336	1.455	1.532	0.542	0.628	0.543	0.825	0.695	0.808
	A0A0C4WP62	8	1.74	Up	0.002918	K	ATP phosphoribosyltransferase OS=Azotobacter chroococcum NCIMB 8003 OX=1328314 GN=hisG PE=3 SV=1	hisG	1	2.59e-21	203.02	MLTIALSK(1)GR	2	-2.82	20	0.743	0.587	0.573	1.118	1.052	1.142	1.265	1.468	1.585
	A0A0C4WJA9	301	0.247	Down	0.00024	K	Chaperone SurA OS=Azotobacter chroococcum NCIMB 8003 OX=1328314 GN=surA PE=3 SV=1	surA	1	0.000267	65.404	HILIK(1)PSEIR	2	-1.792	6	1.358	1.451	1.204	0.27	0.375	0.346
	A0A0C4WM43	14	1.659	Up	3.1865e-06	K	Oxygen-insensitive NAD(P)H nitroreductase / dihydropteridine reductase OS=Azotobacter chroococcum NCIMB 8003 OX=1328314 GN=Achr_19840 PE=4 SV=1	Achr_19840	1	3.76e-10	178.95	YTTK(1)AYDPSR	2	-0.83731	10	0.762	0.757	0.792	1.287	1.257	1.289	1.082	1.068	1.04
	A0A0C4WJR6	359	0.258	Down	1.8708e-06	K	Translation initiation factor IF-2 OS=Azotobacter chroococcum NCIMB 8003 OX=1328314 GN=infB PE=3 SV=1	infB	1	9.19e-52	144.55	TK(1)VATGEAGGITQHIGAYHVETDR	4	-0.70148	11	1.172	1.17	1.154		0.295	0.307
	A0A0C4WQ79	220	0.149	Down	0.0032438	K	Pyruvate kinase OS=Azotobacter chroococcum NCIMB 8003 OX=1328314 GN=pykA-1 PE=3 SV=1	pykA-1	1	7.53e-47	199.04	LMQEAGGNAGLVAK(1)IER	2	-1.9046	29	1.811	1.526	1.959	0.297	0.133	0.361	0.47		0.167
	A0A0C4WM12	161	1.738	Up	0.035984	K	Recombination factor protein RarA OS=Azotobacter chroococcum NCIMB 8003 OX=1328314 GN=rarA PE=4 SV=1	rarA	1	1.37e-09	115.41	VYVLK(1)SLDEAALR	2	-1.441	9	0.579	0.775	0.784	0.952	1.2	1.564	1.044	1.285	1.242
	A0A0C4WQD8	74	1.647	Up	0.0039568	K	DNA-directed RNA polymerase subunit beta' OS=Azotobacter chroococcum NCIMB 8003 OX=1328314 GN=rpoC PE=3 SV=1	rpoC	1	0.000415	72.038	DYECLCGK(1)YK	2	-1.0772	9	0.749	0.675	0.693	1.163	1.17	1.153	1.256	1.262	1.312
	A0A0C4WVU8	150	0.339	Down	1.60397e-05	K	50S ribosomal protein L2 OS=Azotobacter chroococcum NCIMB 8003 OX=1328314 GN=rplB PE=3 SV=1	rplB	0.989794	1.56e-14	132.4	NIPVGSTIHAIELK(0.01)PGK(0.99)GAQIAR	3	-2.2371	9	1.404	1.552	1.585	0.511	0.528	0.499	0.728	0.707	0.743
	A0A0C4WJI2	3	0.48	Down	3.084e-06	K	Glutamine synthetase OS=Azotobacter chroococcum NCIMB 8003 OX=1328314 GN=glnA PE=3 SV=1	glnA	1	7.82e-05	114.64	SK(1)SLQLIK	2	-2.2947	10	1.423	1.489	1.485	0.714	0.718	0.678	0.629	0.593	0.588
	A0A0C4WQA8	143	0.385	Down	0.00021881	K	Chorismate synthase OS=Azotobacter chroococcum NCIMB 8003 OX=1328314 GN=aroC PE=3 SV=1	aroC	1	8.61e-05	114.39	K(1)YLATQGVVVR	2	-1.6671	7	1.628		1.78	0.677	0.628	0.664		0.577	0.497
	A0A0C4WQK9	51	0.599	Down	0.0392	K	50S ribosomal protein L19 OS=Azotobacter chroococcum NCIMB 8003 OX=1328314 GN=rplS PE=3 SV=1	rplS	1	8.5e-08	142.71	LQAFEGVVIGK(1)R	2	-3.9972	10	1.326	1.145	0.96	0.61		0.759	0.835	0.928	1.063
	A0A0C4WGZ2	29	0.539	Down	2.026e-05	K	Nucleoside diphosphate kinase OS=Azotobacter chroococcum NCIMB 8003 OX=1328314 GN=ndk PE=3 SV=1	ndk	1	1.51e-05	131.54	FEK(1)AGLSVVAAK	2	-1.6905	9	1.365	1.418	1.408	0.747	0.787	0.725	0.652	0.658	0.656
	A0A0C4WQS8	39	1.888	Up	8.9003e-07	K	Ditrans,polycis-undecaprenyl-diphosphate synthase ((2E,6E)-farnesyl-diphosphate specific) OS=Azotobacter chroococcum NCIMB 8003 OX=1328314 GN=uppS PE=3 SV=1	uppS	1	9.31e-09	128.57	LLPGIAGHK(1)AGVDAVR	2	-1.5598	12	0.715	0.693	0.685	1.299	1.333	1.32	1.086	1.155	1.152
	A0A0C4WFV6	344	1.667	Up	0.00086375	K	NAD(P) transhydrogenase, subunit alpha part 1 OS=Azotobacter chroococcum NCIMB 8003 OX=1328314 GN=Achr_1740 PE=4 SV=1	Achr_1740	1	1.87e-09	141.93	LIVDK(1)DGQFR	2	-1.0218	8		0.738	0.742	1.163	1.266	1.272	1.19	1.12	1.124
	A0A0C4WGQ7	338	0.317	Down	0.0092012	K	Polyribonucleotide nucleotidyltransferase OS=Azotobacter chroococcum NCIMB 8003 OX=1328314 GN=pnp PE=3 SV=1	pnp	1	6.53e-26	146.37	IEVGVLPK(1)THGSALFTR	3	-1.5649	15	1.472	1.988	1.406	0.527	0.517	0.499	0.593	0.54	0.549
	A0A0C4WP80	334	0.4	Down	0.00139949	K	Modulator of DNA gyrase, PmbA/TldD OS=Azotobacter chroococcum NCIMB 8003 OX=1328314 GN=tldD PE=4 SV=1	tldD	1	0.00139	65.156	GYMQDK(1)LNAR	2	-2.6491	6	1.605	1.501			0.617	0.626	0.574		0.468
	A0A0C4WJR3	369	1.62	Up	0.00048225	K	Carbamoyl-phosphate synthase large chain OS=Azotobacter chroococcum NCIMB 8003 OX=1328314 GN=carB PE=3 SV=1	carB	1	0.00771	67.903	FPK(1)ADAR	2	0.14868	7	0.746	0.738		1.191	1.213		1.201	1.127	1.175
	A0A0C4WIP3	195	1.57	Up	0.0174175	K	Phosphate acyltransferase OS=Azotobacter chroococcum NCIMB 8003 OX=1328314 GN=plsX PE=3 SV=1	plsX	1	5.09e-32	136.94	GNQQVK(1)QAAVLLQQAR	2	-0.97529	8	0.716	0.91		1.213	1.328	1.288	0.977	0.99	1.056
	A0A0C4WPE4	842	2.152	Up	0.043635	K	Valine--tRNA ligase OS=Azotobacter chroococcum NCIMB 8003 OX=1328314 GN=valS PE=3 SV=1	valS	1	0.000144	117.39	LAK(1)LESIR	2	-2.472	12	0.571	0.589	0.586	1.061	1.677	1.02	1.589	1.529	0.985
	A0A0C4WRD3	338	2.595	Up	2.7057e-07	K	3-phosphoshikimate 1-carboxyvinyltransferase OS=Azotobacter chroococcum NCIMB 8003 OX=1328314 GN=aroA PE=3 SV=1	aroA	1	1.6e-05	146.27	VPGDK(1)SISHR	2	-0.97135	9	0.576	0.574	0.569	1.53	1.447	1.484	1.222	1.136	1.086
	A0A0C4WGP7	97	1.875	Up	0.0002567	K	SsrA-binding protein OS=Azotobacter chroococcum NCIMB 8003 OX=1328314 GN=smpB PE=3 SV=1	smpB	1	2.14e-07	135.63	ELGK(1)LFGAVQQK	2	-2.1006	8	0.655	0.635		1.206	1.165	1.257	1.247	1.241	1.245
	A0A0C4WP89	387	1.871	Up	7.6951e-05	K	Aspartyl/glutamyl-tRNA(Asn/Gln) amidotransferase subunit B OS=Azotobacter chroococcum NCIMB 8003 OX=1328314 GN=gatB PE=3 SV=1	gatB	1	5.99e-10	156.14	IKDNTISGK(1)IAK	2	0.80818	9	0.696	0.775	0.774	1.384	1.432	1.384	1.033	0.907	0.983
	A0A0C4WHH9	387	0.355	Down	0.00258	K	Methionine--tRNA ligase OS=Azotobacter chroococcum NCIMB 8003 OX=1328314 GN=metG PE=3 SV=1	metG	1	1.01e-12	137.4	VNSDLVGK(1)VVNIASR	2	-1.6658	5	1.054	1.233	1.077		0.35	0.447
	A0A0C4WW65	41	1.632	Up	0.00082303	K	Phosphopantetheine adenylyltransferase OS=Azotobacter chroococcum NCIMB 8003 OX=1328314 GN=coaD PE=3 SV=1	coaD	1	0.000265	105.36	K(1)NPLFPLEK	2	-2.1755	9	0.817	0.766	0.806	1.213	1.255	1.43	0.973	0.952	1.08
	A0A0C4WRH5	29	1.549	Up	0.04222	K	Deoxyguanosinetriphosphate triphosphohydrolase-like protein OS=Azotobacter chroococcum NCIMB 8003 OX=1328314 GN=Achr_14720 PE=4 SV=1	Achr_14720	1	0.000295	92.732	SPFHK(1)DHDR	2	-0.52996	6		0.756	0.669	1.027		1.181	0.982	1.718
	A0A0C4WQT5	103	0.466	Down	5.7745e-05	K	Outer membrane chaperone Skp OS=Azotobacter chroococcum NCIMB 8003 OX=1328314 GN=ompH PE=4 SV=1	ompH	1	9.49e-08	114.93	DFQFQSK(1)ELNEAK	2	-1.209	9		1.706	1.667	0.789	0.762	0.805	0.667	0.656	0.681
	A0A0C4WTD1	303	0.545	Down	0.00156019	K	DNA-directed RNA polymerase subunit alpha OS=Azotobacter chroococcum NCIMB 8003 OX=1328314 GN=rpoA PE=3 SV=1	rpoA	1	6.97e-31	224.13	SLTEIK(1)DVLASR	2	-3.1422	9	1.332	1.359	1.54	0.675	0.787	0.842	0.66	0.581	0.627
	A0A0C4WUC0	58	0.507	Down	0.0032847	K	ATP synthase gamma chain OS=Azotobacter chroococcum NCIMB 8003 OX=1328314 GN=atpG PE=3 SV=1	atpG	1	2.53e-13	149.58	QVIGHLAK(1)ANPEYK	2	0.67727	16	1.581	1.271	1.495	0.717	0.854	0.633	0.728	0.61	0.444
	A0A0C4WQD8	1340	0.57	Down	0.00042357	K	DNA-directed RNA polymerase subunit beta' OS=Azotobacter chroococcum NCIMB 8003 OX=1328314 GN=rpoC PE=3 SV=1	rpoC	1	1.22e-09	166.66	VLTEAAVTGK(1)R	2	-0.51373	8	1.242	1.383	1.442	0.731	0.797	0.79	0.519		0.417
	A0A0C4WMV5	275	0.47	Down	2.0566e-05	K	Phosphoenolpyruvate synthase OS=Azotobacter chroococcum NCIMB 8003 OX=1328314 GN=ppsA PE=3 SV=1	ppsA	1	2.33e-07	130.79	SVK(1)TVEVSGEDR	2	-1.2817	9	1.388	1.451	1.505	0.686	0.704	0.651	0.672	0.641	0.648
	A0A0C4WKD6	52	0.148	Down	0.020824	K	Elongation factor Ts OS=Azotobacter chroococcum NCIMB 8003 OX=1328314 GN=tsf PE=3 SV=1	tsf	1	1.77e-05	91.245	K(1)AGNIAAEGSIAVK	2	-3.4648	8		1.744	3.024	0.192	0.327	0.542	0.299	0.405	0.569
	A0A0C4WTF3	44	0.62	Down	0.0059151	K	30S ribosomal protein S12 OS=Azotobacter chroococcum NCIMB 8003 OX=1328314 GN=rpsL PE=3 SV=1	rpsL	1	0.00864	60.709	K(1)PNSALR	2	0.23684	8	1.151		1.334	0.757	0.738	0.817	1.119	1.101	1.073
	A0A0C4WJT0	44	0.322	Down	2.3905e-06	K	30S ribosomal protein S13 OS=Azotobacter chroococcum NCIMB 8003 OX=1328314 GN=rpsM PE=3 SV=1	rpsM	1	1.5e-74	227.47	TTAQAICAATGVNPAAK(1)IK	2	-0.88046	16	1.664	1.616	1.615	0.496	0.555	0.526	0.553	0.499	0.547
	A0A0C4WLQ6	2268	2.076	Up	4.7164e-06	K	Type I fatty acid synthase ArsA OS=Azotobacter chroococcum NCIMB 8003 OX=1328314 GN=arsA PE=4 SV=1	arsA	1	0.00079	82.716	LK(1)QVLIGK	2	-1.6326	10	0.669	0.695	0.705	1.49	1.415	1.391	1.204	0.839	1.051
	A0A0C4WKD6	245	0.492	Down	0.0013588	K	Elongation factor Ts OS=Azotobacter chroococcum NCIMB 8003 OX=1328314 GN=tsf PE=3 SV=1	tsf	1	7e-05	133.76	DPEVK(1)VGDLAK	2	-1.4154	8	1.349	1.425	1.379	0.733	0.628		0.615	0.617	0.532
	A0A0C4WQT5	50	0.501	Down	4.4268e-05	K	Outer membrane chaperone Skp OS=Azotobacter chroococcum NCIMB 8003 OX=1328314 GN=ompH PE=4 SV=1	ompH	1	0.000578	121.52	K(1)FGPQLNK	2	-0.61751	9	1.392	1.436	1.568	0.729	0.748	0.724	0.569	0.602	0.552
	A0A0C4WLY6	514	0.403	Down	7.8192e-05	K	NADH-quinone oxidoreductase OS=Azotobacter chroococcum NCIMB 8003 OX=1328314 GN=nuoG PE=3 SV=1	nuoG	1	3.92e-11	108.2	AILEAAANIAK(1)ALHK	2	-1.5962	13	1.586	1.549	1.795	0.624	0.676	0.687	0.382	0.359	0.401
	A0A0C4WKY6	26	1.508	Up	0.00077769	K	Phosphoribosylaminoimidazole-succinocarboxamide synthase OS=Azotobacter chroococcum NCIMB 8003 OX=1328314 GN=purC PE=3 SV=1	purC	1	2.58e-05	91.783	VRDLYEVDAK(1)R	2	-2.0649	15	0.802	0.702	0.79	1.172	1.118	1.169	1.244	1.182
	A0A0C4WP39	266	1.668	Up	0.00135755	K	Ribosomal RNA small subunit methyltransferase I OS=Azotobacter chroococcum NCIMB 8003 OX=1328314 GN=rsmI PE=3 SV=1	rsmI	1	1.49e-09	152.17	K(1)NLLYQAALER	2	-2.682	9	0.69	0.697	0.693	1.114	1.173	1.182	1.313	1.26	1.329
	A0A0C4WTE1	90	0.291	Down	0.04488	K	50S ribosomal protein L14 OS=Azotobacter chroococcum NCIMB 8003 OX=1328314 GN=rplN PE=3 SV=1	rplN	1	5.27e-118	272.81	FDGNAAVLLNNK(1)QEPIGTR	2	0.49982	23	2.065	0.921	1.012	0.404	0.377	0.382	1.046	1.183	1.079
	A0A0C4WH33	199	2.01	Up	0.0033204	K	Succinyl-diaminopimelate desuccinylase OS=Azotobacter chroococcum NCIMB 8003 OX=1328314 GN=dapE PE=3 SV=1	dapE	1	6.58e-05	68.49	GK(1)QGHVAYPQLAK	3	-0.067504	7	0.628	0.687	0.76		1.316	1.464	1.102		1.16
	A0A0C4WNY3	122	0.621	Down	0.0182235	K	Argininosuccinate synthase OS=Azotobacter chroococcum NCIMB 8003 OX=1328314 GN=argG PE=3 SV=1	argG	1	3.36e-82	204.43	LIEIANATGADAISHGATGK(1)GNDQVR	3	0.31788	18	1.122	1.324	1.386	0.786	0.79	0.805	0.798	0.781	0.813
	A0A0C4WQJ8	32	1.824	Up	3.7929e-06	K	Phosphoglycerate kinase OS=Azotobacter chroococcum NCIMB 8003 OX=1328314 GN=pgk PE=3 SV=1	pgk	1	3.57e-46	254.47	DGVVK(1)SDAR	2	-1.1148	24	0.651	0.683	0.683	1.246	1.237	1.197	1.302	1.232	1.253
	A0A0C4WQ64	174	1.652	Up	1.97395e-05	K	Biotin carboxylase OS=Azotobacter chroococcum NCIMB 8003 OX=1328314 GN=accC PE=4 SV=1	accC	1	0.00159	102.46	K(1)EEDLIK	2	0.2284	17	0.734	0.756	0.78	1.269	1.261	1.22	1.146	1.107	1.088
	A0A0C4WHU7	1220	0.533	Down	0.0095587	K	Methionine synthase OS=Azotobacter chroococcum NCIMB 8003 OX=1328314 GN=metH PE=4 SV=1	metH	1	3.44e-06	121.96	VEK(1)DQVASYSAR	2	-1.9742	8	1.454		1.509	0.889	0.672	0.809	0.831	0.934	0.75
	A0A0C4WQD9	364	1.715	Up	6.304e-05	K	Citrate synthase OS=Azotobacter chroococcum NCIMB 8003 OX=1328314 GN=prpC PE=3 SV=1	prpC	1	4.79e-20	162	IDGK(1)IIRPSANYVGPEDLK	3	-1.5767	12	0.76	0.782	0.714	1.251	1.321	1.298	1.069	1.039	1.125
	A0A0C4WNU6	489	2.295	Up	9.8931e-07	K	DNA topoisomerase 1 OS=Azotobacter chroococcum NCIMB 8003 OX=1328314 GN=topA PE=3 SV=1	topA	1	4.6e-40	207.6	YSEASLVK(1)EMEK	2	-2.3915	19	0.595	0.628	0.613	1.383	1.439	1.391	1.153	1.155	1.207
	A0A0C4WTV4	21	0.36	Down	1.0671e-06	K	50S ribosomal protein L33 OS=Azotobacter chroococcum NCIMB 8003 OX=1328314 GN=rpmG PE=3 SV=1	rpmG	1	1.2e-19	181.9	LVSSAGTGHFYTTDK(1)NK	3	-0.15494	19	1.57	1.64	1.603	0.554	0.587	0.594	0.55	0.515	0.499
	A0A0C4WS06	223	1.621	Up	0.00091624	K	Tryptophan--tRNA ligase OS=Azotobacter chroococcum NCIMB 8003 OX=1328314 GN=trpS PE=3 SV=1	trpS	1	0.0011	97.033	QLK(1)DAIAR	2	-7.3387	8	0.718	0.744		1.183	1.239	1.132	1.059	1.197	1.287
	A0A0C4WQE6	68	0.388	Down	0.0045613	K	Phospho-2-dehydro-3-deoxyheptonate aldolase OS=Azotobacter chroococcum NCIMB 8003 OX=1328314 GN=aroG PE=3 SV=1	aroG	1	6.57e-12	80.026	LFVVVGPCSIHDVK(1)AAHEYAER	3	0.42946	8		1.553	1.631	0.562	0.551	0.74	0.461
	A0A0C4WP45	50	0.447	Down	0.00054086	K	D-3-phosphoglycerate dehydrogenase OS=Azotobacter chroococcum NCIMB 8003 OX=1328314 GN=serA PE=3 SV=1	serA	1	1.28e-22	207.67	EK(1)IADAHFIGIR	3	-0.82767	19	1.29	1.517	1.6	0.629	0.621	0.718	0.475	0.724	0.749
	A0A0C4WVV1	996	1.575	Up	2.0598e-05	K	DNA-directed RNA polymerase subunit beta OS=Azotobacter chroococcum NCIMB 8003 OX=1328314 GN=rpoB PE=3 SV=1	rpoB	1	2.75e-32	160.62	AALVGAMCEGGAGLK(1)K	2	-1.6028	18	0.818	0.779	0.794	1.275	1.221	1.269	1.045	1.107	0.988
	A0A0C4WLW7	35	0.541	Down	6.0528e-05	K	Fructose-1,6-bisphosphatase class 1 OS=Azotobacter chroococcum NCIMB 8003 OX=1328314 GN=fbp PE=3 SV=1	fbp	1	4.77e-10	156.14	ACK(1)EISHAVSK	2	-2.2001	10	1.406		1.46	0.767	0.769	0.79	0.895	0.922	0.883
	A0A0C4WJL3	50	0.194	Down	0.006362	K	ATP-dependent protease ATPase subunit HslU OS=Azotobacter chroococcum NCIMB 8003 OX=1328314 GN=hslU PE=3 SV=1	hslU	1	1.13e-06	94.63	AEVTPK(1)NILMIGPTGVGK	2	-2.7021	6	1.321	1.214	1.045		0.301	0.163
	A0A0C4WKU8	55	0.498	Down	0.00170476	K	Aspartokinase OS=Azotobacter chroococcum NCIMB 8003 OX=1328314 GN=lysC PE=3 SV=1	lysC	1	1.15e-71	240.52	LIGLAK(1)QISEQPVPR	2	-0.88691	35	1.429	1.07	1.268	0.617	0.671	0.587	1.109	1.12	0.749
	A0A0C4WJ40	143	1.65	Up	0.0145955	K	Pseudouridine synthase OS=Azotobacter chroococcum NCIMB 8003 OX=1328314 GN=rluD PE=3 SV=1	rluD	1	2.24e-12	124.06	LDK(1)DTTGLMVVAK	2	-3.0374	12	0.686		0.775	1.197		1.213	1.146	1.268
	A0A0C4WTV4	33	0.398	Down	3.2059e-07	K	50S ribosomal protein L33 OS=Azotobacter chroococcum NCIMB 8003 OX=1328314 GN=rpmG PE=3 SV=1	rpmG	0.999935	0.000726	87.895	TTPDKIEIK(1)K	2	-0.78849	9	1.544	1.587	1.566	0.63	0.605	0.634	0.538	0.533	0.534
	A0A0C4WS16	193	0.609	Down	0.00106206	K	ATP synthase subunit beta OS=Azotobacter chroococcum NCIMB 8003 OX=1328314 GN=atpD PE=3 SV=1	atpD	1	1.89e-13	120.75	TREGNDFYHEMK(1)DSNVLDK	3	-0.21322	17	1.417	1.219	1.218	0.767	0.751	0.828	0.58	0.622
	A0A0C4WQC0	31	0.418	Down	7.6964e-05	K	30S ribosomal protein S8 OS=Azotobacter chroococcum NCIMB 8003 OX=1328314 GN=rpsH PE=3 SV=1	rpsH	1	7.12e-07	154.81	TVVSMPSSK(1)LK	2	-1.8797	17	1.38	1.481	1.399		0.596	0.59	0.639	0.582	0.548
	A0A0C4WNZ3	139	0.476	Down	6.0932e-05	K	Dihydrolipoyllysine-residue succinyltransferase component of 2-oxoglutarate dehydrogenase complex OS=Azotobacter chroococcum NCIMB 8003 OX=1328314 GN=sucB PE=3 SV=1	sucB	1	3.35e-09	142.08	VTK(1)EDAVAAVEAK	2	-1.5584	14	1.669	1.742		0.807	0.797	0.831	0.604	0.581	0.539
	A0A0C4WIS2	579	1.507	Up	0.0106612	K	Glycine--tRNA ligase beta subunit OS=Azotobacter chroococcum NCIMB 8003 OX=1328314 GN=glyS PE=3 SV=1	glyS	1	4.07e-06	108.4	RLPEAEALAAVNK(1)R	3	-1.3868	18		0.796	0.859	1.369	1.152	1.219		0.982	0.978
	A0A0C4WQ69	77	0.339	Down	0.00046343	K	Bifunctional purine biosynthesis protein PurH OS=Azotobacter chroococcum NCIMB 8003 OX=1328314 GN=purH PE=3 SV=1	purH	1	9.82e-05	62.271	TLHPK(1)IHGGILGR	2	-2.0008	11	1.369	1.509	1.4		0.518	0.45	0.47		0.33
	A0A0C4WQM7	151	2.216	Up	5.9766e-05	K	Lysine--tRNA ligase OS=Azotobacter chroococcum NCIMB 8003 OX=1328314 GN=lysS PE=3 SV=1	lysS	1	2.05e-19	144.09	SLRPLPDK(1)HHGLTDTEQR	4	-0.15582	17	0.579	0.641	0.656	1.406	1.429	1.323	1.243	1.13	1.144
	A0A0C4WQB7	265	0.514	Down	0.000119299	K	Lon protease OS=Azotobacter chroococcum NCIMB 8003 OX=1328314 GN=pepS16 PE=2 SV=1	pepS16	1	4.64e-52	236.23	EALAK(1)AHAELNK	2	-1.2999	9	1.317	1.511	1.493	0.748	0.729	0.743	0.634	0.596	0.589
	A0A0C4WQ81	67	0.153	Down	0.00027872	K	6,7-dimethyl-8-ribityllumazine synthase OS=Azotobacter chroococcum NCIMB 8003 OX=1328314 GN=ribH PE=3 SV=1	ribH	1	1.33e-25	126.21	VPGAFEIPLVAQK(1)VAQR	2	-2.535	17	1.443	1.645	1.622	0.265	0.215		0.492	0.637	0.697
	A0A0C4WIE9	136	0.276	Down	0.0023445	K	Threonine--tRNA ligase OS=Azotobacter chroococcum NCIMB 8003 OX=1328314 GN=thrS PE=3 SV=1	thrS	1	1.11e-06	143.22	ELIDKDYDVVK(1)K	2	-0.30378	10	1.774	1.378	1.453	0.33	0.58	0.361		0.649	0.496
	A0A0C4WH09	481	0.245	Down	0.00063648	K	Inosine-5'-monophosphate dehydrogenase OS=Azotobacter chroococcum NCIMB 8003 OX=1328314 GN=guaB PE=3 SV=1	guaB	1	2.77e-79	222.28	ITGAGMAESHVHDVQITK(1)EAPNYR	3	1.2243	14	1.545	1.517	1.383	0.323		0.403	0.181		0.614
	A0A0C4WMT7	93	0.599	Down	0.00022352	K	GTP cyclohydrolase 1 OS=Azotobacter chroococcum NCIMB 8003 OX=1328314 GN=folE PE=3 SV=1	folE	1	4.27e-06	82.437	AHVAYLPNGK(1)VLGLSK	3	-1.0693	24	1.318	1.412	1.267	0.779	0.839	0.776	0.689	0.671	0.758
	A0A0C4WIK2	536	0.542	Down	1.83119e-05	K	30S ribosomal protein S1 OS=Azotobacter chroococcum NCIMB 8003 OX=1328314 GN=rpsA PE=3 SV=1	rpsA	1	7.03e-46	174.02	K(1)QETEAPGPTTIGDLIR	2	-0.87764	12	1.42	1.363	1.45	0.769	0.786	0.741	0.635	0.593	0.637
	A0A0C4WRD3	531	0.536	Down	0.0026186	K	3-phosphoshikimate 1-carboxyvinyltransferase OS=Azotobacter chroococcum NCIMB 8003 OX=1328314 GN=aroA PE=3 SV=1	aroA	1	6.22e-24	148.76	VEGSK(1)VTVESGHK	3	-0.70657	12	1.335	1.488	1.434	0.761	0.763	0.757	0.627	0.652	0.571
	A0A0C4WRV2	14	0.379	Down	0.0082963	K	ATP synthase subunit alpha OS=Azotobacter chroococcum NCIMB 8003 OX=1328314 GN=atpA PE=3 SV=1	atpA	1	7.35e-50	185.9	QQLNPAEISEIIK(1)QR	2	0.47895	33	1.491	1.838	1.677	0.412	0.727	0.76	0.338	0.443	0.333
	A0A0C4WSV5	292	1.526	Up	7.8646e-05	K	NADH-quinone oxidoreductase subunit C/D OS=Azotobacter chroococcum NCIMB 8003 OX=1328314 GN=nuocd PE=3 SV=1	nuocd	1	0.000501	97.033	LAGIK(1)VPQR	2	-2.0163	9	0.813	0.838	0.855	1.284	1.315	1.225	1.069	0.957	0.885
	A0A0C4WQT4	23	1.666	Up	0.0127198	K	Recombination protein RecR OS=Azotobacter chroococcum NCIMB 8003 OX=1328314 GN=recR PE=3 SV=1	recR	1	0.00011	68.49	ILPGVGQK(1)TAQR	2	-1.0789	7	0.684	0.78		1.199	1.363	1.097	1.15	1.12
	A0A0C4WJT2	7	0.373	Down	3.0014e-07	K	30S ribosomal protein S5 OS=Azotobacter chroococcum NCIMB 8003 OX=1328314 GN=rpsE PE=3 SV=1	rpsE	1	5.16e-33	191.95	ANNEQK(1)RDEGYIEK	2	-0.18982	10	1.568	1.572	1.541	0.58	0.566	0.599	0.596	0.58	0.574
	A0A0C4WNM6	2	0.44	Down	0.00071702	K	Elongation factor P OS=Azotobacter chroococcum NCIMB 8003 OX=1328314 GN=efp PE=3 SV=1	efp	1	0.000589	99.305	MK(1)TAQEFR	2	-2.1455	17	1.592	1.416	1.595	0.696	0.753	0.578	0.549	0.526	0.506
	A0A0C4WUZ8	43	3.005	Up	1.54519e-05	K	Cytoplasmic axial filament protein CafA and Ribonuclease G OS=Azotobacter chroococcum NCIMB 8003 OX=1328314 GN=cafA PE=4 SV=1	cafA	1	0.000187	98.009	GIVGNIYK(1)GR	2	-1.3794	8		0.466	0.447	1.365	1.394	1.357	1.292	1.305	1.252
	A0A0C4WU10	87	0.321	Down	0.0022759	K	Translation initiation factor IF-3 OS=Azotobacter chroococcum NCIMB 8003 OX=1328314 GN=infC PE=3 SV=1	infC	1	7.82e-10	146.27	NQK(1)QVQIK	2	0.046398	7	1.613	1.573			0.539	0.485		0.589	0.541
	A0A0C4WJZ6	218	1.658	Up	4.4242e-05	K	Chaperone protein DnaJ OS=Azotobacter chroococcum NCIMB 8003 OX=1328314 GN=dnaJ PE=3 SV=1	dnaJ	1	4.2e-13	112.95	TLSVK(1)VPAGVDSGDR	2	-0.89583	9	0.739	0.776	0.754	1.266	1.296	1.199	1.038	1.148	1.139
	A0A0C4WQB7	230	0.343	Down	0.017462	K	Lon protease OS=Azotobacter chroococcum NCIMB 8003 OX=1328314 GN=pepS16 PE=2 SV=1	pepS16	1	1.85e-17	132.44	EYYLNEQMK(1)AIQK	2	19.013	9	1.8	1.059		0.423	0.528	0.519
	A0A0C4WMV9	245	0.29	Down	0.0127381	K	2-methylisocitrate lyase OS=Azotobacter chroococcum NCIMB 8003 OX=1328314 GN=prpB PE=3 SV=1	prpB	1	1.05e-06	88.734	AMNK(1)AAENVYTALR	2	-1.5773	11	1.252	1.597	1.514	0.542		0.302	0.267	0.554
	A0A0C4WSI9	126	0.561	Down	0.00154277	K	Succinate dehydrogenase flavoprotein subunit OS=Azotobacter chroococcum NCIMB 8003 OX=1328314 GN=sdhA PE=3 SV=1	sdhA	1	2.15e-112	265.89	PFGGQSK(1)DYGNGGQAAR	2	0.16265	52	1.486	1.473	1.489	0.795	0.852	0.849	0.456	0.489	0.393
	A0A0C4WS62	217	2.346	Up	0.00040257	K	ATP-dependent DNA helicase, RecQ family OS=Azotobacter chroococcum NCIMB 8003 OX=1328314 GN=recQ PE=4 SV=1	recQ	1	8.88e-05	127.94	K(1)QLLGFLAER	2	-3.2958	9	0.509	0.589	0.594	1.169	1.399	1.401	1.381	1.295	1.307
	A0A0C4WKB0	211	0.411	Down	0.00041691	K	Cysteine desulfurase IscS OS=Azotobacter chroococcum NCIMB 8003 OX=1328314 GN=iscS PE=3 SV=1	iscS	1	8.88e-05	81.335	TYGPK(1)GVGALYVR	2	-2.9975	6	1.247	1.343	1.209	0.498	0.542				0.274
	A0A0C4WGX5	50	0.399	Down	0.0144418	K	30S ribosomal protein S20 OS=Azotobacter chroococcum NCIMB 8003 OX=1328314 GN=rpsT PE=3 SV=1	rpsT	1	1.33e-18	163.93	AK(1)TAYTAAVPVIDR	2	-3.2083	7	1.715	1.389			0.641	0.598	0.788	0.811	0.608
	A0A0C4WQD3	11	0.39	Down	3.1739e-06	K	30S ribosomal protein S10 OS=Azotobacter chroococcum NCIMB 8003 OX=1328314 GN=rpsJ PE=3 SV=1	rpsJ	1	0.00137	100.75	LK(1)AFDHR	2	-1.4645	9	1.491	1.576	1.561	0.62	0.612	0.572	0.612	0.578	0.585
	A0A0C4WK48	258	0.517	Down	0.029942	K	Transcription termination factor Rho OS=Azotobacter chroococcum NCIMB 8003 OX=1328314 GN=rho PE=3 SV=1	rho	1	5.64e-05	97.594	K(1)DVVILLDSITR	2	-3.2319	9	1.029	1.473	1.04	0.436	0.627	0.769	1.045	1.112	1.212
	A0A0C4WUS4	261	2.431	Up	2.2511e-05	K	Fatty acid oxidation complex subunit alpha OS=Azotobacter chroococcum NCIMB 8003 OX=1328314 GN=fadB PE=3 SV=1	fadB	1	2.19e-05	154.81	TIQK(1)AANSGR	2	-1.4474	10	0.564	0.504	0.555	1.366	1.279	1.3	1.402	1.403	1.304
	A0A0C4WLX8	266	0.533	Down	3.2635e-07	K	Dihydrolipoyl dehydrogenase OS=Azotobacter chroococcum NCIMB 8003 OX=1328314 GN=lpdA PE=3 SV=1	lpdA	1	2.48e-68	233.7	FTDAEGEK(1)SLTFDK	2	-1.584	9	1.37	1.371	1.339	0.714	0.735	0.726	0.725	0.745	0.743
	A0A0C4WM70	187	1.938	Up	4.4265e-05	K	Phosphoglucosamine mutase OS=Azotobacter chroococcum NCIMB 8003 OX=1328314 GN=glmM PE=3 SV=1	glmM	1	1.08e-54	271.8	IVVDCAHGATYK(1)VAPSVFR	3	-1.4016	15	0.674	0.696	0.632	1.296	1.339	1.244	1.19	1.197	1.216
	A0A0C4WQD9	15	0.525	Down	0.00096261	K	Citrate synthase OS=Azotobacter chroococcum NCIMB 8003 OX=1328314 GN=prpC PE=3 SV=1	prpC	0.995853	2.21e-20	177.47	SATAETTTVGFK(0.004)PK(0.996)K	2	-0.23031	10	1.338	1.463	1.479	0.721		0.776	0.521	0.423	0.511
	A0A0C4WK98	390	0.401	Down	4.3697e-06	K	Glutamine-dependent NAD(+) synthetase OS=Azotobacter chroococcum NCIMB 8003 OX=1328314 GN=nadE PE=3 SV=1	nadE	1	0.000251	81.099	GTLLMAISNK(1)K	2	-1.7091	9	1.539	1.458	1.408	0.602	0.567	0.596	0.433		0.542
	A0A0C4WVM4	113	3.014	Up	1.86942e-05	K	Epoxyqueuosine reductase OS=Azotobacter chroococcum NCIMB 8003 OX=1328314 GN=queG PE=3 SV=1	queG	1	0.00305	66.087	DYHK(1)LIR	2	0.62177	8	0.514	0.481	0.467	1.368	1.5	1.539		1.308	1.382
	A0A0C4WHT3	225	0.588	Down	0.00089681	K	Succinate dehydrogenase iron-sulfur subunit OS=Azotobacter chroococcum NCIMB 8003 OX=1328314 GN=sdhB PE=4 SV=1	sdhB	1	1.15e-10	151.22	GLNPTK(1)AIGHVR	2	-2.647	10	1.305	1.54	1.421	0.876	0.855	0.779	0.565	0.54	0.499
	A0A0C4WGQ5	113	0.404	Down	4.3251e-07	K	Transcription termination/antitermination protein NusA OS=Azotobacter chroococcum NCIMB 8003 OX=1328314 GN=nusA PE=3 SV=1	nusA	1	1.54e-12	169.81	IAAQTAK(1)QVIVQK	2	-1.6801	14	1.591	1.626	1.535	0.641	0.633	0.645	0.492	0.506	0.471
	A0A0C4WRV2	176	0.192	Down	0.029297	K	ATP synthase subunit alpha OS=Azotobacter chroococcum NCIMB 8003 OX=1328314 GN=atpA PE=3 SV=1	atpA	1	5.61e-125	285.28	QIGK(1)TAMAIDAIINQK	2	-1.4025	35	1.905	1.965	1.899	0.186	0.44	0.481	0.197	0.307	0.26
	A0A0C4WRV2	188	0.462	Down	0.00099667	K	ATP synthase subunit alpha OS=Azotobacter chroococcum NCIMB 8003 OX=1328314 GN=atpA PE=3 SV=1	atpA	1	3.69e-95	215.93	TAMAIDAIINQK(1)NSGIR	2	8.4001	43	1.453	1.37	1.679	0.616	0.775	0.687	0.575	0.521	0.592
	A0A0C4WVU2	10	0.285	Down	3.6875e-05	K	50S ribosomal protein L30 OS=Azotobacter chroococcum NCIMB 8003 OX=1328314 GN=rpmD PE=3 SV=1	rpmD	1	3.93e-14	158.37	VTLVK(1)SLNGR	2	-0.99363	16	1.452	1.534	1.562		0.44	0.425	0.572	0.55	0.548
	A0A0C4WS66	164	1.738	Up	0.00035513	K	N-acetylmuramyl-L-alanine amidase, negative regulator of AmpC, AmpD OS=Azotobacter chroococcum NCIMB 8003 OX=1328314 GN=ampD PE=4 SV=1	ampD	1	2.42e-05	105.94	K(1)TDPGPAFDWAR	2	-1.5234	9	0.803	0.747	0.715	1.358	1.221	1.357	1.019	1.102	1.031
	A0A0C4WS16	140	0.545	Down	0.00028112	K	ATP synthase subunit beta OS=Azotobacter chroococcum NCIMB 8003 OX=1328314 GN=atpD PE=3 SV=1	atpD	1	3.32e-07	99.34	VIDLVCPFAK(1)GGK	2	-1.3046	9	1.367	1.454	1.554	0.74	0.825	0.818	0.527	0.521	0.525
	A0A0C4WIK2	350	0.363	Down	2.9928e-06	K	30S ribosomal protein S1 OS=Azotobacter chroococcum NCIMB 8003 OX=1328314 GN=rpsA PE=3 SV=1	rpsA	1	2.41e-16	137.39	QCK(1)SNPWEDFSSHYNK	3	-1.741	11	1.716	1.629	1.612	0.57	0.611	0.619	0.453	0.367	0.459
	A0A0C4WQV7	20	0.554	Down	0.0044958	K	Imidazole glycerol phosphate synthase subunit HisF OS=Azotobacter chroococcum NCIMB 8003 OX=1328314 GN=hisF PE=3 SV=1	hisF	0.999415	0.000598	69.915	VVK(0.999)GVK(0.001)FENIR	2	-28.639	5		1.357	1.268	0.742	0.712		0.516
	A0A0C4WVU4	19	0.411	Down	0.0025012	K	30S ribosomal protein S14 OS=Azotobacter chroococcum NCIMB 8003 OX=1328314 GN=rpsN PE=3 SV=1	rpsN	1	0.00214	76.605	QQTVAK(1)YAK	2	-2.7664	5	1.32		1.423	0.55		0.577			0.601
	A0A0C4WKE3	132	1.598	Up	0.0068969	K	3-hydroxyacyl-[acyl-carrier-protein] dehydratase FabZ OS=Azotobacter chroococcum NCIMB 8003 OX=1328314 GN=fabZ PE=3 SV=1	fabZ	1	1.81e-50	200.9	VDDK(1)QVCSGEIICAER	2	-0.69403	10	0.774	0.616	0.809	1.252	1.163	1.098	1.169	1.275	1.237
	A0A0C4WJ19	94	0.431	Down	1.80655e-05	K	Phosphofructokinase OS=Azotobacter chroococcum NCIMB 8003 OX=1328314 GN=fruK PE=3 SV=1	fruK	1	1.13e-09	152.17	SNIK(1)LSEHSGR	2	-2.2644	9	1.478	1.628	1.606	0.697	0.66	0.673	0.479	0.487	0.459
	A0A0C4WJT2	157	0.379	Down	8.1955e-05	K	30S ribosomal protein S5 OS=Azotobacter chroococcum NCIMB 8003 OX=1328314 GN=rpsE PE=3 SV=1	rpsE	1	1.63e-15	151.22	EMQSPESVAAK(1)R	2	-1.7789	16	1.418	1.655	1.691	0.623	0.604	0.578	0.613	0.501	0.469
	A0A0C4WVV1	905	0.609	Down	1.9486e-06	K	DNA-directed RNA polymerase subunit beta OS=Azotobacter chroococcum NCIMB 8003 OX=1328314 GN=rpoB PE=3 SV=1	rpoB	1	1.19e-13	153.33	GETQLTPEEK(1)LLR	2	-1.3512	9	1.354	1.358	1.323	0.834	0.822	0.802	0.671	0.646	0.681
	A0A0C4WUY1	12	0.638	Down	0.00037969	K	50S ribosomal protein L13 OS=Azotobacter chroococcum NCIMB 8003 OX=1328314 GN=rplM PE=3 SV=1	rplM	1	3.69e-38	203.52	TFTAKPETVK(1)R	2	-2.5172	19	1.202	1.33	1.265	0.764	0.839	0.82	0.772	0.807	0.814
	A0A0C4WJR3	397	0.325	Down	2.973e-06	K	Carbamoyl-phosphate synthase large chain OS=Azotobacter chroococcum NCIMB 8003 OX=1328314 GN=carB PE=3 SV=1	carB	1	6.73e-05	108.93	TFQESVQK(1)ALR	2	-1.5721	9	1.731	1.633	1.648	0.57	0.546	0.513	0.449	0.516	0.401
	A0A0C4WRM7	293	3.096	Up	7.7695e-05	K	DNA polymerase III delta prime subunit OS=Azotobacter chroococcum NCIMB 8003 OX=1328314 GN=holB PE=4 SV=1	holB	1	4.8e-05	111.39	YLAEK(1)STQPR	2	-0.8503	12	0.476	0.475	0.511	1.604	1.598	1.325	1.233	1.148	1.383
	A0A0C4WKD6	25	0.441	Down	1.3658e-06	K	Elongation factor Ts OS=Azotobacter chroococcum NCIMB 8003 OX=1328314 GN=tsf PE=3 SV=1	tsf	1	8.24e-11	178.65	K(1)ALTAAGGDIEK	2	-2.2388	9	1.436	1.481	1.536	0.649	0.666	0.649	0.644	0.63	0.602
	A0A0C4WTF6	154	0.647	Down	0.00017593	K	50S ribosomal protein L1 OS=Azotobacter chroococcum NCIMB 8003 OX=1328314 GN=rplA PE=3 SV=1	rplA	1	4.89e-26	178.65	VGTVTPDVATAVK(1)NAK	2	1.4049	10	1.218	1.298	1.194	0.815	0.768	0.816	0.821	0.866	0.857
	A0A0C4WKT7	107	0.44	Down	6.1089e-07	K	ATP synthase epsilon chain OS=Azotobacter chroococcum NCIMB 8003 OX=1328314 GN=atpC PE=3 SV=1	atpC	1	3.52e-56	208.23	ALNEK(1)GAEFDYGSASAR	2	-0.71587	9	1.522	1.561	1.596	0.675	0.7	0.682	0.505	0.511	0.426
	A0A0C4WLP4	779	0.366	Down	0.008624	K	2-oxoglutarate dehydrogenase E1 component OS=Azotobacter chroococcum NCIMB 8003 OX=1328314 GN=sucA PE=4 SV=1	sucA	1	1.01e-05	112.8	K(1)PLVVLTPK	2	-1.0617	14	1.296	1.852	1.937	0.842	0.535	0.485	0.348	0.36	0.354
	A0A0C4WQF5	103	0.404	Down	1.8774e-05	K	50S ribosomal protein L18 OS=Azotobacter chroococcum NCIMB 8003 OX=1328314 GN=rplR PE=3 SV=1	rplR	1	1.32e-05	114.64	VK(1)ALADAAR	2	-0.5142	10	1.302	1.406	1.458	0.577	0.544	0.564	0.963	0.78	0.849
	A0A0C4WQC0	33	0.434	Down	3.6234e-05	K	30S ribosomal protein S8 OS=Azotobacter chroococcum NCIMB 8003 OX=1328314 GN=rpsH PE=3 SV=1	rpsH	1	8.92e-05	129.28	LK(1)VAVASVLK	2	-1.8198	9	1.39	1.448	1.522	0.627	0.6	0.667	0.7	0.669	0.719
	A0A0C4WLP4	839	0.493	Down	0.0029795	K	2-oxoglutarate dehydrogenase E1 component OS=Azotobacter chroococcum NCIMB 8003 OX=1328314 GN=sucA PE=4 SV=1	sucA	1	1.02e-05	106.93	VYYDLLDK(1)R	2	0.39026	11	1.663	1.481	1.482	0.763	0.756	0.761	0.616	0.637	0.029
	A0A0C4WVU2	49	0.214	Down	0.00178309	K	50S ribosomal protein L30 OS=Azotobacter chroococcum NCIMB 8003 OX=1328314 GN=rpmD PE=3 SV=1	rpmD	1	7.06e-05	106.93	GMINK(1)AYYLLR	2	-3.6237	11	1.426	1.344	1.862		0.302	0.359	0.283	0.308
	A0A0C4WNY3	286	0.29	Down	0.00022176	K	Argininosuccinate synthase OS=Azotobacter chroococcum NCIMB 8003 OX=1328314 GN=argG PE=3 SV=1	argG	1	9.76e-10	110.44	GCYETPGGTIMLK(1)AHR	2	0.24286	14	1.254	1.087	1.109	0.335	0.332
	A0A0C4WLQ6	1460	2.681	Up	5.3826e-07	K	Type I fatty acid synthase ArsA OS=Azotobacter chroococcum NCIMB 8003 OX=1328314 GN=arsA PE=4 SV=1	arsA	1	1.37e-36	181.08	VK(1)VLPVSAAFHSPAMASAR	3	-1.151	17	0.619	0.586	0.6	1.582	1.606	1.652	1	0.953	0.975
	A0A0C4WIE9	39	0.625	Down	0.0047026	K	Threonine--tRNA ligase OS=Azotobacter chroococcum NCIMB 8003 OX=1328314 GN=thrS PE=3 SV=1	thrS	1	0.000488	78.816	ATVAGK(1)VDGR	2	-0.8234	7	1.342	1.32	1.17		0.77	0.826		0.127	0.683
	A0A0C4WPU7	13	0.291	Down	2.4526e-05	K	Glutamate-1-semialdehyde 2,1-aminomutase OS=Azotobacter chroococcum NCIMB 8003 OX=1328314 GN=hemL PE=3 SV=1	hemL	1	1.01e-11	111.03	SETLFANAQK(1)HIPGGVNSPVR	3	-1.5108	6	1.594		1.683	0.462	0.486	0.484			0.647
	A0A0C4WNU6	28	0.601	Down	0.0180413	K	DNA topoisomerase 1 OS=Azotobacter chroococcum NCIMB 8003 OX=1328314 GN=topA PE=3 SV=1	topA	1	0.000114	68.548	YLGSQYVVK(1)SSIGHIR	3	-0.49903	7	1.425		1.271	0.891	0.691	0.847		0.776	0.892
	A0A0C4WPS3	1073	0.476	Down	2.4206e-05	K	Glutamate synthase subunit alpha OS=Azotobacter chroococcum NCIMB 8003 OX=1328314 GN=gltB PE=4 SV=1	gltB	1	9.91e-10	132.93	VQTDGGLK(1)TGLDVIK	2	-1.4442	8	1.321	1.338	1.422	0.668	0.614	0.66	0.627	0.661
	A0A0C4WLB2	10	2.263	Up	2.2735e-05	K	tRNA-cytidine(32) 2-sulfurtransferase OS=Azotobacter chroococcum NCIMB 8003 OX=1328314 GN=ttcA PE=3 SV=1	ttcA	1	7.23e-06	109.88	GTLSVNQNK(1)LQK	2	-1.9286	9	0.559	0.615	0.618	1.398	1.341	1.316	1.285	1.289	1.174
	A0A0C4WU17	106	0.647	Down	0.0058988	K	Thiazole synthase OS=Azotobacter chroococcum NCIMB 8003 OX=1328314 GN=thiG PE=3 SV=1	thiG	1	6.61e-05	96.957	LVK(1)LEVLADQK	2	-1.9781	8	1.322	1.128	1.044	0.763	0.697	0.802	0.897	0.93
	A0A0C4WQD8	996	0.61	Down	0.0030183	K	DNA-directed RNA polymerase subunit beta' OS=Azotobacter chroococcum NCIMB 8003 OX=1328314 GN=rpoC PE=3 SV=1	rpoC	1	0.00015	88.24	YK(1)LPYGAVISVK	2	-2.3383	9	1.24	1.37	1.564	0.792	0.897	0.857	0.501	0.646	0.563
	A0A0C4WW65	81	1.624	Up	0.0143228	K	Phosphopantetheine adenylyltransferase OS=Azotobacter chroococcum NCIMB 8003 OX=1328314 GN=coaD PE=3 SV=1	coaD	1	0.000443	84.368	DQK(1)ANVLLR	2	-0.072091	8	0.658	0.742	0.805	1.213	1.187	1.182	1.23	1.211
	A0A0C4WQG5	26	0.344	Down	0.0003356	K	30S ribosomal protein S3 OS=Azotobacter chroococcum NCIMB 8003 OX=1328314 GN=rpsC PE=3 SV=1	rpsC	1	7.57e-64	207.88	EHTSVWYADK(1)R	2	-0.5412	11	1.81	1.59	1.534	0.562	0.491	0.645	0.447	0.516	0.445
	A0A0C4WJK7	157	0.656	Down	0.022622	K	Protein HflC OS=Azotobacter chroococcum NCIMB 8003 OX=1328314 GN=hflC PE=3 SV=1	hflC	1	1.39e-05	77.358	K(1)ELGIEVLDVR	2	-2.5984	7	1.243	1.122	1.124		0.853	0.673		0.595	0.794
	A0A0C4WLP4	72	0.419	Down	1.59252e-05	K	2-oxoglutarate dehydrogenase E1 component OS=Azotobacter chroococcum NCIMB 8003 OX=1328314 GN=sucA PE=4 SV=1	sucA	1	6.85e-07	167.06	DQFVLLAK(1)NQR	2	-1.3115	9	1.565	1.552	1.523	0.678	0.609	0.656	0.543	0.525	0.545
	A0A0C4WJJ8	136	0.593	Down	0.0134436	K	Vfr transcriptional regulator / Cyclic AMP receptor protein OS=Azotobacter chroococcum NCIMB 8003 OX=1328314 GN=Achr_5410 PE=4 SV=1	Achr_5410	1	2.09e-06	106.11	K(1)VGDLAFLDVTGR	2	-1.004	8	1.255	1.455	1.307		0.882	0.707	0.48	0.678	0.561
	A0A0C4WPQ6	105	1.797	Up	0.00025737	K	D-erythro-7,8-dihydroneopterin triphosphate 2'-epimerase OS=Azotobacter chroococcum NCIMB 8003 OX=1328314 GN=folX PE=4 SV=1	folX	1	1.84e-68	277.76	YAEVEVDK(1)PHALR	2	-0.61066	19	0.643	0.664	0.604	1.216	1.154	1.064	1.434	1.345	1.416
	A0A0C4WGV2	162	0.598	Down	0.0041956	K	Peptide chain release factor 1 OS=Azotobacter chroococcum NCIMB 8003 OX=1328314 GN=prfA PE=3 SV=1	prfA	1	9.9e-15	84.266	IEILSENPGEHGGYK(1)EIITR	3	-0.81596	7	1.141	1.166	1.323	0.699	0.748			0.604	0.681
	A0A0C4WUX3	286	1.995	Up	8.7348e-07	K	Ribosomal RNA small subunit methyltransferase H OS=Azotobacter chroococcum NCIMB 8003 OX=1328314 GN=rsmH PE=3 SV=1	rsmH	1	1.72e-07	117.21	LIGK(1)PQYASESEIK	2	-2.4565	9	0.653	0.625	0.654	1.286	1.271	1.298	1.283	1.286	1.165
	A0A0C4WGC4	340	0.486	Down	0.000118634	K	PrkA family serine protein kinase OS=Azotobacter chroococcum NCIMB 8003 OX=1328314 GN=Achr_4780 PE=4 SV=1	Achr_4780	1	6.04e-33	181.44	IYDK(1)LLTHSSLAK	3	-1.0941	16	1.517	1.473	1.377	0.683	0.675	0.763	0.59	0.632	0.613
	A0A0C4WQJ8	27	1.584	Up	4.8671e-06	K	Phosphoglycerate kinase OS=Azotobacter chroococcum NCIMB 8003 OX=1328314 GN=pgk PE=3 SV=1	pgk	1	2.15e-09	139.78	EDLNVPVK(1)DGVVK	2	-0.096852	10	0.708	0.723	0.711	1.148	1.148	1.097	1.276	1.259	1.349
	A0A0C4WKB0	105	2.234	Up	0.00036297	K	Cysteine desulfurase IscS OS=Azotobacter chroococcum NCIMB 8003 OX=1328314 GN=iscS PE=3 SV=1	iscS	1	2.04e-14	172.1	IEHK(1)AVLDTTR	3	-0.0098995	19	0.551	0.652	0.644	1.499	1.353	1.274	1.344	1.078	1.178
	A0A0C4WK88	13	0.283	Down	2.423e-05	K	30S ribosomal protein S16 OS=Azotobacter chroococcum NCIMB 8003 OX=1328314 GN=rpsP PE=3 SV=1	rpsP	1	5.54e-06	150.21	K(1)RPFYHLTVTNSR	3	1.1654	16	1.672	1.81	1.862	0.51	0.543	0.458	0.42	0.335	0.248
	A0A0C4WVV1	778	0.606	Down	0.0039397	K	DNA-directed RNA polymerase subunit beta OS=Azotobacter chroococcum NCIMB 8003 OX=1328314 GN=rpoB PE=3 SV=1	rpoB	1	8.68e-38	160.04	SNQNTCINQRPLVSK(1)GDQVSR	3	-0.39026	14	1.153	1.429	1.366	0.72	0.86	0.811		0.551	0.478
	A0A0C4WTA6	156	1.92	Up	0.00090173	K	GTP cyclohydrolase-2 OS=Azotobacter chroococcum NCIMB 8003 OX=1328314 GN=ribA PE=3 SV=1	ribA	1	0.000109	117.3	VK(1)ALEGSGIR	2	-1.4314	13	0.661		0.666	1.192	1.358	1.272	1.228		1.11
	A0A0C4WUS4	257	2.26	Up	9.4535e-07	K	Fatty acid oxidation complex subunit alpha OS=Azotobacter chroococcum NCIMB 8003 OX=1328314 GN=fadB PE=3 SV=1	fadB	1	2.72e-51	186.55	AYVAAQAGPHYPAPLAAVK(1)TIQK	3	-0.86231	10	0.613	0.6	0.606	1.384	1.322	1.405	1.187	1.17	1.288
	A0A0C4WVU8	95	0.496	Down	0.0036027	K	50S ribosomal protein L2 OS=Azotobacter chroococcum NCIMB 8003 OX=1328314 GN=rplB PE=3 SV=1	rplB	1	3.22e-10	147.19	TAHIALLK(1)YADGERR	2	-2.6045	20	1.31	1.335	1.308	0.615	0.637	0.707	0.772	0.936	0.917
	A0A0C4WPY2	8	0.296	Down	0.000159688	K	30S ribosomal protein S15 OS=Azotobacter chroococcum NCIMB 8003 OX=1328314 GN=rpsO PE=3 SV=1	rpsO	1	5.25e-17	175.68	ALTVEEK(1)AQIVNEYK	2	3.9969	9	1.665	1.755	1.625	0.417	0.524	0.551	0.342	0.479	0.635
	A0A0C4WII7	306	0.327	Down	0.0020599	K	DNA gyrase subunit B OS=Azotobacter chroococcum NCIMB 8003 OX=1328314 GN=gyrB PE=3 SV=1	gyrB	1	7.45e-10	121.96	NLNAYIEQEGLAK(1)K	2	-1.1588	7	1.36	1.482	1.384	0.592	0.447	0.342		0.462
	A0A0C4WNA4	341	2.053	Up	0.0022563	K	Glucose-6-phosphate 1-dehydrogenase OS=Azotobacter chroococcum NCIMB 8003 OX=1328314 GN=zwf PE=3 SV=1	zwf	1	1.39e-17	171.09	RMPQK(1)LSQIVIHFK	3	-0.44877	61	0.758	0.611	0.765	1.309	1.401	1.672	0.807	1.025	1.063
	A0A0C4WTR6	70	3.112	Up	7.5246e-05	K	Uroporphyrinogen-III synthase OS=Azotobacter chroococcum NCIMB 8003 OX=1328314 GN=hemD PE=4 SV=1	hemD	1	3.42e-09	117.99	YSAVIVVSK(1)PAAR	2	-1.4682	18	0.452	0.441	0.541	1.49	1.438	1.534	1.185	1.326	1.361
	A0A0C4WRV2	433	0.444	Down	0.00120033	K	ATP synthase subunit alpha OS=Azotobacter chroococcum NCIMB 8003 OX=1328314 GN=atpA PE=3 SV=1	atpA	1	0.000998	97.033	VTELMK(1)QK	2	-1.0709	13	1.242	1.448	1.414		0.628	0.586	0.431	0.381
	A0A0C4WKE6	240	0.608	Down	0.0160591	K	Acetyl-coenzyme A carboxylase carboxyl transferase subunit alpha OS=Azotobacter chroococcum NCIMB 8003 OX=1328314 GN=accA PE=3 SV=1	accA	1	2.97e-19	120.37	TAEK(1)AADAAEAMGITAAR	2	0.49108	12	1.242	1.287	1.131	0.653		0.83	0.795	0.848	0.742
	A0A0C4WQC0	108	0.657	Down	0.00034344	K	30S ribosomal protein S8 OS=Azotobacter chroococcum NCIMB 8003 OX=1328314 GN=rpsH PE=3 SV=1	rpsH	1	3.57e-32	174.72	GGLGVSIVSTNK(1)GVMTDR	2	8.9859	20	1.116	1.237	1.162	0.793	0.78	0.738	0.911	0.913	1.104
	A0A0C4WQG9	193	0.52	Down	0.00035855	K	50S ribosomal protein L4 OS=Azotobacter chroococcum NCIMB 8003 OX=1328314 GN=rplD PE=3 SV=1	rplD	1	0.00015	83.623	VLITVPAVK(1)K	2	-1.2864	8	1.113	1.193	1.218	0.616		0.606	0.946	0.906	1.007
	A0A0C4WWV9	58	0.56	Down	0.0033958	K	ATP synthase subunit delta OS=Azotobacter chroococcum NCIMB 8003 OX=1328314 GN=atpH PE=3 SV=1	atpH	1	0.0016	76.605	ESK(1)VEAVLR	2	0.99969	5	1.124	1.036	0.96	0.556		0.609
	A0A0C4WRN1	10	0.347	Down	2.2804e-07	K	Acyl carrier protein OS=Azotobacter chroococcum NCIMB 8003 OX=1328314 GN=acp PE=3 SV=1	acp	1	5.92e-14	150.53	K(1)IVAEQLGVK	2	-1.293	9	1.572	1.62	1.586	0.568	0.553	0.539	0.585	0.554	0.554
	A0A0C4WNQ8	31	0.634	Down	0.0032182	K	50S ribosomal protein L32 OS=Azotobacter chroococcum NCIMB 8003 OX=1328314 GN=rpmF PE=3 SV=1	rpmF	1	5.8e-50	257.12	SHDALEANALSVEK(1)STGEVHLR	3	3.8157	23	1.227	1.33	1.409	0.742	0.902	0.872	0.652	0.648	0.747
	A0A0C4WQB5	84	0.102	Down	0.00100424	K	50S ribosomal protein L15 OS=Azotobacter chroococcum NCIMB 8003 OX=1328314 GN=rplO PE=3 SV=1	rplO	1	5.25e-26	121.39	TSELAK(1)VDGDVVTLQALK	2	-1.9477	6	1.219	1.517	1.687		0.125	0.176			0.107
	A0A0C4WTR8	69	0.385	Down	1.78346e-05	K	Peptidyl-prolyl cis-trans isomerase OS=Azotobacter chroococcum NCIMB 8003 OX=1328314 GN=Achr_23040 PE=3 SV=1	Achr_23040	0.999999	5.06e-06	85.821	APIK(1)NEAKNGLSNK	2	-24.249	18	1.513	1.615	1.701	0.598	0.624	0.636	0.497	0.436	0.491
	A0A0C4WNR2	263	2.482	Up	3.9249e-05	K	Pseudouridine synthase OS=Azotobacter chroococcum NCIMB 8003 OX=1328314 GN=Achr_28020 PE=3 SV=1	Achr_28020	1	4.64e-09	99.668	HAGHPIAGDAK(1)YGDEEFTR	3	-1.5766	9	0.566	0.585	0.525	1.32	1.475	1.364	1.407	1.15	1.253
	A0A0C4WGX3	91	0.27	Down	0.00021976	K	50S ribosomal protein L21 OS=Azotobacter chroococcum NCIMB 8003 OX=1328314 GN=rplU PE=3 SV=1	rplU	1	0.00272	81.163	HDK(1)VSIIK	2	0.13505	8	1.425	1.592	1.659		0.43	0.412	0.518	0.48	0.505
	A0A0C4WR97	206	1.512	Up	2.3602e-05	K	Glutathione synthetase OS=Azotobacter chroococcum NCIMB 8003 OX=1328314 GN=gshB PE=3 SV=1	gshB	1	4.07e-10	138.26	YLPAIK(1)DGDK	2	-3.0474	10	0.794	0.837	0.82	1.217	1.263	1.225	1.084	1.046	0.981
	A0A0C4WQC5	39	0.418	Down	4.5146e-06	K	30S ribosomal protein S17 OS=Azotobacter chroococcum NCIMB 8003 OX=1328314 GN=rpsQ PE=3 SV=1	rpsQ	1	0.00035	101.41	HPIYGK(1)YVK	2	-1.6968	19	1.461	1.517	1.614	0.644	0.628	0.648	0.557	0.558	0.599
	A0A0C4WKL8	6	1.899	Up	0.0025161	K	Ribosome-recycling factor OS=Azotobacter chroococcum NCIMB 8003 OX=1328314 GN=frr PE=3 SV=1	frr	1	0.00395	93.561	MINEIK(1)K	2	-1.8129	17	0.678	0.732	0.755	1.359	1.374	1.378	1.074	1.009	1.051
	A0A0C4WQT5	59	0.506	Down	0.0024001	K	Outer membrane chaperone Skp OS=Azotobacter chroococcum NCIMB 8003 OX=1328314 GN=ompH PE=4 SV=1	ompH	1	0.000475	105.36	LK(1)TLESDAK	2	-1.9842	11	1.285	1.375	1.52	0.675	0.736		0.576	0.555	0.547
	A0A0C4WNY3	163	0.556	Down	0.00092465	K	Argininosuccinate synthase OS=Azotobacter chroococcum NCIMB 8003 OX=1328314 GN=argG PE=3 SV=1	argG	1	3.86e-10	147.72	LMDYAAK(1)HEIPIER	2	-0.77433	25	1.541	1.349	1.264	0.742	0.747	0.82	0.655	0.657	0.644
	A0A0C4WLQ6	566	0.603	Down	5.8055e-05	K	Type I fatty acid synthase ArsA OS=Azotobacter chroococcum NCIMB 8003 OX=1328314 GN=arsA PE=4 SV=1	arsA	1	1.51e-10	157.74	ETTLLQSGK(1)GMYTR	2	-4.6385	14	1.169	1.24	1.184	0.753	0.71	0.702			0.618
	A0A0C4WQG5	86	0.654	Down	1.6885e-05	K	30S ribosomal protein S3 OS=Azotobacter chroococcum NCIMB 8003 OX=1328314 GN=rpsC PE=3 SV=1	rpsC	1	7.99e-10	139.02	KGEDVEK(1)LR	2	-1.621	9	1.172	1.228	1.231	0.794	0.795	0.784	0.956	0.873	0.863
	A0A0C4WVU6	33	0.277	Down	9.8688e-05	K	50S ribosomal protein L29 OS=Azotobacter chroococcum NCIMB 8003 OX=1328314 GN=rpmC PE=3 SV=1	rpmC	1	4.59e-32	155.61	MQK(1)ATGQLGQSHLLSQVK	2	0.064159	32	1.924	1.724	1.477	0.456	0.465	0.5	0.427	0.494	0.475
	A0A0C4WQ10	60	0.462	Down	8.0017e-05	K	30S ribosomal protein S18 OS=Azotobacter chroococcum NCIMB 8003 OX=1328314 GN=rpsR PE=3 SV=1	rpsR	1	0.000319	101.41	QLATAIK(1)R	2	-0.3523	9	1.444	1.608	1.579	0.703	0.758	0.677	0.495	0.455	0.486
	A0A0C4WPD0	69	1.559	Up	9.5858e-05	K	Probable cytosol aminopeptidase OS=Azotobacter chroococcum NCIMB 8003 OX=1328314 GN=pepA PE=3 SV=1	pepA	1	1.68e-27	157.52	VGQTLLLHHLPNLK(1)AER	3	-1.9845	9	0.731	0.79	0.776	1.229	1.169	1.182	1.106	1.104	1.262
	A0A0C4WVU8	36	0.402	Down	4.4549e-06	K	50S ribosomal protein L2 OS=Azotobacter chroococcum NCIMB 8003 OX=1328314 GN=rplB PE=3 SV=1	rplB	1	8.94e-05	85.716	GAPYAPLLEK(1)K	2	-2.2204	7	1.24	1.231	1.199	0.496	0.488			0.813	0.868
	A0A0C4WNZ0	244	1.673	Up	0.0020049	K	GTPase Era OS=Azotobacter chroococcum NCIMB 8003 OX=1328314 GN=era PE=3 SV=1	era	1	0.00171	90.308	K(1)IIIGEK	2	-0.52805	8	0.666		0.756	1.223	1.175	1.17	1.263	1.267	1.089
	A0A0C4WVU0	87	0.319	Down	8.6951e-07	K	30S ribosomal protein S11 OS=Azotobacter chroococcum NCIMB 8003 OX=1328314 GN=rpsK PE=3 SV=1	rpsK	1	2.86e-54	236.95	NLDVNVK(1)GPGPGR	2	-2.3349	13	1.474	1.528	1.464	0.49	0.454	0.481	0.825	0.796	0.778
	A0A0C4WJ40	209	2.287	Up	0.00084147	K	Pseudouridine synthase OS=Azotobacter chroococcum NCIMB 8003 OX=1328314 GN=rluD PE=3 SV=1	rluD	1	4.41e-21	133.07	MAVVEGGK(1)PAVSHYR	3	-1.3594	34	0.644	0.498	0.483	1.229	1.208	1.28	1.411	1.517	1.398
	A0A0C4WGN6	134	0.638	Down	8.3789e-05	K	Phosphomethylpyrimidine synthase OS=Azotobacter chroococcum NCIMB 8003 OX=1328314 GN=thiC PE=3 SV=1	thiC	1	2.03e-09	112.7	AK(1)AGANVSQMHYAK	2	-1.6135	6	1.148	1.102	1.12	0.717		0.716		0.529
	A0A0C4WQG5	93	0.343	Down	0.0038156	K	30S ribosomal protein S3 OS=Azotobacter chroococcum NCIMB 8003 OX=1328314 GN=rpsC PE=3 SV=1	rpsC	1	1.4e-19	149.14	QDLTK(1)QMGVPVHINIEEIR	3	-0.96858	12	1.33	1.668	1.819	0.534	0.413	0.704	0.472	0.602	0.591
	A0A0C4WJI2	140	0.489	Down	6.4686e-07	K	Glutamine synthetase OS=Azotobacter chroococcum NCIMB 8003 OX=1328314 GN=glnA PE=3 SV=1	glnA	1	1.1e-06	147.19	FK(1)SDISGSMFK	2	-0.63801	21	1.488	1.451	1.495	0.741	0.712	0.717	0.563	0.565	0.562
	A0A0C4WHX3	64	0.425	Down	0.0046768	K	Translation initiation factor IF-1 OS=Azotobacter chroococcum NCIMB 8003 OX=1328314 GN=infA PE=3 SV=1	infA	1	0.000191	92.445	VELTPYDLSK(1)GR	2	-2.109	6	1.594		1.463	0.676		0.624	0.552		0.57
	A0A0C4WKN1	70	0.275	Down	1.76399e-05	K	Phosphoribosylformylglycinamidine cyclo-ligase OS=Azotobacter chroococcum NCIMB 8003 OX=1328314 GN=purM PE=3 SV=1	purM	1	2.23e-16	128.41	QPVLVSGTDGVGTK(1)LR	2	-0.18147	9	1.798	1.789	1.711	0.534	0.462	0.459	0.13	0.489	0.494
	A0A0C4WJK7	108	0.562	Down	0.000162449	K	Protein HflC OS=Azotobacter chroococcum NCIMB 8003 OX=1328314 GN=hflC PE=3 SV=1	hflC	1	8.07e-46	190.37	FYTATSGLK(1)QVADER	2	1.2492	9	1.367	1.476	1.321	0.757	0.822	0.763	0.564	0.648	0.705
	A0A0C4WQF9	42	0.426	Down	0.00035913	K	50S ribosomal protein L24 OS=Azotobacter chroococcum NCIMB 8003 OX=1328314 GN=rplX PE=3 SV=1	rplX	1	1.55e-09	168.08	LVVGGVNLIK(1)R	2	-0.67645	11	1.407	1.436	1.553	0.677	0.656	0.541	0.737	0.651	0.666
	A0A0C4WTQ4	92	1.745	Up	6.3329e-05	K	Acireductone dioxygenase OS=Azotobacter chroococcum NCIMB 8003 OX=1328314 GN=mtnD PE=3 SV=1	mtnD	1	2.83e-08	126.17	AK(1)FLDEHIHGEDEVR	3	-1.4589	9	0.691	0.727	0.688	1.257	1.259	1.16	1.353	1.161	1.144
	A0A0C4WP58	239	0.354	Down	0.00027964	K	Sulfate adenylyltransferase subunit 2 OS=Azotobacter chroococcum NCIMB 8003 OX=1328314 GN=cysD PE=3 SV=1	cysD	1	1.23e-07	125.17	ILEHLSDEEK(1)AR	2	1.3281	13	1.318	1.476	1.419	0.477		0.517		0.486	0.395
	A0A0C4WUY1	106	0.285	Down	0.0080815	K	50S ribosomal protein L13 OS=Azotobacter chroococcum NCIMB 8003 OX=1328314 GN=rplM PE=3 SV=1	rplM	1	6.32e-05	108.93	VIETAVK(1)GMLPK	2	-2.9455	19	1.313	1.488	1.922	0.444	0.445	0.456	0.654	0.729	0.733
	A0A0C4WQ10	24	0.402	Down	8.3865e-05	K	30S ribosomal protein S18 OS=Azotobacter chroococcum NCIMB 8003 OX=1328314 GN=rpsR PE=3 SV=1	rpsR	1	1.47e-09	171.34	EIDFK(1)DLNTLK	2	-1.2546	9	1.526	1.504	1.668	0.572	0.658	0.658	0.559	0.448	0.578
	A0A0C4WH55	404	0.387	Down	1.833e-09	K	Enolase OS=Azotobacter chroococcum NCIMB 8003 OX=1328314 GN=eno PE=3 SV=1	eno	1	3.42e-05	130.31	VSK(1)YNQLLR	2	-1.4525	9	1.541	1.565	1.558	0.602	0.6	0.602	0.581	0.584	0.554
	A0A0C4WJL3	23	0.489	Down	0.024637	K	ATP-dependent protease ATPase subunit HslU OS=Azotobacter chroococcum NCIMB 8003 OX=1328314 GN=hslU PE=3 SV=1	hslU	1	0.000137	126.82	HIVGQDDAK(1)R	2	-2.7996	4		1.081	1.297	0.541	0.621
	A0A0C4WQ81	14	0.559	Down	2.1401e-05	K	6,7-dimethyl-8-ribityllumazine synthase OS=Azotobacter chroococcum NCIMB 8003 OX=1328314 GN=ribH PE=3 SV=1	ribH	1	1.4e-07	129.28	TIEGTFTAAK(1)GR	2	-3.4295	9	1.201	1.289	1.256	0.696	0.718	0.681	0.948	0.922	0.929
	A0A0C4WQB7	142	0.192	Down	0.00123887	K	Lon protease OS=Azotobacter chroococcum NCIMB 8003 OX=1328314 GN=pepS16 PE=2 SV=1	pepS16	1	1.18e-06	121.69	K(1)VPAEVLSSLNSIDEPGR	2	1.8664	10	1.069	1.371	1.154		0.261	0.2
	A0A0C4WMV9	35	0.533	Down	0.00058228	K	2-methylisocitrate lyase OS=Azotobacter chroococcum NCIMB 8003 OX=1328314 GN=prpB PE=3 SV=1	prpB	1	4.76e-36	171.03	FRDAVASEHPLQVVGAINANHALLAK(1)R	4	-0.0017508	11	1.253	1.386	1.532	0.76	0.705	0.76	0.702	0.609	0.735
	A0A0C4WNX3	731	1.524	Up	0.000137428	K	Aconitate hydratase B OS=Azotobacter chroococcum NCIMB 8003 OX=1328314 GN=acnB PE=3 SV=1	acnB	1	0.000354	110.22	VK(1)GGIPTR	2	0.2559	9	0.79	0.86	0.839	1.286	1.279	1.227	1.043	0.952	0.972
	A0A0C4WLX8	404	0.26	Down	0.00045672	K	Dihydrolipoyl dehydrogenase OS=Azotobacter chroococcum NCIMB 8003 OX=1328314 GN=lpdA PE=3 SV=1	lpdA	1	1.44e-46	168.78	AMAANDTAGFVK(1)VIADAK	2	-1.0816	20	1.408	1.859	1.839	0.389	0.418	0.523	0.556	0.547	0.454
	A0A0C4WKP5	282	1.511	Up	0.00053941	K	CTP synthase OS=Azotobacter chroococcum NCIMB 8003 OX=1328314 GN=pyrG PE=3 SV=1	pyrG	1	0.000261	87.942	VVDAK(1)LHPEK	2	-2.3389	8	0.846	0.889	0.902	1.316	1.34		1.001	0.842	0.882
	A0A0C4WKD6	221	0.322	Down	1.7199e-06	K	Elongation factor Ts OS=Azotobacter chroococcum NCIMB 8003 OX=1328314 GN=tsf PE=3 SV=1	tsf	1	2.86e-16	184.65	IAGKPENIVENMVK(1)GR	3	-2.2816	44	1.769	1.642	1.685	0.535	0.571	0.533	0.412	0.388	0.433
	A0A0C4WQD0	25	0.551	Down	0.0022029	K	30S ribosomal protein S19 OS=Azotobacter chroococcum NCIMB 8003 OX=1328314 GN=rpsS PE=3 SV=1	rpsS	1	6.11e-09	136.94	VEVAVEK(1)NDR	2	-1.2095	18	1.376	1.385	1.248	0.79	0.793	0.624	0.704	0.789	0.791
	A0A0C4WG60	106	1.739	Up	4.3375e-06	K	L-threonine dehydratase OS=Azotobacter chroococcum NCIMB 8003 OX=1328314 GN=ilvA PE=3 SV=1	ilvA	1	3.64e-05	139.02	TTPEIK(1)VQAVR	2	-1.6832	9	0.718	0.759	0.747	1.267	1.311	1.289	1.139	1.094	1.053
	A0A0C4WQG5	4	0.286	Down	1.3631e-06	K	30S ribosomal protein S3 OS=Azotobacter chroococcum NCIMB 8003 OX=1328314 GN=rpsC PE=3 SV=1	rpsC	1	1.11e-09	121.67	GQK(1)VHPVGIR	2	-2.2428	9	1.622	1.734	1.664	0.488	0.455	0.495	0.531	0.517	0.51
	A0A0C4WJT0	76	0.602	Down	0.046515	K	30S ribosomal protein S13 OS=Azotobacter chroococcum NCIMB 8003 OX=1328314 GN=rpsM PE=3 SV=1	rpsM	1	0.00825	56.091	EVNMK(1)IK	2	0.55757	6	1.285	1.174			0.818	0.663	0.968		0.815
	A0A0C4WSV5	498	0.515	Down	0.00061713	K	NADH-quinone oxidoreductase subunit C/D OS=Azotobacter chroococcum NCIMB 8003 OX=1328314 GN=nuocd PE=3 SV=1	nuocd	1	4.96e-24	162.21	ADHPLTTPPPK(1)ER	2	-1.6729	7	1.298	1.457	1.393		0.714	0.711		0.289	0.233
	A0A0C4WLW7	324	0.525	Down	0.00083859	K	Fructose-1,6-bisphosphatase class 1 OS=Azotobacter chroococcum NCIMB 8003 OX=1328314 GN=fbp PE=3 SV=1	fbp	1	1.18e-05	92.445	VAVFLGSK(1)DEVER	2	-2.7266	8	1.391	1.315	1.192	0.617	0.748	0.681		0.679	0.75
	A0A0C4WTA6	106	0.297	Down	0.0149164	K	GTP cyclohydrolase-2 OS=Azotobacter chroococcum NCIMB 8003 OX=1328314 GN=ribA PE=3 SV=1	ribA	1	1.11e-26	109.47	AYK(1)LQDAGADTVEANER	2	0.77192	8	1.908	1.684	1.452	0.617	0.631	0.25	0.105	0.162
	A0A0C4WRV2	141	0.565	Down	0.00135934	K	ATP synthase subunit alpha OS=Azotobacter chroococcum NCIMB 8003 OX=1328314 GN=atpA PE=3 SV=1	atpA	1	3.35e-97	278.37	K(1)SVDQPVQTGYK	2	6.1372	17	1.356	1.414	1.457	0.8	0.792	0.797	0.604	0.589	0.595
	A0A0C4WP89	243	0.164	Down	0.047697	K	Aspartyl/glutamyl-tRNA(Asn/Gln) amidotransferase subunit B OS=Azotobacter chroococcum NCIMB 8003 OX=1328314 GN=gatB PE=3 SV=1	gatB	1	1.01e-61	180.49	QIELIEDGGK(1)VVQETR	2	1.1102	7	1.345	1.433	1.441	0.081	0.351	0.26
	A0A0C4WIK2	528	0.659	Down	3.9624e-05	K	30S ribosomal protein S1 OS=Azotobacter chroococcum NCIMB 8003 OX=1328314 GN=rpsA PE=3 SV=1	rpsA	1	5.83e-10	165.09	DVDDEK(1)DAIK	2	-0.29501	19	1.306	1.336	1.385	0.881	0.905	0.867	0.647	0.582	0.588
	A0A0C4WH55	8	0.537	Down	1.72663e-05	K	Enolase OS=Azotobacter chroococcum NCIMB 8003 OX=1328314 GN=eno PE=3 SV=1	eno	1	0.00254	88.35	IVDIK(1)GR	2	-1.296	7	1.24	1.257	1.258		0.663	0.681		0.611	0.575
	A0A0C4WPA7	138	1.543	Up	3.8242e-05	K	Nicotinate-nucleotide pyrophosphorylase (Carboxylating) OS=Azotobacter chroococcum NCIMB 8003 OX=1328314 GN=nadC PE=3 SV=1	nadC	1	0.00373	73.637	K(1)TLPGLR	2	-0.99294	8	0.745	0.788	0.791	1.19	1.217	1.178		1.067	1.172
	A0A0C4WVU6	48	0.269	Down	4.6951e-06	K	50S ribosomal protein L29 OS=Azotobacter chroococcum NCIMB 8003 OX=1328314 GN=rpmC PE=3 SV=1	rpmC	1	9.11e-125	278.73	ATGQLGQSHLLSQVK(1)R	3	-1.1718	19	1.637	1.812	1.722	0.495	0.461	0.437	0.505	0.44	0.436
	A0A0C4WPH1	178	0.427	Down	0.00022204	K	N-acetyl-gamma-glutamyl-phosphate reductase OS=Azotobacter chroococcum NCIMB 8003 OX=1328314 GN=argC PE=3 SV=1	argC	1	8.57e-12	112.7	LIADCK(1)SGVSGAGR	2	-1.2799	8	1.297	1.383	1.389		0.601	0.558	0.702	0.685	0.697
	A0A0C4WLX8	345	0.54	Down	0.0150399	K	Dihydrolipoyl dehydrogenase OS=Azotobacter chroococcum NCIMB 8003 OX=1328314 GN=lpdA PE=3 SV=1	lpdA	1	1.44e-05	89.684	IAGHK(1)AQMNYDLIPAVIYTHPEIATVGK	4	-1.018	13	1.095	1.33	1.569	0.581	0.725	0.849	0.596	0.62
	A0A0C4WQQ0	112	0.427	Down	0.00095622	K	Imidazole glycerol phosphate synthase subunit HisH OS=Azotobacter chroococcum NCIMB 8003 OX=1328314 GN=hisH PE=3 SV=1	hisH	1	9.88e-07	99.276	FFGK(1)GLVEDGEHLK	2	-0.89499	8	1.597	1.535	1.357	0.65		0.628	0.44	0.457	0.448
	A0A0C4WU10	10	0.368	Down	3.7169e-05	K	Translation initiation factor IF-3 OS=Azotobacter chroococcum NCIMB 8003 OX=1328314 GN=infC PE=3 SV=1	infC	1	3.59e-05	84.999	AQPK(1)APINENISAR	2	-1.2848	10	1.491	1.549	1.59	0.581	0.604	0.519	0.647	0.582	0.645
	A0A0C4WKF2	292	1.946	Up	0.00186192	K	Guanosine 3,5-bis-pyrophosphate (PpGpp) synthetase, RelA/SpoT protein OS=Azotobacter chroococcum NCIMB 8003 OX=1328314 GN=Achr_38720 PE=3 SV=1	Achr_38720	1	0.00089	88.181	FK(1)DYIAIPK	2	-1.0418	8	0.657	0.576	0.642	1.275		1.157	1.42	1.387	1.305
	A0A0C4WUY1	2	0.344	Down	0.00118206	K	50S ribosomal protein L13 OS=Azotobacter chroococcum NCIMB 8003 OX=1328314 GN=rplM PE=3 SV=1	rplM	1	1.69e-10	173.07	MK(1)TFTAKPETVK	2	-1.2961	24	1.819	1.455	1.343	0.524	0.447	0.616	0.607	0.729	0.647
	A0A0C4WSX0	616	0.493	Down	0.000164544	K	Leucine--tRNA ligase OS=Azotobacter chroococcum NCIMB 8003 OX=1328314 GN=leuS PE=3 SV=1	leuS	1	1.91e-18	187.47	LK(1)TDGLPVEIGGTEK	2	-0.65993	9	1.397	1.443	1.492	0.646	0.76	0.728	0.672	0.605	0.608
	A0A0C4WQB7	272	0.552	Down	0.00027832	K	Lon protease OS=Azotobacter chroococcum NCIMB 8003 OX=1328314 GN=pepS16 PE=2 SV=1	pepS16	1	0.000221	90.761	AHAELNK(1)LK	2	-1.7056	9	1.279	1.429	1.42	0.793	0.777	0.71	0.755	0.65	0.645
	A0A0C4WNX3	229	0.598	Down	0.026356	K	Aconitate hydratase B OS=Azotobacter chroococcum NCIMB 8003 OX=1328314 GN=acnB PE=3 SV=1	acnB	1	6.04e-27	140.78	AK(1)GFPVAYVGDVVGTGSSR	2	-0.87938	18	1.05	1.369	1.613	0.686	0.869	0.857	0.604	0.731	0.735
	A0A0C4WSI9	39	0.393	Down	0.00021678	K	Succinate dehydrogenase flavoprotein subunit OS=Azotobacter chroococcum NCIMB 8003 OX=1328314 GN=sdhA PE=3 SV=1	sdhA	1	2.78e-29	195.3	TAVVTK(1)VFPTR	2	-3.1534	9	1.465	1.585	1.711	0.574	0.601	0.695	0.43	0.541	0.542
	A0A0C4WJT2	63	0.521	Down	0.00143504	K	30S ribosomal protein S5 OS=Azotobacter chroococcum NCIMB 8003 OX=1328314 GN=rpsE PE=3 SV=1	rpsE	1	4.1e-14	169.81	EVPAAIQK(1)AMEAAR	2	-1.6295	22	1.258	1.262	1.53	0.653	0.776	0.682	0.779	0.748	0.808
	A0A0C4WSZ8	281	0.364	Down	0.00021768	K	D-Alanyl-D-Alanine carboxypeptidase OS=Azotobacter chroococcum NCIMB 8003 OX=1328314 GN=dacA PE=3 SV=1	dacA	1	2.37e-12	127.03	AAETQK(1)LLTYGFR	2	-0.21281	8	1.594	1.627	1.508	0.542	0.662	0.516	0.089		0.442
	A0A0C4WW65	15	1.882	Up	0.00064031	K	Phosphopantetheine adenylyltransferase OS=Azotobacter chroococcum NCIMB 8003 OX=1328314 GN=coaD PE=3 SV=1	coaD	1	1.9e-14	104.15	VIYPGTFDPITK(1)GHGDLVER	3	-1.301	9	0.675	0.76	0.646	1.206	1.404	1.306	1.054	1.122	1.269
	A0A0C4WJJ1	593	2.584	Up	0.0049385	K	Alpha-1,4 glucan phosphorylase OS=Azotobacter chroococcum NCIMB 8003 OX=1328314 GN=glgP PE=3 SV=1	glgP	1	3.46e-05	77.358	ILAGK(1)AAASYYQAK	2	-2.4578	7	0.504	0.643		1.392	1.362	1.692	1.014		0.954
	A0A0C4WPS3	1306	0.313	Down	0.00086014	K	Glutamate synthase subunit alpha OS=Azotobacter chroococcum NCIMB 8003 OX=1328314 GN=gltB PE=4 SV=1	gltB	1	3.17e-06	85.081	GMTGGK(1)LVITPPQGSAFK	2	0.84326	7	1.345	1.231	1.326		0.45	0.365			0.338
	A0A0C4WPD0	6	2.224	Up	3.7637e-05	K	Probable cytosol aminopeptidase OS=Azotobacter chroococcum NCIMB 8003 OX=1328314 GN=pepA PE=3 SV=1	pepA	1	1.15e-18	192.95	QLVVK(1)SASPQTLK	2	-3.099	35	0.576	0.622	0.611	1.384	1.257	1.383	1.186	1.308	1.258
	A0A0C4WQ47	102	0.239	Down	1.55684e-05	K	50S ribosomal protein L25 OS=Azotobacter chroococcum NCIMB 8003 OX=1328314 GN=rplY PE=3 SV=1	rplY	1	3.19e-24	119.26	VVADHK(1)LTAHVPLHFVNAENSVGVK	4	-1.8045	19	1.534	1.791	1.718	0.383	0.418	0.405	0.296	0.298
	A0A0C4WHC8	525	0.441	Down	0.0068829	K	Alanine--tRNA ligase OS=Azotobacter chroococcum NCIMB 8003 OX=1328314 GN=alaS PE=3 SV=1	alaS	1	9.55e-10	115.24	DTTK(1)AGGAYLHHGVVAEGGLR	3	-1.2504	7	1.329	1.494	1.089	0.556	0.594			0.619	0.531
	A0A0C4WKF0	53	2.875	Up	0.0041362	K	Ribonuclease PH OS=Azotobacter chroococcum NCIMB 8003 OX=1328314 GN=rph PE=3 SV=1	rph	1	0.00223	80.294	FLK(1)GQGK	2	0.40521	8	0.55	0.462		1.677	1.456	1.232	1.081	1.163	1.166
	A0A0C4WUQ1	291	0.648	Down	0.042616	K	Malonyl CoA-acyl carrier protein transacylase OS=Azotobacter chroococcum NCIMB 8003 OX=1328314 GN=fabD PE=3 SV=1	fabD	1	4.73e-28	155.61	CVK(1)GINTHNLDTPEAFAAAR	3	-1.2016	10	1.375	1.349	1.355	0.932	0.985	0.725	0.23	0.518	0.99
	A0A0C4WSX5	490	0.207	Down	0.0159995	K	ATP-dependent Clp protease ATP-binding subunit ClpA OS=Azotobacter chroococcum NCIMB 8003 OX=1328314 GN=clpA PE=3 SV=1	clpA	1	1.26e-19	120.75	SPDK(1)PVGSFLFAGPTGVGK	2	-0.46613	6	1.099	1.678	1.485		0.402	0.185	0.055
	A0A0C4WPT0	953	2.013	Up	0.0044805	K	Bifunctional glutamine synthetase adenylyltransferase/adenylyl-removing enzyme OS=Azotobacter chroococcum NCIMB 8003 OX=1328314 GN=glnE PE=3 SV=1	glnE	1	6.13e-37	159.75	LALQK(1)QPGVVGGDQFQDER	2	-0.11575	11	0.725	0.73	0.539	1.181	1.505	1.327	1.013	1.177	1.278
	A0A0C4WJT2	15	0.325	Down	0.00174176	K	30S ribosomal protein S5 OS=Azotobacter chroococcum NCIMB 8003 OX=1328314 GN=rpsE PE=3 SV=1	rpsE	1	2.76e-32	187.33	RDEGYIEK(1)LVQVNR	3	-1.2735	25	1.435	1.584	1.711	0.411	0.462	0.665	0.542	0.661	0.693
	A0A0C4WSX5	638	0.335	Down	0.00021651	K	ATP-dependent Clp protease ATP-binding subunit ClpA OS=Azotobacter chroococcum NCIMB 8003 OX=1328314 GN=clpA PE=3 SV=1	clpA	1	0.00236	86.205	K(1)SFTPEFR	2	0.082514	7		1.758	1.813	0.58	0.645	0.572	0.604		0.512
	A0A0C4WPD0	91	1.553	Up	0.00096266	K	Probable cytosol aminopeptidase OS=Azotobacter chroococcum NCIMB 8003 OX=1328314 GN=pepA PE=3 SV=1	pepA	1	8.28e-05	132.44	K(1)IVAAAHSVLK	2	-1.4443	9	0.716	0.784	0.801	1.245	1.223	1.105	1.243	1.178	1.051
	A0A0C4WIJ0	322	0.479	Down	0.0137188	K	dTDP-glucose 4,6-dehydratase OS=Azotobacter chroococcum NCIMB 8003 OX=1328314 GN=Achr_26670 PE=3 SV=1	Achr_26670	1	5.9e-05	76.563	ELGWK(1)PAETFETGIR	2	-0.46057	8	1.164	1.375	1.496		0.554	0.735	0.482	0.716	0.815
	A0A0C4WJZ6	311	4.823	Up	0.0024234	K	Chaperone protein DnaJ OS=Azotobacter chroococcum NCIMB 8003 OX=1328314 GN=dnaJ PE=3 SV=1	dnaJ	1	0.00259	66.087	GK(1)GVAPVR	2	-0.67464	6	0.337	0.395		1.849	2.06	1.387		0.544
	A0A0C4WRZ5	426	1.908	Up	5.6827e-05	K	Ribonucleoside-diphosphate reductase OS=Azotobacter chroococcum NCIMB 8003 OX=1328314 GN=nrdA PE=3 SV=1	nrdA	1	3.8e-10	138	GTNGK(1)SQGVVPFLK	2	-0.45132	21	0.733	0.729	0.66	1.351	1.325	1.372	1.09	1.105	1.061
	A0A0C4WR95	92	1.623	Up	0.00170048	K	Putative pterin-4-alpha-carbinolamine dehydratase OS=Azotobacter chroococcum NCIMB 8003 OX=1328314 GN=phhB PE=3 SV=1	phhB	1	6.44e-05	120.33	VTVTWWSHK(1)IR	2	-1.6389	8	0.835	0.712	0.725	1.131	1.278	1.278		1.028	1.177
	A0A0C4WLQ6	2355	1.588	Up	0.00070267	K	Type I fatty acid synthase ArsA OS=Azotobacter chroococcum NCIMB 8003 OX=1328314 GN=arsA PE=4 SV=1	arsA	1	7.46e-32	181.9	LDGVLHGAGVIDDK(1)LIRDK	3	-1.7508	22	0.864	0.79	0.797	1.254	1.236	1.402	0.98	0.935	1.002
	A0A0C4WIM0	765	1.805	Up	0.0075818	K	DNA polymerase I OS=Azotobacter chroococcum NCIMB 8003 OX=1328314 GN=polA PE=3 SV=1	polA	1	0.000178	98.009	K(1)QAQAYIDR	2	-1.8463	8	0.646	0.77	0.725	1.278	1.305	1.281		1.055	1.178
	A0A0C4WJF8	63	0.491	Down	0.00090246	K	Malate synthase G OS=Azotobacter chroococcum NCIMB 8003 OX=1328314 GN=glcB PE=3 SV=1	glcB	1	3.03e-05	108.5	RDELQAK(1)IDAWHQAR	3	-1.2901	9	1.488	1.213	1.266	0.711	0.597	0.64	0.789	0.98	0.835
	A0A0C4WKN1	235	0.499	Down	0.000102325	K	Phosphoribosylformylglycinamidine cyclo-ligase OS=Azotobacter chroococcum NCIMB 8003 OX=1328314 GN=purM PE=3 SV=1	purM	1	0.00109	58.916	PLLK(1)LIK	2	-0.62101	13	1.221	1.302	1.279	0.637		0.629		0.603	0.617
	A0A0C4WVR5	362	0.337	Down	8.2005e-09	K	Phosphoribosylamine--glycine ligase OS=Azotobacter chroococcum NCIMB 8003 OX=1328314 GN=purD PE=3 SV=1	purD	1	3.4e-13	171.2	LDGK(1)VFHAGTALK	2	-2.1484	9	1.659	1.632	1.637	0.557	0.547	0.557	0.501	0.511	0.45
	A0A0C4WNZ3	116	0.486	Down	8.408e-05	K	Dihydrolipoyllysine-residue succinyltransferase component of 2-oxoglutarate dehydrogenase complex OS=Azotobacter chroococcum NCIMB 8003 OX=1328314 GN=sucB PE=3 SV=1	sucB	1	7.24e-112	300.3	K(1)IAEENALAADSITGTGK	2	2.0086	17	1.469	1.551	1.46	0.735	0.771	0.671	0.507	0.563	0.546
	A0A0C4WRC5	375	1.636	Up	1.58573e-05	K	Amidophosphoribosyltransferase OS=Azotobacter chroococcum NCIMB 8003 OX=1328314 GN=purF PE=3 SV=1	purF	1	2.52e-22	195.3	GTTCK(1)QIIQMAR	2	-2.0505	20	0.706	0.741	0.715	1.2	1.154	1.183	1.255	1.271	1.186
	A0A0C4WU10	144	0.374	Down	0.00095853	K	Translation initiation factor IF-3 OS=Azotobacter chroococcum NCIMB 8003 OX=1328314 GN=infC PE=3 SV=1	infC	1	2.36e-08	131.54	EMAHQELGMELLK(1)R	3	-1.2257	20	1.425	1.348	1.311		0.463	0.556		0.393	0.627
	A0A0C4WQD9	232	1.511	Up	0.00087862	K	Citrate synthase OS=Azotobacter chroococcum NCIMB 8003 OX=1328314 GN=prpC PE=3 SV=1	prpC	1	1.26e-16	130.99	GPK(1)HGGANEVAFEIQK	3	-0.79327	15	0.78	0.797	0.878	1.192	1.308	1.21	1.063	1.049	0.989
	A0A0C4WQF5	57	0.589	Down	5.9185e-05	K	50S ribosomal protein L18 OS=Azotobacter chroococcum NCIMB 8003 OX=1328314 GN=rplR PE=3 SV=1	rplR	1	4.92e-55	224.13	VLASASTLDK(1)ELR	2	-0.13544	8	1.15	1.201	1.27	0.701	0.717	0.716	0.889	0.897
	A0A0C4WJL2	137	1.52	Up	0.000198653	K	Oligoribonuclease OS=Azotobacter chroococcum NCIMB 8003 OX=1328314 GN=orn PE=3 SV=1	orn	1	4.29e-08	128.97	HIDVSTLK(1)ELAGR	2	0.68336	13	0.824	0.834		1.278	1.225	1.278	1.048	1.013	0.958
	A0A0C4WSX5	450	0.458	Down	0.00065787	K	ATP-dependent Clp protease ATP-binding subunit ClpA OS=Azotobacter chroococcum NCIMB 8003 OX=1328314 GN=clpA PE=3 SV=1	clpA	1	6.74e-05	94.66	HVSSSDK(1)ELLR	2	-4.4569	6	1.103	1.261	1.218	0.474	0.602	0.563
	A0A0C4WFR0	210	1.862	Up	0.0071837	K	Methionyl-tRNA formyltransferase OS=Azotobacter chroococcum NCIMB 8003 OX=1328314 GN=fmt PE=3 SV=1	fmt	1	0.00261	85.813	LNK(1)DEAR	2	-0.41562	6	0.734		0.77		1.334	1.466	1.009		0.907
	A0A0C4WQD8	1348	0.468	Down	0.000156239	K	DNA-directed RNA polymerase subunit beta' OS=Azotobacter chroococcum NCIMB 8003 OX=1328314 GN=rpoC PE=3 SV=1	rpoC	1	0.000149	112.8	GLK(1)ENVVVGR	2	-2.6176	6	1.175	1.245	1.238	0.555	0.586			0.382
	A0A0C4WKD6	36	0.34	Down	2.9887e-07	K	Elongation factor Ts OS=Azotobacter chroococcum NCIMB 8003 OX=1328314 GN=tsf PE=3 SV=1	tsf	1	1.12e-56	208.23	ALTAAGGDIEK(1)AIDDMR	2	-0.42862	18	1.594	1.624	1.69	0.547	0.563	0.557	0.507	0.48	0.507
	A0A0C4WPZ6	290	0.665	Down	7.7804e-05	K	1-deoxy-D-xylulose-5-phosphate synthase OS=Azotobacter chroococcum NCIMB 8003 OX=1328314 GN=dxs-1 PE=3 SV=1	dxs-1	1	8.63e-05	112.93	GPQFLHVVTK(1)K	2	-2.007	8	1.232	1.3	1.208	0.841	0.835	0.812	0.648	0.595
	A0A0C4WIU7	358	2.058	Up	0.0059002	K	UDP-N-acetylmuramate--L-alanine ligase OS=Azotobacter chroococcum NCIMB 8003 OX=1328314 GN=murC PE=3 SV=1	murC	1	0.000132	102.46	EVAAVIK(1)AVR	2	-2.5997	13	0.607	0.446	0.709	1.26	1.205	1.161	1.345	1.459	1.42
	A0A0C4WIB6	95	0.247	Down	3.9664e-05	K	Trigger factor OS=Azotobacter chroococcum NCIMB 8003 OX=1328314 GN=tig PE=3 SV=1	tig	1	4.68e-09	139.7	LKPAGAPSVEPK(1)VFEK	3	-1.5323	11	1.648	1.716	1.816		0.425	0.429	0.2	0.212	0.325
	A0A0C4WG60	58	0.308	Down	0.034357	K	L-threonine dehydratase OS=Azotobacter chroococcum NCIMB 8003 OX=1328314 GN=ilvA PE=3 SV=1	ilvA	1	2.79e-13	106.97	GAYNK(1)VAQLGEAELAR	2	-0.65727	8	1.573	1.475	1.937	0.197	0.658	0.679		0.059	0.286
	A0A0C4WUW7	243	0.526	Down	0.003137	K	D-alanine--D-alanine ligase OS=Azotobacter chroococcum NCIMB 8003 OX=1328314 GN=ddl PE=3 SV=1	ddl	1	5.43e-06	74.733	EEELK(1)GLCAR	2	0.65274	8	1.072	1.299	1.156	0.519	0.654	0.682		1.02
	A0A0C4WIS8	159	0.479	Down	0.0175214	K	Periplasmic serine endoprotease DegP-like OS=Azotobacter chroococcum NCIMB 8003 OX=1328314 GN=Achr_28980 PE=3 SV=1	Achr_28980	1	0.000559	65.933	GTNLPSVK(1)LGR	2	-2.2159	5	1.198	1.455			0.628	0.644		0.529
	A0A0C4WLQ6	2142	0.622	Down	0.00183733	K	Type I fatty acid synthase ArsA OS=Azotobacter chroococcum NCIMB 8003 OX=1328314 GN=arsA PE=4 SV=1	arsA	1	1.66e-56	220.06	ELPIESAGTLGVAK(1)SAAR	2	-0.20943	10	1.321	1.392	1.329	0.752	0.828	0.935	0.666	0.581	0.683
	A0A0C4WRP9	850	2.877	Up	0.00144269	K	RecBCD enzyme subunit RecC OS=Azotobacter chroococcum NCIMB 8003 OX=1328314 GN=recC PE=3 SV=1	recC	1	9.15e-05	127.93	DPVK(1)HFFTQR	2	0.71389	11	0.587	0.525	0.382	1.313	1.543	1.442	1.356	1.417	1.156
	A0A0C4WRV2	385	1.652	Up	6.0219e-05	K	ATP synthase subunit alpha OS=Azotobacter chroococcum NCIMB 8003 OX=1328314 GN=atpA PE=3 SV=1	atpA	1	5.32e-10	143.39	VGGAAQTK(1)IIK	2	0.060018	19	0.716	0.758	0.785	1.267	1.236	1.228	1.146	1.115	1.112
	A0A0C4WTV4	34	0.389	Down	1.97648e-05	K	50S ribosomal protein L33 OS=Azotobacter chroococcum NCIMB 8003 OX=1328314 GN=rpmG PE=3 SV=1	rpmG	1	0.00162	117.18	K(1)YDPVVR	2	0.4577	9	1.531	1.529	1.578	0.616	0.633	0.557	0.623	0.571	0.562
	A0A0C4WH09	192	0.614	Down	0.00157803	K	Inosine-5'-monophosphate dehydrogenase OS=Azotobacter chroococcum NCIMB 8003 OX=1328314 GN=guaB PE=3 SV=1	guaB	1	4.25e-06	117.45	LK(1)GMMTVNDIEK	2	5.8753	18	1.265	1.164	1.167	0.762		0.71	0.774	0.836	0.88
	A0A0C4WIS2	316	0.414	Down	0.00028277	K	Glycine--tRNA ligase beta subunit OS=Azotobacter chroococcum NCIMB 8003 OX=1328314 GN=glyS PE=3 SV=1	glyS	1	5.63e-16	132.9	DPAQIVAGNEK(1)VVRPR	3	-0.027436	9	1.2		1.236	0.503	0.505
	A0A0C4WR09	10	0.082	Down	0.041055	K	50S ribosomal protein L28 OS=Azotobacter chroococcum NCIMB 8003 OX=1328314 GN=rpmB PE=3 SV=1	rpmB	1	5.65e-49	182.52	VCQVTGK(1)GPVTGNNISHANNK	3	-0.31421	14	1.561	1.776	1.833	0.035	0.207	0.183	0.75	0.79	0.821
	A0A0C4WU10	70	0.29	Down	1.9204e-06	K	Translation initiation factor IF-3 OS=Azotobacter chroococcum NCIMB 8003 OX=1328314 GN=infC PE=3 SV=1	infC	1	6.56e-05	86.243	IMDYGK(1)HLFEK	2	-0.92459	13	1.711	1.594	1.586	0.451	0.492	0.473	0.516	0.625	0.621
	A0A0C4WRZ5	1298	0.442	Down	0.00042198	K	Ribonucleoside-diphosphate reductase OS=Azotobacter chroococcum NCIMB 8003 OX=1328314 GN=nrdA PE=3 SV=1	nrdA	1	1.28e-06	91.939	ALAATSAEK(1)STITTGK	2	-4.5228	7	1.194	1.217	1.273	0.572		0.513	0.646	0.938
	A0A0C4WQT5	74	0.469	Down	0.000119827	K	Outer membrane chaperone Skp OS=Azotobacter chroococcum NCIMB 8003 OX=1328314 GN=ompH PE=4 SV=1	ompH	1	0.00336	73.637	LVK(1)EGER	2	-0.76336	5	1.061	1.077	1.086	0.485	0.522
	A0A0C4WRZ5	1269	1.828	Up	1.4037e-07	K	Ribonucleoside-diphosphate reductase OS=Azotobacter chroococcum NCIMB 8003 OX=1328314 GN=nrdA PE=3 SV=1	nrdA	1	0.0017	113.14	K(1)LDVTYR	2	-1.768	9	0.728	0.738	0.725	1.353	1.331	1.321	1.038	1.122	1.035
	A0A0C4WGQ7	419	0.365	Down	0.0066584	K	Polyribonucleotide nucleotidyltransferase OS=Azotobacter chroococcum NCIMB 8003 OX=1328314 GN=pnp PE=3 SV=1	pnp	1	4.67e-06	76.196	GVQAMLPK(1)GDEFPYTVR	2	0.74492	9	1.507	1.465	1.454	0.455	0.561	0.598	0.615		0.485
	A0A0C4WQA8	316	1.983	Up	0.00027721	K	Chorismate synthase OS=Azotobacter chroococcum NCIMB 8003 OX=1328314 GN=aroC PE=3 SV=1	aroC	1	3.98e-21	155.57	SIDIHGNPVEVITK(1)GR	2	-0.93688	18	0.616	0.682	0.569	1.246	1.275	1.181	1.37	1.298	1.316
	A0A0C4WJL2	153	0.349	Down	0.0066998	K	Oligoribonuclease OS=Azotobacter chroococcum NCIMB 8003 OX=1328314 GN=orn PE=3 SV=1	orn	1	2.02e-06	140.01	K(1)SATHLALDDIR	3	-2.2251	9	1.082	1.256	1.035	0.32	0.465
	A0A0C4WJZ6	304	2.111	Up	3.5902e-06	K	Chaperone protein DnaJ OS=Azotobacter chroococcum NCIMB 8003 OX=1328314 GN=dnaJ PE=3 SV=1	dnaJ	1	3.37e-18	195.8	LKIPEGTQTGK(1)LFR	3	-1.8446	29	0.594	0.642	0.632	1.332	1.3	1.311	1.266	1.249	1.228
	A0A0C4WJ98	344	0.294	Down	0.0025407	K	RNA polymerase sigma factor RpoD OS=Azotobacter chroococcum NCIMB 8003 OX=1328314 GN=rpoD PE=3 SV=1	rpoD	1	1.98e-05	117.3	LADDIK(1)QCQQK	2	-0.7905	6	1.579	1.618		0.442		0.499		0.635	0.582
	A0A0C4WTF0	219	0.376	Down	0.00025822	K	50S ribosomal protein L3 OS=Azotobacter chroococcum NCIMB 8003 OX=1328314 GN=rplC PE=3 SV=1	rplC	1	3.09e-06	115.35	GAVPGATGGDVIVRPAAK(1)AR	3	-1.9106	7	1.255	1.349	1.39	0.519		0.482	0.661		0.554
	A0A0C4WSJ8	208	0.361	Down	2.2693e-05	K	Enoyl-[acyl-carrier-protein] reductase [NADH] OS=Azotobacter chroococcum NCIMB 8003 OX=1328314 GN=fabI PE=3 SV=1	fabI	1	0.000307	94.806	K(1)MLAANER	2	-0.48662	9	1.479	1.498	1.675	0.55	0.543	0.587		0.337	0.358
	A0A0C4WK78	189	0.447	Down	0.00028482	K	GMP synthase [glutamine-hydrolyzing] OS=Azotobacter chroococcum NCIMB 8003 OX=1328314 GN=guaA PE=3 SV=1	guaA	1	2.16e-09	91.993	GYYGVQFHPEVTHTK(1)QGLR	3	-0.46996	11	1.415	1.609	1.445	0.719	0.681	0.597	0.563	0.652	0.603
	A0A0C4WJU3	39	0.289	Down	2.6595e-07	K	50S ribosomal protein L23 OS=Azotobacter chroococcum NCIMB 8003 OX=1328314 GN=rplW PE=3 SV=1	rplW	1	6.2e-10	172.1	VATDATK(1)LEIK	2	-2.7947	15	1.622	1.728	1.699	0.496	0.483	0.48	0.519	0.508	0.469
	A0A0C4WSX5	211	0.423	Down	0.00125696	K	ATP-dependent Clp protease ATP-binding subunit ClpA OS=Azotobacter chroococcum NCIMB 8003 OX=1328314 GN=clpA PE=3 SV=1	clpA	1	4.54e-08	121.96	K(1)NNPLLVGEAGVGK	2	-0.76452	7	1.33	1.352	1.447	0.486	0.696	0.564	0.242
	A0A0C4WM66	22	0.233	Down	0.000101546	K	Transcription elongation factor GreA OS=Azotobacter chroococcum NCIMB 8003 OX=1328314 GN=greA PE=3 SV=1	greA	1	4.62e-09	98.328	HLK(1)TELRPQITQAIAEAR	3	-1.1539	5	1.149	1.152	1.238	0.259		0.29
	A0A0C4WJA9	64	0.47	Down	0.00042477	K	Chaperone SurA OS=Azotobacter chroococcum NCIMB 8003 OX=1328314 GN=surA PE=3 SV=1	surA	1	0.000506	102.46	EVEQTIAK(1)R	2	0.33137	8	1.345	1.477	1.461		0.691	0.652	0.549	0.463	0.569
	A0A0C4WMN7	39	0.334	Down	2.319e-07	K	6-phosphogluconate dehydratase OS=Azotobacter chroococcum NCIMB 8003 OX=1328314 GN=edd-2 PE=3 SV=1	edd-2	1	1.55e-37	140.3	GK(1)LQCANFAHGVAACDGSDK	3	-1.2113	9	1.547	1.605	1.618	0.542	0.532	0.52	0.604	0.614	0.556
	A0A0C4WWD4	70	0.531	Down	3.2005e-07	K	Phosphomannomutase/phosphoglucomutase AlgC OS=Azotobacter chroococcum NCIMB 8003 OX=1328314 GN=algC PE=3 SV=1	algC	1	1.25e-67	217.16	AIGSESLAK(1)GEPNVSVGR	2	0.085764	9	1.386	1.414	1.368	0.747	0.735	0.732	0.687	0.731	0.626
	A0A0C4WP45	130	0.269	Down	0.0013618	K	D-3-phosphoglycerate dehydrogenase OS=Azotobacter chroococcum NCIMB 8003 OX=1328314 GN=serA PE=3 SV=1	serA	1	7.09e-05	74.269	GIPEK(1)NAVCHR	2	-1.932	6	1.759	1.769		0.452		0.498	0.378	0.335
	A0A0C4WQD8	789	0.375	Down	0.0040188	K	DNA-directed RNA polymerase subunit beta' OS=Azotobacter chroococcum NCIMB 8003 OX=1328314 GN=rpoC PE=3 SV=1	rpoC	1	4.59e-46	169.52	GLADTALK(1)TANSGYLTR	2	-0.64486	10	1.591	1.765	1.618	0.482	0.546	0.836	0.35	0.383	0.462
	A0A0C4WQM7	143	0.309	Down	0.000115886	K	Lysine--tRNA ligase OS=Azotobacter chroococcum NCIMB 8003 OX=1328314 GN=lysS PE=3 SV=1	lysS	1	5.82e-05	144.27	LLTK(1)SLRPLPDK	2	-2.1576	9	1.67	1.907	1.828	0.585	0.599	0.484	0.165	0.331	0.254
	A0A0C4WGX5	86	0.515	Down	1.6841e-05	K	30S ribosomal protein S20 OS=Azotobacter chroococcum NCIMB 8003 OX=1328314 GN=rpsT PE=3 SV=1	rpsT	1	4.94e-07	138.23	LNTHIK(1)ALGVAAAA	2	-1.9667	11	1.29	1.29	1.381	0.684	0.664	0.692	0.809	0.835	0.889
	A0A0C4WNZ3	219	1.881	Up	0.00117837	K	Dihydrolipoyllysine-residue succinyltransferase component of 2-oxoglutarate dehydrogenase complex OS=Azotobacter chroococcum NCIMB 8003 OX=1328314 GN=sucB PE=3 SV=1	sucB	1	4.3e-08	91.783	YK(1)DLFEK	2	-0.042538	10	0.659	0.682	0.71	1.292	1.28	1.286	1.198	1.188	1.17
	A0A0C4WQH4	54	0.389	Down	1.98359e-05	K	30S ribosomal protein S7 OS=Azotobacter chroococcum NCIMB 8003 OX=1328314 GN=rpsG PE=3 SV=1	rpsG	1	1.13e-20	192.95	K(1)NSDPLEIFEK	2	-0.78488	12	1.577	1.455	1.556	0.558	0.616	0.611	0.604	0.619	0.624
	A0A0C4WKL8	140	0.558	Down	0.02628	K	Ribosome-recycling factor OS=Azotobacter chroococcum NCIMB 8003 OX=1328314 GN=frr PE=3 SV=1	frr	1	0.000206	97.594	RDALAQLK(1)DLVK	2	-1.8414	15	0.844	1.069	1.054		0.475	0.628	1.135	1.329	1.333
	A0A0C4WJK3	167	0.281	Down	0.007636	K	Replicative DNA helicase OS=Azotobacter chroococcum NCIMB 8003 OX=1328314 GN=dnaB PE=3 SV=1	dnaB	1	2.34e-09	91.939	PK(1)AGGPLAINDILVK	2	-1.3267	5	0.998	1.244	1.228		0.249	0.402
	A0A0C4WKT7	98	0.388	Down	1.3698e-06	K	ATP synthase epsilon chain OS=Azotobacter chroococcum NCIMB 8003 OX=1328314 GN=atpC PE=3 SV=1	atpC	1	4.94e-32	194.83	DLDEVAAQEAVK(1)AAQK	2	-0.75883	30	1.692	1.616	1.662	0.616	0.656	0.655	0.41	0.36	0.364
	A0A0C4WH44	73	0.33	Down	5.5567e-07	K	30S ribosomal protein S2 OS=Azotobacter chroococcum NCIMB 8003 OX=1328314 GN=rpsB PE=3 SV=1	rpsB	1	0.000162	130	ILFVGTK(1)R	2	-2.1351	9	1.666	1.708	1.621	0.548	0.534	0.567	0.485	0.413	0.482
	A0A0C4WQV7	153	2.025	Up	0.0006777	K	Imidazole glycerol phosphate synthase subunit HisF OS=Azotobacter chroococcum NCIMB 8003 OX=1328314 GN=hisF PE=3 SV=1	hisF	1	9.72e-06	147.72	K(1)PTGLDAVAWAR	2	-0.4408	15	0.828	0.706	0.666	1.554	1.382	1.518	0.053	1.267	1.388
	A0A0C4WNX3	370	0.571	Down	0.00072306	K	Aconitate hydratase B OS=Azotobacter chroococcum NCIMB 8003 OX=1328314 GN=acnB PE=3 SV=1	acnB	0.991148	3.35e-16	145.18	AELGLAPSTLFK(0.991)K(0.009)PEAPADSGK	3	-2.735	9	1.251	1.484	1.425	0.825	0.804	0.746	0.662	0.626	0.618
	A0A0C4WIK2	347	0.404	Down	1.53321e-05	K	30S ribosomal protein S1 OS=Azotobacter chroococcum NCIMB 8003 OX=1328314 GN=rpsA PE=3 SV=1	rpsA	1	6.64e-05	113.14	ISLGIK(1)QCK	2	-1.4566	9	1.405	1.566	1.481	0.608	0.604	0.587	0.738	0.672	0.632
	A0A0C4WUF4	323	2.055	Up	2.0612e-05	K	ATP-dependent RNA helicase HrpA OS=Azotobacter chroococcum NCIMB 8003 OX=1328314 GN=hrpA PE=4 SV=1	hrpA	1	4.67e-08	124.06	ANLK(1)HTEVLPLYAR	2	-2.2842	14	0.644	0.618	0.616	1.231	1.274	1.354	1.202		1.451
	A0A0C4WTD1	25	1.573	Up	4.4157e-05	K	DNA-directed RNA polymerase subunit alpha OS=Azotobacter chroococcum NCIMB 8003 OX=1328314 GN=rpoA PE=3 SV=1	rpoA	1	1.68e-10	147.78	AK(1)ITLEPLER	2	1.2708	10	0.766	0.786	0.766	1.24	1.245	1.161	1.116	1.064	1.186
	A0A0C4WKT7	102	0.476	Down	0.0076643	K	ATP synthase epsilon chain OS=Azotobacter chroococcum NCIMB 8003 OX=1328314 GN=atpC PE=3 SV=1	atpC	1	0.000108	122.44	AAQK(1)ALNEK	2	-1.55	8	1.404	1.407	1.412	0.731	0.587	0.691	0.51	0.496
	A0A0C4WQH4	35	0.358	Down	2.1577e-06	K	30S ribosomal protein S7 OS=Azotobacter chroococcum NCIMB 8003 OX=1328314 GN=rpsG PE=3 SV=1	rpsG	1	2.03e-09	145.75	FMNHVMESGK(1)K	2	-1.7767	22	1.668	1.569	1.543	0.562	0.559	0.592	0.499	0.6	0.529
	A0A0C4WPT8	383	2.503	Up	4.9892e-06	K	Bifunctional protein HldE OS=Azotobacter chroococcum NCIMB 8003 OX=1328314 GN=rfaE PE=3 SV=1	rfaE	1	2.2e-07	150.21	LK(1)GPGRPINSVDR	3	0.67591	23	0.538	0.568	0.592	1.45	1.433	1.367	1.298	1.181	1.21
	A0A0C4WH22	511	2.372	Up	0.000101513	K	Single-stranded-DNA-specific exonuclease RecJ OS=Azotobacter chroococcum NCIMB 8003 OX=1328314 GN=recJ PE=4 SV=1	recJ	1	0.00116	109.11	HLK(1)LVVR	2	0.15579	9	0.507	0.576	0.595	1.368	1.358	1.255	1.421	1.404	1.168
	A0A0C4WKE8	28	0.618	Down	0.0034179	K	Acetylglutamate kinase OS=Azotobacter chroococcum NCIMB 8003 OX=1328314 GN=argB PE=3 SV=1	argB	1	0.00195	88.181	RFVGK(1)TLVIK	2	-0.98532	15	1.195	1.287	1.273	0.664	0.844	0.814	0.94	0.453
	A0A0C4WKD6	101	0.283	Down	0.00146015	K	Elongation factor Ts OS=Azotobacter chroococcum NCIMB 8003 OX=1328314 GN=tsf PE=3 SV=1	tsf	1	4.75e-18	154.94	AFVAESLEK(1)AFADK	2	-1.075	12	1.554	1.856	1.889	0.363	0.546	0.593	0.353	0.337	0.395
	A0A0C4WP89	466	0.417	Down	0.0004223	K	Aspartyl/glutamyl-tRNA(Asn/Gln) amidotransferase subunit B OS=Azotobacter chroococcum NCIMB 8003 OX=1328314 GN=gatB PE=3 SV=1	gatB	1	8.39e-05	84.309	GK(1)ANPGQVNELLK	2	-5.4009	10	1.417	1.33	1.642	0.674	0.568	0.59	0.384	0.558
	A0A0C4WG60	287	0.418	Down	1.50333e-05	K	L-threonine dehydratase OS=Azotobacter chroococcum NCIMB 8003 OX=1328314 GN=ilvA PE=3 SV=1	ilvA	1	4.22e-13	117.45	SITEPAGALAVAGIK(1)R	2	-1.3915	9	1.636	1.606	1.518	0.68	0.634	0.674	0.474	0.465	0.447
	A0A0C4WFV6	24	2.675	Up	0.024216	K	NAD(P) transhydrogenase, subunit alpha part 1 OS=Azotobacter chroococcum NCIMB 8003 OX=1328314 GN=Achr_1740 PE=4 SV=1	Achr_1740	1	0.000136	105.36	VAATPETVK(1)K	2	-1.5922	9	0.612	0.388	0.638	1.495	1.448	1.439	1.31	1.193	1.143
	A0A0C4WIK2	196	0.215	Down	0.00048421	K	30S ribosomal protein S1 OS=Azotobacter chroococcum NCIMB 8003 OX=1328314 GN=rpsA PE=3 SV=1	rpsA	1	5.67e-221	305.67	EALLESLQEGQQVK(1)GIVK	2	-0.36579	11	1.439	1.88	2.3	0.413	0.36	0.434	0.301	0.355	0.273
	A0A0C4WJE1	4	1.795	Up	0.0077235	K	Anthranilate phosphoribosyltransferase OS=Azotobacter chroococcum NCIMB 8003 OX=1328314 GN=trpD PE=3 SV=1	trpD	1	0.000146	105.04	MDIK(1)QALAR	2	-1.6777	9	0.861	0.601	0.622	1.216	1.185	1.34	1.041	1.269	1.299
	A0A0C4WM08	224	0.371	Down	2.487e-05	K	3-dehydroquinate synthase OS=Azotobacter chroococcum NCIMB 8003 OX=1328314 GN=aroB PE=3 SV=1	aroB	1	1.3e-33	188.88	SCAAK(1)AQVVGADER	2	-1.2149	9	1.44	1.519	1.478	0.501	0.564	0.579	0.748	0.723	0.749
	A0A0C4WH44	37	0.464	Down	0.000199528	K	30S ribosomal protein S2 OS=Azotobacter chroococcum NCIMB 8003 OX=1328314 GN=rpsB PE=3 SV=1	rpsB	1	1.12e-20	178.95	NK(1)IHIINLEK	2	-1.7474	9	1.358	1.631	1.58	0.687	0.708	0.725	0.543	0.529	0.479
	A0A0C4WMU1	193	0.617	Down	0.0095551	K	ATP-dependent Clp protease ATP-binding subunit ClpX OS=Azotobacter chroococcum NCIMB 8003 OX=1328314 GN=clpX2 PE=3 SV=1	clpX2	1	3.08e-06	130.31	K(1)SDNPSITR	2	-2.089	9	1.12	1.341	1.467	0.809	0.899	0.716	0.769	0.746	0.691
	A0A0C4WTE1	23	0.241	Down	8.1069e-05	K	50S ribosomal protein L14 OS=Azotobacter chroococcum NCIMB 8003 OX=1328314 GN=rplN PE=3 SV=1	rplN	1	1.63e-22	195.58	VMCIK(1)VLGGSHR	3	-0.42566	43	1.575	1.499	1.521	0.392	0.407	0.309	0.905	0.873	0.742
	A0A0C4WTF6	71	0.408	Down	4.1982e-06	K	50S ribosomal protein L1 OS=Azotobacter chroococcum NCIMB 8003 OX=1328314 GN=rplA PE=3 SV=1	rplA	1	3.84e-10	150.44	GATVLPNGTGK(1)SVR	2	-1.5984	19	1.46	1.543	1.53	0.629	0.636	0.586	0.652	0.605	0.614
	A0A0C4WTF0	50	0.396	Down	9.0577e-07	K	50S ribosomal protein L3 OS=Azotobacter chroococcum NCIMB 8003 OX=1328314 GN=rplC PE=3 SV=1	rplC	1	4.43e-14	165.09	VTQFK(1)NEESDGYR	2	-0.52886	9	1.562	1.535	1.516	0.587	0.609	0.629	0.598	0.596	0.577
	A0A0C4WMN7	57	0.337	Down	2.2778e-07	K	6-phosphogluconate dehydratase OS=Azotobacter chroococcum NCIMB 8003 OX=1328314 GN=edd-2 PE=3 SV=1	edd-2	1	3.25e-55	257.12	LQCANFAHGVAACDGSDK(1)QR	3	0.6014	16	1.545	1.595	1.601	0.532	0.546	0.52	0.63	0.599	0.582
	A0A0C4WNX3	387	0.411	Down	1.7021e-07	K	Aconitate hydratase B OS=Azotobacter chroococcum NCIMB 8003 OX=1328314 GN=acnB PE=3 SV=1	acnB	1	9.2e-11	174.92	GFTLAQK(1)MVGR	2	-2.5703	18	1.578	1.511	1.531	0.637	0.627	0.635	0.575	0.548	0.562
	A0A0C4WRY1	32	0.551	Down	6.4239e-05	K	Arginine biosynthesis bifunctional protein ArgJ OS=Azotobacter chroococcum NCIMB 8003 OX=1328314 GN=argJ PE=3 SV=1	argJ	1	0.00315	85.813	K(1)DVVVMR	2	1.205	7	1.179	1.229	1.251	0.663	0.711	0.642	0.681
	A0A0C4WSJ8	82	0.642	Down	0.000179819	K	Enoyl-[acyl-carrier-protein] reductase [NADH] OS=Azotobacter chroococcum NCIMB 8003 OX=1328314 GN=fabI PE=3 SV=1	fabI	1	0.00104	72.492	VFEELGK(1)K	2	-2.0918	8	1.172	1.242	1.255	0.8	0.809	0.746		0.737	0.738
	A0A0C4WQD3	59	0.359	Down	2.8315e-09	K	30S ribosomal protein S10 OS=Azotobacter chroococcum NCIMB 8003 OX=1328314 GN=rpsJ PE=3 SV=1	rpsJ	1	2.02e-68	224.49	YTVLVSPHVNK(1)DAR	2	-1.8684	13	1.578	1.574	1.552	0.565	0.561	0.561	0.626	0.575	0.573
	A0A0C4WKP5	360	0.537	Down	0.0062574	K	CTP synthase OS=Azotobacter chroococcum NCIMB 8003 OX=1328314 GN=pyrG PE=3 SV=1	pyrG	1	0.000129	76.605	GVEGK(1)VAAVR	2	-3.058	6	1.068	1.24	1.28	0.689	0.596				0.356
	A0A0C4WMN7	537	0.404	Down	0.00102003	K	6-phosphogluconate dehydratase OS=Azotobacter chroococcum NCIMB 8003 OX=1328314 GN=edd-2 PE=3 SV=1	edd-2	1	1.93e-38	233.59	VPAAIHVCPEAIDGGPLAK(1)LR	3	-2.3347	9	1.299	1.502	1.707	0.529	0.62	0.672	0.678	0.621	0.651
	A0A0C4WJU3	26	1.917	Up	0.0023047	K	50S ribosomal protein L23 OS=Azotobacter chroococcum NCIMB 8003 OX=1328314 GN=rplW PE=3 SV=1	rplW	1	0.000175	79.059	ATVLAESK(1)K	2	-0.50276	9	0.551	0.76	0.625	1.276	1.242	1.194	1.381	1.214	1.284
	A0A0C4WSI9	504	0.491	Down	9.2568e-07	K	Succinate dehydrogenase flavoprotein subunit OS=Azotobacter chroococcum NCIMB 8003 OX=1328314 GN=sdhA PE=3 SV=1	sdhA	1	5.35e-52	232.19	INDK(1)SQAFNTDR	2	1.6868	12	1.451	1.531	1.505	0.735	0.742	0.728	0.561	0.528	0.494
	A0A0C4WKP5	195	0.569	Down	0.0132421	K	CTP synthase OS=Azotobacter chroococcum NCIMB 8003 OX=1328314 GN=pyrG PE=3 SV=1	pyrG	1	0.000145	99.174	PTQHSVK(1)ELR	2	-2.876	11	1.29	1.114	1.467		0.759	0.709	0.38		0.518
	A0A0C4WSI9	298	0.474	Down	0.00085953	K	Succinate dehydrogenase flavoprotein subunit OS=Azotobacter chroococcum NCIMB 8003 OX=1328314 GN=sdhA PE=3 SV=1	sdhA	1	1.63e-73	195.66	SMVK(1)EIIAGNGCGPDGDHVLLK	3	1.1566	26	1.349	1.311	1.505	0.57	0.727	0.678		0.514	0.604
	A0A0C4WQF9	78	0.459	Down	3.9761e-05	K	50S ribosomal protein L24 OS=Azotobacter chroococcum NCIMB 8003 OX=1328314 GN=rplX PE=3 SV=1	rplX	1	4.72e-38	243.8	EAPLHVSNVAIFNAETNK(1)ADR	3	-0.24999	18	1.491	1.49	1.36	0.664	0.635	0.693	0.646	0.656	0.705
	A0A0C4WPD0	404	2.187	Up	1.53148e-05	K	Probable cytosol aminopeptidase OS=Azotobacter chroococcum NCIMB 8003 OX=1328314 GN=pepA PE=3 SV=1	pepA	1	1.12e-52	262.39	QILK(1)AGEHAADR	2	-0.98378	29	0.601	0.635	0.661	1.397	1.362	1.389	1.219	1.142	1.137
	A0A0C4WK78	419	0.608	Down	0.000178689	K	GMP synthase [glutamine-hydrolyzing] OS=Azotobacter chroococcum NCIMB 8003 OX=1328314 GN=guaA PE=3 SV=1	guaA	1	7.26e-05	110.22	K(1)EYADLLR	2	-1.0701	10	1.42	1.31	1.27	0.825	0.784	0.821	0.684	0.728	0.661
	A0A0C4WMT7	99	2.373	Up	0.00045631	K	GTP cyclohydrolase 1 OS=Azotobacter chroococcum NCIMB 8003 OX=1328314 GN=folE PE=3 SV=1	folE	1	0.00226	60.589	VLGLSK(1)VAR	2	-1.5547	8	0.607	0.582	0.568	1.307	1.473		1.219	1.224	1.462
	A0A0C4WVW6	184	0.389	Down	0.00035687	K	Phosphoenolpyruvate carboxykinase (ATP) OS=Azotobacter chroococcum NCIMB 8003 OX=1328314 GN=pckA PE=3 SV=1	pckA	1	5.42e-10	122.51	VLLAGMQYAGEMK(1)K	2	-1.3017	18	1.733	1.466	1.518	0.592	0.551	0.691	0.571	0.532	0.494
	A0A0C4WQD7	148	0.599	Down	0.046499	K	Inositol-1-monophosphatase OS=Azotobacter chroococcum NCIMB 8003 OX=1328314 GN=suhB PE=3 SV=1	suhB	1	1.99e-28	188.88	K(1)SLDGALLGTGFPFR	2	-2.6852	9	0.803	1.276	1.158	0.613	0.543	0.783	1.11	1.237	1.389
	A0A0C4WGC4	380	0.256	Down	0.000102538	K	PrkA family serine protein kinase OS=Azotobacter chroococcum NCIMB 8003 OX=1328314 GN=Achr_4780 PE=4 SV=1	Achr_4780	1	2.25e-17	154.09	LKEPENSNIYSK(1)MR	2	-0.30621	26	1.425	1.447	1.63	0.337	0.374	0.441	0.292
	A0A0C4WGQ7	79	0.6	Down	0.00010203	K	Polyribonucleotide nucleotidyltransferase OS=Azotobacter chroococcum NCIMB 8003 OX=1328314 GN=pnp PE=3 SV=1	pnp	1	0.000905	76.833	IPGGFFK(1)R	2	-1.9566	9	1.238	1.302	1.326	0.77	0.809	0.739	0.79	0.82	0.785
	A0A0C4WTF0	82	0.391	Down	2.106e-05	K	50S ribosomal protein L3 OS=Azotobacter chroococcum NCIMB 8003 OX=1328314 GN=rplC PE=3 SV=1	rplC	1	1.15e-27	211.84	AQAGHFAK(1)ANVAAGR	3	-0.80038	26	1.566	1.552	1.525	0.605	0.563	0.648	0.556	0.593	0.582
	A0A0C4WR14	227	2.21	Up	5.6428e-05	K	GTP pyrophosphokinase, ppGpp synthetase I / Guanosine-3',5'-diphosphate-3'-pyrophosphohydrolase OS=Azotobacter chroococcum NCIMB 8003 OX=1328314 GN=Achr_12600 PE=3 SV=1	Achr_12600	1	4.88e-05	114.64	QIAK(1)LLHER	2	-0.96788	9	0.517	0.532	0.577	1.254	1.202	1.137	1.634	1.418	1.412
	A0A0C4WMU1	230	0.271	Down	2.9396e-07	K	ATP-dependent Clp protease ATP-binding subunit ClpX OS=Azotobacter chroococcum NCIMB 8003 OX=1328314 GN=clpX2 PE=3 SV=1	clpX2	1	2.88e-07	105.94	K(1)HPQQEFLQVDTR	2	-0.38154	10	1.423	1.521	1.458	0.392	0.392	0.407	0.398
	A0A0C4WKF2	154	2.315	Up	0.00089746	K	Guanosine 3,5-bis-pyrophosphate (PpGpp) synthetase, RelA/SpoT protein OS=Azotobacter chroococcum NCIMB 8003 OX=1328314 GN=Achr_38720 PE=3 SV=1	Achr_38720	1	5.22e-05	103.87	TLDAMPYEK(1)SR	2	-0.94875	11	0.499	0.57		1.253	1.291	1.168	1.441	1.298	1.245
	A0A0C4WJT4	72	0.494	Down	0.0186041	K	50S ribosomal protein L5 OS=Azotobacter chroococcum NCIMB 8003 OX=1328314 GN=rplE PE=3 SV=1	rplE	1	0.00526	56.378	K(1)SIAGFK	2	0.93704	5	1.206	1.321		0.678		0.57		0.761
	A0A0C4WK21	62	0.35	Down	0.00034123	K	50S ribosomal protein L27 OS=Azotobacter chroococcum NCIMB 8003 OX=1328314 GN=rpmA PE=3 SV=1	rpmA	1	1.34e-17	156.14	DHTLFAK(1)VEGVVK	2	-2.8	10	1.884	1.491	1.577	0.648	0.545	0.539	0.433	0.432	0.482
	A0A0C4WKN7	362	0.456	Down	7.5288e-05	K	Aspartate--tRNA(Asp/Asn) ligase OS=Azotobacter chroococcum NCIMB 8003 OX=1328314 GN=aspS PE=3 SV=1	aspS	1	3.06e-09	117.21	AK(1)GVEGLQSPIVK	2	-1.7134	15	1.416	1.576	1.622	0.702	0.676	0.726	0.486	0.521	0.492
	A0A0C4WTR8	3	0.437	Down	0.00041642	K	Peptidyl-prolyl cis-trans isomerase OS=Azotobacter chroococcum NCIMB 8003 OX=1328314 GN=Achr_23040 PE=3 SV=1	Achr_23040	1	4.59e-08	126.21	MIK(1)LHTNHGTITLK	3	-1.0721	21	1.31	1.474	1.374	0.62		0.592	0.629	0.657	0.634
	A0A0C4WTF0	74	0.49	Down	6.4874e-05	K	50S ribosomal protein L3 OS=Azotobacter chroococcum NCIMB 8003 OX=1328314 GN=rplC PE=3 SV=1	rplC	1	0.000121	90.263	VTK(1)AQAGHFAK	2	-2.8001	9	1.412	1.529	1.441	0.756	0.718	0.671	0.651	0.591	0.556
	A0A0C4WK48	170	0.413	Down	4.3603e-05	K	Transcription termination factor Rho OS=Azotobacter chroococcum NCIMB 8003 OX=1328314 GN=rho PE=3 SV=1	rho	1	1.22e-10	133.76	VIDLCAPIGK(1)GQR	2	-2.2382	9	1.595	1.463	1.426	0.603	0.658	0.592	0.615	0.636	0.675
	A0A0C4WJI2	319	0.378	Down	1.7199e-07	K	Glutamine synthetase OS=Azotobacter chroococcum NCIMB 8003 OX=1328314 GN=glnA PE=3 SV=1	glnA	1	1.03e-27	212.78	ALNGFTNPSTNSYK(1)R	2	2.9436	36	1.628	1.619	1.635	0.633	0.602	0.612	0.444	0.47	0.435
	A0A0C4WIJ8	403	2.09	Up	0.00120168	K	Chromosomal replication initiator protein DnaA OS=Azotobacter chroococcum NCIMB 8003 OX=1328314 GN=dnaA PE=3 SV=1	dnaA	1	0.00672	53.517	IK(1)IADLLSK	2	-0.58637	7	0.666	0.731	0.776	1.555	1.473			0.816	1.049
	A0A0C4WJR3	313	0.404	Down	0.000164533	K	Carbamoyl-phosphate synthase large chain OS=Azotobacter chroococcum NCIMB 8003 OX=1328314 GN=carB PE=3 SV=1	carB	1	9.83e-17	145.08	SSALASK(1)ATGFPIAK	2	-2.5109	7	1.377	1.41	1.289	0.561		0.536	0.485		0.503
	A0A0C4WM75	377	1.62	Up	5.9532e-05	K	Serine--tRNA ligase OS=Azotobacter chroococcum NCIMB 8003 OX=1328314 GN=serS PE=3 SV=1	serS	1	3.27e-62	206.73	NPETGK(1)PELVHTLNGSGLAVGR	3	-3.836	23	0.734	0.793	0.762	1.254	1.256	1.198	1.071	1.083	1.194
	A0A0C4WLP4	787	0.471	Down	4.2441e-05	K	2-oxoglutarate dehydrogenase E1 component OS=Azotobacter chroococcum NCIMB 8003 OX=1328314 GN=sucA PE=4 SV=1	sucA	1	9.58e-05	110.88	KPLVVLTPK(1)SLLR	2	-1.3641	18	1.418	1.555	1.61	0.704	0.731	0.723	0.46	0.499	0.528
	A0A0C4WGX3	33	0.316	Down	0.00010243	K	50S ribosomal protein L21 OS=Azotobacter chroococcum NCIMB 8003 OX=1328314 GN=rplU PE=3 SV=1	rplU	1	6.84e-05	116.13	QYK(1)VAEGEFLK	2	-1.3639	9	1.612	1.626	1.48	0.564	0.483	0.446	0.67	0.71	0.568
	A0A0C4WQT5	126	0.467	Down	3.248e-06	K	Outer membrane chaperone Skp OS=Azotobacter chroococcum NCIMB 8003 OX=1328314 GN=ompH PE=4 SV=1	ompH	1	2.48e-06	159.93	LDK(1)AVEEVIK	2	-2.7873	10	1.419	1.523	1.505	0.687	0.681	0.707	0.568	0.626	0.58
	A0A0C4WQD9	264	2.417	Up	0.0138242	K	Citrate synthase OS=Azotobacter chroococcum NCIMB 8003 OX=1328314 GN=prpC PE=3 SV=1	prpC	1	2.01e-05	71.912	K(1)EVVIGFGHPVYTVADPR	3	-0.94876	7	0.563		0.693		1.49	1.546	1.03	0.954	1.225
	A0A0C4WTF6	141	1.711	Up	0.0040154	K	50S ribosomal protein L1 OS=Azotobacter chroococcum NCIMB 8003 OX=1328314 GN=rplA PE=3 SV=1	rplA	1	5.71e-64	203.52	GLMPNPK(1)VGTVTPDVATAVK	2	0.026315	27	0.661	0.824	0.782	1.161	1.282	1.435	1.019	1.09	1.102
	A0A0C4WMV9	142	0.561	Down	0.00189818	K	2-methylisocitrate lyase OS=Azotobacter chroococcum NCIMB 8003 OX=1328314 GN=prpB PE=3 SV=1	prpB	1	0.00166	77.072	IK(1)AAVDAR	2	0.61221	6	1.06	1.075	1.267	0.568	0.669	0.671
	A0A0C4WWV9	168	0.576	Down	1.63703e-05	K	ATP synthase subunit delta OS=Azotobacter chroococcum NCIMB 8003 OX=1328314 GN=atpH PE=3 SV=1	atpH	1	6.48e-05	105.94	GK(1)LSQLAESLK	2	-3.0105	19	1.373	1.334	1.432	0.801	0.793	0.788	0.684	0.609	0.631
	A0A0C4WK51	186	0.554	Down	0.0023428	K	Glyoxalase OS=Azotobacter chroococcum NCIMB 8003 OX=1328314 GN=Achr_36820 PE=3 SV=1	Achr_36820	1	0.000162	103.87	K(1)LVTTPAYMLAK	2	-1.4196	15	1.267	1.43	1.309	0.779		0.701	0.558	0.644	0.675
	A0A0C4WKL2	489	2.766	Up	0.0138565	K	Bifunctional uridylyltransferase/uridylyl-removing enzyme OS=Azotobacter chroococcum NCIMB 8003 OX=1328314 GN=glnD PE=3 SV=1	glnD	1	0.00143	81.163	YPLASK(1)LIEK	2	-1.3649	7	0.565		0.358	1.282	1.451	1.097	1.434		1.496
	A0A0C4WU17	103	0.556	Down	0.00138199	K	Thiazole synthase OS=Azotobacter chroococcum NCIMB 8003 OX=1328314 GN=thiG PE=3 SV=1	thiG	1	1.4e-05	131.22	ELLDGHK(1)LVK	2	-1.6161	9	1.133	1.399	1.356	0.753	0.735	0.674	0.945	0.759	0.828
	A0A0C4WWE2	35	0.564	Down	6.0778e-05	K	DNA-directed RNA polymerase subunit omega OS=Azotobacter chroococcum NCIMB 8003 OX=1328314 GN=rpoZ PE=3 SV=1	rpoZ	1	0.000126	99.855	QLATGGK(1)EPR	2	-1.1499	8	1.271	1.342	1.317	0.731	0.779	0.707	0.709	0.525
	A0A0C4WQF9	96	0.398	Down	2.3631e-06	K	50S ribosomal protein L24 OS=Azotobacter chroococcum NCIMB 8003 OX=1328314 GN=rplX PE=3 SV=1	rplX	1	7.73e-06	159.93	VFK(1)STQKPVDA	2	-1.0823	9	1.471	1.567	1.593	0.623	0.62	0.598	0.589	0.571	0.574
	A0A0C4WKR6	78	1.969	Up	5.8214e-05	K	Pyruvate kinase OS=Azotobacter chroococcum NCIMB 8003 OX=1328314 GN=Achr_11860 PE=3 SV=1	Achr_11860	1	0.00036	106.93	IAK(1)FVDK	2	0.66281	16	0.585	0.626	0.653	1.256	1.238	1.176	1.41	1.316	1.302
	A0A0C4WRB7	251	0.213	Down	0.0044447	K	Aspartate-semialdehyde dehydrogenase OS=Azotobacter chroococcum NCIMB 8003 OX=1328314 GN=asd PE=3 SV=1	asd	1	0.000232	83.358	GQAETNK(1)ILGR	2	0.69069	4		1.393	1.377	0.326	0.265
	A0A0C4WMT4	216	2.253	Up	7.3584e-07	K	Acyl-[acyl-carrier-protein]--UDP-N-acetylglucosamine O-acyltransferase OS=Azotobacter chroococcum NCIMB 8003 OX=1328314 GN=lpxA PE=3 SV=1	lpxA	1	0.000967	117.18	RAYK(1)VVYR	2	-2.6912	12	0.589	0.601	0.624	1.373	1.369	1.345	1.246	1.232	1.201
	A0A0C4WKE3	122	2.107	Up	3.8391e-05	K	3-hydroxyacyl-[acyl-carrier-protein] dehydratase FabZ OS=Azotobacter chroococcum NCIMB 8003 OX=1328314 GN=fabZ PE=3 SV=1	fabZ	1	2.68e-06	130.31	SIWK(1)FECQAR	2	-1.5183	9	0.65	0.585	0.582	1.299	1.256	1.274	1.299	1.338	1.292
	A0A0C4WLQ6	1833	0.618	Down	1.82381e-05	K	Type I fatty acid synthase ArsA OS=Azotobacter chroococcum NCIMB 8003 OX=1328314 GN=arsA PE=4 SV=1	arsA	1	4.06e-46	181.08	TEAPK(1)LAVAAAAPAAPAAK	3	-0.27637	17	1.302	1.389	1.352	0.829	0.826	0.842	0.629	0.642	0.679
	A0A0C4WLY6	51	0.419	Down	4.1633e-05	K	NADH-quinone oxidoreductase OS=Azotobacter chroococcum NCIMB 8003 OX=1328314 GN=nuoG PE=3 SV=1	nuoG	1	3.11e-11	187.85	QCAVK(1)QYNDENDK	2	-1.506	12	1.284	1.311	1.417	0.534	0.55	0.598		0.478
	A0A0C4WJE2	25	0.56	Down	0.036197	K	30S ribosomal protein S21 OS=Azotobacter chroococcum NCIMB 8003 OX=1328314 GN=rpsU PE=3 SV=1	rpsU	1	4.26e-40	188.6	SCEK(1)AGVLAEVR	2	-1.1637	9	1.023	1.174			0.56	0.671	1.132	1.226	1.244
	A0A0C4WGC4	395	1.705	Up	0.00020254	K	PrkA family serine protein kinase OS=Azotobacter chroococcum NCIMB 8003 OX=1328314 GN=Achr_4780 PE=4 SV=1	Achr_4780	1	4.72e-45	184.65	VYDGENLKDTDPK(1)AK	2	-0.62889	15	0.672	0.718	0.765	1.197	1.267	1.21	1.184	1.175	1.229
	A0A0C4WP89	477	0.339	Down	6.1907e-07	K	Aspartyl/glutamyl-tRNA(Asn/Gln) amidotransferase subunit B OS=Azotobacter chroococcum NCIMB 8003 OX=1328314 GN=gatB PE=3 SV=1	gatB	1	3.97e-05	113.46	ANPGQVNELLK(1)K	2	-1.7581	8	1.507	1.546	1.554	0.507	0.542	0.511		0.472	0.405
	A0A0C4WIB6	365	0.287	Down	0.000184407	K	Trigger factor OS=Azotobacter chroococcum NCIMB 8003 OX=1328314 GN=tig PE=3 SV=1	tig	1	2.14e-10	136.94	QFEIKPDESK(1)VK	2	-1.948	18	1.587	1.876	1.727	0.537	0.42	0.535	0.499	0.355	0.403
	A0A0C4WNM6	42	0.285	Down	2.2479e-06	K	Elongation factor P OS=Azotobacter chroococcum NCIMB 8003 OX=1328314 GN=efp PE=3 SV=1	efp	1	7.53e-71	213.77	LK(1)NLLTGAGTETVYR	2	-0.79697	10	1.806	1.605	1.711	0.499	0.475	0.485	0.479	0.447	0.449
	A0A0C4WS23	109	1.641	Up	4.4271e-06	K	Ribosomal RNA small subunit methyltransferase G OS=Azotobacter chroococcum NCIMB 8003 OX=1328314 GN=rsmG PE=3 SV=1	rsmG	1	2.35e-15	146.03	FTLLDSNGK(1)K	2	-1.6946	19	0.74	0.712	0.733	1.197	1.221	1.168	1.193	1.202	1.231
	A0A0C4WQD8	370	0.661	Down	0.00085964	K	DNA-directed RNA polymerase subunit beta' OS=Azotobacter chroococcum NCIMB 8003 OX=1328314 GN=rpoC PE=3 SV=1	rpoC	1	4.32e-07	117.39	LHQCGLPK(1)K	2	-0.13743	9	1.142	1.042	1.065	0.759	0.668	0.721	1.467	0.947	1.079
	A0A0C4WVV1	265	2.112	Up	3.6574e-06	K	DNA-directed RNA polymerase subunit beta OS=Azotobacter chroococcum NCIMB 8003 OX=1328314 GN=rpoB PE=3 SV=1	rpoB	1	3.24e-16	173.07	DAAGK(1)VIVEQGR	2	-1.3369	9	0.623	0.651	0.672	1.385	1.387	1.338	1.174	1.143	1.143
	A0A0C4WUY1	72	0.095	Down	0.0055163	K	50S ribosomal protein L13 OS=Azotobacter chroococcum NCIMB 8003 OX=1328314 GN=rplM PE=3 SV=1	rplM	1	1.45e-25	137.58	SSDK(1)MYYSHSGFPGGIK	3	0.80443	14	2.072	2.018	2.022	0.143	0.262	0.176	0.318	0.354	0.111
	A0A0C4WP58	114	2.509	Up	8.8195e-07	K	Sulfate adenylyltransferase subunit 2 OS=Azotobacter chroococcum NCIMB 8003 OX=1328314 GN=cysD PE=3 SV=1	cysD	1	5.99e-39	199.59	HTDIMK(1)TEGLK	2	-1.9905	17	0.563	0.546	0.56	1.45	1.365	1.373	1.278	1.314	1.201
	A0A0C4WUU8	225	1.865	Up	0.044361	K	Elongation factor 4 OS=Azotobacter chroococcum NCIMB 8003 OX=1328314 GN=lepA PE=3 SV=1	lepA	0.992207	0.00224	96.311	K(0.008)GDK(0.992)ILVK	2	0.1767	5	0.587		0.771	1.291	1.241		1.272
	A0A0C4WPR7	329	1.509	Up	0.0022404	K	Arginine--tRNA ligase OS=Azotobacter chroococcum NCIMB 8003 OX=1328314 GN=argS PE=3 SV=1	argS	1	0.000938	83.623	SK(1)VLEADR	2	0.11465	9	0.843	0.8	0.709	1.114	1.227	1.208	1.159	1.131	1.117
	A0A0C4WKR6	7	0.286	Down	1.56201e-05	K	Pyruvate kinase OS=Azotobacter chroococcum NCIMB 8003 OX=1328314 GN=Achr_11860 PE=3 SV=1	Achr_11860	1	5.66e-50	203.76	TK(1)IVATLGPATSSPER	2	-1.3127	9	1.699	1.709	1.743	0.461	0.536	0.476	0.39	0.571	0.361
	A0A0C4WLP4	92	0.555	Down	0.000118598	K	2-oxoglutarate dehydrogenase E1 component OS=Azotobacter chroococcum NCIMB 8003 OX=1328314 GN=sucA PE=4 SV=1	sucA	1	3.04e-05	134.85	K(1)QVEVLR	2	-1.2036	9	1.357	1.332	1.498	0.766	0.797	0.759	0.678	0.614	0.621
	A0A0C4WK21	72	0.387	Down	0.000199841	K	50S ribosomal protein L27 OS=Azotobacter chroococcum NCIMB 8003 OX=1328314 GN=rpmA PE=3 SV=1	rpmA	1	0.000588	93.561	FEVK(1)GAFGR	2	-2.5068	9	1.532	1.546	1.639	0.696	0.564	0.564	0.523	0.57	0.528
	A0A0C4WRV2	152	0.033	Down	0.0012156	K	ATP synthase subunit alpha OS=Azotobacter chroococcum NCIMB 8003 OX=1328314 GN=atpA PE=3 SV=1	atpA	1	9.61e-09	119.58	SVDQPVQTGYK(1)SVDAMIPVGR	3	-0.98398	12	1.06	1.693	1.846	0.039	0.062				0.065
	A0A0C4WUQ1	287	1.604	Up	8.1723e-05	K	Malonyl CoA-acyl carrier protein transacylase OS=Azotobacter chroococcum NCIMB 8003 OX=1328314 GN=fabD PE=3 SV=1	fabD	1	0.000664	81.32	VLSGLNK(1)R	2	-1.2721	10	0.688	0.742	0.729	1.191	1.154	1.119	1.286	1.253	1.255
	A0A0C4WLP4	584	1.702	Up	0.0043777	K	2-oxoglutarate dehydrogenase E1 component OS=Azotobacter chroococcum NCIMB 8003 OX=1328314 GN=sucA PE=4 SV=1	sucA	1	5.63e-79	269.01	QVAK(1)ILEDRDR	2	1.9036	32	0.691	0.74	0.852	1.439	1.307	1.14	1.151	1.076	0.961
	A0A0C4WMV5	664	0.453	Down	0.00160337	K	Phosphoenolpyruvate synthase OS=Azotobacter chroococcum NCIMB 8003 OX=1328314 GN=ppsA PE=3 SV=1	ppsA	1	1.31e-19	173.26	TPGEASQVIDLLGSHDLK(1)R	3	-1.8107	9	1.29	1.394	1.604	0.581	0.758	0.605	0.658	0.71	0.78
	A0A0C4WK48	298	0.508	Down	0.00131957	K	Transcription termination factor Rho OS=Azotobacter chroococcum NCIMB 8003 OX=1328314 GN=rho PE=3 SV=1	rho	0.948545	2.62e-06	73.891	VLTGGVDAHALEK(0.051)PK(0.949)R	3	-0.76097	7		1.444	1.558	0.808	0.773	0.708	0.777		0.683
	A0A0C4WJI2	26	0.411	Down	1.53889e-05	K	Glutamine synthetase OS=Azotobacter chroococcum NCIMB 8003 OX=1328314 GN=glnA PE=3 SV=1	glnA	1	8.82e-30	212.4	GK(1)QQHVTMPAR	3	0.35176	31	1.517	1.628	1.63	0.683	0.634	0.646	0.493	0.48	0.423
	A0A0C4WQT5	49	0.495	Down	0.00097897	K	Outer membrane chaperone Skp OS=Azotobacter chroococcum NCIMB 8003 OX=1328314 GN=ompH PE=4 SV=1	ompH	1	0.00078	101.41	YAVDAEK(1)K	2	-1.0205	10	1.395	1.348	1.506		0.733	0.67	0.571	0.495	0.5
	A0A0C4WKD6	211	1.509	Up	0.00040359	K	Elongation factor Ts OS=Azotobacter chroococcum NCIMB 8003 OX=1328314 GN=tsf PE=3 SV=1	tsf	1	2.04e-10	159.44	IAGK(1)PENIVENMVK	2	1.4828	49	0.768	0.745	0.83	1.134	1.214	1.188	1.177	1.144	1.122
	A0A0C4WQT5	42	0.491	Down	0.00018093	K	Outer membrane chaperone Skp OS=Azotobacter chroococcum NCIMB 8003 OX=1328314 GN=ompH PE=4 SV=1	ompH	1	0.00123	86.205	K(1)YAVDAEK	2	-1.1013	7	1.308	1.275	1.369		0.66	0.633	0.508	0.444
	A0A0C4WQD8	1251	0.516	Down	0.00047521	K	DNA-directed RNA polymerase subunit beta' OS=Azotobacter chroococcum NCIMB 8003 OX=1328314 GN=rpoC PE=3 SV=1	rpoC	1	6.46e-05	112.7	INDK(1)HIETILR	2	-3.1926	14	1.437	1.617	1.52	0.736	0.751	0.872	0.428	0.441	0.426
	A0A0C4WUC7	11	0.508	Down	0.00027884	K	50S ribosomal protein L34 OS=Azotobacter chroococcum NCIMB 8003 OX=1328314 GN=rpmH PE=3 SV=1	rpmH	1	6.11e-08	96.311	TFQPSTLK(1)R	2	-2.5722	9	1.373	1.517	1.486	0.68	0.802	0.743	0.649	0.595	0.483
	A0A0C4WHT3	118	0.159	Down	0.00088246	K	Succinate dehydrogenase iron-sulfur subunit OS=Azotobacter chroococcum NCIMB 8003 OX=1328314 GN=sdhB PE=4 SV=1	sdhB	1	3.47e-37	193.96	QYEK(1)VQPYLQNNTPAPAIER	3	0.071968	5	1.311	1.243	1.087	0.223		0.163
	A0A0C4WQ46	251	1.608	Up	1.3695e-06	K	Ribonuclease R OS=Azotobacter chroococcum NCIMB 8003 OX=1328314 GN=rnr PE=3 SV=1	rnr	1	1.94e-21	177.47	EACK(1)LKPEVEEK	2	-1.2055	21	0.707	0.722	0.708	1.166	1.145	1.125	1.33	1.273	1.25
	A0A0C4WRA0	59	0.314	Down	2.3908e-06	K	Aspartate carbamoyltransferase OS=Azotobacter chroococcum NCIMB 8003 OX=1328314 GN=pyrB PE=3 SV=1	pyrB	1	2.77e-25	188.88	GK(1)TVCNVFFENSTR	2	-0.47206	9	1.696	1.536	1.604	0.489	0.507	0.523	0.613	0.54	0.59
	A0A0C4WRG6	208	0.336	Down	0.00155896	K	Adenosylhomocysteinase OS=Azotobacter chroococcum NCIMB 8003 OX=1328314 GN=ahcY PE=3 SV=1	ahcY	1	0.000199	118.06	HSLSDAIK(1)R	2	-0.25895	6	1.504		1.629		0.535	0.518		0.612	0.62
	A0A0C4WKL2	615	2.115	Up	0.00020061	K	Bifunctional uridylyltransferase/uridylyl-removing enzyme OS=Azotobacter chroococcum NCIMB 8003 OX=1328314 GN=glnD PE=3 SV=1	glnD	1	4.24e-05	88.181	QLYTETK(1)HALR	3	-1.0323	14	0.604	0.653	0.642		1.365	1.313	1.318	1.204	1.262
	A0A0C4WN82	117	0.403	Down	0.000155234	K	Membrane alanine aminopeptidase N OS=Azotobacter chroococcum NCIMB 8003 OX=1328314 GN=pepN PE=4 SV=1	pepN	1	1.4e-09	103.23	VCIHPESNTALEGLYK(1)SGR	3	-1.6453	7	1.333	1.323	1.267	0.505		0.549	0.551	0.702
	A0A0C4WG60	116	2.001	Up	0.0014823	K	L-threonine dehydratase OS=Azotobacter chroococcum NCIMB 8003 OX=1328314 GN=ilvA PE=3 SV=1	ilvA	1	4.62e-10	104.76	GAK(1)VVLHGDAFPEALAHSLK	3	-0.4482	11	0.713	0.622	0.806	1.324	1.395	1.566	0.931	0.913	1.145
primary metabolic process	A0A0C4WQ64	238	0.366	Down	4.3275e-05	K	Biotin carboxylase OS=Azotobacter chroococcum NCIMB 8003 OX=1328314 GN=accC PE=4 SV=1	accC	1	6.85e-07	111.98	HQK(1)VLEEAPAPGIDPQAR	3	-1.5299	14	1.596	1.567	1.796	0.597	0.641	0.575	0.449	0.367	0.459
	A0A0C4WRV2	315	0.666	Down	0.000121085	K	ATP synthase subunit alpha OS=Azotobacter chroococcum NCIMB 8003 OX=1328314 GN=atpA PE=3 SV=1	atpA	1	8.96e-103	277.22	VSEEYVEQFTK(1)GEVK	2	0.4841	15	1.262	1.273	1.321	0.817	0.867	0.884	0.686	0.722	0.749
	A0A0C4WRK4	256	1.787	Up	0.00068352	K	YicC family protein [Azotobacter chroococcum](predicted) OS=Azotobacter chroococcum NCIMB 8003 OX=1328314 GN=Achr_38680 PE=4 SV=1	Achr_38680	1	9.86e-05	105.36	VLK(1)DGGTVGR	2	-2.5012	9	0.636	0.674	0.655	1.04	1.259	1.213	1.408	1.295	1.327
	A0A0C4WRV2	132	0.302	Down	0.00084287	K	ATP synthase subunit alpha OS=Azotobacter chroococcum NCIMB 8003 OX=1328314 GN=atpA PE=3 SV=1	atpA	1	2.11e-21	165.09	LTDAVEK(1)VAPGVIWR	3	-1.6825	14	1.543	1.602	2.023	0.429	0.519	0.613	0.412	0.406	0.407
	A0A0C4WPS3	561	1.522	Up	0.032983	K	Glutamate synthase subunit alpha OS=Azotobacter chroococcum NCIMB 8003 OX=1328314 GN=gltB PE=4 SV=1	gltB	1	3.85e-10	101.48	AILTTPVISPAK(1)WR	2	-1.7759	8	0.702	0.77	0.845	0.922	1.259	1.345	1.163		1.171
	A0A0C4WVV1	332	1.684	Up	0.00031673	K	DNA-directed RNA polymerase subunit beta OS=Azotobacter chroococcum NCIMB 8003 OX=1328314 GN=rpoB PE=3 SV=1	rpoB	1	0.000807	81.32	IAK(1)GQVVR	2	-1.7054	8	0.73	0.78	0.774	1.289	1.275		1.189	1.067	1.09
	A0A0C4WGC4	608	0.505	Down	0.00055563	K	PrkA family serine protein kinase OS=Azotobacter chroococcum NCIMB 8003 OX=1328314 GN=Achr_4780 PE=4 SV=1	Achr_4780	1	5.04e-05	108.4	EDQQK(1)HNDFVTR	3	-1.4155	8	1.141	1.223	1.261	0.627		0.594			0.371
	A0A0C4WJU3	65	0.378	Down	9.9008e-05	K	50S ribosomal protein L23 OS=Azotobacter chroococcum NCIMB 8003 OX=1328314 GN=rplW PE=3 SV=1	rplW	1	4.65e-06	141.29	VTTLNVQGK(1)TK	2	-1.8455	8	1.373	1.469	1.5	0.548	0.546		0.612	0.585	0.554
	A0A0C4WP45	224	0.596	Down	0.012379	K	D-3-phosphoglycerate dehydrogenase OS=Azotobacter chroococcum NCIMB 8003 OX=1328314 GN=serA PE=3 SV=1	serA	1	3.11e-05	113.7	WMIGEK(1)EIR	2	-2.128	21	1.594	1.218	1.128	0.722	0.764	0.864	0.697	0.784	0.744
	A0A0C4WTN5	145	1.814	Up	4.7435e-06	K	Glucose-6-phosphate 1-dehydrogenase OS=Azotobacter chroococcum NCIMB 8003 OX=1328314 GN=zwf-1 PE=3 SV=1	zwf-1	1	5.58e-36	186.39	VVLEK(1)PIGHDLASSR	3	-0.6156	22	0.759	0.765	0.804	1.439	1.388	1.397	0.869	0.936	0.967
	A0A0C4WJI2	175	0.456	Down	0.000101656	K	Glutamine synthetase OS=Azotobacter chroococcum NCIMB 8003 OX=1328314 GN=glnA PE=3 SV=1	glnA	1	1.49e-14	146.48	PGVK(1)GGYFPVPPVDHDHEIR	4	0.058309	9	1.27	1.366	1.311	0.602	0.646	0.55			0.457
	A0A0C4WQ64	4	0.532	Down	0.0085248	K	Biotin carboxylase OS=Azotobacter chroococcum NCIMB 8003 OX=1328314 GN=accC PE=4 SV=1	accC	1	2.26e-06	142.56	MLEK(1)VLIANR	2	-7.7778	18	1.7	1.249	1.168	0.711	0.67	0.811	0.61	0.791	0.714
	A0A0C4WS39	333	1.575	Up	0.00074432	K	Ribonuclease D OS=Azotobacter chroococcum NCIMB 8003 OX=1328314 GN=rnd PE=3 SV=1	rnd	1	0.00112	92.732	K(1)ILEALLK	2	-1.3144	17	0.734	0.69	0.764	1.062	1.203	1.181	1.221	1.218	1.325
	A0A0C4WQD8	1263	0.432	Down	0.0023788	K	DNA-directed RNA polymerase subunit beta' OS=Azotobacter chroococcum NCIMB 8003 OX=1328314 GN=rpoC PE=3 SV=1	rpoC	1	3.17e-13	123.92	K(1)VEVAEAGDSSFIK	2	-0.68608	11	1.685	1.742	1.549	0.57	0.719	0.861	0.335	0.208	0.351
	A0A0C4WFH6	147	1.575	Up	0.00027687	K	N5-carboxyaminoimidazole ribonucleotide synthase OS=Azotobacter chroococcum NCIMB 8003 OX=1328314 GN=purK PE=3 SV=1	purK	1	9.86e-05	115.86	TLGYDGK(1)GQK	2	-1.1326	8	0.76	0.719	0.729	1.171	1.148		1.325	1.135	1.244
	A0A0C4WNZ3	246	0.555	Down	1.60712e-05	K	Dihydrolipoyllysine-residue succinyltransferase component of 2-oxoglutarate dehydrogenase complex OS=Azotobacter chroococcum NCIMB 8003 OX=1328314 GN=sucB PE=3 SV=1	sucB	1	0.000911	93.561	AAVEALK(1)R	2	-0.93756	9	1.432	1.455	1.537	0.826	0.819	0.809	0.5	0.451	0.475
	A0A0C4WVU2	24	0.253	Down	1.0458e-06	K	50S ribosomal protein L30 OS=Azotobacter chroococcum NCIMB 8003 OX=1328314 GN=rpmD PE=3 SV=1	rpmD	1	1.11e-05	113.1	ACVK(1)GLGLR	2	-1.8023	9	1.573	1.689	1.669	0.435	0.412	0.399	0.687	0.61	0.592
	A0A0C4WSI9	463	0.378	Down	0.0020612	K	Succinate dehydrogenase flavoprotein subunit OS=Azotobacter chroococcum NCIMB 8003 OX=1328314 GN=sdhA PE=3 SV=1	sdhA	1	2.99e-21	143.22	K(1)ELQNCMQNYFGVFR	2	9.7808	12	1.711	1.548	1.574	0.459	0.653	0.716	0.405	0.489	0.531
	A0A0C4WKD6	10	0.196	Down	0.000104023	K	Elongation factor Ts OS=Azotobacter chroococcum NCIMB 8003 OX=1328314 GN=tsf PE=3 SV=1	tsf	1	5.85e-11	167.76	AEITAALVK(1)ELR	2	-2.0517	15	1.974	1.652	1.948	0.302	0.382	0.407	0.339	0.348	0.382
	A0A0C4WGQ7	663	0.387	Down	2.3089e-07	K	Polyribonucleotide nucleotidyltransferase OS=Azotobacter chroococcum NCIMB 8003 OX=1328314 GN=pnp PE=3 SV=1	pnp	1	0.00104	98.009	IEK(1)VTDVLK	2	-2.535	9	1.506	1.542	1.544	0.588	0.581	0.608	0.591	0.619	0.644
	A0A0C4WQD0	18	0.66	Down	0.00103855	K	30S ribosomal protein S19 OS=Azotobacter chroococcum NCIMB 8003 OX=1328314 GN=rpsS PE=3 SV=1	rpsS	1	0.000737	100.84	K(1)VEVAVEK	2	-1.9957	9	1.049	1.224	1.093	0.76	0.739	0.721	1.142	1.04	1.063
	A0A0C4WNX3	410	0.536	Down	2.7759e-07	K	Aconitate hydratase B OS=Azotobacter chroococcum NCIMB 8003 OX=1328314 GN=acnB PE=3 SV=1	acnB	1	1.07e-115	229.08	PGTYCEPK(1)MTTVGSQDTTGPMTR	3	-3.248	56	1.449	1.414	1.41	0.754	0.769	0.769	0.574	0.627	0.606
	A0A0C4WGX3	41	0.487	Down	1.67591e-05	K	50S ribosomal protein L21 OS=Azotobacter chroococcum NCIMB 8003 OX=1328314 GN=rplU PE=3 SV=1	rplU	1	7.18e-05	127.93	VAEGEFLK(1)IEK	2	-2.7603	7	1.239	1.245	1.206	0.597		0.602		0.7	0.749
	A0A0C4WSI9	578	0.602	Down	5.9722e-05	K	Succinate dehydrogenase flavoprotein subunit OS=Azotobacter chroococcum NCIMB 8003 OX=1328314 GN=sdhA PE=3 SV=1	sdhA	1	3.94e-08	112.95	AVNFAPK(1)TVPAFEPK	2	-0.59837	9	1.426	1.453	1.344	0.868	0.852	0.821	0.559	0.533	0.538
	A0A0C4WJI2	250	0.272	Down	0.0049219	K	Glutamine synthetase OS=Azotobacter chroococcum NCIMB 8003 OX=1328314 GN=glnA PE=3 SV=1	glnA	1	2.72e-13	137.4	YCVHNVADAYGK(1)TVTFMPK	3	7.0379	20	1.957	1.269	1.799		0.461	0.451	0.305	0.292	0.29
	A0A0C4WVV1	1065	0.432	Down	0.00023785	K	DNA-directed RNA polymerase subunit beta OS=Azotobacter chroococcum NCIMB 8003 OX=1328314 GN=rpoB PE=3 SV=1	rpoB	1	1.41e-26	174.72	LQQGDDLAPGVLK(1)IVK	2	-2.8744	9	1.477	1.72	1.653	0.644	0.689	0.763	0.435	0.351	0.368
	A0A0C4WKU2	139	2.48	Up	3.3449e-06	K	ATP synthase subunit b OS=Azotobacter chroococcum NCIMB 8003 OX=1328314 GN=atpF PE=3 SV=1	atpF	1	0.000497	90.761	ILESK(1)VDTK	2	0.28867	9	0.526	0.553	0.58	1.395	1.365	1.354	1.321	1.297	1.267
	A0A0C4WVU8	147	0.343	Down	0.040258	K	50S ribosomal protein L2 OS=Azotobacter chroococcum NCIMB 8003 OX=1328314 GN=rplB PE=3 SV=1	rplB	1	6.8e-20	142.03	NIPVGSTIHAIELK(1)PGK	2	-1.4006	22	1.387	1.443	1.493	0.742	0.373	0.366	0.813	0.875	0.878
	A0A0C4WQV2	54	0.361	Down	1.56634e-05	K	Porphobilinogen deaminase OS=Azotobacter chroococcum NCIMB 8003 OX=1328314 GN=hemC PE=3 SV=1	hemC	1	2.86e-05	85.622	LLDAPLAK(1)IGGK	2	-3.2839	7	1.449	1.289	1.432	0.496	0.507	0.504		0.412
	A0A0C4WT25	44	2.06	Up	0.0066211	K	Geranyltranstransferase OS=Azotobacter chroococcum NCIMB 8003 OX=1328314 GN=ispA-2 PE=3 SV=1	ispA-2	1	0.000487	105.04	YSVVNGGK(1)R	2	-0.70541	12	0.643		0.711		1.438	1.351		1.053	1.074
	A0A0C4WGP4	470	2.271	Up	4.1554e-06	K	DNA topoisomerase 4 subunit A OS=Azotobacter chroococcum NCIMB 8003 OX=1328314 GN=parC PE=3 SV=1	parC	1	6.55e-25	169.57	K(1)ELLADAETYGDAR	2	-0.61768	9	0.601	0.616	0.563	1.333	1.339	1.371	1.211	1.222	1.339
	A0A0C4WK27	194	0.582	Down	0.0024232	K	4-hydroxy-3-methylbut-2-enyl diphosphate reductase OS=Azotobacter chroococcum NCIMB 8003 OX=1328314 GN=ispH PE=3 SV=1	ispH	1	1.23e-09	160.98	K(1)DDICYATQNR	2	-1.2769	9	1.313	1.379	1.356	0.667	0.856	0.833	0.654	0.75	0.676
	A0A0C4WIK5	111	1.539	Up	0.00035894	K	Phosphoserine aminotransferase OS=Azotobacter chroococcum NCIMB 8003 OX=1328314 GN=serC PE=3 SV=1	serC	1	2.77e-05	133.9	K(1)AMEEAR	2	-0.40821	9	0.709	0.78	0.758	1.211	1.11	1.137	1.301	1.19	1.179
	A0A0C4WMN7	503	0.439	Down	2.3497e-05	K	6-phosphogluconate dehydratase OS=Azotobacter chroococcum NCIMB 8003 OX=1328314 GN=edd-2 PE=3 SV=1	edd-2	1	2.01e-05	107.08	GFK(1)VALVTDGR	2	-2.1376	9	1.38	1.385	1.489	0.594	0.617	0.656	0.716	0.7	0.857
	A0A0C4WS28	28	1.783	Up	2.5147e-07	K	Ribonuclease P protein component OS=Azotobacter chroococcum NCIMB 8003 OX=1328314 GN=rnpA PE=3 SV=1	rnpA	1	2.06e-12	157.77	AVFDSPTAK(1)VPGK	2	-0.55098	13	0.647	0.666	0.663	1.18	1.165	1.178	1.369	1.318	1.32
	A0A0C4WTQ4	31	0.58	Down	0.0023036	K	Acireductone dioxygenase OS=Azotobacter chroococcum NCIMB 8003 OX=1328314 GN=mtnD PE=3 SV=1	mtnD	1	3.12e-05	97.084	ILNHGEDITATLAK(1)VGVR	3	-0.93702	9	1.169	1.314	1.475	0.744	0.827	0.723	0.745	0.775	0.77
	A0A0C4WGQ5	145	1.516	Up	0.00111735	K	Transcription termination/antitermination protein NusA OS=Azotobacter chroococcum NCIMB 8003 OX=1328314 GN=nusA PE=3 SV=1	nusA	1	0.000477	66.664	VGEIISGSVK(1)K	2	-1.2183	8	0.752		0.816	1.2	1.202	1.163	1.158	1.142	1.101
	A0A0C4WLQ6	450	2.422	Up	0.00083509	K	Type I fatty acid synthase ArsA OS=Azotobacter chroococcum NCIMB 8003 OX=1328314 GN=arsA PE=4 SV=1	arsA	1	0.000748	82.716	GFIK(1)DGAR	2	-0.010547	9	0.591	0.635	0.64	1.515	1.504	1.5	1.088	1.046	1.033
	A0A0C4WK48	40	1.554	Up	0.00041682	K	Transcription termination factor Rho OS=Azotobacter chroococcum NCIMB 8003 OX=1328314 GN=rho PE=3 SV=1	rho	1	5.7e-50	253.88	QDVIFSLLK(1)K	2	-3.1457	15	0.797	0.723	0.825	1.2	1.24	1.204	1.064	1.063	1.202
	A0A0C4WS30	69	2.295	Up	0.0072773	K	Nucleotide-binding protein Achr_29920 OS=Azotobacter chroococcum NCIMB 8003 OX=1328314 GN=Achr_29920 PE=3 SV=1	Achr_29920	1	0.00164	85.813	NLPSQLK(1)R	2	-1.4478	7	0.599	0.53		1.343		1.248	1.342	1.267	1.27
	A0A0C4WJG5	395	3.016	Up	0.00070145	K	tRNA-2-methylthio-N(6)-dimethylallyladenosine synthase OS=Azotobacter chroococcum NCIMB 8003 OX=1328314 GN=miaB PE=3 SV=1	miaB	1	0.000156	121.67	K(1)DPGMLQGR	2	-0.12503	7	0.558	0.487	0.457	1.515		1.505	1.426		1.498
	A0A0C4WVU4	28	0.155	Down	3.5588e-05	K	30S ribosomal protein S14 OS=Azotobacter chroococcum NCIMB 8003 OX=1328314 GN=rpsN PE=3 SV=1	rpsN	1	1.34e-08	105.78	RAELK(1)AIIANPNSAPEQR	3	-4.203	13	1.811	1.863	1.639	0.245	0.32	0.261	0.26		0.299
	A0A0C4WNZ3	149	0.457	Down	0.000123295	K	Dihydrolipoyllysine-residue succinyltransferase component of 2-oxoglutarate dehydrogenase complex OS=Azotobacter chroococcum NCIMB 8003 OX=1328314 GN=sucB PE=3 SV=1	sucB	1	7.11e-13	149.02	EDAVAAVEAK(1)K	2	-1.1102	14	1.441	1.652	1.456	0.716	0.712	0.652	0.583	0.518	0.512
	A0A0C4WMU3	178	0.356	Down	2.1482e-05	K	Glutamine--tRNA ligase OS=Azotobacter chroococcum NCIMB 8003 OX=1328314 GN=glnS PE=3 SV=1	glnS	1	4.94e-06	103.69	AK(1)IDMASPNMNLR	2	-1.0661	10	1.619	1.462	1.543	0.519	0.585	0.54		0.375	0.385
	A0A0C4WQE4	56	0.187	Down	0.00050388	K	50S ribosomal protein L17 OS=Azotobacter chroococcum NCIMB 8003 OX=1328314 GN=rplQ PE=3 SV=1	rplQ	1	4.7e-26	148.57	VAEPLITLAK(1)EDSVSNRR	3	-1.4175	16	1.73	1.63	1.882	0.245	0.426	0.309	0.538	0.551	0.598
	A0A0C4WVW6	400	0.425	Down	0.0075824	K	Phosphoenolpyruvate carboxykinase (ATP) OS=Azotobacter chroococcum NCIMB 8003 OX=1328314 GN=pckA PE=3 SV=1	pckA	1	0.000253	101.48	PAGEYAELLIK(1)R	2	-1.3338	5		1.428	1.318	0.62	0.546		0.632
	A0A0C4WS30	175	0.308	Down	0.0137167	K	Nucleotide-binding protein Achr_29920 OS=Azotobacter chroococcum NCIMB 8003 OX=1328314 GN=Achr_29920 PE=3 SV=1	Achr_29920	1	1.12e-05	109.47	LLNKPEPGTAFLIESFGFK(1)R	3	-1.425	6		1.543	1.369		0.505	0.392		0.688	1.108
	A0A0C4WHC8	721	0.588	Down	0.00075504	K	Alanine--tRNA ligase OS=Azotobacter chroococcum NCIMB 8003 OX=1328314 GN=alaS PE=3 SV=1	alaS	1	0.000103	115.86	EAAALVK(1)GSR	2	-0.29114	9	1.357	1.252	1.38	0.8	0.835	0.709	0.723	0.761	0.696
	A0A0C4WVW6	425	0.508	Down	0.034319	K	Phosphoenolpyruvate carboxykinase (ATP) OS=Azotobacter chroococcum NCIMB 8003 OX=1328314 GN=pckA PE=3 SV=1	pckA	1	2.5e-26	132.93	VYLVNTGWTGGGYGVGK(1)R	2	0.062124	8	1.467	1.238	1.324	0.521		0.843	0.557	0.689	0.698
	A0A0C4WUS4	601	1.929	Up	0.021137	K	Fatty acid oxidation complex subunit alpha OS=Azotobacter chroococcum NCIMB 8003 OX=1328314 GN=fadB PE=3 SV=1	fadB	0.98246	3.61e-06	112.93	PK(0.982)K(0.018)LEDPQVAELLRPLVR	4	-0.99842	13		0.635	0.795	1.137	1.458	1.543	0.968		0.937
	A0A0C4WPX0	159	2.018	Up	1.3565e-06	K	4-hydroxy-tetrahydrodipicolinate reductase OS=Azotobacter chroococcum NCIMB 8003 OX=1328314 GN=dapB PE=3 SV=1	dapB	1	3.82e-11	157.77	HK(1)VDAPSGTALR	2	-1.8067	9	0.653	0.685	0.686	1.339	1.369	1.376	1.163	1.086	1.118
	A0A0C4WK18	66	0.521	Down	0.0013764	K	Acetolactate synthase 3 regulatory subunit OS=Azotobacter chroococcum NCIMB 8003 OX=1328314 GN=ilvH PE=4 SV=1	ilvH	1	0.000115	139.02	NLNK(1)LIEVVK	2	-2.2687	8	1.507		1.658	0.77	0.847	0.856	0.703	0.728	0.675
	A0A0C4WJR6	446	1.642	Up	0.000157438	K	Translation initiation factor IF-2 OS=Azotobacter chroococcum NCIMB 8003 OX=1328314 GN=infB PE=3 SV=1	infB	1	0.000206	90.263	IDK(1)PAADLDR	2	-0.70057	9	0.7	0.756	0.752	1.264	1.204	1.157	1.208	1.203	1.147
	A0A0C4WJS0	5	3.171	Up	0.00138425	K	Pantothenate synthetase OS=Azotobacter chroococcum NCIMB 8003 OX=1328314 GN=panC PE=3 SV=1	panC	1	0.000876	97.033	MITLK(1)TVR	2	-3.0481	12	0.529	0.395	0.345	1.285	1.195	1.544	1.35	1.603	1.594
	A0A0C4WNZ3	133	0.414	Down	2.885e-06	K	Dihydrolipoyllysine-residue succinyltransferase component of 2-oxoglutarate dehydrogenase complex OS=Azotobacter chroococcum NCIMB 8003 OX=1328314 GN=sucB PE=3 SV=1	sucB	1	1.04e-75	249.71	KIAEENALAADSITGTGK(1)GGR	3	-0.50483	31	1.627	1.589	1.493	0.663	0.641	0.645	0.484	0.515	0.498
	A0A0C4WQ46	402	1.52	Up	8.3083e-05	K	Ribonuclease R OS=Azotobacter chroococcum NCIMB 8003 OX=1328314 GN=rnr PE=3 SV=1	rnr	1	3.06e-25	169.57	VSTMLEQPK(1)SPEGK	2	-1.5574	23	0.718	0.716	0.774	1.126	1.123	1.108	1.297	1.31	1.219
	A0A0C4WIK2	496	0.544	Down	8.2165e-05	K	30S ribosomal protein S1 OS=Azotobacter chroococcum NCIMB 8003 OX=1328314 GN=rpsA PE=3 SV=1	rpsA	1	1.18e-05	134.2	NVLK(1)EGDEVEAK	2	-1.1608	9	1.342	1.455	1.423	0.786	0.788	0.722	0.664	0.611	0.614
	A0A0C4WVU0	106	0.238	Down	0.000181525	K	30S ribosomal protein S11 OS=Azotobacter chroococcum NCIMB 8003 OX=1328314 GN=rpsK PE=3 SV=1	rpsK	1	7e-74	194.01	ALNACGYK(1)IASITDVTPIPHNGCRPPK	3	-1.0294	18	1.418	1.371	1.747	0.318	0.413	0.35	0.773	0.927	0.948
	A0A0C4WQ43	18	0.473	Down	2.1329e-05	K	50S ribosomal protein L9 OS=Azotobacter chroococcum NCIMB 8003 OX=1328314 GN=rplI PE=3 SV=1	rplI	1	1.04e-10	136.06	IANLGNLGDK(1)VSVK	2	-1.1136	9	1.414	1.467	1.552	0.723	0.677	0.697	0.575	0.604	0.595
	A0A0C4WNX3	725	0.58	Down	0.0030443	K	Aconitate hydratase B OS=Azotobacter chroococcum NCIMB 8003 OX=1328314 GN=acnB PE=3 SV=1	acnB	1	0.00178	67.464	AAGK(1)LLDK	2	-1.2367	7	1.178	1.219	1.335	0.759		0.685		0.554	0.597
	A0A0C4WQ88	273	0.665	Down	3.6263e-05	K	2,3-bisphosphoglycerate-independent phosphoglycerate mutase OS=Azotobacter chroococcum NCIMB 8003 OX=1328314 GN=pgm-2 PE=3 SV=1	pgm-2	1	2.97e-30	179.31	AFVEK(1)DFDGFAR	2	-1.4581	14	1.231	1.207	1.242	0.803	0.845	0.799	0.875	0.824	0.844
	A0A0C4WJI2	305	0.19	Down	0.00024002	K	Glutamine synthetase OS=Azotobacter chroococcum NCIMB 8003 OX=1328314 GN=glnA PE=3 SV=1	glnA	1	1.82e-19	116.36	HGK(1)ALNGFTNPSTNSYK	2	-0.93698	18	1.314	1.47	1.447	0.245	0.292		0.146
	A0A0C4WR14	223	2.774	Up	2.1112e-06	K	GTP pyrophosphokinase, ppGpp synthetase I / Guanosine-3',5'-diphosphate-3'-pyrophosphohydrolase OS=Azotobacter chroococcum NCIMB 8003 OX=1328314 GN=Achr_12600 PE=3 SV=1	Achr_12600	1	1.87e-07	156.57	YLEPEQYK(1)QIAK	2	-1.3498	9	0.489	0.506	0.459	1.359	1.35	1.324	1.459	1.425	1.385
	A0A0C4WMJ6	87	0.38	Down	0.0030387	K	Chaperone protein HscA homolog OS=Azotobacter chroococcum NCIMB 8003 OX=1328314 GN=hscA PE=3 SV=1	hscA	1	4.97e-16	132.9	AAAAVDPLNTVLSVK(1)R	2	-1.7839	7	1.226	1.616	1.467		0.525	0.568		0.31	0.319
	A0A0C4WQ79	40	1.712	Up	0.034518	K	Pyruvate kinase OS=Azotobacter chroococcum NCIMB 8003 OX=1328314 GN=pykA-1 PE=3 SV=1	pykA-1	1	2.37e-43	191.95	LNFSHGK(1)AEEHMAR	3	-1.2023	93	0.821	0.651	0.577	1.181	1.135	1.191	1.377	1.277	1.248
	A0A0C4WWD4	309	0.634	Down	0.026276	K	Phosphomannomutase/phosphoglucomutase AlgC OS=Azotobacter chroococcum NCIMB 8003 OX=1328314 GN=algC PE=3 SV=1	algC	1	3.73e-18	158.59	NPGSEIIFDVK(1)CTR	2	0.089631	8	1.044	1.15	1.271	0.592	0.701	0.905		0.916	1.021
	A0A0C4WKL8	166	1.873	Up	2.5488e-06	K	Ribosome-recycling factor OS=Azotobacter chroococcum NCIMB 8003 OX=1328314 GN=frr PE=3 SV=1	frr	1	1.11e-06	160.98	LTDK(1)AIAEVDK	2	-0.51766	9	0.66	0.698	0.681	1.298	1.266	1.255	1.254	1.207	1.154
	A0A0C4WQM7	98	1.88	Up	0.0023412	K	Lysine--tRNA ligase OS=Azotobacter chroococcum NCIMB 8003 OX=1328314 GN=lysS PE=3 SV=1	lysS	1	0.000146	105.94	K(1)TLPAETLEAVK	2	-1.7161	7	0.61		0.701	1.211	1.179	1.307		1.231	1.237
	A0A0C4WVV1	8	0.435	Down	0.0050245	K	DNA-directed RNA polymerase subunit beta OS=Azotobacter chroococcum NCIMB 8003 OX=1328314 GN=rpoB PE=3 SV=1	rpoB	1	0.000986	79.809	AYSYTEK(1)K	2	-2.1962	9	1.463	1.447	1.476	0.565	0.653	0.689		0.404	0.449
	A0A0C4WMN7	433	0.258	Down	5.5289e-09	K	6-phosphogluconate dehydratase OS=Azotobacter chroococcum NCIMB 8003 OX=1328314 GN=edd-2 PE=3 SV=1	edd-2	1	2.49e-20	198.04	GVMK(1)VSAVAPEHQVVEAPAR	3	-0.87199	20	1.731	1.755	1.775	0.449	0.457	0.453	0.412	0.449	0.414
	A0A0C4WQM7	240	0.19	Down	0.002276	K	Lysine--tRNA ligase OS=Azotobacter chroococcum NCIMB 8003 OX=1328314 GN=lysS PE=3 SV=1	lysS	1	0.00155	77.072	IAPELYLK(1)R	2	-1.2295	5	1.678	1.656			0.291	0.341	0.149
	A0A0C4WPH6	12	0.439	Down	0.0022378	K	Tyrosine--tRNA ligase OS=Azotobacter chroococcum NCIMB 8003 OX=1328314 GN=tyrS PE=3 SV=1	tyrS	1	0.000214	90.263	SIEEQLALIK(1)R	2	-1.5938	8	1.223	1.095	1.25	0.477	0.568		0.622
	A0A0C4WQD3	30	0.531	Down	0.0027437	K	30S ribosomal protein S10 OS=Azotobacter chroococcum NCIMB 8003 OX=1328314 GN=rpsJ PE=3 SV=1	rpsJ	1	7.28e-86	237.27	LIDQSTQEIVETAK(1)R	2	2.9465	20	1.264	1.423	1.174	0.773	0.589	0.687	0.869	0.886	0.919
	A0A0C4WQ64	159	0.431	Down	0.000562	K	Biotin carboxylase OS=Azotobacter chroococcum NCIMB 8003 OX=1328314 GN=accC PE=4 SV=1	accC	1	4.58e-09	131.54	QVGYPVIIK(1)AAGGGGGR	2	-1.0229	10	1.42	1.728	1.406	0.615	0.722	0.628	0.685	0.519	0.518
	A0A0C4WQ64	180	1.892	Up	0.00027509	K	Biotin carboxylase OS=Azotobacter chroococcum NCIMB 8003 OX=1328314 GN=accC PE=4 SV=1	accC	1	5.65e-20	207.88	EEDLIK(1)SAR	2	0.27323	12	0.683	0.742	0.71		1.333	1.36		1.102	1.126
	A0A0C4WIE9	226	2.268	Up	1.75477e-05	K	Threonine--tRNA ligase OS=Azotobacter chroococcum NCIMB 8003 OX=1328314 GN=thrS PE=3 SV=1	thrS	1	1.94e-10	164.53	K(1)QLAAYIQR	2	-1.8731	9	0.554	0.523	0.58	1.273	1.265	1.22	1.484	1.408	1.354
	A0A0C4WTF6	197	0.581	Down	0.024343	K	50S ribosomal protein L1 OS=Azotobacter chroococcum NCIMB 8003 OX=1328314 GN=rplA PE=3 SV=1	rplA	1	3.4e-22	192.14	QNVEALLSDLK(1)R	2	-1.092	9	1.168	1.336	1.421	0.554	0.845	0.881	0.767	0.842	0.74
	A0A0C4WM90	136	0.409	Down	2.1588e-05	K	Acetolactate synthase OS=Azotobacter chroococcum NCIMB 8003 OX=1328314 GN=ilvI PE=3 SV=1	ilvI	1	1.85e-13	133.13	HSFIVK(1)HPSEIPEVLK	3	-1.3093	18	1.545	1.583	1.527	0.636	0.675	0.591	0.484	0.558	0.59
	A0A0C4WK48	31	0.409	Down	0.0066831	K	Transcription termination factor Rho OS=Azotobacter chroococcum NCIMB 8003 OX=1328314 GN=rho PE=3 SV=1	rho	1	0.000162	115.41	K(1)QDVIFSLLK	2	-0.27216	7	1.805	1.255	1.146	0.466	0.608	0.646		0.113
	A0A0C4WTN5	226	1.813	Up	0.00084403	K	Glucose-6-phosphate 1-dehydrogenase OS=Azotobacter chroococcum NCIMB 8003 OX=1328314 GN=zwf-1 PE=3 SV=1	zwf-1	1	1.15e-14	170.95	WGYFDK(1)AGQLR	2	-2.4363	9	0.801	0.703	0.669	1.304	1.229	1.406	1.037	1.143	1.105
	A0A0C4WVW6	500	1.847	Up	4.1967e-06	K	Phosphoenolpyruvate carboxykinase (ATP) OS=Azotobacter chroococcum NCIMB 8003 OX=1328314 GN=pckA PE=3 SV=1	pckA	1	2.12e-10	162.59	K(1)FDVSDAIR	2	-1.4296	9	0.626	0.629	0.596	1.151	1.156	1.112	1.403	1.446	1.445
	A0A0C4WP45	74	0.418	Down	3.9185e-06	K	D-3-phosphoglycerate dehydrogenase OS=Azotobacter chroococcum NCIMB 8003 OX=1328314 GN=serA PE=3 SV=1	serA	1	1.63e-67	244.44	TQLTEEVFDCAK(1)K	2	-2.9039	10	1.459	1.497	1.478	0.62	0.648	0.587	0.662	0.658	0.689
	A0A0C4WQ46	253	1.559	Up	1.65703e-05	K	Ribonuclease R OS=Azotobacter chroococcum NCIMB 8003 OX=1328314 GN=rnr PE=3 SV=1	rnr	1	0.000815	85.716	LK(1)PEVEEK	2	-0.27771	14	0.695	0.715	0.677	1.07	1.09	1.093	1.522		1.438
	A0A0C4WRC5	348	2.032	Up	6.3701e-05	K	Amidophosphoribosyltransferase OS=Azotobacter chroococcum NCIMB 8003 OX=1328314 GN=purF PE=3 SV=1	purF	1	6.21e-21	208.6	QK(1)LNAIDLEFR	2	0.37112	15	0.61	0.6	0.657	1.189	1.305	1.3	1.259	1.284	1.351
	A0A0C4WLP4	279	0.601	Down	0.00040371	K	2-oxoglutarate dehydrogenase E1 component OS=Azotobacter chroococcum NCIMB 8003 OX=1328314 GN=sucA PE=4 SV=1	sucA	1	1.22e-42	195.58	LNLLVNALGK(1)NPR	2	-3.3604	17	1.326	1.305	1.465	0.805	0.869	0.788	0.619	0.632	0.658
	A0A0C4WTF6	186	0.237	Down	0.00066108	K	50S ribosomal protein L1 OS=Azotobacter chroococcum NCIMB 8003 OX=1328314 GN=rplA PE=3 SV=1	rplA	1	1.11e-25	256.71	LK(1)QNVEALLSDLKR	3	-0.53627	24	1.83	1.72	2.027	0.325	0.524	0.47	0.274	0.275	0.294
	A0A0C4WLX8	230	2.162	Up	0.00046039	K	Dihydrolipoyl dehydrogenase OS=Azotobacter chroococcum NCIMB 8003 OX=1328314 GN=lpdA PE=3 SV=1	lpdA	1	0.00102	94.806	EAQK(1)ILTK	2	0.13234	9	0.719		0.705	1.518	1.457	1.642	1.396	0.003
	A0A0C4WG60	93	2.76	Up	0.0042633	K	L-threonine dehydratase OS=Azotobacter chroococcum NCIMB 8003 OX=1328314 GN=ilvA PE=3 SV=1	ilvA	1	5.76e-05	95.311	HLGIK(1)AIIVMPR	2	-2.6622	9	0.594	0.501	0.624	1.58	1.6	1.565	0.78	1.06	1.311
	A0A0C4WQK9	4	0.613	Down	0.000184502	K	50S ribosomal protein L19 OS=Azotobacter chroococcum NCIMB 8003 OX=1328314 GN=rplS PE=3 SV=1	rplS	1	2.38e-86	261.63	TNK(1)IIQQLEAEQMNK	2	25.342	21	1.324	1.172	1.239	0.776	0.748	0.767	0.832	0.851	0.926
	A0A0C4WS16	143	0.375	Down	2.0861e-05	K	ATP synthase subunit beta OS=Azotobacter chroococcum NCIMB 8003 OX=1328314 GN=atpD PE=3 SV=1	atpD	1	0.000651	79.311	GGK(1)VGLFGGAGVGK	2	-1.0624	9	1.897		1.903	0.694	0.734	0.71	0.485	0.511	0.487
	A0A0C4WQF9	16	0.393	Down	0.0039408	K	50S ribosomal protein L24 OS=Azotobacter chroococcum NCIMB 8003 OX=1328314 GN=rplX PE=3 SV=1	rplX	1	8.17e-42	220.81	RDDEIIVIAGK(1)DK	2	-2.5361	9	1.572	1.543	1.553	0.595	0.559	0.682	0.546	0.452	0.679
	A0A0C4WQB5	63	0.177	Down	1.4316e-06	K	50S ribosomal protein L15 OS=Azotobacter chroococcum NCIMB 8003 OX=1328314 GN=rplO PE=3 SV=1	rplO	1	7.43e-09	144.47	RLPK(1)FGFTSLK	2	-2.0715	15	1.689	1.625	1.503	0.269	0.298	0.287		0.609	0.655
	A0A0C4WLP4	206	0.437	Down	1.82068e-05	K	2-oxoglutarate dehydrogenase E1 component OS=Azotobacter chroococcum NCIMB 8003 OX=1328314 GN=sucA PE=4 SV=1	sucA	1	1.37e-07	154.81	EVK(1)SHLLER	2	-1.4227	9	1.473	1.641	1.598	0.68	0.681	0.699	0.46	0.463	0.473
	A0A0C4WHT3	219	0.5	Down	3.8603e-05	K	Succinate dehydrogenase iron-sulfur subunit OS=Azotobacter chroococcum NCIMB 8003 OX=1328314 GN=sdhB PE=4 SV=1	sdhB	1	1.76e-38	209.7	GIMNCVYVCPK(1)GLNPTK	2	8.5815	23	1.566	1.451	1.583	0.734	0.781	0.784	0.414	0.441	0.457
	A0A0C4WM75	86	3.009	Up	0.030285	K	Serine--tRNA ligase OS=Azotobacter chroococcum NCIMB 8003 OX=1328314 GN=serS PE=3 SV=1	serS	1	0.000368	98.009	MGSDLEAGK(1)R	2	-0.88255	10		0.391	0.527	1.205		1.557		1.472	1.406
	A0A0C4WK48	128	1.955	Up	0.00027742	K	Transcription termination factor Rho OS=Azotobacter chroococcum NCIMB 8003 OX=1328314 GN=rho PE=3 SV=1	rho	1	4.32e-70	209.43	VDSINFDRPENAK(1)NK	3	-3.3877	29	0.599	0.626	0.697	1.218	1.336	1.203	1.259	1.282	1.312
	A0A0C4WTF3	18	0.394	Down	1.0017e-06	K	30S ribosomal protein S12 OS=Azotobacter chroococcum NCIMB 8003 OX=1328314 GN=rpsL PE=3 SV=1	rpsL	1	5.06e-40	169.57	LVDK(1)SDVPALQNCPQR	3	0.10868	10	1.454	1.475	1.388	0.56	0.581	0.558	0.755	0.801	0.782
	A0A0C4WLU4	108	0.276	Down	0.037682	K	Glycerol-3-phosphate dehydrogenase [NAD(P)+] OS=Azotobacter chroococcum NCIMB 8003 OX=1328314 GN=gpsA PE=3 SV=1	gpsA	1	7.29e-10	106.11	MLVSTTK(1)GIEAQSFK	2	1.9638	9	2.262		1.438		0.454	0.569	0.443	0.552	0.55
	A0A0C4WMJ7	290	1.51	Up	0.000103292	K	Glycine cleavage system T protein OS=Azotobacter chroococcum NCIMB 8003 OX=1328314 GN=gcvT3 PE=3 SV=1	gcvT3	1	4.58e-43	197.3	IFAQQQEGVASK(1)R	2	-1.4556	9	0.804	0.863	0.871	1.296	1.281	1.255	0.987	0.939	0.93
	A0A0C4WIB6	48	0.268	Down	0.000142798	K	Trigger factor OS=Azotobacter chroococcum NCIMB 8003 OX=1328314 GN=tig PE=3 SV=1	tig	1	0.000325	99.589	VPGFRPGK(1)VPMSVIR	3	-2.0995	8	1.175	1.21	1.095		0.326	0.295
	A0A0C4WPD0	210	1.695	Up	0.00173904	K	Probable cytosol aminopeptidase OS=Azotobacter chroococcum NCIMB 8003 OX=1328314 GN=pepA PE=3 SV=1	pepA	1	0.00301	62.969	ALAK(1)AHGALK	2	-0.2919	7	0.69	0.767	0.777	1.247		1.277	1.212	1.112
	A0A0C4WQP1	22	0.646	Down	0.003341	K	50S ribosomal protein L20 OS=Azotobacter chroococcum NCIMB 8003 OX=1328314 GN=rplT PE=3 SV=1	rplT	1	0.00043	67.903	LAK(1)GYYGAR	2	0.073412	8	1.066	1.166	1.214	0.73		0.753	0.994	0.928	0.794
	A0A0C4WLX8	111	0.288	Down	0.0073989	K	Dihydrolipoyl dehydrogenase OS=Azotobacter chroococcum NCIMB 8003 OX=1328314 GN=lpdA PE=3 SV=1	lpdA	1	1.02e-18	166.59	NLTGGVASLIK(1)ANGVTLFEGHGK	3	-1.2468	10	1.159	1.484	1.806	0.373		0.48	0.395	0.663	0.803
	A0A0C4WTF3	43	0.251	Down	0.00022142	K	30S ribosomal protein S12 OS=Azotobacter chroococcum NCIMB 8003 OX=1328314 GN=rpsL PE=3 SV=1	rpsL	0.984002	4.87e-06	108.2	VYTTTPK(0.984)K(0.016)PNSALR	2	-0.47297	10	1.286	1.348	1.365		0.307	0.361	0.738		0.789
	A0A0C4WVU8	125	0.188	Down	0.00087987	K	50S ribosomal protein L2 OS=Azotobacter chroococcum NCIMB 8003 OX=1328314 GN=rplB PE=3 SV=1	rplB	1	1.05e-23	149.62	GVAAGDQLISGVNAPIK(1)AGNTLPLR	3	-1.2098	8	1.646	1.26	1.23		0.268	0.25			0.273
	A0A0C4WM16	70	1.843	Up	4.1995e-06	K	Sulfurtransferase OS=Azotobacter chroococcum NCIMB 8003 OX=1328314 GN=Achr_19590 PE=3 SV=1	Achr_19590	1	0.00135	77.072	PLIK(1)YVALK	2	-1.6933	8	0.63	0.632	0.623	1.146	1.17		1.446	1.34	1.405
	A0A0C4WJU3	18	0.211	Down	0.000120617	K	50S ribosomal protein L23 OS=Azotobacter chroococcum NCIMB 8003 OX=1328314 GN=rplW PE=3 SV=1	rplW	1	1.09e-19	198.1	VLLGPHISEK(1)ATVLAESK	3	-0.45599	8	1.457	1.37	1.25	0.292	0.281		0.328
	A0A0C4WIK2	271	0.367	Down	0.000122681	K	30S ribosomal protein S1 OS=Azotobacter chroococcum NCIMB 8003 OX=1328314 GN=rpsA PE=3 SV=1	rpsA	1	1.6e-17	160.62	QLGEDPWVAIK(1)AR	2	-2.4832	9	1.569	1.649	1.638	0.527	0.593	0.664	0.42	0.531	0.501
	A0A0C4WJB1	152	2.407	Up	1.55802e-05	K	4-aminobutyrate transaminase OS=Azotobacter chroococcum NCIMB 8003 OX=1328314 GN=gabT PE=3 SV=1	gabT	1	5.73e-15	154.81	TLMTLALTGK(1)K	2	-0.58752	26	0.509	0.498	0.55	1.279	1.228	1.24	1.545	1.374	1.49
	A0A0C4WQ79	174	0.622	Down	0.00114055	K	Pyruvate kinase OS=Azotobacter chroococcum NCIMB 8003 OX=1328314 GN=pykA-1 PE=3 SV=1	pykA-1	1	1.89e-63	216.01	QGGGLSASALTEK(1)DCEDIK	2	0.039036	10	1.178	1.24	1.35	0.743	0.754	0.846	0.725	0.863	0.929
	A0A0C4WLQ6	1847	0.49	Down	7.0691e-07	K	Type I fatty acid synthase ArsA OS=Azotobacter chroococcum NCIMB 8003 OX=1328314 GN=arsA PE=4 SV=1	arsA	1	3.68e-05	110.48	LAVAAAAPAAPAAK(1)SAAPAGVASTEAFK	3	-0.71522	8	1.424	1.411	1.355	0.689	0.684	0.68	0.529	0.478
	A0A0C4WRV2	389	2.636	Up	0.0089845	K	ATP synthase subunit alpha OS=Azotobacter chroococcum NCIMB 8003 OX=1328314 GN=atpA PE=3 SV=1	atpA	1	0.00176	108.92	K(1)LSGGIR	2	1.7933	18	0.712	0.448	0.599	1.977	1.49	1.17	0.975	1.098	1.131
	A0A0C4WGV7	26	0.556	Down	0.0079951	K	Uracil phosphoribosyltransferase OS=Azotobacter chroococcum NCIMB 8003 OX=1328314 GN=upp PE=3 SV=1	upp	1	0.00213	60.892	RADISTK(1)SFR	2	-3.1859	10	1.221	1.357	1.392		0.812	0.659	0.647	0.726	0.541
	A0A0C4WQF5	82	0.653	Down	2.2891e-05	K	50S ribosomal protein L18 OS=Azotobacter chroococcum NCIMB 8003 OX=1328314 GN=rplR PE=3 SV=1	rplR	1	2.28e-12	157.74	AK(1)AAGVTQVAFDR	2	-1.9548	9	1.163	1.095	1.145	0.73	0.745	0.747	1.074	1.037	1.069
	A0A0C4WKU8	25	0.344	Down	0.0124415	K	Aspartokinase OS=Azotobacter chroococcum NCIMB 8003 OX=1328314 GN=lysC PE=3 SV=1	lysC	1	9.59e-05	140.05	IEQVAEK(1)VQK	2	-21.113	9	0.874	1.135	1.814	0.464	0.5	0.353
	A0A0C4WIK2	532	0.333	Down	0.00021813	K	30S ribosomal protein S1 OS=Azotobacter chroococcum NCIMB 8003 OX=1328314 GN=rpsA PE=3 SV=1	rpsA	1	1.23e-11	149.58	DVDDEKDAIK(1)ELR	2	-0.27838	17	1.634	1.557	1.55	0.524	0.604	0.45	0.557	0.628	0.638
	A0A0C4WJR6	700	0.593	Down	0.00076134	K	Translation initiation factor IF-2 OS=Azotobacter chroococcum NCIMB 8003 OX=1328314 GN=infB PE=3 SV=1	infB	1	0.00198	64.906	K(1)IVEQEGLDLR	2	-3.4373	7	1.193	1.274	1.212		0.753	0.701	0.623		0.58
	A0A0C4WQD8	681	0.532	Down	0.0075978	K	DNA-directed RNA polymerase subunit beta' OS=Azotobacter chroococcum NCIMB 8003 OX=1328314 GN=rpoC PE=3 SV=1	rpoC	1	0.000726	74.424	YNK(1)VIDLWSK	2	-8.2085	10	1.413	1.224	1.514	0.681	0.79		0.467	0.584	0.598
	A0A0C4WKD6	127	0.43	Down	4.9205e-06	K	Elongation factor Ts OS=Azotobacter chroococcum NCIMB 8003 OX=1328314 GN=tsf PE=3 SV=1	tsf	1	3.17e-43	212.93	EALVAK(1)CGENVNIR	2	-1.6141	9	1.5	1.555	1.505	0.633	0.638	0.691	0.558	0.589	0.569
	A0A0C4WRG6	40	0.373	Down	0.0006832	K	Adenosylhomocysteinase OS=Azotobacter chroococcum NCIMB 8003 OX=1328314 GN=ahcY PE=3 SV=1	ahcY	1	0.000178	83.623	K(1)YAAEQPLK	2	-0.067646	9	1.463	1.433	1.64	0.636	0.463	0.591	0.693	0.689	0.649
	A0A0C4WQD7	252	2.034	Up	1.59452e-05	K	Inositol-1-monophosphatase OS=Azotobacter chroococcum NCIMB 8003 OX=1328314 GN=suhB PE=3 SV=1	suhB	1	3.64e-22	195.4	GHVVAGNTK(1)CFK	2	-2.1529	10	0.642	0.69	0.691	1.379	1.342	1.393	1.179	1.085	1.077
	A0A0C4WN07	271	2.483	Up	0.00023593	K	Acetate kinase OS=Azotobacter chroococcum NCIMB 8003 OX=1328314 GN=ackA PE=3 SV=1	ackA	1	8.62e-05	84.266	TLNHDSGLK(1)GLSGLSNDMR	3	1.5747	10	0.596	0.583	0.635	1.446	1.557		1.183	1.087	1.329
	A0A0C4WGV7	14	0.302	Down	0.0138174	K	Uracil phosphoribosyltransferase OS=Azotobacter chroococcum NCIMB 8003 OX=1328314 GN=upp PE=3 SV=1	upp	1	0.00388	92.319	HK(1)LGLMR	2	-0.098127	5	1.408	1.585			0.51	0.393	0.397
	A0A0C4WKR6	266	1.974	Up	3.2627e-06	K	Pyruvate kinase OS=Azotobacter chroococcum NCIMB 8003 OX=1328314 GN=Achr_11860 PE=3 SV=1	Achr_11860	1	0.00192	84.699	K(1)IILHAR	2	0.38006	11	0.604	0.622	0.648	1.242	1.245	1.213	1.43	1.275	1.277
	A0A0C4WP45	256	0.613	Down	0.00063825	K	D-3-phosphoglycerate dehydrogenase OS=Azotobacter chroococcum NCIMB 8003 OX=1328314 GN=serA PE=3 SV=1	serA	1	1.32e-55	179.9	DK(1)HLNGAAIDVFPVEPR	2	-0.17214	64	1.324	1.295	1.397	0.76	0.889	0.814	0.721	0.667	0.633
	A0A0C4WJT8	35	0.528	Down	0.0053786	K	50S ribosomal protein L16 OS=Azotobacter chroococcum NCIMB 8003 OX=1328314 GN=rplP PE=3 SV=1	rplP	1	4.43e-14	177.47	VSFGEFALK(1)SVSR	2	-2.1454	9	1.233	1.415	1.447	0.609	0.681	0.874	0.7	0.782	0.732
	A0A0C4WLX8	329	0.346	Down	3.2584e-06	K	Dihydrolipoyl dehydrogenase OS=Azotobacter chroococcum NCIMB 8003 OX=1328314 GN=lpdA PE=3 SV=1	lpdA	1	1.03e-19	151.08	GAMLAHK(1)ASEEGVMVAER	3	-0.90166	19	1.709	1.66	1.539	0.556	0.56	0.582	0.482	0.515	0.456
	A0A0C4WM90	166	2.018	Up	0.00025741	K	Acetolactate synthase OS=Azotobacter chroococcum NCIMB 8003 OX=1328314 GN=ilvI PE=3 SV=1	ilvI	1	1.96e-26	172.09	PGPVVVDIPK(1)DMGDPTQK	2	3.9591	29	0.638	0.617	0.645	1.319	1.143	1.372	1.263	1.29	1.257
	A0A0C4WPD0	147	0.537	Down	7.6178e-05	K	Probable cytosol aminopeptidase OS=Azotobacter chroococcum NCIMB 8003 OX=1328314 GN=pepA PE=3 SV=1	pepA	1	0.00054	90.142	SEK(1)ATAPTLK	2	-1.256	9	1.359	1.453	1.504	0.803	0.769	0.745	0.594	0.569	0.564
	A0A0C4WLP4	258	0.524	Down	0.00032278	K	2-oxoglutarate dehydrogenase E1 component OS=Azotobacter chroococcum NCIMB 8003 OX=1328314 GN=sucA PE=4 SV=1	sucA	1	2.19e-40	181.44	SGSYGTK(1)EVVIGMAHR	2	-1.756	27	1.455	1.301	1.267	0.653	0.718	0.737	0.615	0.576
	A0A0C4WMU1	98	0.481	Down	1.5131e-06	K	ATP-dependent Clp protease ATP-binding subunit ClpX OS=Azotobacter chroococcum NCIMB 8003 OX=1328314 GN=clpX2 PE=3 SV=1	clpX2	1	4.03e-30	180.34	VLAVAVYNHYK(1)R	2	-2.7368	9	1.473	1.42	1.489	0.704	0.717	0.685	0.646	0.592	0.598
	A0A0C4WQD8	964	0.51	Down	0.00133646	K	DNA-directed RNA polymerase subunit beta' OS=Azotobacter chroococcum NCIMB 8003 OX=1328314 GN=rpoC PE=3 SV=1	rpoC	1	0.000456	92.732	LHNLK(1)HVER	3	1.2371	11	1.141	1.319	1.43	0.721	0.661	0.602			0.367
	A0A0C4WPR7	131	1.796	Up	0.0055153	K	Arginine--tRNA ligase OS=Azotobacter chroococcum NCIMB 8003 OX=1328314 GN=argS PE=3 SV=1	argS	1	4.73e-20	135.5	VVVDLSSPNLAK(1)EMHVGHLR	3	-1.8733	26	0.64	0.708	0.902	1.437	1.254	1.351	1.07	0.923	1.095
	A0A0C4WLQ6	2284	4.589	Up	2.3262e-06	K	Type I fatty acid synthase ArsA OS=Azotobacter chroococcum NCIMB 8003 OX=1328314 GN=arsA PE=4 SV=1	arsA	1	0.000398	98.009	VK(1)PAEVDR	2	-0.78765	9	0.393	0.362	0.417	1.808	1.843	1.727	1.164	1.072	1.097
	A0A0C4WQE2	97	0.434	Down	2.9125e-06	K	50S ribosomal protein L11 OS=Azotobacter chroococcum NCIMB 8003 OX=1328314 GN=rplK PE=3 SV=1	rplK	1	2.57e-28	199.4	PNTQK(1)VGTVNR	2	-4.3974	16	1.452	1.532	1.545	0.671	0.633	0.662	0.645	0.512	0.606
	A0A0C4WGQ1	95	0.405	Down	0.00084252	K	Carbamoyl-phosphate synthase small chain OS=Azotobacter chroococcum NCIMB 8003 OX=1328314 GN=carA PE=3 SV=1	carA	1	9.82e-10	170.95	NK(1)QSLPDYLR	2	-2.479	8	1.536	1.49	1.361	0.555		0.629	0.465	0.559	0.569
	A0A0C4WN79	251	1.523	Up	0.0066369	K	DNA ligase OS=Azotobacter chroococcum NCIMB 8003 OX=1328314 GN=ligA PE=3 SV=1	ligA	1	1.81e-06	74.62	VEGSGLPETHAGVLEALK(1)R	3	-1.9691	7	0.678	0.822	0.85	1.265	1.216	1.099	1.071
	A0A0C4WQF5	72	0.503	Down	1.7915e-05	K	50S ribosomal protein L18 OS=Azotobacter chroococcum NCIMB 8003 OX=1328314 GN=rplR PE=3 SV=1	rplR	1	1.02e-05	137.84	K(1)VGQLVAER	2	-1.7817	9	1.213	1.307	1.312	0.653	0.644	0.629	0.966	0.942	0.939
	A0A0C4WMU1	105	0.489	Down	2.3923e-05	K	ATP-dependent Clp protease ATP-binding subunit ClpX OS=Azotobacter chroococcum NCIMB 8003 OX=1328314 GN=clpX2 PE=3 SV=1	clpX2	0.998494	0.000189	139.78	DK(0.998)K(0.002)DDVELGK	2	-1.6125	13	1.41	1.439	1.457	0.667	0.693	0.744	0.872	0.539	0.547
	A0A0C4WKN7	403	0.434	Down	0.0033374	K	Aspartate--tRNA(Asp/Asn) ligase OS=Azotobacter chroococcum NCIMB 8003 OX=1328314 GN=aspS PE=3 SV=1	aspS	1	2.03e-07	118.91	AK(1)IVSEALGALR	2	0.085693	6	1.035	1.239	1.306	0.494	0.541				0.62
	A0A0C4WK48	105	2.237	Up	0.00026119	K	Transcription termination factor Rho OS=Azotobacter chroococcum NCIMB 8003 OX=1328314 GN=rho PE=3 SV=1	rho	1	0.00224	85.716	PPK(1)EGER	2	1.3712	13	0.594	0.635	0.658		1.39	1.424	1.275		1.231
	A0A0C4WQN3	164	1.935	Up	3.1086e-06	K	Phosphate acetyltransferase OS=Azotobacter chroococcum NCIMB 8003 OX=1328314 GN=pta-1 PE=3 SV=1	pta-1	1	3.97e-05	138.26	NPK(1)ILGAIINK	2	-1.1726	9	0.646	0.686	0.669	1.312	1.299	1.261	1.224	1.178	1.216
	A0A0C4WM66	19	0.425	Down	8.1816e-05	K	Transcription elongation factor GreA OS=Azotobacter chroococcum NCIMB 8003 OX=1328314 GN=greA PE=3 SV=1	greA	1	0.000115	83.358	ALEEELK(1)HLK	2	-1.4378	9	1.385	1.582	1.642	0.641	0.654	0.662	0.572	0.568	0.518
	A0A0C4WLY6	288	2.021	Up	2.271e-05	K	NADH-quinone oxidoreductase OS=Azotobacter chroococcum NCIMB 8003 OX=1328314 GN=nuoG PE=3 SV=1	nuoG	1	0.000515	88.181	QPLLGSDK(1)K	2	-0.09344	9	0.629	0.686	0.677	1.364	1.366	1.296	1.23	1.142	1.102
	A0A0C4WQV2	11	1.786	Up	0.000117027	K	Porphobilinogen deaminase OS=Azotobacter chroococcum NCIMB 8003 OX=1328314 GN=hemC PE=3 SV=1	hemC	1	1.37e-42	240.94	K(1)SALALWQAEHVK	2	-1.0879	17	0.776	0.693	0.712	1.291	1.262	1.343	1.084	1.194	1.04
	A0A0C4WPE4	902	1.504	Up	0.027423	K	Valine--tRNA ligase OS=Azotobacter chroococcum NCIMB 8003 OX=1328314 GN=valS PE=3 SV=1	valS	1	2.28e-05	108.24	VGGK(1)LGNASFVDK	2	-1.8049	7		0.833	0.832	1.23	1.274		1.158	1.037	1.007
	A0A0C4WJZ2	2	1.899	Up	0.0040216	K	Probable alpha-L-glutamate ligase OS=Azotobacter chroococcum NCIMB 8003 OX=1328314 GN=rimK PE=3 SV=1	rimK	1	0.000117	113.7	MK(1)IAVLSR	2	-1.064	11	0.805	0.642	0.58	1.368	1.16	1.321	1.029	1.355	1.207
	A0A0C4WJT8	133	0.458	Down	1.50557e-05	K	50S ribosomal protein L16 OS=Azotobacter chroococcum NCIMB 8003 OX=1328314 GN=rplP PE=3 SV=1	rplP	1	5.84e-21	194.22	LPLATTFVK(1)R	2	-1.7831	9	1.433	1.435	1.362	0.646	0.67	0.62	0.745	0.729	0.757
	A0A0C4WQ10	38	0.59	Down	0.00116451	K	30S ribosomal protein S18 OS=Azotobacter chroococcum NCIMB 8003 OX=1328314 GN=rpsR PE=3 SV=1	rpsR	1	8.19e-55	212.27	AYISETGK(1)IVPSR	2	-1.6504	9	1.312	1.36	1.396	0.802	0.8	0.798	0.685	0.684	0.642
	A0A0C4WLX8	66	0.356	Down	4.2752e-06	K	Dihydrolipoyl dehydrogenase OS=Azotobacter chroococcum NCIMB 8003 OX=1328314 GN=lpdA PE=3 SV=1	lpdA	1	5.61e-09	102.57	ALLDSSYK(1)FHEAHESFK	3	0.58966	12	1.659	1.615	1.558	0.543	0.604	0.575	0.519	0.533	0.491
	A0A0C4WTF0	201	0.322	Down	0.00103883	K	50S ribosomal protein L3 OS=Azotobacter chroococcum NCIMB 8003 OX=1328314 GN=rplC PE=3 SV=1	rplC	1	5.1e-32	205.45	NLLLVK(1)GAVPGATGGDVIVRPAAK	3	-1.3039	9	1.439	1.509	1.905	0.421	0.563	0.577	0.484	0.578	0.635
	A0A0C4WIK2	459	0.435	Down	0.00044175	K	30S ribosomal protein S1 OS=Azotobacter chroococcum NCIMB 8003 OX=1328314 GN=rpsA PE=3 SV=1	rpsA	1	0.000317	92.732	GTVK(1)EVDAK	2	-1.1942	8	1.277	1.468	1.558	0.684	0.613	0.573	0.524		0.514
	A0A0C4WLH2	196	1.528	Up	5.7461e-05	K	Bis(5'-nucleosyl)-tetraphosphatase, symmetrical OS=Azotobacter chroococcum NCIMB 8003 OX=1328314 GN=apaH PE=3 SV=1	apaH	1	6.15e-06	115.04	FCSPDGTLDLK(1)SK	2	-2.5445	9	0.757	0.716	0.704	1.126	1.107	1.094	1.262	1.314	1.322
	A0A0C4WQA5	7	0.314	Down	0.0059812	K	Single-stranded DNA-binding protein OS=Azotobacter chroococcum NCIMB 8003 OX=1328314 GN=Achr_34770 PE=3 SV=1	Achr_34770	1	1.02e-38	158.02	GVNK(1)VILIGNVGGDPETR	2	0.24185	9	1.714	1.646	1.657	0.441	0.6	0.534	0.414	0.478	0.522
	A0A0C4WJL3	84	0.457	Down	0.0014604	K	ATP-dependent protease ATPase subunit HslU OS=Azotobacter chroococcum NCIMB 8003 OX=1328314 GN=hslU PE=3 SV=1	hslU	1	3.6e-18	183.08	VEATK(1)FTEVGYVGR	2	-1.6453	8	1.321	1.631	1.36	0.631	0.584	0.755	0.402	0.512
	A0A0C4WGC4	324	0.37	Down	0.0061793	K	PrkA family serine protein kinase OS=Azotobacter chroococcum NCIMB 8003 OX=1328314 GN=Achr_4780 PE=4 SV=1	Achr_4780	1	1.89e-06	146.27	IYIVK(1)VPYCLR	2	-1.5539	15	1.15	1.489	1.913	0.452	0.561	0.673	0.69	0.674	0.669
	A0A0C4WP45	141	0.648	Down	0.00158062	K	D-3-phosphoglycerate dehydrogenase OS=Azotobacter chroococcum NCIMB 8003 OX=1328314 GN=serA PE=3 SV=1	serA	1	2.71e-55	256.93	GGWLK(1)SASHSYEIR	2	-1.0316	40	1.427	1.251	1.234	0.813	0.822	0.901	0.689	0.761	0.642
	A0A0C4WQD9	13	3.223	Up	0.00140329	K	Citrate synthase OS=Azotobacter chroococcum NCIMB 8003 OX=1328314 GN=prpC PE=3 SV=1	prpC	1	4.26e-47	203.8	SATAETTTVGFK(1)PK	2	-1.0649	14	0.444	0.517	0.48	1.555	1.546	1.543	1.249	1.212	1.214
	A0A0C4WJZ7	50	1.952	Up	4.2059e-06	K	RNA-binding protein, YhbY family OS=Azotobacter chroococcum NCIMB 8003 OX=1328314 GN=Achr_7730 PE=4 SV=1	Achr_7730	1	5.21e-05	125.17	VK(1)INLAERDDR	2	-1.1986	25	0.66	0.69	0.709	1.335	1.32	1.365	1.163	1.121	1.097
	A0A0C4WJT4	64	0.63	Down	4.6162e-06	K	50S ribosomal protein L5 OS=Azotobacter chroococcum NCIMB 8003 OX=1328314 GN=rplE PE=3 SV=1	rplE	1	9.29e-11	159.12	ITGQK(1)PIVTYAR	2	-1.8604	8	1.202	1.22	1.21	0.769	0.74	0.78	0.758		0.851
	A0A0C4WJT4	33	0.246	Down	0.0038814	K	50S ribosomal protein L5 OS=Azotobacter chroococcum NCIMB 8003 OX=1328314 GN=rplE PE=3 SV=1	rplE	1	9.67e-09	113.48	VTK(1)ITLNMGLGEAIGDK	2	0.20119	10		1.812	1.779		0.403	0.48	0.615	0.61	0.773
	A0A0C4WLY6	490	0.647	Down	0.0092412	K	NADH-quinone oxidoreductase OS=Azotobacter chroococcum NCIMB 8003 OX=1328314 GN=nuoG PE=3 SV=1	nuoG	1	1.12e-15	149.57	IADALLAAK(1)RPLLVSGTSLGSR	3	-0.53243	17	1.3	1.538	1.469		0.969	0.89	0.295	0.347	0.378
	A0A0C4WKB1	2	0.232	Down	0.00169702	K	Glucokinase OS=Azotobacter chroococcum NCIMB 8003 OX=1328314 GN=glk PE=3 SV=1	glk	1	0.000698	66.619	MK(1)LALVGDIGGTNAR	2	-6.8088	12	1.531	1.305	1.121	0.278		0.334		0.455
	A0A0C4WGC4	546	1.714	Up	5.7005e-05	K	PrkA family serine protein kinase OS=Azotobacter chroococcum NCIMB 8003 OX=1328314 GN=Achr_4780 PE=4 SV=1	Achr_4780	1	4.45e-13	156.02	IEKPAGISNPK(1)DFR	3	-3.9029	18	0.655	0.699	0.716	1.214	1.165	1.169	1.215	1.365	1.26
	A0A0C4WGQ7	566	0.437	Down	0.00023556	K	Polyribonucleotide nucleotidyltransferase OS=Azotobacter chroococcum NCIMB 8003 OX=1328314 GN=pnp PE=3 SV=1	pnp	1	0.0027	87.251	IDQDK(1)IR	2	0.7021	7	1.305	1.363	1.288	0.601	0.551		0.561		0.546
	A0A0C4WKL8	162	1.648	Up	0.0011157	K	Ribosome-recycling factor OS=Azotobacter chroococcum NCIMB 8003 OX=1328314 GN=frr PE=3 SV=1	frr	1	3.13e-15	168.05	RAADEVQK(1)LTDK	2	-1.8927	18	0.676	0.817	0.734	1.243	1.262	1.166	1.215	1.143	1.126
	A0A0C4WQE2	72	0.262	Down	0.0035961	K	50S ribosomal protein L11 OS=Azotobacter chroococcum NCIMB 8003 OX=1328314 GN=rplK PE=3 SV=1	rplK	1	2.2e-61	219.16	SFTFETK(1)STPASVLLK	2	-0.39284	8	1.308	1.856	1.879		0.416	0.465	0.219	0.312	0.401
	A0A0C4WR14	97	2.697	Up	0.000141667	K	GTP pyrophosphokinase, ppGpp synthetase I / Guanosine-3',5'-diphosphate-3'-pyrophosphohydrolase OS=Azotobacter chroococcum NCIMB 8003 OX=1328314 GN=Achr_12600 PE=3 SV=1	Achr_12600	1	5.28e-29	207.88	QK(1)QIALDEVQR	2	-1.4634	9	0.411	0.451	0.518	1.287	1.235	1.2	1.652	1.584	1.466
	A0A0C4WGC4	535	0.444	Down	6.4925e-05	K	PrkA family serine protein kinase OS=Azotobacter chroococcum NCIMB 8003 OX=1328314 GN=Achr_4780 PE=4 SV=1	Achr_4780	0.99931	8.81e-14	85.742	VALNEELEK(0.999)IEK(0.001)PAGISNPK	3	-0.85506	8	1.345	1.521	1.335	0.596	0.631	0.64	0.57		0.614
	A0A0C4WKL8	144	1.65	Up	0.006844	K	Ribosome-recycling factor OS=Azotobacter chroococcum NCIMB 8003 OX=1328314 GN=frr PE=3 SV=1	frr	0.999987	2.07e-17	150.85	DLVK(1)EKEISEDDER	2	-0.36626	15	0.895	0.816	0.75	1.567	1.312	1.182	1.164	0.86	0.716
	A0A0C4WRC5	325	2.554	Up	1.75296e-05	K	Amidophosphoribosyltransferase OS=Azotobacter chroococcum NCIMB 8003 OX=1328314 GN=purF PE=3 SV=1	purF	1	0.00226	72.355	EGFVK(1)NR	2	-0.21477	9	0.497	0.554	0.544	1.381	1.379	1.313	1.443	1.275	1.308
	A0A0C4WUC0	15	1.66	Up	0.0003028	K	ATP synthase gamma chain OS=Azotobacter chroococcum NCIMB 8003 OX=1328314 GN=atpG PE=3 SV=1	atpG	1	1.66e-07	133.68	IASIK(1)STQK	2	-0.49324	9	0.762	0.801	0.818	1.368	1.365	1.22	1.084	0.941	0.943
	A0A0C4WMV5	580	0.418	Down	0.0195018	K	Phosphoenolpyruvate synthase OS=Azotobacter chroococcum NCIMB 8003 OX=1328314 GN=ppsA PE=3 SV=1	ppsA	1	4.2e-21	121.86	MSDFK(1)SNEYANLIGGK	2	0.74709	8	1.497		1.295		0.525	0.642		0.45
	A0A0C4WJL2	100	2.026	Up	4.8312e-08	K	Oligoribonuclease OS=Azotobacter chroococcum NCIMB 8003 OX=1328314 GN=orn PE=3 SV=1	orn	1	6.75e-25	154.09	GK(1)SPMCGNSICQDRR	3	-0.15513	25	0.661	0.664	0.672	1.362	1.333	1.35	1.171	1.146	1.131
	A0A0C4WGZ2	11	0.436	Down	4.4807e-06	K	Nucleoside diphosphate kinase OS=Azotobacter chroococcum NCIMB 8003 OX=1328314 GN=ndk PE=3 SV=1	ndk	1	1.08e-08	171.34	TLSIIK(1)PDAVAK	2	-2.1075	16	1.511	1.59	1.569	0.648	0.706	0.68	0.5	0.479	0.5
	A0A0C4WG24	339	0.391	Down	0.023819	K	Succinate-semialdehyde dehydrogenase I OS=Azotobacter chroococcum NCIMB 8003 OX=1328314 GN=gabD PE=3 SV=1	gabD	1	4.97e-13	116.36	AVAK(1)VEEHIADAVSR	2	-0.31929	7	1.251	1.168	1.36		0.349	0.636			0.36
	A0A0C4WLQ6	615	0.528	Down	0.00086432	K	Type I fatty acid synthase ArsA OS=Azotobacter chroococcum NCIMB 8003 OX=1328314 GN=arsA PE=4 SV=1	arsA	1	7.77e-16	168.69	MASK(1)GISQNPDR	2	-2.0329	17	1.407	1.418	1.613	0.789	0.852	0.702	0.555	0.46	0.503
	A0A0C4WUY1	126	0.626	Down	0.00021966	K	50S ribosomal protein L13 OS=Azotobacter chroococcum NCIMB 8003 OX=1328314 GN=rplM PE=3 SV=1	rplM	1	4.86e-39	212.69	VYK(1)GAVHPHTAQQPQELK	3	7.1731	16	1.17	1.322	1.266	0.781	0.776	0.797	0.937	0.742	0.848
	A0A0C4WR32	98	0.41	Down	0.0024826	K	Diaminopimelate decarboxylase OS=Azotobacter chroococcum NCIMB 8003 OX=1328314 GN=lysA PE=3 SV=1	lysA	1	3.06e-06	93.649	VLAAGGDPAK(1)VVFSGVGK	2	-1.83	8	1.483	1.35	1.42	0.459	0.723	0.561	0.647		0.575
	A0A0C4WR14	542	1.698	Up	0.0039368	K	GTP pyrophosphokinase, ppGpp synthetase I / Guanosine-3',5'-diphosphate-3'-pyrophosphohydrolase OS=Azotobacter chroococcum NCIMB 8003 OX=1328314 GN=Achr_12600 PE=3 SV=1	Achr_12600	1	0.00315	65.156	LAEK(1)CNLK	2	-0.83889	8	0.643	0.757	0.71	1.232	1.157		1.311	1.214	1.259
	A0A0C4WM75	5	1.701	Up	0.0117004	K	Serine--tRNA ligase OS=Azotobacter chroococcum NCIMB 8003 OX=1328314 GN=serS PE=3 SV=1	serS	1	0.00025	97.033	MLDSK(1)LVR	2	-2.6464	12	0.84	0.668		1.272	1.208	1.367	1.022	1.193	0.958
	A0A0C4WQD8	321	2.118	Up	1.6671e-05	K	DNA-directed RNA polymerase subunit beta' OS=Azotobacter chroococcum NCIMB 8003 OX=1328314 GN=rpoC PE=3 SV=1	rpoC	1	0.000324	129.28	AITGSNK(1)RPLK	2	-2.0515	10	0.661	0.723	0.713	1.505	1.47	1.466	1.048	0.949	0.907
	A0A0C4WRV2	490	0.519	Down	0.00098201	K	ATP synthase subunit alpha OS=Azotobacter chroococcum NCIMB 8003 OX=1328314 GN=atpA PE=3 SV=1	atpA	1	1.99e-75	247.66	INEK(1)GDFNDEIDAGLK	2	-0.10872	12	1.448	1.3	1.145	0.642	0.661	0.717	0.847	0.841	0.95
	A0A0C4WGZ4	372	1.662	Up	0.000159675	K	Histidine--tRNA ligase OS=Azotobacter chroococcum NCIMB 8003 OX=1328314 GN=hisS PE=3 SV=1	hisS	1	1.11e-45	212.93	LAVNAGAGSFK(1)SQLK	2	-2.126	14	0.695	0.745	0.746	1.267	1.149	1.218	1.133	1.156	1.292
	A0A0C4WHC8	636	0.314	Down	8.3117e-05	K	Alanine--tRNA ligase OS=Azotobacter chroococcum NCIMB 8003 OX=1328314 GN=alaS PE=3 SV=1	alaS	1	3.78e-61	184.65	NSTVETEVTDIDSAK(1)K	2	-0.94766	9	1.747	1.784	1.581	0.509	0.602	0.494	0.342	0.529	0.366
	A0A0C4WJL3	332	0.405	Down	0.0054161	K	ATP-dependent protease ATPase subunit HslU OS=Azotobacter chroococcum NCIMB 8003 OX=1328314 GN=hslU PE=3 SV=1	hslU	1	4.29e-08	101.64	VELK(1)ALTPEDFER	2	-1.2206	8	1.388	1.434	1.65	0.437	0.616	0.758	0.449		0.394
	A0A0C4WJR6	810	0.578	Down	0.045481	K	Translation initiation factor IF-2 OS=Azotobacter chroococcum NCIMB 8003 OX=1328314 GN=infB PE=3 SV=1	infB	1	3.66e-16	122.66	AGMECGIGVK(1)SYNDVK	2	-0.53185	12	1.28	0.921	1.321		0.619	0.739	0.664	0.862
	A0A0C4WK61	355	0.382	Down	0.0035593	K	Argininosuccinate lyase OS=Azotobacter chroococcum NCIMB 8003 OX=1328314 GN=argH PE=3 SV=1	argH	1	0.00022	70.389	AFADMVPALK(1)PR	2	-1.0703	11	1.864	1.274	1.574	0.521	0.74	0.54	0.569	0.499	0.562
	A0A0C4WTF0	127	0.45	Down	1.77267e-05	K	50S ribosomal protein L3 OS=Azotobacter chroococcum NCIMB 8003 OX=1328314 GN=rplC PE=3 SV=1	rplC	1	0.00195	74.269	GK(1)GYAGTIK	2	0.24601	8	1.318	1.437	1.417	0.633	0.641	0.605	0.651	0.565
	A0A0C4WN15	34	1.836	Up	2.2751e-06	K	Phenylalanine--tRNA ligase alpha subunit OS=Azotobacter chroococcum NCIMB 8003 OX=1328314 GN=pheS PE=3 SV=1	pheS	1	0.00788	84.064	VHYLGK(1)K	2	-0.67226	8	0.703	0.701	0.73	1.29	1.289	1.338	1.12	1.086
	A0A0C4WVR5	358	0.64	Down	0.0132588	K	Phosphoribosylamine--glycine ligase OS=Azotobacter chroococcum NCIMB 8003 OX=1328314 GN=purD PE=3 SV=1	purD	1	2.17e-16	146.58	GEVIEGLDEAAK(1)LDGK	2	0.4619	8	1.196		1.277	0.759	0.892	0.724	1.061		1.021
	A0A0C4WMP8	237	1.709	Up	0.0128589	K	Ribosomal RNA small subunit methyltransferase J OS=Azotobacter chroococcum NCIMB 8003 OX=1328314 GN=rsmJ PE=3 SV=1	rsmJ	0.999998	1.02e-09	97.084	KAPCIEGPK(1)PSYSLDGK	3	-1.9283	6	0.718	0.768			1.205	1.335		1.163	0.998
	A0A0C4WS16	228	0.321	Down	0.00145873	K	ATP synthase subunit beta OS=Azotobacter chroococcum NCIMB 8003 OX=1328314 GN=atpD PE=3 SV=1	atpD	1	4.64e-25	199.59	VALTGLTMAEK(1)FRDEGR	3	-0.88094	37	1.431	1.839	1.863	0.454	0.517	0.679	0.378	0.421	0.392
	A0A0C4WMU1	282	0.516	Down	0.0133389	K	ATP-dependent Clp protease ATP-binding subunit ClpX OS=Azotobacter chroococcum NCIMB 8003 OX=1328314 GN=clpX2 PE=3 SV=1	clpX2	1	0.00411	85.813	K(1)IGEALR	2	-0.95569	4		1.1	1.241		0.633	0.575
	A0A0C4WQ47	48	0.233	Down	0.0080797	K	50S ribosomal protein L25 OS=Azotobacter chroococcum NCIMB 8003 OX=1328314 GN=rplY PE=3 SV=1	rplY	1	1.72e-13	165.09	APLSISVLAK(1)EIAK	2	-1.7386	13	1.836	1.753	1.264	0.616	0.254	0.262	0.629	0.674	0.792
	A0A0C4WUQ1	185	0.66	Down	0.00042357	K	Malonyl CoA-acyl carrier protein transacylase OS=Azotobacter chroococcum NCIMB 8003 OX=1328314 GN=fabD PE=3 SV=1	fabD	1	0.00254	65.313	AIEACK(1)AR	2	-2.3469	5		1.201	1.195	0.784		0.797			0.733
	A0A0C4WSX5	663	0.53	Down	2.354e-05	K	ATP-dependent Clp protease ATP-binding subunit ClpA OS=Azotobacter chroococcum NCIMB 8003 OX=1328314 GN=clpA PE=3 SV=1	clpA	1	6.73e-17	153.25	LSHEVIK(1)SIVDK	2	-1.1602	12	1.393	1.479	1.481	0.737	0.778	0.791	0.58	0.587	0.514
	A0A0C4WK78	382	2.905	Up	6.3144e-05	K	GMP synthase [glutamine-hydrolyzing] OS=Azotobacter chroococcum NCIMB 8003 OX=1328314 GN=guaA PE=3 SV=1	guaA	1	3.66e-05	122.44	LVEPLRELFK(1)DEVR	3	-0.044436	21	0.433	0.465	0.531	1.349	1.375	1.427	1.41	1.436	1.348
	A0A0C4WJ19	157	0.333	Down	0.00032379	K	Phosphofructokinase OS=Azotobacter chroococcum NCIMB 8003 OX=1328314 GN=fruK PE=3 SV=1	fruK	1	4.77e-09	112.68	LK(1)ACGVPLVLDSSGAALR	2	-1.1331	17	1.319	1.637	1.792	0.512	0.514	0.557	0.598	0.635	0.603
	A0A0C4WJI2	14	0.41	Down	0.0097644	K	Glutamine synthetase OS=Azotobacter chroococcum NCIMB 8003 OX=1328314 GN=glnA PE=3 SV=1	glnA	1	1.06e-09	170.85	EHDVK(1)WIDLR	2	-2.0795	12	1.848	1.472	1.388	0.629	0.645	0.655	0.494	0.506	0.503
	A0A0C4WPS3	711	1.899	Up	3.6147e-05	K	Glutamate synthase subunit alpha OS=Azotobacter chroococcum NCIMB 8003 OX=1328314 GN=gltB PE=4 SV=1	gltB	1	0.00148	74.486	GLLK(1)ILSK	2	-0.44393	9	0.628	0.64	0.662	1.286	1.175	1.205	1.376	1.314	1.243
	A0A0C4WMS6	215	0.552	Down	0.0070644	K	Uridylate kinase OS=Azotobacter chroococcum NCIMB 8003 OX=1328314 GN=pyrH PE=3 SV=1	pyrH	1	0.00133	104.76	DHK(1)MPLR	2	-1.4356	20	1.339	1.447	1.524	0.79	0.948	0.641	0.511	0.502	0.658
	A0A0C4WIK2	522	0.541	Down	1.0966e-06	K	30S ribosomal protein S1 OS=Azotobacter chroococcum NCIMB 8003 OX=1328314 GN=rpsA PE=3 SV=1	rpsA	1	2.81e-15	197.3	AK(1)DVDDEKDAIK	2	-0.20599	18	1.419	1.465	1.471	0.8	0.785	0.773	0.559	0.544	0.525
	A0A0C4WRN8	254	0.441	Down	0.0167957	K	Ribonuclease E OS=Azotobacter chroococcum NCIMB 8003 OX=1328314 GN=rne PE=3 SV=1	rne	1	1.59e-18	159.12	IK(1)LYEDSVPLFNR	2	-2.1497	9	1.209	1.489	1.512	0.398	0.689	0.768	0.76	0.817	0.777
	A0A0C4WJT0	62	0.459	Down	4.3642e-05	K	30S ribosomal protein S13 OS=Azotobacter chroococcum NCIMB 8003 OX=1328314 GN=rpsM PE=3 SV=1	rpsM	1	2.13e-17	153.25	GEVAK(1)LTTEGDLRR	2	-1.1979	22	1.472	1.449	1.323	0.63	0.638	0.682	0.68	0.774	0.738
	A0A0C4WRG6	190	0.277	Down	1.8223e-06	K	Adenosylhomocysteinase OS=Azotobacter chroococcum NCIMB 8003 OX=1328314 GN=ahcY PE=3 SV=1	ahcY	1	7.02e-14	162.23	VPAINVNDSVTK(1)SK	2	-2.0348	9	1.65	1.747	1.602	0.455	0.446	0.485	0.556	0.568	0.513
	A0A0C4WS06	389	1.888	Up	0.00034309	K	Tryptophan--tRNA ligase OS=Azotobacter chroococcum NCIMB 8003 OX=1328314 GN=trpS PE=3 SV=1	trpS	1	0.000134	107.08	PFDDPK(1)AVGR	2	-2.7396	8	0.656	0.713		1.264	1.3	1.314	1.177	1.055	1.131
	A0A0C4WGQ7	315	0.624	Down	0.0003964	K	Polyribonucleotide nucleotidyltransferase OS=Azotobacter chroococcum NCIMB 8003 OX=1328314 GN=pnp PE=3 SV=1	pnp	1	1.84e-05	133.98	ENIVDGK(1)PR	2	-1.2149	10	1.169	1.309	1.267	0.776	0.745	0.817	0.869	0.887	0.805
	A0A0C4WLX8	100	0.177	Down	0.0022626	K	Dihydrolipoyl dehydrogenase OS=Azotobacter chroococcum NCIMB 8003 OX=1328314 GN=lpdA PE=3 SV=1	lpdA	1	1.68e-79	240.82	DQIVK(1)NLTGGVASLIK	2	-2.1103	41	1.18	2.139	1.719	0.33	0.203	0.361	0.612	0.696	0.8
	A0A0C4WKL2	383	2.467	Up	2.2392e-06	K	Bifunctional uridylyltransferase/uridylyl-removing enzyme OS=Azotobacter chroococcum NCIMB 8003 OX=1328314 GN=glnD PE=3 SV=1	glnD	1	0.000367	101.41	HPEIK(1)GVR	2	-1.0682	9	0.545	0.541	0.586	1.358	1.394	1.373	1.346	1.224	1.284
	A0A0C4WVL5	104	0.647	Down	0.0181185	K	30S ribosomal protein S6 OS=Azotobacter chroococcum NCIMB 8003 OX=1328314 GN=rpsF PE=3 SV=1	rpsF	1	6.64e-67	233.59	RDEAITGQSEMLK(1)AEENR	3	-0.43559	45	1.193	1.2	1.194	0.688	0.842	0.792	0.998	0.959	0.847
	A0A0C4WJR6	630	0.585	Down	0.003341	K	Translation initiation factor IF-2 OS=Azotobacter chroococcum NCIMB 8003 OX=1328314 GN=infB PE=3 SV=1	infB	1	2.6e-19	181.44	LENIFETMGQDEK(1)K	2	-1.1087	16	1.428	1.277	1.332	0.674	0.888	0.799	0.604	0.699	0.78
	A0A0C4WGQ7	630	0.38	Down	0.000118694	K	Polyribonucleotide nucleotidyltransferase OS=Azotobacter chroococcum NCIMB 8003 OX=1328314 GN=pnp PE=3 SV=1	pnp	1	0.000697	79.809	IYVGK(1)VER	2	-1.5536	5	1.42	1.391		0.535	0.533				0.501
	A0A0C4WQA9	77	0.489	Down	3.4021e-07	K	30S ribosomal protein S4 OS=Azotobacter chroococcum NCIMB 8003 OX=1328314 GN=rpsD PE=3 SV=1	rpsD	1	2.08e-14	162.8	QFSGYYK(1)EASR	2	-1.1984	9	1.342	1.29	1.338	0.651	0.644	0.645	0.845	0.901	0.869
	A0A0C4WGM5	363	1.658	Up	0.042837	K	Glutamate synthase subunit beta OS=Azotobacter chroococcum NCIMB 8003 OX=1328314 GN=gltD PE=4 SV=1	gltD	1	2.04e-11	125.14	VEGVK(1)VVETR	2	-2.0065	19	0.591	0.657	0.757	0.803	1.233	1.289	1.468	1.301	1.395
	A0A0C4WNX3	165	0.607	Down	0.00197535	K	Aconitate hydratase B OS=Azotobacter chroococcum NCIMB 8003 OX=1328314 GN=acnB PE=3 SV=1	acnB	1	1.78e-07	147.72	PAVPEK(1)VTLTVFK	2	-2.8791	9	1.201	1.319	1.503	0.78	0.82	0.842	0.699	0.646	0.703
	A0A0C4WNZ3	224	1.861	Up	4.2373e-05	K	Dihydrolipoyllysine-residue succinyltransferase component of 2-oxoglutarate dehydrogenase complex OS=Azotobacter chroococcum NCIMB 8003 OX=1328314 GN=sucB PE=3 SV=1	sucB	1	6.91e-67	256.7	DLFEK(1)THNGVR	2	1.7135	197	0.638	0.682	0.693	1.295	1.246	1.206	1.3	1.232	1.196
	A0A0C4WQC0	22	0.646	Down	3.7188e-07	K	30S ribosomal protein S8 OS=Azotobacter chroococcum NCIMB 8003 OX=1328314 GN=rpsH PE=3 SV=1	rpsH	1	2.48e-90	258.79	NAQMAEK(1)TVVSMPSSK	2	-0.54801	49	1.25	1.251	1.242	0.795	0.806	0.817	0.801	0.857	0.815
	A0A0C4WQK9	97	0.302	Down	0.0002615	K	50S ribosomal protein L19 OS=Azotobacter chroococcum NCIMB 8003 OX=1328314 GN=rplS PE=3 SV=1	rplS	1	0.00479	56.091	AK(1)LYYLR	2	-4.0182	7	1.243	1.157	1.172		0.384	0.334	0.945
	A0A0C4WH09	202	0.504	Down	0.00015742	K	Inosine-5'-monophosphate dehydrogenase OS=Azotobacter chroococcum NCIMB 8003 OX=1328314 GN=guaB PE=3 SV=1	guaB	1	2.23e-11	138.23	GMMTVNDIEK(1)AK	2	-1.6341	32	1.311	1.472	1.441	0.666	0.748	0.717	0.716	0.677	0.659
	A0A0C4WVV1	284	2.383	Up	5.7897e-05	K	DNA-directed RNA polymerase subunit beta OS=Azotobacter chroococcum NCIMB 8003 OX=1328314 GN=rpoB PE=3 SV=1	rpoB	1	7.64e-21	175.64	HINQLEK(1)AGIK	2	-1.7204	13	0.55	0.618	0.617	1.477	1.436	1.34	1.234
	A0A0C4WJU3	8	0.249	Down	0.00011816	K	50S ribosomal protein L23 OS=Azotobacter chroococcum NCIMB 8003 OX=1328314 GN=rplW PE=3 SV=1	rplW	1	8.56e-05	83.775	VFK(1)VLLGPHISEK	3	-1.4085	9	1.652	1.598	1.446		0.387	0.394	0.518	0.497	0.5
	A0A0C4WU10	174	0.432	Down	2.122e-06	K	Translation initiation factor IF-3 OS=Azotobacter chroococcum NCIMB 8003 OX=1328314 GN=infC PE=3 SV=1	infC	1	0.000116	79.059	QLIMVIAPK(1)K	2	-1.9759	8	1.39	1.401	1.323	0.587	0.578	0.611	0.665		0.742
	A0A0C4WMU3	374	1.522	Up	2.0042e-05	K	Glutamine--tRNA ligase OS=Azotobacter chroococcum NCIMB 8003 OX=1328314 GN=glnS PE=3 SV=1	glnS	1	9.62e-05	125.98	HPK(1)QDMGVR	2	-2.6376	9	0.8	0.829	0.826	1.28	1.222	1.235	1.057	1.015	1.004
	A0A0C4WT43	86	1.923	Up	4.4169e-05	K	Adenylosuccinate synthetase OS=Azotobacter chroococcum NCIMB 8003 OX=1328314 GN=purA PE=3 SV=1	purA	1	9.74e-05	110.22	EIVK(1)LEEK	2	0.18844	9	0.61	0.674	0.661	1.254	1.28	1.207	1.294	1.273	1.269
	A0A0C4WQD0	17	0.396	Down	0.000122335	K	30S ribosomal protein S19 OS=Azotobacter chroococcum NCIMB 8003 OX=1328314 GN=rpsS PE=3 SV=1	rpsS	1	0.000182	117.45	GPFIDLHLLK(1)K	2	-1.7877	20	1.336	1.455	1.532	0.542	0.628	0.543	0.825	0.695	0.808
	A0A0C4WP62	8	1.74	Up	0.002918	K	ATP phosphoribosyltransferase OS=Azotobacter chroococcum NCIMB 8003 OX=1328314 GN=hisG PE=3 SV=1	hisG	1	2.59e-21	203.02	MLTIALSK(1)GR	2	-2.82	20	0.743	0.587	0.573	1.118	1.052	1.142	1.265	1.468	1.585
	A0A0C4WJA9	301	0.247	Down	0.00024	K	Chaperone SurA OS=Azotobacter chroococcum NCIMB 8003 OX=1328314 GN=surA PE=3 SV=1	surA	1	0.000267	65.404	HILIK(1)PSEIR	2	-1.792	6	1.358	1.451	1.204	0.27	0.375	0.346
	A0A0C4WJR6	359	0.258	Down	1.8708e-06	K	Translation initiation factor IF-2 OS=Azotobacter chroococcum NCIMB 8003 OX=1328314 GN=infB PE=3 SV=1	infB	1	9.19e-52	144.55	TK(1)VATGEAGGITQHIGAYHVETDR	4	-0.70148	11	1.172	1.17	1.154		0.295	0.307
	A0A0C4WQ79	220	0.149	Down	0.0032438	K	Pyruvate kinase OS=Azotobacter chroococcum NCIMB 8003 OX=1328314 GN=pykA-1 PE=3 SV=1	pykA-1	1	7.53e-47	199.04	LMQEAGGNAGLVAK(1)IER	2	-1.9046	29	1.811	1.526	1.959	0.297	0.133	0.361	0.47		0.167
	A0A0C4WM12	161	1.738	Up	0.035984	K	Recombination factor protein RarA OS=Azotobacter chroococcum NCIMB 8003 OX=1328314 GN=rarA PE=4 SV=1	rarA	1	1.37e-09	115.41	VYVLK(1)SLDEAALR	2	-1.441	9	0.579	0.775	0.784	0.952	1.2	1.564	1.044	1.285	1.242
	A0A0C4WQD8	74	1.647	Up	0.0039568	K	DNA-directed RNA polymerase subunit beta' OS=Azotobacter chroococcum NCIMB 8003 OX=1328314 GN=rpoC PE=3 SV=1	rpoC	1	0.000415	72.038	DYECLCGK(1)YK	2	-1.0772	9	0.749	0.675	0.693	1.163	1.17	1.153	1.256	1.262	1.312
	A0A0C4WVU8	150	0.339	Down	1.60397e-05	K	50S ribosomal protein L2 OS=Azotobacter chroococcum NCIMB 8003 OX=1328314 GN=rplB PE=3 SV=1	rplB	0.989794	1.56e-14	132.4	NIPVGSTIHAIELK(0.01)PGK(0.99)GAQIAR	3	-2.2371	9	1.404	1.552	1.585	0.511	0.528	0.499	0.728	0.707	0.743
	A0A0C4WJI2	3	0.48	Down	3.084e-06	K	Glutamine synthetase OS=Azotobacter chroococcum NCIMB 8003 OX=1328314 GN=glnA PE=3 SV=1	glnA	1	7.82e-05	114.64	SK(1)SLQLIK	2	-2.2947	10	1.423	1.489	1.485	0.714	0.718	0.678	0.629	0.593	0.588
	A0A0C4WQA8	143	0.385	Down	0.00021881	K	Chorismate synthase OS=Azotobacter chroococcum NCIMB 8003 OX=1328314 GN=aroC PE=3 SV=1	aroC	1	8.61e-05	114.39	K(1)YLATQGVVVR	2	-1.6671	7	1.628		1.78	0.677	0.628	0.664		0.577	0.497
	A0A0C4WQK9	51	0.599	Down	0.0392	K	50S ribosomal protein L19 OS=Azotobacter chroococcum NCIMB 8003 OX=1328314 GN=rplS PE=3 SV=1	rplS	1	8.5e-08	142.71	LQAFEGVVIGK(1)R	2	-3.9972	10	1.326	1.145	0.96	0.61		0.759	0.835	0.928	1.063
	A0A0C4WGZ2	29	0.539	Down	2.026e-05	K	Nucleoside diphosphate kinase OS=Azotobacter chroococcum NCIMB 8003 OX=1328314 GN=ndk PE=3 SV=1	ndk	1	1.51e-05	131.54	FEK(1)AGLSVVAAK	2	-1.6905	9	1.365	1.418	1.408	0.747	0.787	0.725	0.652	0.658	0.656
	A0A0C4WQS8	39	1.888	Up	8.9003e-07	K	Ditrans,polycis-undecaprenyl-diphosphate synthase ((2E,6E)-farnesyl-diphosphate specific) OS=Azotobacter chroococcum NCIMB 8003 OX=1328314 GN=uppS PE=3 SV=1	uppS	1	9.31e-09	128.57	LLPGIAGHK(1)AGVDAVR	2	-1.5598	12	0.715	0.693	0.685	1.299	1.333	1.32	1.086	1.155	1.152
	A0A0C4WFV6	344	1.667	Up	0.00086375	K	NAD(P) transhydrogenase, subunit alpha part 1 OS=Azotobacter chroococcum NCIMB 8003 OX=1328314 GN=Achr_1740 PE=4 SV=1	Achr_1740	1	1.87e-09	141.93	LIVDK(1)DGQFR	2	-1.0218	8		0.738	0.742	1.163	1.266	1.272	1.19	1.12	1.124
	A0A0C4WGQ7	338	0.317	Down	0.0092012	K	Polyribonucleotide nucleotidyltransferase OS=Azotobacter chroococcum NCIMB 8003 OX=1328314 GN=pnp PE=3 SV=1	pnp	1	6.53e-26	146.37	IEVGVLPK(1)THGSALFTR	3	-1.5649	15	1.472	1.988	1.406	0.527	0.517	0.499	0.593	0.54	0.549
	A0A0C4WP80	334	0.4	Down	0.00139949	K	Modulator of DNA gyrase, PmbA/TldD OS=Azotobacter chroococcum NCIMB 8003 OX=1328314 GN=tldD PE=4 SV=1	tldD	1	0.00139	65.156	GYMQDK(1)LNAR	2	-2.6491	6	1.605	1.501			0.617	0.626	0.574		0.468
	A0A0C4WJR3	369	1.62	Up	0.00048225	K	Carbamoyl-phosphate synthase large chain OS=Azotobacter chroococcum NCIMB 8003 OX=1328314 GN=carB PE=3 SV=1	carB	1	0.00771	67.903	FPK(1)ADAR	2	0.14868	7	0.746	0.738		1.191	1.213		1.201	1.127	1.175
	A0A0C4WIP3	195	1.57	Up	0.0174175	K	Phosphate acyltransferase OS=Azotobacter chroococcum NCIMB 8003 OX=1328314 GN=plsX PE=3 SV=1	plsX	1	5.09e-32	136.94	GNQQVK(1)QAAVLLQQAR	2	-0.97529	8	0.716	0.91		1.213	1.328	1.288	0.977	0.99	1.056
	A0A0C4WPE4	842	2.152	Up	0.043635	K	Valine--tRNA ligase OS=Azotobacter chroococcum NCIMB 8003 OX=1328314 GN=valS PE=3 SV=1	valS	1	0.000144	117.39	LAK(1)LESIR	2	-2.472	12	0.571	0.589	0.586	1.061	1.677	1.02	1.589	1.529	0.985
	A0A0C4WRD3	338	2.595	Up	2.7057e-07	K	3-phosphoshikimate 1-carboxyvinyltransferase OS=Azotobacter chroococcum NCIMB 8003 OX=1328314 GN=aroA PE=3 SV=1	aroA	1	1.6e-05	146.27	VPGDK(1)SISHR	2	-0.97135	9	0.576	0.574	0.569	1.53	1.447	1.484	1.222	1.136	1.086
	A0A0C4WGP7	97	1.875	Up	0.0002567	K	SsrA-binding protein OS=Azotobacter chroococcum NCIMB 8003 OX=1328314 GN=smpB PE=3 SV=1	smpB	1	2.14e-07	135.63	ELGK(1)LFGAVQQK	2	-2.1006	8	0.655	0.635		1.206	1.165	1.257	1.247	1.241	1.245
	A0A0C4WP89	387	1.871	Up	7.6951e-05	K	Aspartyl/glutamyl-tRNA(Asn/Gln) amidotransferase subunit B OS=Azotobacter chroococcum NCIMB 8003 OX=1328314 GN=gatB PE=3 SV=1	gatB	1	5.99e-10	156.14	IKDNTISGK(1)IAK	2	0.80818	9	0.696	0.775	0.774	1.384	1.432	1.384	1.033	0.907	0.983
	A0A0C4WHH9	387	0.355	Down	0.00258	K	Methionine--tRNA ligase OS=Azotobacter chroococcum NCIMB 8003 OX=1328314 GN=metG PE=3 SV=1	metG	1	1.01e-12	137.4	VNSDLVGK(1)VVNIASR	2	-1.6658	5	1.054	1.233	1.077		0.35	0.447
	A0A0C4WW65	41	1.632	Up	0.00082303	K	Phosphopantetheine adenylyltransferase OS=Azotobacter chroococcum NCIMB 8003 OX=1328314 GN=coaD PE=3 SV=1	coaD	1	0.000265	105.36	K(1)NPLFPLEK	2	-2.1755	9	0.817	0.766	0.806	1.213	1.255	1.43	0.973	0.952	1.08
	A0A0C4WRH5	29	1.549	Up	0.04222	K	Deoxyguanosinetriphosphate triphosphohydrolase-like protein OS=Azotobacter chroococcum NCIMB 8003 OX=1328314 GN=Achr_14720 PE=4 SV=1	Achr_14720	1	0.000295	92.732	SPFHK(1)DHDR	2	-0.52996	6		0.756	0.669	1.027		1.181	0.982	1.718
	A0A0C4WQT5	103	0.466	Down	5.7745e-05	K	Outer membrane chaperone Skp OS=Azotobacter chroococcum NCIMB 8003 OX=1328314 GN=ompH PE=4 SV=1	ompH	1	9.49e-08	114.93	DFQFQSK(1)ELNEAK	2	-1.209	9		1.706	1.667	0.789	0.762	0.805	0.667	0.656	0.681
	A0A0C4WTD1	303	0.545	Down	0.00156019	K	DNA-directed RNA polymerase subunit alpha OS=Azotobacter chroococcum NCIMB 8003 OX=1328314 GN=rpoA PE=3 SV=1	rpoA	1	6.97e-31	224.13	SLTEIK(1)DVLASR	2	-3.1422	9	1.332	1.359	1.54	0.675	0.787	0.842	0.66	0.581	0.627
	A0A0C4WUC0	58	0.507	Down	0.0032847	K	ATP synthase gamma chain OS=Azotobacter chroococcum NCIMB 8003 OX=1328314 GN=atpG PE=3 SV=1	atpG	1	2.53e-13	149.58	QVIGHLAK(1)ANPEYK	2	0.67727	16	1.581	1.271	1.495	0.717	0.854	0.633	0.728	0.61	0.444
	A0A0C4WQD8	1340	0.57	Down	0.00042357	K	DNA-directed RNA polymerase subunit beta' OS=Azotobacter chroococcum NCIMB 8003 OX=1328314 GN=rpoC PE=3 SV=1	rpoC	1	1.22e-09	166.66	VLTEAAVTGK(1)R	2	-0.51373	8	1.242	1.383	1.442	0.731	0.797	0.79	0.519		0.417
	A0A0C4WMV5	275	0.47	Down	2.0566e-05	K	Phosphoenolpyruvate synthase OS=Azotobacter chroococcum NCIMB 8003 OX=1328314 GN=ppsA PE=3 SV=1	ppsA	1	2.33e-07	130.79	SVK(1)TVEVSGEDR	2	-1.2817	9	1.388	1.451	1.505	0.686	0.704	0.651	0.672	0.641	0.648
	A0A0C4WKD6	52	0.148	Down	0.020824	K	Elongation factor Ts OS=Azotobacter chroococcum NCIMB 8003 OX=1328314 GN=tsf PE=3 SV=1	tsf	1	1.77e-05	91.245	K(1)AGNIAAEGSIAVK	2	-3.4648	8		1.744	3.024	0.192	0.327	0.542	0.299	0.405	0.569
	A0A0C4WTF3	44	0.62	Down	0.0059151	K	30S ribosomal protein S12 OS=Azotobacter chroococcum NCIMB 8003 OX=1328314 GN=rpsL PE=3 SV=1	rpsL	1	0.00864	60.709	K(1)PNSALR	2	0.23684	8	1.151		1.334	0.757	0.738	0.817	1.119	1.101	1.073
	A0A0C4WJT0	44	0.322	Down	2.3905e-06	K	30S ribosomal protein S13 OS=Azotobacter chroococcum NCIMB 8003 OX=1328314 GN=rpsM PE=3 SV=1	rpsM	1	1.5e-74	227.47	TTAQAICAATGVNPAAK(1)IK	2	-0.88046	16	1.664	1.616	1.615	0.496	0.555	0.526	0.553	0.499	0.547
	A0A0C4WLQ6	2268	2.076	Up	4.7164e-06	K	Type I fatty acid synthase ArsA OS=Azotobacter chroococcum NCIMB 8003 OX=1328314 GN=arsA PE=4 SV=1	arsA	1	0.00079	82.716	LK(1)QVLIGK	2	-1.6326	10	0.669	0.695	0.705	1.49	1.415	1.391	1.204	0.839	1.051
	A0A0C4WKD6	245	0.492	Down	0.0013588	K	Elongation factor Ts OS=Azotobacter chroococcum NCIMB 8003 OX=1328314 GN=tsf PE=3 SV=1	tsf	1	7e-05	133.76	DPEVK(1)VGDLAK	2	-1.4154	8	1.349	1.425	1.379	0.733	0.628		0.615	0.617	0.532
	A0A0C4WQT5	50	0.501	Down	4.4268e-05	K	Outer membrane chaperone Skp OS=Azotobacter chroococcum NCIMB 8003 OX=1328314 GN=ompH PE=4 SV=1	ompH	1	0.000578	121.52	K(1)FGPQLNK	2	-0.61751	9	1.392	1.436	1.568	0.729	0.748	0.724	0.569	0.602	0.552
	A0A0C4WLY6	514	0.403	Down	7.8192e-05	K	NADH-quinone oxidoreductase OS=Azotobacter chroococcum NCIMB 8003 OX=1328314 GN=nuoG PE=3 SV=1	nuoG	1	3.92e-11	108.2	AILEAAANIAK(1)ALHK	2	-1.5962	13	1.586	1.549	1.795	0.624	0.676	0.687	0.382	0.359	0.401
	A0A0C4WKY6	26	1.508	Up	0.00077769	K	Phosphoribosylaminoimidazole-succinocarboxamide synthase OS=Azotobacter chroococcum NCIMB 8003 OX=1328314 GN=purC PE=3 SV=1	purC	1	2.58e-05	91.783	VRDLYEVDAK(1)R	2	-2.0649	15	0.802	0.702	0.79	1.172	1.118	1.169	1.244	1.182
	A0A0C4WP39	266	1.668	Up	0.00135755	K	Ribosomal RNA small subunit methyltransferase I OS=Azotobacter chroococcum NCIMB 8003 OX=1328314 GN=rsmI PE=3 SV=1	rsmI	1	1.49e-09	152.17	K(1)NLLYQAALER	2	-2.682	9	0.69	0.697	0.693	1.114	1.173	1.182	1.313	1.26	1.329
	A0A0C4WTE1	90	0.291	Down	0.04488	K	50S ribosomal protein L14 OS=Azotobacter chroococcum NCIMB 8003 OX=1328314 GN=rplN PE=3 SV=1	rplN	1	5.27e-118	272.81	FDGNAAVLLNNK(1)QEPIGTR	2	0.49982	23	2.065	0.921	1.012	0.404	0.377	0.382	1.046	1.183	1.079
	A0A0C4WH33	199	2.01	Up	0.0033204	K	Succinyl-diaminopimelate desuccinylase OS=Azotobacter chroococcum NCIMB 8003 OX=1328314 GN=dapE PE=3 SV=1	dapE	1	6.58e-05	68.49	GK(1)QGHVAYPQLAK	3	-0.067504	7	0.628	0.687	0.76		1.316	1.464	1.102		1.16
	A0A0C4WNY3	122	0.621	Down	0.0182235	K	Argininosuccinate synthase OS=Azotobacter chroococcum NCIMB 8003 OX=1328314 GN=argG PE=3 SV=1	argG	1	3.36e-82	204.43	LIEIANATGADAISHGATGK(1)GNDQVR	3	0.31788	18	1.122	1.324	1.386	0.786	0.79	0.805	0.798	0.781	0.813
	A0A0C4WQJ8	32	1.824	Up	3.7929e-06	K	Phosphoglycerate kinase OS=Azotobacter chroococcum NCIMB 8003 OX=1328314 GN=pgk PE=3 SV=1	pgk	1	3.57e-46	254.47	DGVVK(1)SDAR	2	-1.1148	24	0.651	0.683	0.683	1.246	1.237	1.197	1.302	1.232	1.253
	A0A0C4WQ64	174	1.652	Up	1.97395e-05	K	Biotin carboxylase OS=Azotobacter chroococcum NCIMB 8003 OX=1328314 GN=accC PE=4 SV=1	accC	1	0.00159	102.46	K(1)EEDLIK	2	0.2284	17	0.734	0.756	0.78	1.269	1.261	1.22	1.146	1.107	1.088
	A0A0C4WHU7	1220	0.533	Down	0.0095587	K	Methionine synthase OS=Azotobacter chroococcum NCIMB 8003 OX=1328314 GN=metH PE=4 SV=1	metH	1	3.44e-06	121.96	VEK(1)DQVASYSAR	2	-1.9742	8	1.454		1.509	0.889	0.672	0.809	0.831	0.934	0.75
	A0A0C4WQD9	364	1.715	Up	6.304e-05	K	Citrate synthase OS=Azotobacter chroococcum NCIMB 8003 OX=1328314 GN=prpC PE=3 SV=1	prpC	1	4.79e-20	162	IDGK(1)IIRPSANYVGPEDLK	3	-1.5767	12	0.76	0.782	0.714	1.251	1.321	1.298	1.069	1.039	1.125
	A0A0C4WNU6	489	2.295	Up	9.8931e-07	K	DNA topoisomerase 1 OS=Azotobacter chroococcum NCIMB 8003 OX=1328314 GN=topA PE=3 SV=1	topA	1	4.6e-40	207.6	YSEASLVK(1)EMEK	2	-2.3915	19	0.595	0.628	0.613	1.383	1.439	1.391	1.153	1.155	1.207
	A0A0C4WTV4	21	0.36	Down	1.0671e-06	K	50S ribosomal protein L33 OS=Azotobacter chroococcum NCIMB 8003 OX=1328314 GN=rpmG PE=3 SV=1	rpmG	1	1.2e-19	181.9	LVSSAGTGHFYTTDK(1)NK	3	-0.15494	19	1.57	1.64	1.603	0.554	0.587	0.594	0.55	0.515	0.499
	A0A0C4WS06	223	1.621	Up	0.00091624	K	Tryptophan--tRNA ligase OS=Azotobacter chroococcum NCIMB 8003 OX=1328314 GN=trpS PE=3 SV=1	trpS	1	0.0011	97.033	QLK(1)DAIAR	2	-7.3387	8	0.718	0.744		1.183	1.239	1.132	1.059	1.197	1.287
	A0A0C4WQE6	68	0.388	Down	0.0045613	K	Phospho-2-dehydro-3-deoxyheptonate aldolase OS=Azotobacter chroococcum NCIMB 8003 OX=1328314 GN=aroG PE=3 SV=1	aroG	1	6.57e-12	80.026	LFVVVGPCSIHDVK(1)AAHEYAER	3	0.42946	8		1.553	1.631	0.562	0.551	0.74	0.461
	A0A0C4WP45	50	0.447	Down	0.00054086	K	D-3-phosphoglycerate dehydrogenase OS=Azotobacter chroococcum NCIMB 8003 OX=1328314 GN=serA PE=3 SV=1	serA	1	1.28e-22	207.67	EK(1)IADAHFIGIR	3	-0.82767	19	1.29	1.517	1.6	0.629	0.621	0.718	0.475	0.724	0.749
	A0A0C4WVV1	996	1.575	Up	2.0598e-05	K	DNA-directed RNA polymerase subunit beta OS=Azotobacter chroococcum NCIMB 8003 OX=1328314 GN=rpoB PE=3 SV=1	rpoB	1	2.75e-32	160.62	AALVGAMCEGGAGLK(1)K	2	-1.6028	18	0.818	0.779	0.794	1.275	1.221	1.269	1.045	1.107	0.988
	A0A0C4WLW7	35	0.541	Down	6.0528e-05	K	Fructose-1,6-bisphosphatase class 1 OS=Azotobacter chroococcum NCIMB 8003 OX=1328314 GN=fbp PE=3 SV=1	fbp	1	4.77e-10	156.14	ACK(1)EISHAVSK	2	-2.2001	10	1.406		1.46	0.767	0.769	0.79	0.895	0.922	0.883
	A0A0C4WJL3	50	0.194	Down	0.006362	K	ATP-dependent protease ATPase subunit HslU OS=Azotobacter chroococcum NCIMB 8003 OX=1328314 GN=hslU PE=3 SV=1	hslU	1	1.13e-06	94.63	AEVTPK(1)NILMIGPTGVGK	2	-2.7021	6	1.321	1.214	1.045		0.301	0.163
	A0A0C4WKU8	55	0.498	Down	0.00170476	K	Aspartokinase OS=Azotobacter chroococcum NCIMB 8003 OX=1328314 GN=lysC PE=3 SV=1	lysC	1	1.15e-71	240.52	LIGLAK(1)QISEQPVPR	2	-0.88691	35	1.429	1.07	1.268	0.617	0.671	0.587	1.109	1.12	0.749
	A0A0C4WJ40	143	1.65	Up	0.0145955	K	Pseudouridine synthase OS=Azotobacter chroococcum NCIMB 8003 OX=1328314 GN=rluD PE=3 SV=1	rluD	1	2.24e-12	124.06	LDK(1)DTTGLMVVAK	2	-3.0374	12	0.686		0.775	1.197		1.213	1.146	1.268
	A0A0C4WTV4	33	0.398	Down	3.2059e-07	K	50S ribosomal protein L33 OS=Azotobacter chroococcum NCIMB 8003 OX=1328314 GN=rpmG PE=3 SV=1	rpmG	0.999935	0.000726	87.895	TTPDKIEIK(1)K	2	-0.78849	9	1.544	1.587	1.566	0.63	0.605	0.634	0.538	0.533	0.534
	A0A0C4WS16	193	0.609	Down	0.00106206	K	ATP synthase subunit beta OS=Azotobacter chroococcum NCIMB 8003 OX=1328314 GN=atpD PE=3 SV=1	atpD	1	1.89e-13	120.75	TREGNDFYHEMK(1)DSNVLDK	3	-0.21322	17	1.417	1.219	1.218	0.767	0.751	0.828	0.58	0.622
	A0A0C4WQC0	31	0.418	Down	7.6964e-05	K	30S ribosomal protein S8 OS=Azotobacter chroococcum NCIMB 8003 OX=1328314 GN=rpsH PE=3 SV=1	rpsH	1	7.12e-07	154.81	TVVSMPSSK(1)LK	2	-1.8797	17	1.38	1.481	1.399		0.596	0.59	0.639	0.582	0.548
	A0A0C4WNZ3	139	0.476	Down	6.0932e-05	K	Dihydrolipoyllysine-residue succinyltransferase component of 2-oxoglutarate dehydrogenase complex OS=Azotobacter chroococcum NCIMB 8003 OX=1328314 GN=sucB PE=3 SV=1	sucB	1	3.35e-09	142.08	VTK(1)EDAVAAVEAK	2	-1.5584	14	1.669	1.742		0.807	0.797	0.831	0.604	0.581	0.539
	A0A0C4WIS2	579	1.507	Up	0.0106612	K	Glycine--tRNA ligase beta subunit OS=Azotobacter chroococcum NCIMB 8003 OX=1328314 GN=glyS PE=3 SV=1	glyS	1	4.07e-06	108.4	RLPEAEALAAVNK(1)R	3	-1.3868	18		0.796	0.859	1.369	1.152	1.219		0.982	0.978
	A0A0C4WQ69	77	0.339	Down	0.00046343	K	Bifunctional purine biosynthesis protein PurH OS=Azotobacter chroococcum NCIMB 8003 OX=1328314 GN=purH PE=3 SV=1	purH	1	9.82e-05	62.271	TLHPK(1)IHGGILGR	2	-2.0008	11	1.369	1.509	1.4		0.518	0.45	0.47		0.33
	A0A0C4WQM7	151	2.216	Up	5.9766e-05	K	Lysine--tRNA ligase OS=Azotobacter chroococcum NCIMB 8003 OX=1328314 GN=lysS PE=3 SV=1	lysS	1	2.05e-19	144.09	SLRPLPDK(1)HHGLTDTEQR	4	-0.15582	17	0.579	0.641	0.656	1.406	1.429	1.323	1.243	1.13	1.144
	A0A0C4WQB7	265	0.514	Down	0.000119299	K	Lon protease OS=Azotobacter chroococcum NCIMB 8003 OX=1328314 GN=pepS16 PE=2 SV=1	pepS16	1	4.64e-52	236.23	EALAK(1)AHAELNK	2	-1.2999	9	1.317	1.511	1.493	0.748	0.729	0.743	0.634	0.596	0.589
	A0A0C4WIE9	136	0.276	Down	0.0023445	K	Threonine--tRNA ligase OS=Azotobacter chroococcum NCIMB 8003 OX=1328314 GN=thrS PE=3 SV=1	thrS	1	1.11e-06	143.22	ELIDKDYDVVK(1)K	2	-0.30378	10	1.774	1.378	1.453	0.33	0.58	0.361		0.649	0.496
	A0A0C4WH09	481	0.245	Down	0.00063648	K	Inosine-5'-monophosphate dehydrogenase OS=Azotobacter chroococcum NCIMB 8003 OX=1328314 GN=guaB PE=3 SV=1	guaB	1	2.77e-79	222.28	ITGAGMAESHVHDVQITK(1)EAPNYR	3	1.2243	14	1.545	1.517	1.383	0.323		0.403	0.181		0.614
	A0A0C4WIK2	536	0.542	Down	1.83119e-05	K	30S ribosomal protein S1 OS=Azotobacter chroococcum NCIMB 8003 OX=1328314 GN=rpsA PE=3 SV=1	rpsA	1	7.03e-46	174.02	K(1)QETEAPGPTTIGDLIR	2	-0.87764	12	1.42	1.363	1.45	0.769	0.786	0.741	0.635	0.593	0.637
	A0A0C4WRD3	531	0.536	Down	0.0026186	K	3-phosphoshikimate 1-carboxyvinyltransferase OS=Azotobacter chroococcum NCIMB 8003 OX=1328314 GN=aroA PE=3 SV=1	aroA	1	6.22e-24	148.76	VEGSK(1)VTVESGHK	3	-0.70657	12	1.335	1.488	1.434	0.761	0.763	0.757	0.627	0.652	0.571
	A0A0C4WRV2	14	0.379	Down	0.0082963	K	ATP synthase subunit alpha OS=Azotobacter chroococcum NCIMB 8003 OX=1328314 GN=atpA PE=3 SV=1	atpA	1	7.35e-50	185.9	QQLNPAEISEIIK(1)QR	2	0.47895	33	1.491	1.838	1.677	0.412	0.727	0.76	0.338	0.443	0.333
	A0A0C4WSV5	292	1.526	Up	7.8646e-05	K	NADH-quinone oxidoreductase subunit C/D OS=Azotobacter chroococcum NCIMB 8003 OX=1328314 GN=nuocd PE=3 SV=1	nuocd	1	0.000501	97.033	LAGIK(1)VPQR	2	-2.0163	9	0.813	0.838	0.855	1.284	1.315	1.225	1.069	0.957	0.885
	A0A0C4WQT4	23	1.666	Up	0.0127198	K	Recombination protein RecR OS=Azotobacter chroococcum NCIMB 8003 OX=1328314 GN=recR PE=3 SV=1	recR	1	0.00011	68.49	ILPGVGQK(1)TAQR	2	-1.0789	7	0.684	0.78		1.199	1.363	1.097	1.15	1.12
	A0A0C4WJT2	7	0.373	Down	3.0014e-07	K	30S ribosomal protein S5 OS=Azotobacter chroococcum NCIMB 8003 OX=1328314 GN=rpsE PE=3 SV=1	rpsE	1	5.16e-33	191.95	ANNEQK(1)RDEGYIEK	2	-0.18982	10	1.568	1.572	1.541	0.58	0.566	0.599	0.596	0.58	0.574
	A0A0C4WNM6	2	0.44	Down	0.00071702	K	Elongation factor P OS=Azotobacter chroococcum NCIMB 8003 OX=1328314 GN=efp PE=3 SV=1	efp	1	0.000589	99.305	MK(1)TAQEFR	2	-2.1455	17	1.592	1.416	1.595	0.696	0.753	0.578	0.549	0.526	0.506
	A0A0C4WUZ8	43	3.005	Up	1.54519e-05	K	Cytoplasmic axial filament protein CafA and Ribonuclease G OS=Azotobacter chroococcum NCIMB 8003 OX=1328314 GN=cafA PE=4 SV=1	cafA	1	0.000187	98.009	GIVGNIYK(1)GR	2	-1.3794	8		0.466	0.447	1.365	1.394	1.357	1.292	1.305	1.252
	A0A0C4WU10	87	0.321	Down	0.0022759	K	Translation initiation factor IF-3 OS=Azotobacter chroococcum NCIMB 8003 OX=1328314 GN=infC PE=3 SV=1	infC	1	7.82e-10	146.27	NQK(1)QVQIK	2	0.046398	7	1.613	1.573			0.539	0.485		0.589	0.541
	A0A0C4WJZ6	218	1.658	Up	4.4242e-05	K	Chaperone protein DnaJ OS=Azotobacter chroococcum NCIMB 8003 OX=1328314 GN=dnaJ PE=3 SV=1	dnaJ	1	4.2e-13	112.95	TLSVK(1)VPAGVDSGDR	2	-0.89583	9	0.739	0.776	0.754	1.266	1.296	1.199	1.038	1.148	1.139
	A0A0C4WQB7	230	0.343	Down	0.017462	K	Lon protease OS=Azotobacter chroococcum NCIMB 8003 OX=1328314 GN=pepS16 PE=2 SV=1	pepS16	1	1.85e-17	132.44	EYYLNEQMK(1)AIQK	2	19.013	9	1.8	1.059		0.423	0.528	0.519
	A0A0C4WMV9	245	0.29	Down	0.0127381	K	2-methylisocitrate lyase OS=Azotobacter chroococcum NCIMB 8003 OX=1328314 GN=prpB PE=3 SV=1	prpB	1	1.05e-06	88.734	AMNK(1)AAENVYTALR	2	-1.5773	11	1.252	1.597	1.514	0.542		0.302	0.267	0.554
	A0A0C4WSI9	126	0.561	Down	0.00154277	K	Succinate dehydrogenase flavoprotein subunit OS=Azotobacter chroococcum NCIMB 8003 OX=1328314 GN=sdhA PE=3 SV=1	sdhA	1	2.15e-112	265.89	PFGGQSK(1)DYGNGGQAAR	2	0.16265	52	1.486	1.473	1.489	0.795	0.852	0.849	0.456	0.489	0.393
	A0A0C4WS62	217	2.346	Up	0.00040257	K	ATP-dependent DNA helicase, RecQ family OS=Azotobacter chroococcum NCIMB 8003 OX=1328314 GN=recQ PE=4 SV=1	recQ	1	8.88e-05	127.94	K(1)QLLGFLAER	2	-3.2958	9	0.509	0.589	0.594	1.169	1.399	1.401	1.381	1.295	1.307
	A0A0C4WKB0	211	0.411	Down	0.00041691	K	Cysteine desulfurase IscS OS=Azotobacter chroococcum NCIMB 8003 OX=1328314 GN=iscS PE=3 SV=1	iscS	1	8.88e-05	81.335	TYGPK(1)GVGALYVR	2	-2.9975	6	1.247	1.343	1.209	0.498	0.542				0.274
	A0A0C4WGX5	50	0.399	Down	0.0144418	K	30S ribosomal protein S20 OS=Azotobacter chroococcum NCIMB 8003 OX=1328314 GN=rpsT PE=3 SV=1	rpsT	1	1.33e-18	163.93	AK(1)TAYTAAVPVIDR	2	-3.2083	7	1.715	1.389			0.641	0.598	0.788	0.811	0.608
	A0A0C4WQD3	11	0.39	Down	3.1739e-06	K	30S ribosomal protein S10 OS=Azotobacter chroococcum NCIMB 8003 OX=1328314 GN=rpsJ PE=3 SV=1	rpsJ	1	0.00137	100.75	LK(1)AFDHR	2	-1.4645	9	1.491	1.576	1.561	0.62	0.612	0.572	0.612	0.578	0.585
	A0A0C4WK48	258	0.517	Down	0.029942	K	Transcription termination factor Rho OS=Azotobacter chroococcum NCIMB 8003 OX=1328314 GN=rho PE=3 SV=1	rho	1	5.64e-05	97.594	K(1)DVVILLDSITR	2	-3.2319	9	1.029	1.473	1.04	0.436	0.627	0.769	1.045	1.112	1.212
	A0A0C4WUS4	261	2.431	Up	2.2511e-05	K	Fatty acid oxidation complex subunit alpha OS=Azotobacter chroococcum NCIMB 8003 OX=1328314 GN=fadB PE=3 SV=1	fadB	1	2.19e-05	154.81	TIQK(1)AANSGR	2	-1.4474	10	0.564	0.504	0.555	1.366	1.279	1.3	1.402	1.403	1.304
	A0A0C4WLX8	266	0.533	Down	3.2635e-07	K	Dihydrolipoyl dehydrogenase OS=Azotobacter chroococcum NCIMB 8003 OX=1328314 GN=lpdA PE=3 SV=1	lpdA	1	2.48e-68	233.7	FTDAEGEK(1)SLTFDK	2	-1.584	9	1.37	1.371	1.339	0.714	0.735	0.726	0.725	0.745	0.743
	A0A0C4WM70	187	1.938	Up	4.4265e-05	K	Phosphoglucosamine mutase OS=Azotobacter chroococcum NCIMB 8003 OX=1328314 GN=glmM PE=3 SV=1	glmM	1	1.08e-54	271.8	IVVDCAHGATYK(1)VAPSVFR	3	-1.4016	15	0.674	0.696	0.632	1.296	1.339	1.244	1.19	1.197	1.216
	A0A0C4WQD9	15	0.525	Down	0.00096261	K	Citrate synthase OS=Azotobacter chroococcum NCIMB 8003 OX=1328314 GN=prpC PE=3 SV=1	prpC	0.995853	2.21e-20	177.47	SATAETTTVGFK(0.004)PK(0.996)K	2	-0.23031	10	1.338	1.463	1.479	0.721		0.776	0.521	0.423	0.511
	A0A0C4WK98	390	0.401	Down	4.3697e-06	K	Glutamine-dependent NAD(+) synthetase OS=Azotobacter chroococcum NCIMB 8003 OX=1328314 GN=nadE PE=3 SV=1	nadE	1	0.000251	81.099	GTLLMAISNK(1)K	2	-1.7091	9	1.539	1.458	1.408	0.602	0.567	0.596	0.433		0.542
	A0A0C4WVM4	113	3.014	Up	1.86942e-05	K	Epoxyqueuosine reductase OS=Azotobacter chroococcum NCIMB 8003 OX=1328314 GN=queG PE=3 SV=1	queG	1	0.00305	66.087	DYHK(1)LIR	2	0.62177	8	0.514	0.481	0.467	1.368	1.5	1.539		1.308	1.382
	A0A0C4WHT3	225	0.588	Down	0.00089681	K	Succinate dehydrogenase iron-sulfur subunit OS=Azotobacter chroococcum NCIMB 8003 OX=1328314 GN=sdhB PE=4 SV=1	sdhB	1	1.15e-10	151.22	GLNPTK(1)AIGHVR	2	-2.647	10	1.305	1.54	1.421	0.876	0.855	0.779	0.565	0.54	0.499
	A0A0C4WGQ5	113	0.404	Down	4.3251e-07	K	Transcription termination/antitermination protein NusA OS=Azotobacter chroococcum NCIMB 8003 OX=1328314 GN=nusA PE=3 SV=1	nusA	1	1.54e-12	169.81	IAAQTAK(1)QVIVQK	2	-1.6801	14	1.591	1.626	1.535	0.641	0.633	0.645	0.492	0.506	0.471
	A0A0C4WRV2	176	0.192	Down	0.029297	K	ATP synthase subunit alpha OS=Azotobacter chroococcum NCIMB 8003 OX=1328314 GN=atpA PE=3 SV=1	atpA	1	5.61e-125	285.28	QIGK(1)TAMAIDAIINQK	2	-1.4025	35	1.905	1.965	1.899	0.186	0.44	0.481	0.197	0.307	0.26
	A0A0C4WRV2	188	0.462	Down	0.00099667	K	ATP synthase subunit alpha OS=Azotobacter chroococcum NCIMB 8003 OX=1328314 GN=atpA PE=3 SV=1	atpA	1	3.69e-95	215.93	TAMAIDAIINQK(1)NSGIR	2	8.4001	43	1.453	1.37	1.679	0.616	0.775	0.687	0.575	0.521	0.592
	A0A0C4WVU2	10	0.285	Down	3.6875e-05	K	50S ribosomal protein L30 OS=Azotobacter chroococcum NCIMB 8003 OX=1328314 GN=rpmD PE=3 SV=1	rpmD	1	3.93e-14	158.37	VTLVK(1)SLNGR	2	-0.99363	16	1.452	1.534	1.562		0.44	0.425	0.572	0.55	0.548
	A0A0C4WS16	140	0.545	Down	0.00028112	K	ATP synthase subunit beta OS=Azotobacter chroococcum NCIMB 8003 OX=1328314 GN=atpD PE=3 SV=1	atpD	1	3.32e-07	99.34	VIDLVCPFAK(1)GGK	2	-1.3046	9	1.367	1.454	1.554	0.74	0.825	0.818	0.527	0.521	0.525
	A0A0C4WIK2	350	0.363	Down	2.9928e-06	K	30S ribosomal protein S1 OS=Azotobacter chroococcum NCIMB 8003 OX=1328314 GN=rpsA PE=3 SV=1	rpsA	1	2.41e-16	137.39	QCK(1)SNPWEDFSSHYNK	3	-1.741	11	1.716	1.629	1.612	0.57	0.611	0.619	0.453	0.367	0.459
	A0A0C4WQV7	20	0.554	Down	0.0044958	K	Imidazole glycerol phosphate synthase subunit HisF OS=Azotobacter chroococcum NCIMB 8003 OX=1328314 GN=hisF PE=3 SV=1	hisF	0.999415	0.000598	69.915	VVK(0.999)GVK(0.001)FENIR	2	-28.639	5		1.357	1.268	0.742	0.712		0.516
	A0A0C4WVU4	19	0.411	Down	0.0025012	K	30S ribosomal protein S14 OS=Azotobacter chroococcum NCIMB 8003 OX=1328314 GN=rpsN PE=3 SV=1	rpsN	1	0.00214	76.605	QQTVAK(1)YAK	2	-2.7664	5	1.32		1.423	0.55		0.577			0.601
	A0A0C4WKE3	132	1.598	Up	0.0068969	K	3-hydroxyacyl-[acyl-carrier-protein] dehydratase FabZ OS=Azotobacter chroococcum NCIMB 8003 OX=1328314 GN=fabZ PE=3 SV=1	fabZ	1	1.81e-50	200.9	VDDK(1)QVCSGEIICAER	2	-0.69403	10	0.774	0.616	0.809	1.252	1.163	1.098	1.169	1.275	1.237
	A0A0C4WJ19	94	0.431	Down	1.80655e-05	K	Phosphofructokinase OS=Azotobacter chroococcum NCIMB 8003 OX=1328314 GN=fruK PE=3 SV=1	fruK	1	1.13e-09	152.17	SNIK(1)LSEHSGR	2	-2.2644	9	1.478	1.628	1.606	0.697	0.66	0.673	0.479	0.487	0.459
	A0A0C4WJT2	157	0.379	Down	8.1955e-05	K	30S ribosomal protein S5 OS=Azotobacter chroococcum NCIMB 8003 OX=1328314 GN=rpsE PE=3 SV=1	rpsE	1	1.63e-15	151.22	EMQSPESVAAK(1)R	2	-1.7789	16	1.418	1.655	1.691	0.623	0.604	0.578	0.613	0.501	0.469
	A0A0C4WVV1	905	0.609	Down	1.9486e-06	K	DNA-directed RNA polymerase subunit beta OS=Azotobacter chroococcum NCIMB 8003 OX=1328314 GN=rpoB PE=3 SV=1	rpoB	1	1.19e-13	153.33	GETQLTPEEK(1)LLR	2	-1.3512	9	1.354	1.358	1.323	0.834	0.822	0.802	0.671	0.646	0.681
	A0A0C4WUY1	12	0.638	Down	0.00037969	K	50S ribosomal protein L13 OS=Azotobacter chroococcum NCIMB 8003 OX=1328314 GN=rplM PE=3 SV=1	rplM	1	3.69e-38	203.52	TFTAKPETVK(1)R	2	-2.5172	19	1.202	1.33	1.265	0.764	0.839	0.82	0.772	0.807	0.814
	A0A0C4WJR3	397	0.325	Down	2.973e-06	K	Carbamoyl-phosphate synthase large chain OS=Azotobacter chroococcum NCIMB 8003 OX=1328314 GN=carB PE=3 SV=1	carB	1	6.73e-05	108.93	TFQESVQK(1)ALR	2	-1.5721	9	1.731	1.633	1.648	0.57	0.546	0.513	0.449	0.516	0.401
	A0A0C4WRM7	293	3.096	Up	7.7695e-05	K	DNA polymerase III delta prime subunit OS=Azotobacter chroococcum NCIMB 8003 OX=1328314 GN=holB PE=4 SV=1	holB	1	4.8e-05	111.39	YLAEK(1)STQPR	2	-0.8503	12	0.476	0.475	0.511	1.604	1.598	1.325	1.233	1.148	1.383
	A0A0C4WKD6	25	0.441	Down	1.3658e-06	K	Elongation factor Ts OS=Azotobacter chroococcum NCIMB 8003 OX=1328314 GN=tsf PE=3 SV=1	tsf	1	8.24e-11	178.65	K(1)ALTAAGGDIEK	2	-2.2388	9	1.436	1.481	1.536	0.649	0.666	0.649	0.644	0.63	0.602
	A0A0C4WTF6	154	0.647	Down	0.00017593	K	50S ribosomal protein L1 OS=Azotobacter chroococcum NCIMB 8003 OX=1328314 GN=rplA PE=3 SV=1	rplA	1	4.89e-26	178.65	VGTVTPDVATAVK(1)NAK	2	1.4049	10	1.218	1.298	1.194	0.815	0.768	0.816	0.821	0.866	0.857
	A0A0C4WKT7	107	0.44	Down	6.1089e-07	K	ATP synthase epsilon chain OS=Azotobacter chroococcum NCIMB 8003 OX=1328314 GN=atpC PE=3 SV=1	atpC	1	3.52e-56	208.23	ALNEK(1)GAEFDYGSASAR	2	-0.71587	9	1.522	1.561	1.596	0.675	0.7	0.682	0.505	0.511	0.426
	A0A0C4WLP4	779	0.366	Down	0.008624	K	2-oxoglutarate dehydrogenase E1 component OS=Azotobacter chroococcum NCIMB 8003 OX=1328314 GN=sucA PE=4 SV=1	sucA	1	1.01e-05	112.8	K(1)PLVVLTPK	2	-1.0617	14	1.296	1.852	1.937	0.842	0.535	0.485	0.348	0.36	0.354
	A0A0C4WQF5	103	0.404	Down	1.8774e-05	K	50S ribosomal protein L18 OS=Azotobacter chroococcum NCIMB 8003 OX=1328314 GN=rplR PE=3 SV=1	rplR	1	1.32e-05	114.64	VK(1)ALADAAR	2	-0.5142	10	1.302	1.406	1.458	0.577	0.544	0.564	0.963	0.78	0.849
	A0A0C4WQC0	33	0.434	Down	3.6234e-05	K	30S ribosomal protein S8 OS=Azotobacter chroococcum NCIMB 8003 OX=1328314 GN=rpsH PE=3 SV=1	rpsH	1	8.92e-05	129.28	LK(1)VAVASVLK	2	-1.8198	9	1.39	1.448	1.522	0.627	0.6	0.667	0.7	0.669	0.719
	A0A0C4WLP4	839	0.493	Down	0.0029795	K	2-oxoglutarate dehydrogenase E1 component OS=Azotobacter chroococcum NCIMB 8003 OX=1328314 GN=sucA PE=4 SV=1	sucA	1	1.02e-05	106.93	VYYDLLDK(1)R	2	0.39026	11	1.663	1.481	1.482	0.763	0.756	0.761	0.616	0.637	0.029
	A0A0C4WVU2	49	0.214	Down	0.00178309	K	50S ribosomal protein L30 OS=Azotobacter chroococcum NCIMB 8003 OX=1328314 GN=rpmD PE=3 SV=1	rpmD	1	7.06e-05	106.93	GMINK(1)AYYLLR	2	-3.6237	11	1.426	1.344	1.862		0.302	0.359	0.283	0.308
	A0A0C4WNY3	286	0.29	Down	0.00022176	K	Argininosuccinate synthase OS=Azotobacter chroococcum NCIMB 8003 OX=1328314 GN=argG PE=3 SV=1	argG	1	9.76e-10	110.44	GCYETPGGTIMLK(1)AHR	2	0.24286	14	1.254	1.087	1.109	0.335	0.332
	A0A0C4WLQ6	1460	2.681	Up	5.3826e-07	K	Type I fatty acid synthase ArsA OS=Azotobacter chroococcum NCIMB 8003 OX=1328314 GN=arsA PE=4 SV=1	arsA	1	1.37e-36	181.08	VK(1)VLPVSAAFHSPAMASAR	3	-1.151	17	0.619	0.586	0.6	1.582	1.606	1.652	1	0.953	0.975
	A0A0C4WIE9	39	0.625	Down	0.0047026	K	Threonine--tRNA ligase OS=Azotobacter chroococcum NCIMB 8003 OX=1328314 GN=thrS PE=3 SV=1	thrS	1	0.000488	78.816	ATVAGK(1)VDGR	2	-0.8234	7	1.342	1.32	1.17		0.77	0.826		0.127	0.683
	A0A0C4WNU6	28	0.601	Down	0.0180413	K	DNA topoisomerase 1 OS=Azotobacter chroococcum NCIMB 8003 OX=1328314 GN=topA PE=3 SV=1	topA	1	0.000114	68.548	YLGSQYVVK(1)SSIGHIR	3	-0.49903	7	1.425		1.271	0.891	0.691	0.847		0.776	0.892
	A0A0C4WPS3	1073	0.476	Down	2.4206e-05	K	Glutamate synthase subunit alpha OS=Azotobacter chroococcum NCIMB 8003 OX=1328314 GN=gltB PE=4 SV=1	gltB	1	9.91e-10	132.93	VQTDGGLK(1)TGLDVIK	2	-1.4442	8	1.321	1.338	1.422	0.668	0.614	0.66	0.627	0.661
	A0A0C4WLB2	10	2.263	Up	2.2735e-05	K	tRNA-cytidine(32) 2-sulfurtransferase OS=Azotobacter chroococcum NCIMB 8003 OX=1328314 GN=ttcA PE=3 SV=1	ttcA	1	7.23e-06	109.88	GTLSVNQNK(1)LQK	2	-1.9286	9	0.559	0.615	0.618	1.398	1.341	1.316	1.285	1.289	1.174
	A0A0C4WQD8	996	0.61	Down	0.0030183	K	DNA-directed RNA polymerase subunit beta' OS=Azotobacter chroococcum NCIMB 8003 OX=1328314 GN=rpoC PE=3 SV=1	rpoC	1	0.00015	88.24	YK(1)LPYGAVISVK	2	-2.3383	9	1.24	1.37	1.564	0.792	0.897	0.857	0.501	0.646	0.563
	A0A0C4WW65	81	1.624	Up	0.0143228	K	Phosphopantetheine adenylyltransferase OS=Azotobacter chroococcum NCIMB 8003 OX=1328314 GN=coaD PE=3 SV=1	coaD	1	0.000443	84.368	DQK(1)ANVLLR	2	-0.072091	8	0.658	0.742	0.805	1.213	1.187	1.182	1.23	1.211
	A0A0C4WQG5	26	0.344	Down	0.0003356	K	30S ribosomal protein S3 OS=Azotobacter chroococcum NCIMB 8003 OX=1328314 GN=rpsC PE=3 SV=1	rpsC	1	7.57e-64	207.88	EHTSVWYADK(1)R	2	-0.5412	11	1.81	1.59	1.534	0.562	0.491	0.645	0.447	0.516	0.445
	A0A0C4WJK7	157	0.656	Down	0.022622	K	Protein HflC OS=Azotobacter chroococcum NCIMB 8003 OX=1328314 GN=hflC PE=3 SV=1	hflC	1	1.39e-05	77.358	K(1)ELGIEVLDVR	2	-2.5984	7	1.243	1.122	1.124		0.853	0.673		0.595	0.794
	A0A0C4WLP4	72	0.419	Down	1.59252e-05	K	2-oxoglutarate dehydrogenase E1 component OS=Azotobacter chroococcum NCIMB 8003 OX=1328314 GN=sucA PE=4 SV=1	sucA	1	6.85e-07	167.06	DQFVLLAK(1)NQR	2	-1.3115	9	1.565	1.552	1.523	0.678	0.609	0.656	0.543	0.525	0.545
	A0A0C4WJJ8	136	0.593	Down	0.0134436	K	Vfr transcriptional regulator / Cyclic AMP receptor protein OS=Azotobacter chroococcum NCIMB 8003 OX=1328314 GN=Achr_5410 PE=4 SV=1	Achr_5410	1	2.09e-06	106.11	K(1)VGDLAFLDVTGR	2	-1.004	8	1.255	1.455	1.307		0.882	0.707	0.48	0.678	0.561
	A0A0C4WGV2	162	0.598	Down	0.0041956	K	Peptide chain release factor 1 OS=Azotobacter chroococcum NCIMB 8003 OX=1328314 GN=prfA PE=3 SV=1	prfA	1	9.9e-15	84.266	IEILSENPGEHGGYK(1)EIITR	3	-0.81596	7	1.141	1.166	1.323	0.699	0.748			0.604	0.681
	A0A0C4WUX3	286	1.995	Up	8.7348e-07	K	Ribosomal RNA small subunit methyltransferase H OS=Azotobacter chroococcum NCIMB 8003 OX=1328314 GN=rsmH PE=3 SV=1	rsmH	1	1.72e-07	117.21	LIGK(1)PQYASESEIK	2	-2.4565	9	0.653	0.625	0.654	1.286	1.271	1.298	1.283	1.286	1.165
	A0A0C4WGC4	340	0.486	Down	0.000118634	K	PrkA family serine protein kinase OS=Azotobacter chroococcum NCIMB 8003 OX=1328314 GN=Achr_4780 PE=4 SV=1	Achr_4780	1	6.04e-33	181.44	IYDK(1)LLTHSSLAK	3	-1.0941	16	1.517	1.473	1.377	0.683	0.675	0.763	0.59	0.632	0.613
	A0A0C4WQJ8	27	1.584	Up	4.8671e-06	K	Phosphoglycerate kinase OS=Azotobacter chroococcum NCIMB 8003 OX=1328314 GN=pgk PE=3 SV=1	pgk	1	2.15e-09	139.78	EDLNVPVK(1)DGVVK	2	-0.096852	10	0.708	0.723	0.711	1.148	1.148	1.097	1.276	1.259	1.349
	A0A0C4WKB0	105	2.234	Up	0.00036297	K	Cysteine desulfurase IscS OS=Azotobacter chroococcum NCIMB 8003 OX=1328314 GN=iscS PE=3 SV=1	iscS	1	2.04e-14	172.1	IEHK(1)AVLDTTR	3	-0.0098995	19	0.551	0.652	0.644	1.499	1.353	1.274	1.344	1.078	1.178
	A0A0C4WK88	13	0.283	Down	2.423e-05	K	30S ribosomal protein S16 OS=Azotobacter chroococcum NCIMB 8003 OX=1328314 GN=rpsP PE=3 SV=1	rpsP	1	5.54e-06	150.21	K(1)RPFYHLTVTNSR	3	1.1654	16	1.672	1.81	1.862	0.51	0.543	0.458	0.42	0.335	0.248
	A0A0C4WVV1	778	0.606	Down	0.0039397	K	DNA-directed RNA polymerase subunit beta OS=Azotobacter chroococcum NCIMB 8003 OX=1328314 GN=rpoB PE=3 SV=1	rpoB	1	8.68e-38	160.04	SNQNTCINQRPLVSK(1)GDQVSR	3	-0.39026	14	1.153	1.429	1.366	0.72	0.86	0.811		0.551	0.478
	A0A0C4WUS4	257	2.26	Up	9.4535e-07	K	Fatty acid oxidation complex subunit alpha OS=Azotobacter chroococcum NCIMB 8003 OX=1328314 GN=fadB PE=3 SV=1	fadB	1	2.72e-51	186.55	AYVAAQAGPHYPAPLAAVK(1)TIQK	3	-0.86231	10	0.613	0.6	0.606	1.384	1.322	1.405	1.187	1.17	1.288
	A0A0C4WVU8	95	0.496	Down	0.0036027	K	50S ribosomal protein L2 OS=Azotobacter chroococcum NCIMB 8003 OX=1328314 GN=rplB PE=3 SV=1	rplB	1	3.22e-10	147.19	TAHIALLK(1)YADGERR	2	-2.6045	20	1.31	1.335	1.308	0.615	0.637	0.707	0.772	0.936	0.917
	A0A0C4WPY2	8	0.296	Down	0.000159688	K	30S ribosomal protein S15 OS=Azotobacter chroococcum NCIMB 8003 OX=1328314 GN=rpsO PE=3 SV=1	rpsO	1	5.25e-17	175.68	ALTVEEK(1)AQIVNEYK	2	3.9969	9	1.665	1.755	1.625	0.417	0.524	0.551	0.342	0.479	0.635
	A0A0C4WII7	306	0.327	Down	0.0020599	K	DNA gyrase subunit B OS=Azotobacter chroococcum NCIMB 8003 OX=1328314 GN=gyrB PE=3 SV=1	gyrB	1	7.45e-10	121.96	NLNAYIEQEGLAK(1)K	2	-1.1588	7	1.36	1.482	1.384	0.592	0.447	0.342		0.462
	A0A0C4WNA4	341	2.053	Up	0.0022563	K	Glucose-6-phosphate 1-dehydrogenase OS=Azotobacter chroococcum NCIMB 8003 OX=1328314 GN=zwf PE=3 SV=1	zwf	1	1.39e-17	171.09	RMPQK(1)LSQIVIHFK	3	-0.44877	61	0.758	0.611	0.765	1.309	1.401	1.672	0.807	1.025	1.063
	A0A0C4WRV2	433	0.444	Down	0.00120033	K	ATP synthase subunit alpha OS=Azotobacter chroococcum NCIMB 8003 OX=1328314 GN=atpA PE=3 SV=1	atpA	1	0.000998	97.033	VTELMK(1)QK	2	-1.0709	13	1.242	1.448	1.414		0.628	0.586	0.431	0.381
	A0A0C4WKE6	240	0.608	Down	0.0160591	K	Acetyl-coenzyme A carboxylase carboxyl transferase subunit alpha OS=Azotobacter chroococcum NCIMB 8003 OX=1328314 GN=accA PE=3 SV=1	accA	1	2.97e-19	120.37	TAEK(1)AADAAEAMGITAAR	2	0.49108	12	1.242	1.287	1.131	0.653		0.83	0.795	0.848	0.742
	A0A0C4WQC0	108	0.657	Down	0.00034344	K	30S ribosomal protein S8 OS=Azotobacter chroococcum NCIMB 8003 OX=1328314 GN=rpsH PE=3 SV=1	rpsH	1	3.57e-32	174.72	GGLGVSIVSTNK(1)GVMTDR	2	8.9859	20	1.116	1.237	1.162	0.793	0.78	0.738	0.911	0.913	1.104
	A0A0C4WQG9	193	0.52	Down	0.00035855	K	50S ribosomal protein L4 OS=Azotobacter chroococcum NCIMB 8003 OX=1328314 GN=rplD PE=3 SV=1	rplD	1	0.00015	83.623	VLITVPAVK(1)K	2	-1.2864	8	1.113	1.193	1.218	0.616		0.606	0.946	0.906	1.007
	A0A0C4WWV9	58	0.56	Down	0.0033958	K	ATP synthase subunit delta OS=Azotobacter chroococcum NCIMB 8003 OX=1328314 GN=atpH PE=3 SV=1	atpH	1	0.0016	76.605	ESK(1)VEAVLR	2	0.99969	5	1.124	1.036	0.96	0.556		0.609
	A0A0C4WRN1	10	0.347	Down	2.2804e-07	K	Acyl carrier protein OS=Azotobacter chroococcum NCIMB 8003 OX=1328314 GN=acp PE=3 SV=1	acp	1	5.92e-14	150.53	K(1)IVAEQLGVK	2	-1.293	9	1.572	1.62	1.586	0.568	0.553	0.539	0.585	0.554	0.554
[truncated: 7,561 more rows]
