# Supplementary material for: Rhamnolipid Enhances the Nitrogen Fixation Activity of Azotobacter chroococcum by Influencing Lysine Succinylation
Source: Front Microbiol. 2021 Jul 30;12:697963. doi: 10.3389/fmicb.2021.697963 (PMC8360865; doi:10.3389/fmicb.2021.697963)
Supplement: Supplementary file 7 [file Data_Sheet_7.xlsx]

## Sheet: Regulated Classification
GO Terms Level 1	GO Terms Level 2	No. of Protein
Biological Process	cellular metabolic process	273
	organic substance metabolic pr...	266
	primary metabolic process	253
	nitrogen compound metabolic pr...	231
	biosynthetic process	191
	cellular component biogenesis	62
	cellular component organization	61
	response to stress	53
	regulation of biological process	51
	response to abiotic stimulus	35
	other	137
Cellular Component	intracellular	276
	cell periphery	109
	plasma membrane	94
	intracellular organelle	60
	non-membrane-bounded organelle	56
	ribonucleoprotein complex	50
	external encapsulating structure	44
	catalytic complex	37
	membrane protein complex	20
	other	72
Molecular Function	organic cyclic compound binding	120
	heterocyclic compound binding	120
	ion binding	104
	protein binding	79
	transferase activity	72
	small molecule binding	70
	hydrolase activity	61
	oxidoreductase activity	52
	cofactor binding	46
	structural constituent of ribosome	45
	carbohydrate derivative binding	41
	ligase activity	34
	drug binding	34
	lyase activity	26
	other	94

## Sheet: Regulated List
Category	Protein accession	Position	Ratio	Regulated Type	P value	Amino acid	Protein description	Gene name	Localization probability	PEP	Score	Modified sequence	Charge	Mass error [ppm]	MS/MS Count	CK0_rep1	CK0_rep2	CK0_rep3	CK22_rep1	CK22_rep2	CK22_rep3	RL22_rep1	RL22_rep2	RL22_rep3
cellular metabolic process	A0A0C4WQ64	238	0.257	Down	8.0488e-05	K	Biotin carboxylase OS=Azotobacter chroococcum NCIMB 8003 OX=1328314 GN=accC PE=4 SV=1	accC	1	6.85e-07	111.98	HQK(1)VLEEAPAPGIDPQAR	3	-1.5299	14	1.596	1.567	1.796	0.597	0.641	0.575	0.449	0.367	0.459
	A0A0C4WRV2	315	0.559	Down	3.8459e-05	K	ATP synthase subunit alpha OS=Azotobacter chroococcum NCIMB 8003 OX=1328314 GN=atpA PE=3 SV=1	atpA	1	8.96e-103	277.22	VSEEYVEQFTK(1)GEVK	2	0.4841	15	1.262	1.273	1.321	0.817	0.867	0.884	0.686	0.722	0.749
	A0A0C4WVU2	5	0.641	Down	0.0097021	K	50S ribosomal protein L30 OS=Azotobacter chroococcum NCIMB 8003 OX=1328314 GN=rpmD PE=3 SV=1	rpmD	1	0.00814	54.436	ATVK(1)VTLVK	2	-2.1708	4	1.044		1.134					0.688	0.709
	A0A0C4WRK4	256	2.051	Up	1.89937e-05	K	YicC family protein [Azotobacter chroococcum](predicted) OS=Azotobacter chroococcum NCIMB 8003 OX=1328314 GN=Achr_38680 PE=4 SV=1	Achr_38680	1	9.86e-05	105.36	VLK(1)DGGTVGR	2	-2.5012	9	0.636	0.674	0.655	1.04	1.259	1.213	1.408	1.295	1.327
	A0A0C4WRV2	132	0.237	Down	0.0034956	K	ATP synthase subunit alpha OS=Azotobacter chroococcum NCIMB 8003 OX=1328314 GN=atpA PE=3 SV=1	atpA	1	2.11e-21	165.09	LTDAVEK(1)VAPGVIWR	3	-1.6825	14	1.543	1.602	2.023	0.429	0.519	0.613	0.412	0.406	0.407
	A0A0C4WPS3	561	1.511	Up	0.0092221	K	Glutamate synthase subunit alpha OS=Azotobacter chroococcum NCIMB 8003 OX=1328314 GN=gltB PE=4 SV=1	gltB	1	3.85e-10	101.48	AILTTPVISPAK(1)WR	2	-1.7759	8	0.702	0.77	0.845	0.922	1.259	1.345	1.163		1.171
	A0A0C4WNY3	137	0.602	Down	0.00123694	K	Argininosuccinate synthase OS=Azotobacter chroococcum NCIMB 8003 OX=1328314 GN=argG PE=3 SV=1	argG	1	8.57e-06	116.13	FELGAYALK(1)PGVK	2	-1.7865	13	1.155	1.23	1.382	0.803	0.898	0.893	0.717	0.746	0.803
	A0A0C4WJU3	65	0.403	Down	2.0344e-05	K	50S ribosomal protein L23 OS=Azotobacter chroococcum NCIMB 8003 OX=1328314 GN=rplW PE=3 SV=1	rplW	1	4.65e-06	141.29	VTTLNVQGK(1)TK	2	-1.8455	8	1.373	1.469	1.5	0.548	0.546		0.612	0.585	0.554
	A0A0C4WP45	224	0.565	Down	0.0070197	K	D-3-phosphoglycerate dehydrogenase OS=Azotobacter chroococcum NCIMB 8003 OX=1328314 GN=serA PE=3 SV=1	serA	1	3.11e-05	113.7	WMIGEK(1)EIR	2	-2.128	21	1.594	1.218	1.128	0.722	0.764	0.864	0.697	0.784	0.744
	A0A0C4WPS3	936	0.525	Down	0.0037614	K	Glutamate synthase subunit alpha OS=Azotobacter chroococcum NCIMB 8003 OX=1328314 GN=gltB PE=4 SV=1	gltB	1	2.67e-13	128.46	VAQGAK(1)PGEGGQLPGGK	2	-0.14481	9	1.23	1.229	1.153	0.929	0.87	0.847		0.569	0.694
	A0A0C4WQ64	4	0.514	Down	0.0088762	K	Biotin carboxylase OS=Azotobacter chroococcum NCIMB 8003 OX=1328314 GN=accC PE=4 SV=1	accC	1	2.26e-06	142.56	MLEK(1)VLIANR	2	-7.7778	18	1.7	1.249	1.168	0.711	0.67	0.811	0.61	0.791	0.714
	A0A0C4WS39	333	1.72	Up	0.000180106	K	Ribonuclease D OS=Azotobacter chroococcum NCIMB 8003 OX=1328314 GN=rnd PE=3 SV=1	rnd	1	0.00112	92.732	K(1)ILEALLK	2	-1.3144	17	0.734	0.69	0.764	1.062	1.203	1.181	1.221	1.218	1.325
	A0A0C4WQD8	1263	0.18	Down	0.00052047	K	DNA-directed RNA polymerase subunit beta' OS=Azotobacter chroococcum NCIMB 8003 OX=1328314 GN=rpoC PE=3 SV=1	rpoC	1	3.17e-13	123.92	K(1)VEVAEAGDSSFIK	2	-0.68608	11	1.685	1.742	1.549	0.57	0.719	0.861	0.335	0.208	0.351
	A0A0C4WFH6	147	1.678	Up	0.00042163	K	N5-carboxyaminoimidazole ribonucleotide synthase OS=Azotobacter chroococcum NCIMB 8003 OX=1328314 GN=purK PE=3 SV=1	purK	1	9.86e-05	115.86	TLGYDGK(1)GQK	2	-1.1326	8	0.76	0.719	0.729	1.171	1.148		1.325	1.135	1.244
	A0A0C4WSI9	33	0.592	Down	0.0023365	K	Succinate dehydrogenase flavoprotein subunit OS=Azotobacter chroococcum NCIMB 8003 OX=1328314 GN=sdhA PE=3 SV=1	sdhA	1	2.69e-80	253.15	AALQLAQGGHK(1)TAVVTK	3	-2.4301	21	0.992	1.208	1.202	1.004	1.272	1.108	0.621	0.707	0.686
	A0A0C4WLQ6	597	1.774	Up	0.0037193	K	Type I fatty acid synthase ArsA OS=Azotobacter chroococcum NCIMB 8003 OX=1328314 GN=arsA PE=4 SV=1	arsA	1	2.69e-18	177.47	RDMLLALETPEK(1)VLK	3	-2.5477	33	0.905	0.775	1.03	0.371	0.535	0.739	1.741	1.475	1.592
	A0A0C4WNZ3	246	0.322	Down	3.279e-06	K	Dihydrolipoyllysine-residue succinyltransferase component of 2-oxoglutarate dehydrogenase complex OS=Azotobacter chroococcum NCIMB 8003 OX=1328314 GN=sucB PE=3 SV=1	sucB	1	0.000911	93.561	AAVEALK(1)R	2	-0.93756	9	1.432	1.455	1.537	0.826	0.819	0.809	0.5	0.451	0.475
	A0A0C4WTE5	49	0.276	Down	0.0014247	K	50S ribosomal protein L22 OS=Azotobacter chroococcum NCIMB 8003 OX=1328314 GN=rplV PE=3 SV=1	rplV	1	1.7e-84	215.67	K(1)VLESAVANAEHNEGADVDDLK	3	-0.63795	8	1.648	1.687	1.656	0.216		0.291	0.437	0.435	0.504
	A0A0C4WVU2	24	0.383	Down	4.244e-05	K	50S ribosomal protein L30 OS=Azotobacter chroococcum NCIMB 8003 OX=1328314 GN=rpmD PE=3 SV=1	rpmD	1	1.11e-05	113.1	ACVK(1)GLGLR	2	-1.8023	9	1.573	1.689	1.669	0.435	0.412	0.399	0.687	0.61	0.592
	A0A0C4WND0	278	1.524	Up	1.68825e-05	K	Beta sliding clamp OS=Azotobacter chroococcum NCIMB 8003 OX=1328314 GN=dnaN PE=3 SV=1	dnaN	1	9.2e-07	115.86	TAILSNEK(1)YR	2	-1.4612	14	0.774	0.758	0.79	1.181	1.179	1.112	1.195	1.19	1.153
	A0A0C4WSI9	463	0.295	Down	0.000139987	K	Succinate dehydrogenase flavoprotein subunit OS=Azotobacter chroococcum NCIMB 8003 OX=1328314 GN=sdhA PE=3 SV=1	sdhA	1	2.99e-21	143.22	K(1)ELQNCMQNYFGVFR	2	9.7808	12	1.711	1.548	1.574	0.459	0.653	0.716	0.405	0.489	0.531
	A0A0C4WLX8	251	1.511	Up	0.0056021	K	Dihydrolipoyl dehydrogenase OS=Azotobacter chroococcum NCIMB 8003 OX=1328314 GN=lpdA PE=3 SV=1	lpdA	1	0.000762	84.368	VIGTEVK(1)GK	2	0.40735	13	0.803	0.791	0.799	1.108	1.118	1.064	1.275	1.148	1.193
	A0A0C4WKD6	10	0.192	Down	1.84564e-05	K	Elongation factor Ts OS=Azotobacter chroococcum NCIMB 8003 OX=1328314 GN=tsf PE=3 SV=1	tsf	1	5.85e-11	167.76	AEITAALVK(1)ELR	2	-2.0517	15	1.974	1.652	1.948	0.302	0.382	0.407	0.339	0.348	0.382
	A0A0C4WGQ7	663	0.404	Down	2.0428e-06	K	Polyribonucleotide nucleotidyltransferase OS=Azotobacter chroococcum NCIMB 8003 OX=1328314 GN=pnp PE=3 SV=1	pnp	1	0.00104	98.009	IEK(1)VTDVLK	2	-2.535	9	1.506	1.542	1.544	0.588	0.581	0.608	0.591	0.619	0.644
	A0A0C4WKH1	209	0.308	Down	3.7694e-06	K	Peptide chain release factor 2 OS=Azotobacter chroococcum NCIMB 8003 OX=1328314 GN=prfB PE=3 SV=1	prfB	1	0.00077	83.358	AK(1)LYELEVQK	2	-3.1186	6	1.24	1.299	1.271			0.526	0.393	0.389
	A0A0C4WNX3	410	0.423	Down	2.9371e-06	K	Aconitate hydratase B OS=Azotobacter chroococcum NCIMB 8003 OX=1328314 GN=acnB PE=3 SV=1	acnB	1	1.07e-115	229.08	PGTYCEPK(1)MTTVGSQDTTGPMTR	3	-3.248	56	1.449	1.414	1.41	0.754	0.769	0.769	0.574	0.627	0.606
	A0A0C4WGX3	41	0.589	Down	0.00033587	K	50S ribosomal protein L21 OS=Azotobacter chroococcum NCIMB 8003 OX=1328314 GN=rplU PE=3 SV=1	rplU	1	7.18e-05	127.93	VAEGEFLK(1)IEK	2	-2.7603	7	1.239	1.245	1.206	0.597		0.602		0.7	0.749
	A0A0C4WSI9	578	0.386	Down	2.1263e-06	K	Succinate dehydrogenase flavoprotein subunit OS=Azotobacter chroococcum NCIMB 8003 OX=1328314 GN=sdhA PE=3 SV=1	sdhA	1	3.94e-08	112.95	AVNFAPK(1)TVPAFEPK	2	-0.59837	9	1.426	1.453	1.344	0.868	0.852	0.821	0.559	0.533	0.538
	A0A0C4WHW4	23	1.961	Up	6.4094e-05	K	6-carboxy-5,6,7,8-tetrahydropterin synthase OS=Azotobacter chroococcum NCIMB 8003 OX=1328314 GN=Achr_19180 PE=3 SV=1	Achr_19180	1	8.16e-05	122.44	LPHVPAGHK(1)CGR	3	-0.91373	10	0.695	0.734	0.724	1.046	1.005	1.001	1.509	1.359	1.353
	A0A0C4WGM5	291	1.571	Up	0.00045508	K	Glutamate synthase subunit beta OS=Azotobacter chroococcum NCIMB 8003 OX=1328314 GN=gltD PE=4 SV=1	gltD	1	4.58e-21	144.09	K(1)VVVLGGGDTAMDCNR	2	-1.5978	18	0.846	0.799	0.766	1.009	1.007	1.071	1.199	1.336	1.252
	A0A0C4WJI2	250	0.177	Down	0.0059951	K	Glutamine synthetase OS=Azotobacter chroococcum NCIMB 8003 OX=1328314 GN=glnA PE=3 SV=1	glnA	1	2.72e-13	137.4	YCVHNVADAYGK(1)TVTFMPK	3	7.0379	20	1.957	1.269	1.799		0.461	0.451	0.305	0.292	0.29
	A0A0C4WVV1	1065	0.238	Down	5.7434e-05	K	DNA-directed RNA polymerase subunit beta OS=Azotobacter chroococcum NCIMB 8003 OX=1328314 GN=rpoB PE=3 SV=1	rpoB	1	1.41e-26	174.72	LQQGDDLAPGVLK(1)IVK	2	-2.8744	9	1.477	1.72	1.653	0.644	0.689	0.763	0.435	0.351	0.368
	A0A0C4WQE4	78	0.411	Down	0.0119006	K	50S ribosomal protein L17 OS=Azotobacter chroococcum NCIMB 8003 OX=1328314 GN=rplQ PE=3 SV=1	rplQ	1	0.000286	75.474	SAVGK(1)LFNDLGK	2	-1.9571	4	1.105		1.341					0.508	0.497
	A0A0C4WKU2	139	2.342	Up	1.50181e-05	K	ATP synthase subunit b OS=Azotobacter chroococcum NCIMB 8003 OX=1328314 GN=atpF PE=3 SV=1	atpF	1	0.000497	90.761	ILESK(1)VDTK	2	0.28867	9	0.526	0.553	0.58	1.395	1.365	1.354	1.321	1.297	1.267
	A0A0C4WVU8	147	0.594	Down	9.6172e-05	K	50S ribosomal protein L2 OS=Azotobacter chroococcum NCIMB 8003 OX=1328314 GN=rplB PE=3 SV=1	rplB	1	6.8e-20	142.03	NIPVGSTIHAIELK(1)PGK	2	-1.4006	22	1.387	1.443	1.493	0.742	0.373	0.366	0.813	0.875	0.878
	A0A0C4WRN8	580	1.751	Up	0.0021604	K	Ribonuclease E OS=Azotobacter chroococcum NCIMB 8003 OX=1328314 GN=rne PE=3 SV=1	rne	1	0.000156	74.424	ETAK(1)PVAAER	2	-1.8178	8	0.806		0.84	0.829	0.86	0.846	1.563	1.392	1.368
	A0A0C4WT25	44	1.571	Up	0.012557	K	Geranyltranstransferase OS=Azotobacter chroococcum NCIMB 8003 OX=1328314 GN=ispA-2 PE=3 SV=1	ispA-2	1	0.000487	105.04	YSVVNGGK(1)R	2	-0.70541	12	0.643		0.711		1.438	1.351		1.053	1.074
	A0A0C4WGP4	470	2.119	Up	5.8354e-05	K	DNA topoisomerase 4 subunit A OS=Azotobacter chroococcum NCIMB 8003 OX=1328314 GN=parC PE=3 SV=1	parC	1	6.55e-25	169.57	K(1)ELLADAETYGDAR	2	-0.61768	9	0.601	0.616	0.563	1.333	1.339	1.371	1.211	1.222	1.339
	A0A0C4WK27	194	0.514	Down	0.000103606	K	4-hydroxy-3-methylbut-2-enyl diphosphate reductase OS=Azotobacter chroococcum NCIMB 8003 OX=1328314 GN=ispH PE=3 SV=1	ispH	1	1.23e-09	160.98	K(1)DDICYATQNR	2	-1.2769	9	1.313	1.379	1.356	0.667	0.856	0.833	0.654	0.75	0.676
	A0A0C4WIK5	111	1.633	Up	0.00031739	K	Phosphoserine aminotransferase OS=Azotobacter chroococcum NCIMB 8003 OX=1328314 GN=serC PE=3 SV=1	serC	1	2.77e-05	133.9	K(1)AMEEAR	2	-0.40821	9	0.709	0.78	0.758	1.211	1.11	1.137	1.301	1.19	1.179
	A0A0C4WMN7	503	0.534	Down	0.0007805	K	6-phosphogluconate dehydratase OS=Azotobacter chroococcum NCIMB 8003 OX=1328314 GN=edd-2 PE=3 SV=1	edd-2	1	2.01e-05	107.08	GFK(1)VALVTDGR	2	-2.1376	9	1.38	1.385	1.489	0.594	0.617	0.656	0.716	0.7	0.857
	A0A0C4WS28	28	2.028	Up	6.6049e-07	K	Ribonuclease P protein component OS=Azotobacter chroococcum NCIMB 8003 OX=1328314 GN=rnpA PE=3 SV=1	rnpA	1	2.06e-12	157.77	AVFDSPTAK(1)VPGK	2	-0.55098	13	0.647	0.666	0.663	1.18	1.165	1.178	1.369	1.318	1.32
	A0A0C4WTQ4	31	0.579	Down	0.00135576	K	Acireductone dioxygenase OS=Azotobacter chroococcum NCIMB 8003 OX=1328314 GN=mtnD PE=3 SV=1	mtnD	1	3.12e-05	97.084	ILNHGEDITATLAK(1)VGVR	3	-0.93702	9	1.169	1.314	1.475	0.744	0.827	0.723	0.745	0.775	0.77
	A0A0C4WRG5	156	0.205	Down	1.1943e-06	K	Membrane bound nickel-dependent hydrogenase, large subunit, HoxG OS=Azotobacter chroococcum NCIMB 8003 OX=1328314 GN=hoxG PE=3 SV=1	hoxG	1	2.82e-62	153.56	ATSALQQAVSPAHAK(1)SSPGYFR	3	-1.3774	9	1.719	1.68	1.554	0.729	0.638	0.699	0.353	0.338	0.323
	A0A0C4WLQ6	450	1.697	Up	5.9407e-05	K	Type I fatty acid synthase ArsA OS=Azotobacter chroococcum NCIMB 8003 OX=1328314 GN=arsA PE=4 SV=1	arsA	1	0.000748	82.716	GFIK(1)DGAR	2	-0.010547	9	0.591	0.635	0.64	1.515	1.504	1.5	1.088	1.046	1.033
	A0A0C4WS30	69	2.291	Up	0.00052191	K	Nucleotide-binding protein Achr_29920 OS=Azotobacter chroococcum NCIMB 8003 OX=1328314 GN=Achr_29920 PE=3 SV=1	Achr_29920	1	0.00164	85.813	NLPSQLK(1)R	2	-1.4478	7	0.599	0.53		1.343		1.248	1.342	1.267	1.27
	A0A0C4WJG5	395	2.92	Up	0.00083699	K	tRNA-2-methylthio-N(6)-dimethylallyladenosine synthase OS=Azotobacter chroococcum NCIMB 8003 OX=1328314 GN=miaB PE=3 SV=1	miaB	1	0.000156	121.67	K(1)DPGMLQGR	2	-0.12503	7	0.558	0.487	0.457	1.515		1.505	1.426		1.498
	A0A0C4WVU4	28	0.158	Down	0.000135776	K	30S ribosomal protein S14 OS=Azotobacter chroococcum NCIMB 8003 OX=1328314 GN=rpsN PE=3 SV=1	rpsN	1	1.34e-08	105.78	RAELK(1)AIIANPNSAPEQR	3	-4.203	13	1.811	1.863	1.639	0.245	0.32	0.261	0.26		0.299
	A0A0C4WNZ3	149	0.355	Down	6.3849e-05	K	Dihydrolipoyllysine-residue succinyltransferase component of 2-oxoglutarate dehydrogenase complex OS=Azotobacter chroococcum NCIMB 8003 OX=1328314 GN=sucB PE=3 SV=1	sucB	1	7.11e-13	149.02	EDAVAAVEAK(1)K	2	-1.1102	14	1.441	1.652	1.456	0.716	0.712	0.652	0.583	0.518	0.512
	A0A0C4WMU3	178	0.247	Down	4.4313e-05	K	Glutamine--tRNA ligase OS=Azotobacter chroococcum NCIMB 8003 OX=1328314 GN=glnS PE=3 SV=1	glnS	1	4.94e-06	103.69	AK(1)IDMASPNMNLR	2	-1.0661	10	1.619	1.462	1.543	0.519	0.585	0.54		0.375	0.385
	A0A0C4WQE4	56	0.322	Down	2.3709e-05	K	50S ribosomal protein L17 OS=Azotobacter chroococcum NCIMB 8003 OX=1328314 GN=rplQ PE=3 SV=1	rplQ	1	4.7e-26	148.57	VAEPLITLAK(1)EDSVSNRR	3	-1.4175	16	1.73	1.63	1.882	0.245	0.426	0.309	0.538	0.551	0.598
	A0A0C4WM56	110	0.507	Down	4.3273e-05	K	NADH dehydrogenase I chain E OS=Azotobacter chroococcum NCIMB 8003 OX=1328314 GN=nuoE PE=4 SV=1	nuoE	1	1.45e-05	142.71	QK(1)LGIAPGQTTR	2	-2.2557	9	1.252	1.344	1.405	0.816	0.846	0.821	0.69	0.678	0.66
	A0A0C4WHC8	721	0.547	Down	0.000104109	K	Alanine--tRNA ligase OS=Azotobacter chroococcum NCIMB 8003 OX=1328314 GN=alaS PE=3 SV=1	alaS	1	0.000103	115.86	EAAALVK(1)GSR	2	-0.29114	9	1.357	1.252	1.38	0.8	0.835	0.709	0.723	0.761	0.696
	A0A0C4WVA9	191	0.482	Down	1.61081e-05	K	Di-heme cytochrome c peroxidase, CCP MauG family OS=Azotobacter chroococcum NCIMB 8003 OX=1328314 GN=Achr_31880 PE=4 SV=1	Achr_31880	1	7.12e-05	94.791	VALGDK(1)LYHDTR	2	-1.8748	9	1.308	1.35	1.398	0.805	0.763	0.907	0.678	0.641	0.637
	A0A0C4WS79	280	0.107	Down	0.0054035	K	Uncoupled NADH:quinone oxidoreductase OS=Azotobacter chroococcum NCIMB 8003 OX=1328314 GN=ndh PE=4 SV=1	ndh	1	6e-36	196.38	APAFLK(1)ELDGLETNR	2	-1.31	13	1.929	1.003	1.077	0.787	1.715	1.486	0.069	0.113	0.247
	A0A0C4WP58	173	0.281	Down	0.0172231	K	Sulfate adenylyltransferase subunit 2 OS=Azotobacter chroococcum NCIMB 8003 OX=1328314 GN=cysD PE=3 SV=1	cysD	1	1.72e-05	94.791	NQRPELWNVYNGK(1)VK	3	-2.3833	5	1.652		1.369			0.443	0.365	0.484
	A0A0C4WIN6	102	0.433	Down	0.000161927	K	Electron transfer flavoprotein beta-subunit OS=Azotobacter chroococcum NCIMB 8003 OX=1328314 GN=Achr_27700 PE=4 SV=1	Achr_27700	1	1.02e-19	146.48	LLK(1)AVVDK	2	-1.0289	14	1.369	1.494	1.603	0.63	0.637	0.626	0.632	0.606	0.695
	A0A0C4WPX0	159	1.664	Up	3.8961e-05	K	4-hydroxy-tetrahydrodipicolinate reductase OS=Azotobacter chroococcum NCIMB 8003 OX=1328314 GN=dapB PE=3 SV=1	dapB	1	3.82e-11	157.77	HK(1)VDAPSGTALR	2	-1.8067	9	0.653	0.685	0.686	1.339	1.369	1.376	1.163	1.086	1.118
	A0A0C4WK18	66	0.444	Down	0.00038051	K	Acetolactate synthase 3 regulatory subunit OS=Azotobacter chroococcum NCIMB 8003 OX=1328314 GN=ilvH PE=4 SV=1	ilvH	1	0.000115	139.02	NLNK(1)LIEVVK	2	-2.2687	8	1.507		1.658	0.77	0.847	0.856	0.703	0.728	0.675
	A0A0C4WJR6	446	1.611	Up	8.4784e-05	K	Translation initiation factor IF-2 OS=Azotobacter chroococcum NCIMB 8003 OX=1328314 GN=infB PE=3 SV=1	infB	1	0.000206	90.263	IDK(1)PAADLDR	2	-0.70057	9	0.7	0.756	0.752	1.264	1.204	1.157	1.208	1.203	1.147
	A0A0C4WJS0	5	3.583	Up	0.00073676	K	Pantothenate synthetase OS=Azotobacter chroococcum NCIMB 8003 OX=1328314 GN=panC PE=3 SV=1	panC	1	0.000876	97.033	MITLK(1)TVR	2	-3.0481	12	0.529	0.395	0.345	1.285	1.195	1.544	1.35	1.603	1.594
	A0A0C4WNX3	380	0.627	Down	0.00039981	K	Aconitate hydratase B OS=Azotobacter chroococcum NCIMB 8003 OX=1328314 GN=acnB PE=3 SV=1	acnB	1	8.99e-67	260.14	KPEAPADSGK(1)GFTLAQK	2	-1.8439	30	1.149	1.303	1.263	0.867	0.896	0.848	0.806	0.77	0.754
	A0A0C4WNZ3	133	0.318	Down	1.6609e-06	K	Dihydrolipoyllysine-residue succinyltransferase component of 2-oxoglutarate dehydrogenase complex OS=Azotobacter chroococcum NCIMB 8003 OX=1328314 GN=sucB PE=3 SV=1	sucB	1	1.04e-75	249.71	KIAEENALAADSITGTGK(1)GGR	3	-0.50483	31	1.627	1.589	1.493	0.663	0.641	0.645	0.484	0.515	0.498
	A0A0C4WQ46	402	1.733	Up	8.2903e-05	K	Ribonuclease R OS=Azotobacter chroococcum NCIMB 8003 OX=1328314 GN=rnr PE=3 SV=1	rnr	1	3.06e-25	169.57	VSTMLEQPK(1)SPEGK	2	-1.5574	23	0.718	0.716	0.774	1.126	1.123	1.108	1.297	1.31	1.219
	A0A0C4WIX1	488	1.725	Up	0.000116035	K	Sulfate adenylyltransferase subunit 1 OS=Azotobacter chroococcum NCIMB 8003 OX=1328314 GN=cysN PE=3 SV=1	cysN	1	0.00192	108.92	K(1)LFDMGR	2	-0.30467	15	0.661	0.661	0.713	1.316	1.28	1.33	1.174	1.22	1.116
	A0A0C4WIK2	496	0.448	Down	2.2116e-05	K	30S ribosomal protein S1 OS=Azotobacter chroococcum NCIMB 8003 OX=1328314 GN=rpsA PE=3 SV=1	rpsA	1	1.18e-05	134.2	NVLK(1)EGDEVEAK	2	-1.1608	9	1.342	1.455	1.423	0.786	0.788	0.722	0.664	0.611	0.614
	A0A0C4WVU0	106	0.584	Down	0.0057426	K	30S ribosomal protein S11 OS=Azotobacter chroococcum NCIMB 8003 OX=1328314 GN=rpsK PE=3 SV=1	rpsK	1	7e-74	194.01	ALNACGYK(1)IASITDVTPIPHNGCRPPK	3	-1.0294	18	1.418	1.371	1.747	0.318	0.413	0.35	0.773	0.927	0.948
	A0A0C4WQ43	18	0.4	Down	3.7899e-06	K	50S ribosomal protein L9 OS=Azotobacter chroococcum NCIMB 8003 OX=1328314 GN=rplI PE=3 SV=1	rplI	1	1.04e-10	136.06	IANLGNLGDK(1)VSVK	2	-1.1136	9	1.414	1.467	1.552	0.723	0.677	0.697	0.575	0.604	0.595
	A0A0C4WPR3	29	0.244	Down	3.9904e-08	K	Ubiquinone/menaquinone biosynthesis C-methyltransferase UbiE OS=Azotobacter chroococcum NCIMB 8003 OX=1328314 GN=ubiE PE=3 SV=1	ubiE	1	3.07e-13	165.72	AQK(1)VAEVFHSVAAK	2	-2.3347	11	1.7	1.753	1.699	0.496	0.52	0.518	0.415	0.429	0.415
	A0A0C4WNX3	725	0.463	Down	0.00081873	K	Aconitate hydratase B OS=Azotobacter chroococcum NCIMB 8003 OX=1328314 GN=acnB PE=3 SV=1	acnB	1	0.00178	67.464	AAGK(1)LLDK	2	-1.2367	7	1.178	1.219	1.335	0.759		0.685		0.554	0.597
	A0A0C4WR14	223	2.936	Up	2.4008e-06	K	GTP pyrophosphokinase, ppGpp synthetase I / Guanosine-3',5'-diphosphate-3'-pyrophosphohydrolase OS=Azotobacter chroococcum NCIMB 8003 OX=1328314 GN=Achr_12600 PE=3 SV=1	Achr_12600	1	1.87e-07	156.57	YLEPEQYK(1)QIAK	2	-1.3498	9	0.489	0.506	0.459	1.359	1.35	1.324	1.459	1.425	1.385
	A0A0C4WQ79	40	1.904	Up	0.0037044	K	Pyruvate kinase OS=Azotobacter chroococcum NCIMB 8003 OX=1328314 GN=pykA-1 PE=3 SV=1	pykA-1	1	2.37e-43	191.95	LNFSHGK(1)AEEHMAR	3	-1.2023	93	0.821	0.651	0.577	1.181	1.135	1.191	1.377	1.277	1.248
	A0A0C4WGC4	129	0.296	Down	0.000403	K	PrkA family serine protein kinase OS=Azotobacter chroococcum NCIMB 8003 OX=1328314 GN=Achr_4780 PE=4 SV=1	Achr_4780	1	6.51e-06	140.05	QLIEK(1)VPFYAIK	2	-1.2162	17	1.529	1.739	1.573	0.278	0.822	0.714	0.384	0.545	0.503
	A0A0C4WKL8	166	1.773	Up	3.9358e-05	K	Ribosome-recycling factor OS=Azotobacter chroococcum NCIMB 8003 OX=1328314 GN=frr PE=3 SV=1	frr	1	1.11e-06	160.98	LTDK(1)AIAEVDK	2	-0.51766	9	0.66	0.698	0.681	1.298	1.266	1.255	1.254	1.207	1.154
	A0A0C4WVV1	8	0.292	Down	0.0274	K	DNA-directed RNA polymerase subunit beta OS=Azotobacter chroococcum NCIMB 8003 OX=1328314 GN=rpoB PE=3 SV=1	rpoB	1	0.000986	79.809	AYSYTEK(1)K	2	-2.1962	9	1.463	1.447	1.476	0.565	0.653	0.689		0.404	0.449
	A0A0C4WMN7	433	0.242	Down	5.1057e-07	K	6-phosphogluconate dehydratase OS=Azotobacter chroococcum NCIMB 8003 OX=1328314 GN=edd-2 PE=3 SV=1	edd-2	1	2.49e-20	198.04	GVMK(1)VSAVAPEHQVVEAPAR	3	-0.87199	20	1.731	1.755	1.775	0.449	0.457	0.453	0.412	0.449	0.414
	A0A0C4WJR6	443	0.431	Down	0.0117627	K	Translation initiation factor IF-2 OS=Azotobacter chroococcum NCIMB 8003 OX=1328314 GN=infB PE=3 SV=1	infB	0.997481	7e-10	89.923	AAGVPIVVAVNK(0.997)IDK(0.003)PAADLDR	3	-0.93338	8	1.359	1.701		0.634	1.015	1.064	0.689	0.75	0.538
	A0A0C4WS15	293	0.349	Down	0.0024985	K	UDP-N-acetylglucosamine 1-carboxyvinyltransferase OS=Azotobacter chroococcum NCIMB 8003 OX=1328314 GN=murA PE=3 SV=1	murA	1	0.000509	121.8	GNRPK(1)AVSVR	2	-1.5359	7		1.76	1.645		0.82	0.535	0.55	0.698	0.535
	A0A0C4WQ64	159	0.378	Down	0.00103925	K	Biotin carboxylase OS=Azotobacter chroococcum NCIMB 8003 OX=1328314 GN=accC PE=4 SV=1	accC	1	4.58e-09	131.54	QVGYPVIIK(1)AAGGGGGR	2	-1.0229	10	1.42	1.728	1.406	0.615	0.722	0.628	0.685	0.519	0.518
	A0A0C4WQ64	180	1.565	Up	0.00078026	K	Biotin carboxylase OS=Azotobacter chroococcum NCIMB 8003 OX=1328314 GN=accC PE=4 SV=1	accC	1	5.65e-20	207.88	EEDLIK(1)SAR	2	0.27323	12	0.683	0.742	0.71		1.333	1.36		1.102	1.126
	A0A0C4WQR5	472	1.512	Up	0.0028042	K	Aconitate hydratase OS=Azotobacter chroococcum NCIMB 8003 OX=1328314 GN=acnA PE=3 SV=1	acnA	1	1.52e-05	61.067	SSLAPGSK(1)VVTDYLAK	2	-0.9114	5		0.76	0.803				1.256	1.137	1.151
	A0A0C4WIE9	226	2.562	Up	1.9684e-05	K	Threonine--tRNA ligase OS=Azotobacter chroococcum NCIMB 8003 OX=1328314 GN=thrS PE=3 SV=1	thrS	1	1.94e-10	164.53	K(1)QLAAYIQR	2	-1.8731	9	0.554	0.523	0.58	1.273	1.265	1.22	1.484	1.408	1.354
	A0A0C4WTF6	197	0.598	Down	0.00181797	K	50S ribosomal protein L1 OS=Azotobacter chroococcum NCIMB 8003 OX=1328314 GN=rplA PE=3 SV=1	rplA	1	3.4e-22	192.14	QNVEALLSDLK(1)R	2	-1.092	9	1.168	1.336	1.421	0.554	0.845	0.881	0.767	0.842	0.74
	A0A0C4WS28	19	1.806	Up	0.00055777	K	Ribonuclease P protein component OS=Azotobacter chroococcum NCIMB 8003 OX=1328314 GN=rnpA PE=3 SV=1	rnpA	1	8.95e-06	111.61	QFK(1)AVFDSPTAK	2	-1.6848	8	0.725		0.732	0.986	1.102	1.096	1.319	1.248	1.379
	A0A0C4WLY6	584	0.592	Down	0.004665	K	NADH-quinone oxidoreductase OS=Azotobacter chroococcum NCIMB 8003 OX=1328314 GN=nuoG PE=3 SV=1	nuoG	1	7.31e-32	235.69	VDTALAAAK(1)AVIVADHQQTATAAR	3	-1.817	9	1.001	1.205	1.31	0.976	1.087	1.096	0.678	0.648	0.754
	A0A0C4WM90	136	0.351	Down	6.0937e-05	K	Acetolactate synthase OS=Azotobacter chroococcum NCIMB 8003 OX=1328314 GN=ilvI PE=3 SV=1	ilvI	1	1.85e-13	133.13	HSFIVK(1)HPSEIPEVLK	3	-1.3093	18	1.545	1.583	1.527	0.636	0.675	0.591	0.484	0.558	0.59
	A0A0C4WII7	13	0.268	Down	5.7619e-05	K	DNA gyrase subunit B OS=Azotobacter chroococcum NCIMB 8003 OX=1328314 GN=gyrB PE=3 SV=1	gyrB	1	4.06e-28	144.2	SENQTYDSSSIK(1)VLK	2	-4.0246	6	1.352	1.282	1.371			0.306	0.371		0.344
	A0A0C4WTN5	226	1.512	Up	0.0024015	K	Glucose-6-phosphate 1-dehydrogenase OS=Azotobacter chroococcum NCIMB 8003 OX=1328314 GN=zwf-1 PE=3 SV=1	zwf-1	1	1.15e-14	170.95	WGYFDK(1)AGQLR	2	-2.4363	9	0.801	0.703	0.669	1.304	1.229	1.406	1.037	1.143	1.105
	A0A0C4WP45	74	0.453	Down	5.2902e-07	K	D-3-phosphoglycerate dehydrogenase OS=Azotobacter chroococcum NCIMB 8003 OX=1328314 GN=serA PE=3 SV=1	serA	1	1.63e-67	244.44	TQLTEEVFDCAK(1)K	2	-2.9039	10	1.459	1.497	1.478	0.62	0.648	0.587	0.662	0.658	0.689
	A0A0C4WQ46	253	2.127	Up	0.000124558	K	Ribonuclease R OS=Azotobacter chroococcum NCIMB 8003 OX=1328314 GN=rnr PE=3 SV=1	rnr	1	0.000815	85.716	LK(1)PEVEEK	2	-0.27771	14	0.695	0.715	0.677	1.07	1.09	1.093	1.522		1.438
	A0A0C4WRC5	348	2.086	Up	3.5045e-05	K	Amidophosphoribosyltransferase OS=Azotobacter chroococcum NCIMB 8003 OX=1328314 GN=purF PE=3 SV=1	purF	1	6.21e-21	208.6	QK(1)LNAIDLEFR	2	0.37112	15	0.61	0.6	0.657	1.189	1.305	1.3	1.259	1.284	1.351
	A0A0C4WLP4	279	0.466	Down	4.3183e-05	K	2-oxoglutarate dehydrogenase E1 component OS=Azotobacter chroococcum NCIMB 8003 OX=1328314 GN=sucA PE=4 SV=1	sucA	1	1.22e-42	195.58	LNLLVNALGK(1)NPR	2	-3.3604	17	1.326	1.305	1.465	0.805	0.869	0.788	0.619	0.632	0.658
	A0A0C4WM90	302	0.426	Down	0.040916	K	Acetolactate synthase OS=Azotobacter chroococcum NCIMB 8003 OX=1328314 GN=ilvI PE=3 SV=1	ilvI	1	8.75e-07	74.62	FCPNAK(1)IIHVDIDPASISK	3	-1.5275	5	1.231	1.538		0.485			0.508		0.672
	A0A0C4WTF6	186	0.151	Down	1.8653e-06	K	50S ribosomal protein L1 OS=Azotobacter chroococcum NCIMB 8003 OX=1328314 GN=rplA PE=3 SV=1	rplA	1	1.11e-25	256.71	LK(1)QNVEALLSDLKR	3	-0.53627	24	1.83	1.72	2.027	0.325	0.524	0.47	0.274	0.275	0.294
	A0A0C4WMM0	356	0.483	Down	0.006282	K	Formate-dependent phosphoribosylglycinamide formyltransferase OS=Azotobacter chroococcum NCIMB 8003 OX=1328314 GN=purT PE=3 SV=1	purT	1	6.76e-05	74.269	LFGK(1)PEVAGQR	2	-3.2738	7		1.431	1.299	0.968	0.935	0.903		0.68	0.638
	A0A0C4WND0	96	0.568	Down	0.00044327	K	Beta sliding clamp OS=Azotobacter chroococcum NCIMB 8003 OX=1328314 GN=dnaN PE=3 SV=1	dnaN	1	6.62e-07	125.98	LDEQK(1)LLIK	2	-1.0432	8	1.144	1.238	1.224	0.853	0.865	0.847	0.674	0.692
	A0A0C4WG60	93	1.833	Up	0.02338	K	L-threonine dehydratase OS=Azotobacter chroococcum NCIMB 8003 OX=1328314 GN=ilvA PE=3 SV=1	ilvA	1	5.76e-05	95.311	HLGIK(1)AIIVMPR	2	-2.6622	9	0.594	0.501	0.624	1.58	1.6	1.565	0.78	1.06	1.311
	A0A0C4WSI9	270	0.593	Down	2.4159e-05	K	Succinate dehydrogenase flavoprotein subunit OS=Azotobacter chroococcum NCIMB 8003 OX=1328314 GN=sdhA PE=3 SV=1	sdhA	1	5.63e-24	190.68	GEGGYLINK(1)HGER	3	-0.097199	18	1.218	1.273	1.229	0.849	0.92	0.953	0.709	0.761	0.735
	A0A0C4WQA9	83	0.312	Down	0.035682	K	30S ribosomal protein S4 OS=Azotobacter chroococcum NCIMB 8003 OX=1328314 GN=rpsD PE=3 SV=1	rpsD	1	8.7e-36	169.52	RK(1)GSTGENLLQLLECR	3	-2.3602	7	1.051	1.641	0.736				0.386		0.328
	A0A0C4WMT7	32	2.054	Up	7.6507e-05	K	GTP cyclohydrolase 1 OS=Azotobacter chroococcum NCIMB 8003 OX=1328314 GN=folE PE=3 SV=1	folE	1	0.000106	94.806	AAK(1)AMQYLCR	2	-2.1075	18	0.641	0.617	0.685	1.212	1.172	1.203	1.381	1.357	1.253
	A0A0C4WS16	143	0.26	Down	4.5921e-06	K	ATP synthase subunit beta OS=Azotobacter chroococcum NCIMB 8003 OX=1328314 GN=atpD PE=3 SV=1	atpD	1	0.000651	79.311	GGK(1)VGLFGGAGVGK	2	-1.0624	9	1.897		1.903	0.694	0.734	0.71	0.485	0.511	0.487
	A0A0C4WQF9	16	0.359	Down	0.0126229	K	50S ribosomal protein L24 OS=Azotobacter chroococcum NCIMB 8003 OX=1328314 GN=rplX PE=3 SV=1	rplX	1	8.17e-42	220.81	RDDEIIVIAGK(1)DK	2	-2.5361	9	1.572	1.543	1.553	0.595	0.559	0.682	0.546	0.452	0.679
	A0A0C4WQB5	63	0.394	Down	0.00037893	K	50S ribosomal protein L15 OS=Azotobacter chroococcum NCIMB 8003 OX=1328314 GN=rplO PE=3 SV=1	rplO	1	7.43e-09	144.47	RLPK(1)FGFTSLK	2	-2.0715	15	1.689	1.625	1.503	0.269	0.298	0.287		0.609	0.655
	A0A0C4WLP4	206	0.296	Down	1.7356e-06	K	2-oxoglutarate dehydrogenase E1 component OS=Azotobacter chroococcum NCIMB 8003 OX=1328314 GN=sucA PE=4 SV=1	sucA	1	1.37e-07	154.81	EVK(1)SHLLER	2	-1.4227	9	1.473	1.641	1.598	0.68	0.681	0.699	0.46	0.463	0.473
	A0A0C4WH09	204	1.503	Up	0.000103331	K	Inosine-5'-monophosphate dehydrogenase OS=Azotobacter chroococcum NCIMB 8003 OX=1328314 GN=guaB PE=3 SV=1	guaB	1	0.000174	105.36	AK(1)AYPLASK	2	-0.11577	9	0.771	0.775	0.813	1.144	1.127	1.141	1.23	1.167	1.149
	A0A0C4WHT3	219	0.285	Down	3.0242e-06	K	Succinate dehydrogenase iron-sulfur subunit OS=Azotobacter chroococcum NCIMB 8003 OX=1328314 GN=sdhB PE=4 SV=1	sdhB	1	1.76e-38	209.7	GIMNCVYVCPK(1)GLNPTK	2	8.5815	23	1.566	1.451	1.583	0.734	0.781	0.784	0.414	0.441	0.457
	A0A0C4WM75	86	3.135	Up	0.0167041	K	Serine--tRNA ligase OS=Azotobacter chroococcum NCIMB 8003 OX=1328314 GN=serS PE=3 SV=1	serS	1	0.000368	98.009	MGSDLEAGK(1)R	2	-0.88255	10		0.391	0.527	1.205		1.557		1.472	1.406
	A0A0C4WK48	128	2.005	Up	0.000117838	K	Transcription termination factor Rho OS=Azotobacter chroococcum NCIMB 8003 OX=1328314 GN=rho PE=3 SV=1	rho	1	4.32e-70	209.43	VDSINFDRPENAK(1)NK	3	-3.3877	29	0.599	0.626	0.697	1.218	1.336	1.203	1.259	1.282	1.312
	A0A0C4WTF3	18	0.542	Down	1.83686e-05	K	30S ribosomal protein S12 OS=Azotobacter chroococcum NCIMB 8003 OX=1328314 GN=rpsL PE=3 SV=1	rpsL	1	5.06e-40	169.57	LVDK(1)SDVPALQNCPQR	3	0.10868	10	1.454	1.475	1.388	0.56	0.581	0.558	0.755	0.801	0.782
	A0A0C4WLU4	108	0.278	Down	0.0073435	K	Glycerol-3-phosphate dehydrogenase [NAD(P)+] OS=Azotobacter chroococcum NCIMB 8003 OX=1328314 GN=gpsA PE=3 SV=1	gpsA	1	7.29e-10	106.11	MLVSTTK(1)GIEAQSFK	2	1.9638	9	2.262		1.438		0.454	0.569	0.443	0.552	0.55
	A0A0C4WP96	48	0.59	Down	0.0089804	K	NADH-quinone oxidoreductase subunit F OS=Azotobacter chroococcum NCIMB 8003 OX=1328314 GN=nuoF PE=3 SV=1	nuoF	1	3.73e-21	179.21	K(1)ALAEMSPADIVATVK	2	-1.158	18	1.05	1.225	1.26	0.67	1.219	1.221	0.59	0.824	0.67
	A0A0C4WPD0	210	1.56	Up	0.0046365	K	Probable cytosol aminopeptidase OS=Azotobacter chroococcum NCIMB 8003 OX=1328314 GN=pepA PE=3 SV=1	pepA	1	0.00301	62.969	ALAK(1)AHGALK	2	-0.2919	7	0.69	0.767	0.777	1.247		1.277	1.212	1.112
	A0A0C4WQD3	82	1.51	Up	0.002136	K	30S ribosomal protein S10 OS=Azotobacter chroococcum NCIMB 8003 OX=1328314 GN=rpsJ PE=3 SV=1	rpsJ	1	4.47e-26	150.81	VLDIVQPTDK(1)TVDALMK	2	0.44573	25	0.815	0.729	0.864	1.07	1.099	1.083	1.157	1.194	1.284
	A0A0C4WP62	35	1.775	Up	0.00027553	K	ATP phosphoribosyltransferase OS=Azotobacter chroococcum NCIMB 8003 OX=1328314 GN=hisG PE=3 SV=1	hisG	1	1.65e-07	90.306	K(1)LIIPTSQEDVR	2	-1.4672	9	0.687	0.789	0.777	0.982	1.138	0.999	1.283	1.357	1.358
	A0A0C4WLX8	111	0.418	Down	0.022298	K	Dihydrolipoyl dehydrogenase OS=Azotobacter chroococcum NCIMB 8003 OX=1328314 GN=lpdA PE=3 SV=1	lpdA	1	1.02e-18	166.59	NLTGGVASLIK(1)ANGVTLFEGHGK	3	-1.2468	10	1.159	1.484	1.806	0.373		0.48	0.395	0.663	0.803
	A0A0C4WTF3	43	0.573	Down	0.00050097	K	30S ribosomal protein S12 OS=Azotobacter chroococcum NCIMB 8003 OX=1328314 GN=rpsL PE=3 SV=1	rpsL	0.984002	4.87e-06	108.2	VYTTTPK(0.984)K(0.016)PNSALR	2	-0.47297	10	1.286	1.348	1.365		0.307	0.361	0.738		0.789
	A0A0C4WPC4	23	0.307	Down	0.0039576	K	Nucleotidyltransferase family protein OS=Azotobacter chroococcum NCIMB 8003 OX=1328314 GN=Achr_4870 PE=4 SV=1	Achr_4870	1	0.000926	69.276	LRPLTLHTPK(1)PLVR	3	-0.41976	9	1.277	1.222	2.072	0.575		0.558	0.404	0.444	0.557
	A0A0C4WWI9	145	0.451	Down	0.0033953	K	Uptake hydrogenase small subunit (Precursor), HoxK OS=Azotobacter chroococcum NCIMB 8003 OX=1328314 GN=hoxK PE=4 SV=1	hoxK	1	7.16e-05	90.142	PFLDQLK(1)HAAK	3	0.30397	7		1.288	1.402		0.66		0.595		0.618
	A0A0C4WM16	70	2.223	Up	1.9203e-06	K	Sulfurtransferase OS=Azotobacter chroococcum NCIMB 8003 OX=1328314 GN=Achr_19590 PE=3 SV=1	Achr_19590	1	0.00135	77.072	PLIK(1)YVALK	2	-1.6933	8	0.63	0.632	0.623	1.146	1.17		1.446	1.34	1.405
	A0A0C4WIK2	271	0.299	Down	7.6925e-05	K	30S ribosomal protein S1 OS=Azotobacter chroococcum NCIMB 8003 OX=1328314 GN=rpsA PE=3 SV=1	rpsA	1	1.6e-17	160.62	QLGEDPWVAIK(1)AR	2	-2.4832	9	1.569	1.649	1.638	0.527	0.593	0.664	0.42	0.531	0.501
	A0A0C4WJB1	152	2.832	Up	2.1247e-05	K	4-aminobutyrate transaminase OS=Azotobacter chroococcum NCIMB 8003 OX=1328314 GN=gabT PE=3 SV=1	gabT	1	5.73e-15	154.81	TLMTLALTGK(1)K	2	-0.58752	26	0.509	0.498	0.55	1.279	1.228	1.24	1.545	1.374	1.49
	A0A0C4WLQ6	1847	0.361	Down	0.000159568	K	Type I fatty acid synthase ArsA OS=Azotobacter chroococcum NCIMB 8003 OX=1328314 GN=arsA PE=4 SV=1	arsA	1	3.68e-05	110.48	LAVAAAAPAAPAAK(1)SAAPAGVASTEAFK	3	-0.71522	8	1.424	1.411	1.355	0.689	0.684	0.68	0.529	0.478
	A0A0C4WRV2	389	1.821	Up	0.0124792	K	ATP synthase subunit alpha OS=Azotobacter chroococcum NCIMB 8003 OX=1328314 GN=atpA PE=3 SV=1	atpA	1	0.00176	108.92	K(1)LSGGIR	2	1.7933	18	0.712	0.448	0.599	1.977	1.49	1.17	0.975	1.098	1.131
	A0A0C4WRL7	297	0.499	Down	3.5608e-05	K	Electron transfer flavoprotein-ubiquinone oxidoreductase OS=Azotobacter chroococcum NCIMB 8003 OX=1328314 GN=Achr_27720 PE=4 SV=1	Achr_27720	1	3.04e-07	123.5	HHPVIAQYLQGGK(1)R	3	-0.70191	13	1.205	1.286	1.214	1.1	1.037	0.96	0.649	0.602	0.598
	A0A0C4WGV7	26	0.482	Down	0.00147621	K	Uracil phosphoribosyltransferase OS=Azotobacter chroococcum NCIMB 8003 OX=1328314 GN=upp PE=3 SV=1	upp	1	0.00213	60.892	RADISTK(1)SFR	2	-3.1859	10	1.221	1.357	1.392		0.812	0.659	0.647	0.726	0.541
	A0A0C4WTR8	14	0.586	Down	0.00106277	K	Peptidyl-prolyl cis-trans isomerase OS=Azotobacter chroococcum NCIMB 8003 OX=1328314 GN=Achr_23040 PE=3 SV=1	Achr_23040	1	3.82e-32	155.34	LHTNHGTITLK(1)LFADK	3	-1.4147	13	1.208	1.112	1.184	0.938	1.08	1.167	0.635	0.654	0.766
	A0A0C4WIK2	532	0.385	Down	3.5855e-05	K	30S ribosomal protein S1 OS=Azotobacter chroococcum NCIMB 8003 OX=1328314 GN=rpsA PE=3 SV=1	rpsA	1	1.23e-11	149.58	DVDDEKDAIK(1)ELR	2	-0.27838	17	1.634	1.557	1.55	0.524	0.604	0.45	0.557	0.628	0.638
	A0A0C4WJR6	700	0.49	Down	0.00030196	K	Translation initiation factor IF-2 OS=Azotobacter chroococcum NCIMB 8003 OX=1328314 GN=infB PE=3 SV=1	infB	1	0.00198	64.906	K(1)IVEQEGLDLR	2	-3.4373	7	1.193	1.274	1.212		0.753	0.701	0.623		0.58
	A0A0C4WQD8	681	0.397	Down	0.00077846	K	DNA-directed RNA polymerase subunit beta' OS=Azotobacter chroococcum NCIMB 8003 OX=1328314 GN=rpoC PE=3 SV=1	rpoC	1	0.000726	74.424	YNK(1)VIDLWSK	2	-8.2085	10	1.413	1.224	1.514	0.681	0.79		0.467	0.584	0.598
	A0A0C4WKD6	127	0.376	Down	4.7801e-07	K	Elongation factor Ts OS=Azotobacter chroococcum NCIMB 8003 OX=1328314 GN=tsf PE=3 SV=1	tsf	1	3.17e-43	212.93	EALVAK(1)CGENVNIR	2	-1.6141	9	1.5	1.555	1.505	0.633	0.638	0.691	0.558	0.589	0.569
	A0A0C4WRG6	40	0.448	Down	6.4266e-05	K	Adenosylhomocysteinase OS=Azotobacter chroococcum NCIMB 8003 OX=1328314 GN=ahcY PE=3 SV=1	ahcY	1	0.000178	83.623	K(1)YAAEQPLK	2	-0.067646	9	1.463	1.433	1.64	0.636	0.463	0.591	0.693	0.689	0.649
	A0A0C4WQD7	252	1.652	Up	0.000183593	K	Inositol-1-monophosphatase OS=Azotobacter chroococcum NCIMB 8003 OX=1328314 GN=suhB PE=3 SV=1	suhB	1	3.64e-22	195.4	GHVVAGNTK(1)CFK	2	-2.1529	10	0.642	0.69	0.691	1.379	1.342	1.393	1.179	1.085	1.077
	A0A0C4WN07	271	1.984	Up	0.00042444	K	Acetate kinase OS=Azotobacter chroococcum NCIMB 8003 OX=1328314 GN=ackA PE=3 SV=1	ackA	1	8.62e-05	84.266	TLNHDSGLK(1)GLSGLSNDMR	3	1.5747	10	0.596	0.583	0.635	1.446	1.557		1.183	1.087	1.329
	A0A0C4WJN1	189	0.446	Down	0.0114848	K	Lipopolysaccharide heptosyltransferase II OS=Azotobacter chroococcum NCIMB 8003 OX=1328314 GN=waaF PE=4 SV=1	waaF	1	2.74e-06	78.864	PLLALCPGAEFGEAK(1)R	2	-0.21178	8	0.981	1.278	1.144	0.918	1.216	1.083	0.433	0.578
	A0A0C4WKR6	266	2.125	Up	6.1596e-05	K	Pyruvate kinase OS=Azotobacter chroococcum NCIMB 8003 OX=1328314 GN=Achr_11860 PE=3 SV=1	Achr_11860	1	0.00192	84.699	K(1)IILHAR	2	0.38006	11	0.604	0.622	0.648	1.242	1.245	1.213	1.43	1.275	1.277
	A0A0C4WQD0	32	1.554	Up	0.00084334	K	30S ribosomal protein S19 OS=Azotobacter chroococcum NCIMB 8003 OX=1328314 GN=rpsS PE=3 SV=1	rpsS	0.999999	9.35e-06	158.61	KPVK(1)TWSR	2	-0.67	8	0.78	0.796	0.81	1.141	1.056	1.064		1.284	1.188
	A0A0C4WP45	256	0.503	Down	9.8988e-05	K	D-3-phosphoglycerate dehydrogenase OS=Azotobacter chroococcum NCIMB 8003 OX=1328314 GN=serA PE=3 SV=1	serA	1	1.32e-55	179.9	DK(1)HLNGAAIDVFPVEPR	2	-0.17214	64	1.324	1.295	1.397	0.76	0.889	0.814	0.721	0.667	0.633
	A0A0C4WJT8	35	0.541	Down	0.00049934	K	50S ribosomal protein L16 OS=Azotobacter chroococcum NCIMB 8003 OX=1328314 GN=rplP PE=3 SV=1	rplP	1	4.43e-14	177.47	VSFGEFALK(1)SVSR	2	-2.1454	9	1.233	1.415	1.447	0.609	0.681	0.874	0.7	0.782	0.732
	A0A0C4WLX8	329	0.296	Down	1.66149e-05	K	Dihydrolipoyl dehydrogenase OS=Azotobacter chroococcum NCIMB 8003 OX=1328314 GN=lpdA PE=3 SV=1	lpdA	1	1.03e-19	151.08	GAMLAHK(1)ASEEGVMVAER	3	-0.90166	19	1.709	1.66	1.539	0.556	0.56	0.582	0.482	0.515	0.456
	A0A0C4WPH1	207	2.013	Up	0.00119964	K	N-acetyl-gamma-glutamyl-phosphate reductase OS=Azotobacter chroococcum NCIMB 8003 OX=1328314 GN=argC PE=3 SV=1	argC	1	2.74e-07	90.376	VGSLFCEAGESMMAYSVK(1)GHR	3	-2.6609	10	0.644	0.626			1.215		1.176	1.366	1.292
	A0A0C4WQ79	72	2.203	Up	0.028339	K	Pyruvate kinase OS=Azotobacter chroococcum NCIMB 8003 OX=1328314 GN=pykA-1 PE=3 SV=1	pykA-1	1	2.71e-18	179.31	FVAILADLQGPK(1)IR	2	-1.7518	17	0.585	1.061	0.476	0.446	0.922	1.264	1.365	1.546	1.764
	A0A0C4WM90	166	2.005	Up	7.4486e-07	K	Acetolactate synthase OS=Azotobacter chroococcum NCIMB 8003 OX=1328314 GN=ilvI PE=3 SV=1	ilvI	1	1.96e-26	172.09	PGPVVVDIPK(1)DMGDPTQK	2	3.9591	29	0.638	0.617	0.645	1.319	1.143	1.372	1.263	1.29	1.257
	A0A0C4WPD0	147	0.4	Down	1.55223e-05	K	Probable cytosol aminopeptidase OS=Azotobacter chroococcum NCIMB 8003 OX=1328314 GN=pepA PE=3 SV=1	pepA	1	0.00054	90.142	SEK(1)ATAPTLK	2	-1.256	9	1.359	1.453	1.504	0.803	0.769	0.745	0.594	0.569	0.564
	A0A0C4WLP4	258	0.444	Down	0.0008773	K	2-oxoglutarate dehydrogenase E1 component OS=Azotobacter chroococcum NCIMB 8003 OX=1328314 GN=sucA PE=4 SV=1	sucA	1	2.19e-40	181.44	SGSYGTK(1)EVVIGMAHR	2	-1.756	27	1.455	1.301	1.267	0.653	0.718	0.737	0.615	0.576
	A0A0C4WIX1	387	0.307	Down	0.040079	K	Sulfate adenylyltransferase subunit 1 OS=Azotobacter chroococcum NCIMB 8003 OX=1328314 GN=cysN PE=3 SV=1	cysN	1	6.64e-09	93.777	IDVNTLEHAPASELK(1)LNEIAR	3	0.043794	5		1.245	1.754			0.513	0.382		0.54
	A0A0C4WMU1	98	0.419	Down	4.8378e-06	K	ATP-dependent Clp protease ATP-binding subunit ClpX OS=Azotobacter chroococcum NCIMB 8003 OX=1328314 GN=clpX2 PE=3 SV=1	clpX2	1	4.03e-30	180.34	VLAVAVYNHYK(1)R	2	-2.7368	9	1.473	1.42	1.489	0.704	0.717	0.685	0.646	0.592	0.598
	A0A0C4WMU1	87	0.583	Down	1.61304e-05	K	ATP-dependent Clp protease ATP-binding subunit ClpX OS=Azotobacter chroococcum NCIMB 8003 OX=1328314 GN=clpX2 PE=3 SV=1	clpX2	1	1.43e-15	154.81	K(1)VLAVAVYNHYK	2	-1.5755	11	1.294	1.244	1.255	0.827	0.867	0.908	0.715	0.74	0.757
	A0A0C4WLQ6	2284	2.844	Up	2.2872e-05	K	Type I fatty acid synthase ArsA OS=Azotobacter chroococcum NCIMB 8003 OX=1328314 GN=arsA PE=4 SV=1	arsA	1	0.000398	98.009	VK(1)PAEVDR	2	-0.78765	9	0.393	0.362	0.417	1.808	1.843	1.727	1.164	1.072	1.097
	A0A0C4WPQ6	65	2.674	Up	2.2562e-05	K	D-erythro-7,8-dihydroneopterin triphosphate 2'-epimerase OS=Azotobacter chroococcum NCIMB 8003 OX=1328314 GN=folX PE=4 SV=1	folX	1	0.00107	93.561	TLTK(1)AIIR	2	-0.58747	10	0.473	0.54	0.532	1.386	1.324	1.33	1.417	1.371	1.343
	A0A0C4WQF2	143	1.516	Up	0.0033192	K	4-hydroxy-3-methylbut-2-en-1-yl diphosphate synthase (flavodoxin) OS=Azotobacter chroococcum NCIMB 8003 OX=1328314 GN=ispG PE=3 SV=1	ispG	1	2.74e-25	168.05	IGVNAGSLEK(1)DLQK	2	-2.5427	8		0.831	0.739	1.138	1.153	1.144	1.219	1.153	1.199
	A0A0C4WQE2	97	0.389	Down	0.000184404	K	50S ribosomal protein L11 OS=Azotobacter chroococcum NCIMB 8003 OX=1328314 GN=rplK PE=3 SV=1	rplK	1	2.57e-28	199.4	PNTQK(1)VGTVNR	2	-4.3974	16	1.452	1.532	1.545	0.671	0.633	0.662	0.645	0.512	0.606
	A0A0C4WTE5	106	1.756	Up	0.0093366	K	50S ribosomal protein L22 OS=Azotobacter chroococcum NCIMB 8003 OX=1328314 GN=rplV PE=3 SV=1	rplV	1	8.28e-21	184.27	SCHITVK(1)VADK	3	-1.0209	29	0.788	0.793	0.779	0.913	0.924	0.979	1.478	1.238	1.428
	A0A0C4WGQ1	95	0.363	Down	0.000161816	K	Carbamoyl-phosphate synthase small chain OS=Azotobacter chroococcum NCIMB 8003 OX=1328314 GN=carA PE=3 SV=1	carA	1	9.82e-10	170.95	NK(1)QSLPDYLR	2	-2.479	8	1.536	1.49	1.361	0.555		0.629	0.465	0.559	0.569
	A0A0C4WTN5	179	0.25	Down	0.003056	K	Glucose-6-phosphate 1-dehydrogenase OS=Azotobacter chroococcum NCIMB 8003 OX=1328314 GN=zwf-1 PE=3 SV=1	zwf-1	1	2.77e-32	206.03	IDHYLGK(1)ETVQNLIALR	3	-1.537	16	1.234	1.634	1.656	0.272	1.174	1.147	0.245	0.434	0.454
	A0A0C4WJJ8	207	1.82	Up	2.8136e-07	K	Vfr transcriptional regulator / Cyclic AMP receptor protein OS=Azotobacter chroococcum NCIMB 8003 OX=1328314 GN=Achr_5410 PE=4 SV=1	Achr_5410	1	2.42e-06	140.05	GK(1)TMVVFGTR	2	-2.8168	15	0.76	0.748	0.741	0.985	1.021	1.025	1.381	1.366	1.346
	A0A0C4WMU1	105	0.455	Down	0.035776	K	ATP-dependent Clp protease ATP-binding subunit ClpX OS=Azotobacter chroococcum NCIMB 8003 OX=1328314 GN=clpX2 PE=3 SV=1	clpX2	0.998494	0.000189	139.78	DK(0.998)K(0.002)DDVELGK	2	-1.6125	13	1.41	1.439	1.457	0.667	0.693	0.744	0.872	0.539	0.547
	A0A0C4WGM5	199	0.378	Down	0.02988	K	Glutamate synthase subunit beta OS=Azotobacter chroococcum NCIMB 8003 OX=1328314 GN=gltD PE=4 SV=1	gltD	1	0.00224	81.642	LEK(1)SVLSR	2	1.1437	4	1.243		1.247				0.449		0.492
	A0A0C4WK81	1231	1.536	Up	0.00021858	K	Phosphoribosylformylglycinamidine synthase OS=Azotobacter chroococcum NCIMB 8003 OX=1328314 GN=purL PE=3 SV=1	purL	1	4.41e-21	188.6	FVDNHGK(1)VTER	3	-0.31904	18	0.778	0.795	0.782	1.242	1.127	0.981	1.27	1.134	1.214
	A0A0C4WUC0	74	0.478	Down	0.00030457	K	ATP synthase gamma chain OS=Azotobacter chroococcum NCIMB 8003 OX=1328314 GN=atpG PE=3 SV=1	atpG	1	5.45e-05	112.8	HPFMVERPVK(1)R	3	-0.8936	14	1.331		1.384	1.226	1.022	1.052	0.68	0.618	0.649
	A0A0C4WK48	105	1.992	Up	0.0004564	K	Transcription termination factor Rho OS=Azotobacter chroococcum NCIMB 8003 OX=1328314 GN=rho PE=3 SV=1	rho	1	0.00224	85.716	PPK(1)EGER	2	1.3712	13	0.594	0.635	0.658		1.39	1.424	1.275		1.231
	A0A0C4WQN3	164	1.808	Up	4.7479e-06	K	Phosphate acetyltransferase OS=Azotobacter chroococcum NCIMB 8003 OX=1328314 GN=pta-1 PE=3 SV=1	pta-1	1	3.97e-05	138.26	NPK(1)ILGAIINK	2	-1.1726	9	0.646	0.686	0.669	1.312	1.299	1.261	1.224	1.178	1.216
	A0A0C4WM66	19	0.36	Down	7.6749e-05	K	Transcription elongation factor GreA OS=Azotobacter chroococcum NCIMB 8003 OX=1328314 GN=greA PE=3 SV=1	greA	1	0.000115	83.358	ALEEELK(1)HLK	2	-1.4378	9	1.385	1.582	1.642	0.641	0.654	0.662	0.572	0.568	0.518
	A0A0C4WLY6	288	1.744	Up	0.000195426	K	NADH-quinone oxidoreductase OS=Azotobacter chroococcum NCIMB 8003 OX=1328314 GN=nuoG PE=3 SV=1	nuoG	1	0.000515	88.181	QPLLGSDK(1)K	2	-0.09344	9	0.629	0.686	0.677	1.364	1.366	1.296	1.23	1.142	1.102
	A0A0C4WQV2	11	1.521	Up	0.00141518	K	Porphobilinogen deaminase OS=Azotobacter chroococcum NCIMB 8003 OX=1328314 GN=hemC PE=3 SV=1	hemC	1	1.37e-42	240.94	K(1)SALALWQAEHVK	2	-1.0879	17	0.776	0.693	0.712	1.291	1.262	1.343	1.084	1.194	1.04
	A0A0C4WRG5	378	0.33	Down	9.3611e-07	K	Membrane bound nickel-dependent hydrogenase, large subunit, HoxG OS=Azotobacter chroococcum NCIMB 8003 OX=1328314 GN=hoxG PE=3 SV=1	hoxG	1	6.87e-05	111.61	FELGPNTK(1)GTR	2	-3.1254	8	1.402	1.372	1.402	0.752	0.719	0.692	0.456	0.462
	A0A0C4WJZ2	2	1.772	Up	0.0101631	K	Probable alpha-L-glutamate ligase OS=Azotobacter chroococcum NCIMB 8003 OX=1328314 GN=rimK PE=3 SV=1	rimK	1	0.000117	113.7	MK(1)IAVLSR	2	-1.064	11	0.805	0.642	0.58	1.368	1.16	1.321	1.029	1.355	1.207
	A0A0C4WJT8	133	0.527	Down	3.0566e-06	K	50S ribosomal protein L16 OS=Azotobacter chroococcum NCIMB 8003 OX=1328314 GN=rplP PE=3 SV=1	rplP	1	5.84e-21	194.22	LPLATTFVK(1)R	2	-1.7831	9	1.433	1.435	1.362	0.646	0.67	0.62	0.745	0.729	0.757
	A0A0C4WQ10	38	0.494	Down	1.73323e-05	K	30S ribosomal protein S18 OS=Azotobacter chroococcum NCIMB 8003 OX=1328314 GN=rpsR PE=3 SV=1	rpsR	1	8.19e-55	212.27	AYISETGK(1)IVPSR	2	-1.6504	9	1.312	1.36	1.396	0.802	0.8	0.798	0.685	0.684	0.642
	A0A0C4WLX8	66	0.319	Down	1.4727e-06	K	Dihydrolipoyl dehydrogenase OS=Azotobacter chroococcum NCIMB 8003 OX=1328314 GN=lpdA PE=3 SV=1	lpdA	1	5.61e-09	102.57	ALLDSSYK(1)FHEAHESFK	3	0.58966	12	1.659	1.615	1.558	0.543	0.604	0.575	0.519	0.533	0.491
	A0A0C4WTF0	201	0.35	Down	0.00087754	K	50S ribosomal protein L3 OS=Azotobacter chroococcum NCIMB 8003 OX=1328314 GN=rplC PE=3 SV=1	rplC	1	5.1e-32	205.45	NLLLVK(1)GAVPGATGGDVIVRPAAK	3	-1.3039	9	1.439	1.509	1.905	0.421	0.563	0.577	0.484	0.578	0.635
	A0A0C4WIK2	459	0.362	Down	0.00092377	K	30S ribosomal protein S1 OS=Azotobacter chroococcum NCIMB 8003 OX=1328314 GN=rpsA PE=3 SV=1	rpsA	1	0.000317	92.732	GTVK(1)EVDAK	2	-1.1942	8	1.277	1.468	1.558	0.684	0.613	0.573	0.524		0.514
	A0A0C4WLH2	196	1.791	Up	2.2332e-05	K	Bis(5'-nucleosyl)-tetraphosphatase, symmetrical OS=Azotobacter chroococcum NCIMB 8003 OX=1328314 GN=apaH PE=3 SV=1	apaH	1	6.15e-06	115.04	FCSPDGTLDLK(1)SK	2	-2.5445	9	0.757	0.716	0.704	1.126	1.107	1.094	1.262	1.314	1.322
	A0A0C4WGQ7	573	1.506	Up	0.00021868	K	Polyribonucleotide nucleotidyltransferase OS=Azotobacter chroococcum NCIMB 8003 OX=1328314 GN=pnp PE=3 SV=1	pnp	1	6.61e-05	108.93	DVIGK(1)GGATIR	2	-2.2221	9	0.771	0.821	0.833	1.072	1.068	1.069	1.266	1.175	1.212
	A0A0C4WQA5	7	0.282	Down	5.5147e-05	K	Single-stranded DNA-binding protein OS=Azotobacter chroococcum NCIMB 8003 OX=1328314 GN=Achr_34770 PE=3 SV=1	Achr_34770	1	1.02e-38	158.02	GVNK(1)VILIGNVGGDPETR	2	0.24185	9	1.714	1.646	1.657	0.441	0.6	0.534	0.414	0.478	0.522
	A0A0C4WRN8	71	1.652	Up	0.02	K	Ribonuclease E OS=Azotobacter chroococcum NCIMB 8003 OX=1328314 GN=rne PE=3 SV=1	rne	1	4.3e-05	101.82	HGFLPLK(1)EISR	2	1.7719	8		0.777	1.011	0.869	0.722	0.681	1.563	1.359	1.51
	A0A0C4WGC4	324	0.447	Down	0.033439	K	PrkA family serine protein kinase OS=Azotobacter chroococcum NCIMB 8003 OX=1328314 GN=Achr_4780 PE=4 SV=1	Achr_4780	1	1.89e-06	146.27	IYIVK(1)VPYCLR	2	-1.5539	15	1.15	1.489	1.913	0.452	0.561	0.673	0.69	0.674	0.669
	A0A0C4WP89	264	0.647	Down	0.0115848	K	Aspartyl/glutamyl-tRNA(Asn/Gln) amidotransferase subunit B OS=Azotobacter chroococcum NCIMB 8003 OX=1328314 GN=gatB PE=3 SV=1	gatB	1	6.93e-05	100.84	SK(1)EEANDYR	2	-2.1693	7	1.237	1.047	1.089		0.729	0.913	0.684	0.77
	A0A0C4WP45	141	0.535	Down	0.00075904	K	D-3-phosphoglycerate dehydrogenase OS=Azotobacter chroococcum NCIMB 8003 OX=1328314 GN=serA PE=3 SV=1	serA	1	2.71e-55	256.93	GGWLK(1)SASHSYEIR	2	-1.0316	40	1.427	1.251	1.234	0.813	0.822	0.901	0.689	0.761	0.642
	A0A0C4WQD9	13	2.55	Up	3.567e-05	K	Citrate synthase OS=Azotobacter chroococcum NCIMB 8003 OX=1328314 GN=prpC PE=3 SV=1	prpC	1	4.26e-47	203.8	SATAETTTVGFK(1)PK	2	-1.0649	14	0.444	0.517	0.48	1.555	1.546	1.543	1.249	1.212	1.214
	A0A0C4WJZ7	50	1.642	Up	5.5636e-05	K	RNA-binding protein, YhbY family OS=Azotobacter chroococcum NCIMB 8003 OX=1328314 GN=Achr_7730 PE=4 SV=1	Achr_7730	1	5.21e-05	125.17	VK(1)INLAERDDR	2	-1.1986	25	0.66	0.69	0.709	1.335	1.32	1.365	1.163	1.121	1.097
	A0A0C4WM90	201	1.596	Up	0.0024413	K	Acetolactate synthase OS=Azotobacter chroococcum NCIMB 8003 OX=1328314 GN=ilvI PE=3 SV=1	ilvI	1	9.72e-07	140.05	K(1)AVEMLLAAK	2	-1.2022	13	0.84	0.704	0.791	1.12	1.147	0.995	1.199	1.172	1.356
	A0A0C4WJT4	33	0.371	Down	0.0021645	K	50S ribosomal protein L5 OS=Azotobacter chroococcum NCIMB 8003 OX=1328314 GN=rplE PE=3 SV=1	rplE	1	9.67e-09	113.48	VTK(1)ITLNMGLGEAIGDK	2	0.20119	10		1.812	1.779		0.403	0.48	0.615	0.61	0.773
	A0A0C4WKP7	241	0.442	Down	0.0127967	K	4-hydroxy-tetrahydrodipicolinate synthase OS=Azotobacter chroococcum NCIMB 8003 OX=1328314 GN=dapA PE=3 SV=1	dapA	1	6.14e-09	101.43	LMPLHK(1)ALFLESNPIPVK	3	-1.8714	32	0.933	1.288	1.663	0.438	1.155	1.387	0.639	0.488	0.591
	A0A0C4WLY6	490	0.237	Down	8.1076e-05	K	NADH-quinone oxidoreductase OS=Azotobacter chroococcum NCIMB 8003 OX=1328314 GN=nuoG PE=3 SV=1	nuoG	1	1.12e-15	149.57	IADALLAAK(1)RPLLVSGTSLGSR	3	-0.53243	17	1.3	1.538	1.469		0.969	0.89	0.295	0.347	0.378
	A0A0C4WQC5	72	0.341	Down	1.6002e-05	K	30S ribosomal protein S17 OS=Azotobacter chroococcum NCIMB 8003 OX=1328314 GN=rpsQ PE=3 SV=1	rpsQ	1	0.000546	121.8	ETRPLAK(1)TK	2	-1.9137	9	1.65	1.609	1.705	0.198	0.602	0.578	0.578	0.591	0.524
	A0A0C4WGC4	546	1.855	Up	0.000141336	K	PrkA family serine protein kinase OS=Azotobacter chroococcum NCIMB 8003 OX=1328314 GN=Achr_4780 PE=4 SV=1	Achr_4780	1	4.45e-13	156.02	IEKPAGISNPK(1)DFR	3	-3.9029	18	0.655	0.699	0.716	1.214	1.165	1.169	1.215	1.365	1.26
	A0A0C4WGQ7	566	0.42	Down	4.408e-05	K	Polyribonucleotide nucleotidyltransferase OS=Azotobacter chroococcum NCIMB 8003 OX=1328314 GN=pnp PE=3 SV=1	pnp	1	0.0027	87.251	IDQDK(1)IR	2	0.7021	7	1.305	1.363	1.288	0.601	0.551		0.561		0.546
	A0A0C4WKL8	162	1.564	Up	0.00164305	K	Ribosome-recycling factor OS=Azotobacter chroococcum NCIMB 8003 OX=1328314 GN=frr PE=3 SV=1	frr	1	3.13e-15	168.05	RAADEVQK(1)LTDK	2	-1.8927	18	0.676	0.817	0.734	1.243	1.262	1.166	1.215	1.143	1.126
	A0A0C4WQE2	72	0.185	Down	0.00129723	K	50S ribosomal protein L11 OS=Azotobacter chroococcum NCIMB 8003 OX=1328314 GN=rplK PE=3 SV=1	rplK	1	2.2e-61	219.16	SFTFETK(1)STPASVLLK	2	-0.39284	8	1.308	1.856	1.879		0.416	0.465	0.219	0.312	0.401
	A0A0C4WR14	97	3.407	Up	8.2262e-05	K	GTP pyrophosphokinase, ppGpp synthetase I / Guanosine-3',5'-diphosphate-3'-pyrophosphohydrolase OS=Azotobacter chroococcum NCIMB 8003 OX=1328314 GN=Achr_12600 PE=3 SV=1	Achr_12600	1	5.28e-29	207.88	QK(1)QIALDEVQR	2	-1.4634	9	0.411	0.451	0.518	1.287	1.235	1.2	1.652	1.584	1.466
	A0A0C4WGC4	535	0.423	Down	0.00078097	K	PrkA family serine protein kinase OS=Azotobacter chroococcum NCIMB 8003 OX=1328314 GN=Achr_4780 PE=4 SV=1	Achr_4780	0.99931	8.81e-14	85.742	VALNEELEK(0.999)IEK(0.001)PAGISNPK	3	-0.85506	8	1.345	1.521	1.335	0.596	0.631	0.64	0.57		0.614
	A0A0C4WJZ6	295	1.947	Up	4.2913e-05	K	Chaperone protein DnaJ OS=Azotobacter chroococcum NCIMB 8003 OX=1328314 GN=dnaJ PE=3 SV=1	dnaJ	1	6.47e-05	97.277	LK(1)IPEGTQTGK	2	-1.7212	7	0.628	0.665	0.685	1.385			1.346	1.26	1.245
	A0A0C4WW14	226	1.577	Up	0.00030001	K	Delta-aminolevulinic acid dehydratase OS=Azotobacter chroococcum NCIMB 8003 OX=1328314 GN=hemB PE=3 SV=1	hemB	1	1.91e-13	153.25	DAVGSAGNLGK(1)GSK	2	-0.80839	9	0.752	0.807	0.826	1.059	1.045	1.06	1.321	1.224	1.216
	A0A0C4WRC5	325	2.524	Up	5.6069e-05	K	Amidophosphoribosyltransferase OS=Azotobacter chroococcum NCIMB 8003 OX=1328314 GN=purF PE=3 SV=1	purF	1	0.00226	72.355	EGFVK(1)NR	2	-0.21477	9	0.497	0.554	0.544	1.381	1.379	1.313	1.443	1.275	1.308
	A0A0C4WJE2	7	1.915	Up	2.5002e-06	K	30S ribosomal protein S21 OS=Azotobacter chroococcum NCIMB 8003 OX=1328314 GN=rpsU PE=3 SV=1	rpsU	1	1.85e-11	169.81	VK(1)ENEPFDVALRR	3	-1.7983	19	0.733	0.766	0.72	0.953	1.004	0.963	1.434	1.415	1.4
	A0A0C4WJL2	100	1.727	Up	5.415e-07	K	Oligoribonuclease OS=Azotobacter chroococcum NCIMB 8003 OX=1328314 GN=orn PE=3 SV=1	orn	1	6.75e-25	154.09	GK(1)SPMCGNSICQDRR	3	-0.15513	25	0.661	0.664	0.672	1.362	1.333	1.35	1.171	1.146	1.131
	A0A0C4WGZ2	11	0.317	Down	3.2784e-07	K	Nucleoside diphosphate kinase OS=Azotobacter chroococcum NCIMB 8003 OX=1328314 GN=ndk PE=3 SV=1	ndk	1	1.08e-08	171.34	TLSIIK(1)PDAVAK	2	-2.1075	16	1.511	1.59	1.569	0.648	0.706	0.68	0.5	0.479	0.5
	A0A0C4WM56	39	0.324	Down	1.0259e-06	K	NADH dehydrogenase I chain E OS=Azotobacter chroococcum NCIMB 8003 OX=1328314 GN=nuoE PE=4 SV=1	nuoE	1	3.04e-07	136.84	AASIEALK(1)IVQK	2	-2.4379	9	1.527	1.597	1.627	0.618	0.594	0.642	0.52	0.494	0.527
	A0A0C4WLQ6	615	0.342	Down	0.000102734	K	Type I fatty acid synthase ArsA OS=Azotobacter chroococcum NCIMB 8003 OX=1328314 GN=arsA PE=4 SV=1	arsA	1	7.77e-16	168.69	MASK(1)GISQNPDR	2	-2.0329	17	1.407	1.418	1.613	0.789	0.852	0.702	0.555	0.46	0.503
	A0A0C4WM75	255	0.218	Down	3.1637e-06	K	Serine--tRNA ligase OS=Azotobacter chroococcum NCIMB 8003 OX=1328314 GN=serS PE=3 SV=1	serS	1	0.000131	83.775	QLPLK(1)FVAHTPCFR	3	-1.6448	9	1.452	1.445	1.485		0.532	0.44	0.326	0.31
	A0A0C4WR32	98	0.431	Down	0.00064243	K	Diaminopimelate decarboxylase OS=Azotobacter chroococcum NCIMB 8003 OX=1328314 GN=lysA PE=3 SV=1	lysA	1	3.06e-06	93.649	VLAAGGDPAK(1)VVFSGVGK	2	-1.83	8	1.483	1.35	1.42	0.459	0.723	0.561	0.647		0.575
	A0A0C4WR14	542	1.793	Up	0.00036234	K	GTP pyrophosphokinase, ppGpp synthetase I / Guanosine-3',5'-diphosphate-3'-pyrophosphohydrolase OS=Azotobacter chroococcum NCIMB 8003 OX=1328314 GN=Achr_12600 PE=3 SV=1	Achr_12600	1	0.00315	65.156	LAEK(1)CNLK	2	-0.83889	8	0.643	0.757	0.71	1.232	1.157		1.311	1.214	1.259
	A0A0C4WUU8	546	2.116	Up	0.0177414	K	Elongation factor 4 OS=Azotobacter chroococcum NCIMB 8003 OX=1328314 GN=lepA PE=3 SV=1	lepA	1	0.00546	56.091	TTVK(1)ALR	2	-0.69747	5	0.619		0.601			1.402		1.163	1.419
	A0A0C4WRG5	141	0.414	Down	0.00054266	K	Membrane bound nickel-dependent hydrogenase, large subunit, HoxG OS=Azotobacter chroococcum NCIMB 8003 OX=1328314 GN=hoxG PE=3 SV=1	hoxG	1	3.02e-06	115.24	ADPK(1)ATSALQQAVSPAHAK	3	-1.6075	7	1.196	1.326	1.224		0.767	0.752	0.544		0.491
	A0A0C4WRS8	42	0.458	Down	6.2158e-05	K	Glutamine--fructose-6-phosphate aminotransferase [isomerizing] OS=Azotobacter chroococcum NCIMB 8003 OX=1328314 GN=glmS PE=3 SV=1	glmS	1	7.07e-07	108.5	GYDSAGVAVIDGAGK(1)LAR	2	-0.8464	7	1.318	1.161	1.294			0.798	0.553	0.581	0.594
	A0A0C4WSU9	165	0.088	Down	4.4701e-06	K	NADH-quinone oxidoreductase subunit I OS=Azotobacter chroococcum NCIMB 8003 OX=1328314 GN=nuoI PE=3 SV=1	nuoI	1	1.13e-32	193.62	PK(1)GTAQNEAEPINVK	2	-0.25882	16	1.709	1.731	1.627	0.495	0.509	0.451	0.142		0.154
	A0A0C4WGZ4	372	1.638	Up	0.00047571	K	Histidine--tRNA ligase OS=Azotobacter chroococcum NCIMB 8003 OX=1328314 GN=hisS PE=3 SV=1	hisS	1	1.11e-45	212.93	LAVNAGAGSFK(1)SQLK	2	-2.126	14	0.695	0.745	0.746	1.267	1.149	1.218	1.133	1.156	1.292
	A0A0C4WU17	27	2.032	Up	8.0632e-07	K	Thiazole synthase OS=Azotobacter chroococcum NCIMB 8003 OX=1328314 GN=thiG PE=3 SV=1	thiG	1	7.07e-13	144.51	LLVGTGK(1)YK	2	0.088421	18	0.662	0.674	0.659	1.222	1.168	1.06	1.374	1.367	1.312
	A0A0C4WHC8	636	0.242	Down	0.00051814	K	Alanine--tRNA ligase OS=Azotobacter chroococcum NCIMB 8003 OX=1328314 GN=alaS PE=3 SV=1	alaS	1	3.78e-61	184.65	NSTVETEVTDIDSAK(1)K	2	-0.94766	9	1.747	1.784	1.581	0.509	0.602	0.494	0.342	0.529	0.366
	A0A0C4WT99	84	0.413	Down	0.00120266	K	DNA-binding protein Fis OS=Azotobacter chroococcum NCIMB 8003 OX=1328314 GN=Achr_34350 PE=3 SV=1	Achr_34350	1	1.59e-11	144.27	GNQTK(1)ASELLGLNR	2	-2.6412	5	1.038	1.161	1.105				0.418		0.491
	A0A0C4WPS3	1254	0.569	Down	8.4168e-05	K	Glutamate synthase subunit alpha OS=Azotobacter chroococcum NCIMB 8003 OX=1328314 GN=gltB PE=4 SV=1	gltB	1	1.89e-30	166.66	VSGEIAK(1)VHGNR	2	-1.6985	9	1.212	1.322	1.26	0.902	0.905	0.855	0.754	0.708	0.695
	A0A0C4WK61	355	0.346	Down	0.00087546	K	Argininosuccinate lyase OS=Azotobacter chroococcum NCIMB 8003 OX=1328314 GN=argH PE=3 SV=1	argH	1	0.00022	70.389	AFADMVPALK(1)PR	2	-1.0703	11	1.864	1.274	1.574	0.521	0.74	0.54	0.569	0.499	0.562
	A0A0C4WKL8	173	0.665	Down	0.0049229	K	Ribosome-recycling factor OS=Azotobacter chroococcum NCIMB 8003 OX=1328314 GN=frr PE=3 SV=1	frr	1	1.37e-05	117.99	AIAEVDK(1)ALEAK	2	0.22236	9	1.047	1.109	1.155	1.145	1.048	1.142	0.731	0.739	0.731
	A0A0C4WTF0	127	0.437	Down	0.00095643	K	50S ribosomal protein L3 OS=Azotobacter chroococcum NCIMB 8003 OX=1328314 GN=rplC PE=3 SV=1	rplC	1	0.00195	74.269	GK(1)GYAGTIK	2	0.24601	8	1.318	1.437	1.417	0.633	0.641	0.605	0.651	0.565
	A0A0C4WKE8	33	0.656	Down	0.021157	K	Acetylglutamate kinase OS=Azotobacter chroococcum NCIMB 8003 OX=1328314 GN=argB PE=3 SV=1	argB	1	3.23e-13	122.66	TLVIK(1)YGGNAMESDELK	2	0.38648	19	1.521	1.098	1.248	0.491	0.68	0.985	0.775	0.812	0.95
	A0A0C4WN15	34	1.551	Up	0.00022011	K	Phenylalanine--tRNA ligase alpha subunit OS=Azotobacter chroococcum NCIMB 8003 OX=1328314 GN=pheS PE=3 SV=1	pheS	1	0.00788	84.064	VHYLGK(1)K	2	-0.67226	8	0.703	0.701	0.73	1.29	1.289	1.338	1.12	1.086
	A0A0C4WS15	255	0.478	Down	0.0117432	K	UDP-N-acetylglucosamine 1-carboxyvinyltransferase OS=Azotobacter chroococcum NCIMB 8003 OX=1328314 GN=murA PE=3 SV=1	murA	1	4.78e-28	158.02	LK(1)DTDPTILEAVLLK	2	-0.69835	11	1.321	1.737	1.455		0.226	0.213	0.57	0.944	0.641
	A0A0C4WS16	228	0.232	Down	9.5747e-05	K	ATP synthase subunit beta OS=Azotobacter chroococcum NCIMB 8003 OX=1328314 GN=atpD PE=3 SV=1	atpD	1	4.64e-25	199.59	VALTGLTMAEK(1)FRDEGR	3	-0.88094	37	1.431	1.839	1.863	0.454	0.517	0.679	0.378	0.421	0.392
	A0A0C4WQ47	48	0.432	Down	0.0036159	K	50S ribosomal protein L25 OS=Azotobacter chroococcum NCIMB 8003 OX=1328314 GN=rplY PE=3 SV=1	rplY	1	1.72e-13	165.09	APLSISVLAK(1)EIAK	2	-1.7386	13	1.836	1.753	1.264	0.616	0.254	0.262	0.629	0.674	0.792
	A0A0C4WK78	382	2.935	Up	6.3258e-05	K	GMP synthase [glutamine-hydrolyzing] OS=Azotobacter chroococcum NCIMB 8003 OX=1328314 GN=guaA PE=3 SV=1	guaA	1	3.66e-05	122.44	LVEPLRELFK(1)DEVR	3	-0.044436	21	0.433	0.465	0.531	1.349	1.375	1.427	1.41	1.436	1.348
	A0A0C4WJ19	157	0.387	Down	0.00053502	K	Phosphofructokinase OS=Azotobacter chroococcum NCIMB 8003 OX=1328314 GN=fruK PE=3 SV=1	fruK	1	4.77e-09	112.68	LK(1)ACGVPLVLDSSGAALR	2	-1.1331	17	1.319	1.637	1.792	0.512	0.514	0.557	0.598	0.635	0.603
	A0A0C4WJI2	14	0.319	Down	0.0059157	K	Glutamine synthetase OS=Azotobacter chroococcum NCIMB 8003 OX=1328314 GN=glnA PE=3 SV=1	glnA	1	1.06e-09	170.85	EHDVK(1)WIDLR	2	-2.0795	12	1.848	1.472	1.388	0.629	0.645	0.655	0.494	0.506	0.503
	A0A0C4WPS3	711	2.038	Up	2.4016e-05	K	Glutamate synthase subunit alpha OS=Azotobacter chroococcum NCIMB 8003 OX=1328314 GN=gltB PE=4 SV=1	gltB	1	0.00148	74.486	GLLK(1)ILSK	2	-0.44393	9	0.628	0.64	0.662	1.286	1.175	1.205	1.376	1.314	1.243
	A0A0C4WMS6	215	0.388	Down	0.00055808	K	Uridylate kinase OS=Azotobacter chroococcum NCIMB 8003 OX=1328314 GN=pyrH PE=3 SV=1	pyrH	1	0.00133	104.76	DHK(1)MPLR	2	-1.4356	20	1.339	1.447	1.524	0.79	0.948	0.641	0.511	0.502	0.658
	A0A0C4WIK2	522	0.374	Down	6.7307e-07	K	30S ribosomal protein S1 OS=Azotobacter chroococcum NCIMB 8003 OX=1328314 GN=rpsA PE=3 SV=1	rpsA	1	2.81e-15	197.3	AK(1)DVDDEKDAIK	2	-0.20599	18	1.419	1.465	1.471	0.8	0.785	0.773	0.559	0.544	0.525
	A0A0C4WPZ6	325	1.947	Up	0.00055882	K	1-deoxy-D-xylulose-5-phosphate synthase OS=Azotobacter chroococcum NCIMB 8003 OX=1328314 GN=dxs-1 PE=3 SV=1	dxs-1	1	0.000124	90.761	GPK(1)YSSVFGR	2	-1.147	7	0.655	0.669	0.729			1.25		1.326	1.339
	A0A0C4WRN8	254	0.559	Down	0.0015583	K	Ribonuclease E OS=Azotobacter chroococcum NCIMB 8003 OX=1328314 GN=rne PE=3 SV=1	rne	1	1.59e-18	159.12	IK(1)LYEDSVPLFNR	2	-2.1497	9	1.209	1.489	1.512	0.398	0.689	0.768	0.76	0.817	0.777
	A0A0C4WSI9	500	0.564	Down	0.00021937	K	Succinate dehydrogenase flavoprotein subunit OS=Azotobacter chroococcum NCIMB 8003 OX=1328314 GN=sdhA PE=3 SV=1	sdhA	1	1.02e-05	129.72	VAQVK(1)INDK	2	-2.558	19	1.144	1.227	1.218	1.062	1.044	0.992	0.728	0.654	0.642
	A0A0C4WJT0	62	0.516	Down	0.000197254	K	30S ribosomal protein S13 OS=Azotobacter chroococcum NCIMB 8003 OX=1328314 GN=rpsM PE=3 SV=1	rpsM	1	2.13e-17	153.25	GEVAK(1)LTTEGDLRR	2	-1.1979	22	1.472	1.449	1.323	0.63	0.638	0.682	0.68	0.774	0.738
	A0A0C4WRG6	190	0.327	Down	4.9481e-06	K	Adenosylhomocysteinase OS=Azotobacter chroococcum NCIMB 8003 OX=1328314 GN=ahcY PE=3 SV=1	ahcY	1	7.02e-14	162.23	VPAINVNDSVTK(1)SK	2	-2.0348	9	1.65	1.747	1.602	0.455	0.446	0.485	0.556	0.568	0.513
	A0A0C4WS06	389	1.638	Up	0.0024389	K	Tryptophan--tRNA ligase OS=Azotobacter chroococcum NCIMB 8003 OX=1328314 GN=trpS PE=3 SV=1	trpS	1	0.000134	107.08	PFDDPK(1)AVGR	2	-2.7396	8	0.656	0.713		1.264	1.3	1.314	1.177	1.055	1.131
	A0A0C4WLX8	100	0.418	Down	0.0111607	K	Dihydrolipoyl dehydrogenase OS=Azotobacter chroococcum NCIMB 8003 OX=1328314 GN=lpdA PE=3 SV=1	lpdA	1	1.68e-79	240.82	DQIVK(1)NLTGGVASLIK	2	-2.1103	41	1.18	2.139	1.719	0.33	0.203	0.361	0.612	0.696	0.8
	A0A0C4WKL2	383	2.305	Up	2.1974e-05	K	Bifunctional uridylyltransferase/uridylyl-removing enzyme OS=Azotobacter chroococcum NCIMB 8003 OX=1328314 GN=glnD PE=3 SV=1	glnD	1	0.000367	101.41	HPEIK(1)GVR	2	-1.0682	9	0.545	0.541	0.586	1.358	1.394	1.373	1.346	1.224	1.284
	A0A0C4WIK5	330	1.687	Up	0.00177541	K	Phosphoserine aminotransferase OS=Azotobacter chroococcum NCIMB 8003 OX=1328314 GN=serC PE=3 SV=1	serC	1	2.31e-05	117.18	GLLNLK(1)GHR	2	-1.5147	9	0.753	0.88	0.741	1.039	0.981	0.918	1.456	1.281	1.267
	A0A0C4WJR6	630	0.516	Down	0.00118387	K	Translation initiation factor IF-2 OS=Azotobacter chroococcum NCIMB 8003 OX=1328314 GN=infB PE=3 SV=1	infB	1	2.6e-19	181.44	LENIFETMGQDEK(1)K	2	-1.1087	16	1.428	1.277	1.332	0.674	0.888	0.799	0.604	0.699	0.78
	A0A0C4WKE8	77	0.596	Down	0.0061767	K	Acetylglutamate kinase OS=Azotobacter chroococcum NCIMB 8003 OX=1328314 GN=argB PE=3 SV=1	argB	1	2.96e-29	149.14	AVGINPVVVHGGGPQIGDLLK(1)R	3	-1.3389	9	1.043	1.116	1.284	0.931	1.205	1.153	0.769	0.59	0.693
	A0A0C4WQA9	77	0.659	Down	4.4793e-05	K	30S ribosomal protein S4 OS=Azotobacter chroococcum NCIMB 8003 OX=1328314 GN=rpsD PE=3 SV=1	rpsD	1	2.08e-14	162.8	QFSGYYK(1)EASR	2	-1.1984	9	1.342	1.29	1.338	0.651	0.644	0.645	0.845	0.901	0.869
	A0A0C4WGM5	363	2.077	Up	0.00077639	K	Glutamate synthase subunit beta OS=Azotobacter chroococcum NCIMB 8003 OX=1328314 GN=gltD PE=4 SV=1	gltD	1	2.04e-11	125.14	VEGVK(1)VVETR	2	-2.0065	19	0.591	0.657	0.757	0.803	1.233	1.289	1.468	1.301	1.395
	A0A0C4WNX3	165	0.509	Down	0.00067953	K	Aconitate hydratase B OS=Azotobacter chroococcum NCIMB 8003 OX=1328314 GN=acnB PE=3 SV=1	acnB	1	1.78e-07	147.72	PAVPEK(1)VTLTVFK	2	-2.8791	9	1.201	1.319	1.503	0.78	0.82	0.842	0.699	0.646	0.703
	A0A0C4WIR0	231	0.455	Down	0.0037597	K	Electron transfer flavoprotein beta-subunit OS=Azotobacter chroococcum NCIMB 8003 OX=1328314 GN=Achr_28460 PE=4 SV=1	Achr_28460	1	9.72e-10	135.13	QAGIK(1)VGSVAELVEK	2	-2.1048	6	1.46		1.504		0.526		0.62	0.626	0.778
	A0A0C4WNZ3	224	1.852	Up	6.1127e-05	K	Dihydrolipoyllysine-residue succinyltransferase component of 2-oxoglutarate dehydrogenase complex OS=Azotobacter chroococcum NCIMB 8003 OX=1328314 GN=sucB PE=3 SV=1	sucB	1	6.91e-67	256.7	DLFEK(1)THNGVR	2	1.7135	197	0.638	0.682	0.693	1.295	1.246	1.206	1.3	1.232	1.196
	A0A0C4WQC0	22	0.661	Down	0.0024038	K	30S ribosomal protein S8 OS=Azotobacter chroococcum NCIMB 8003 OX=1328314 GN=rpsH PE=3 SV=1	rpsH	1	2.48e-90	258.79	NAQMAEK(1)TVVSMPSSK	2	-0.54801	49	1.25	1.251	1.242	0.795	0.806	0.817	0.801	0.857	0.815
	A0A0C4WH09	202	0.486	Down	7.7607e-05	K	Inosine-5'-monophosphate dehydrogenase OS=Azotobacter chroococcum NCIMB 8003 OX=1328314 GN=guaB PE=3 SV=1	guaB	1	2.23e-11	138.23	GMMTVNDIEK(1)AK	2	-1.6341	32	1.311	1.472	1.441	0.666	0.748	0.717	0.716	0.677	0.659
	A0A0C4WVU8	254	0.591	Down	0.00172254	K	50S ribosomal protein L2 OS=Azotobacter chroococcum NCIMB 8003 OX=1328314 GN=rplB PE=3 SV=1	rplB	1	3.33e-13	121.96	HPVSPWGFPTK(1)GAK	2	-1.2664	7	1.304	1.155	1.294	0.35			0.756	0.658	0.803
	A0A0C4WJU3	8	0.323	Down	1.57043e-05	K	50S ribosomal protein L23 OS=Azotobacter chroococcum NCIMB 8003 OX=1328314 GN=rplW PE=3 SV=1	rplW	1	8.56e-05	83.775	VFK(1)VLLGPHISEK	3	-1.4085	9	1.652	1.598	1.446		0.387	0.394	0.518	0.497	0.5
	A0A0C4WQH8	97	0.649	Down	0.00099877	K	50S ribosomal protein L10 OS=Azotobacter chroococcum NCIMB 8003 OX=1328314 GN=rplJ PE=3 SV=1	rplJ	1	0.00385	73.637	IFK(1)EFAK	2	-0.76021	7	1.061	1.115	1.137		0.888	0.879	0.736		0.697
	A0A0C4WU10	174	0.513	Down	0.00074467	K	Translation initiation factor IF-3 OS=Azotobacter chroococcum NCIMB 8003 OX=1328314 GN=infC PE=3 SV=1	infC	1	0.000116	79.059	QLIMVIAPK(1)K	2	-1.9759	8	1.39	1.401	1.323	0.587	0.578	0.611	0.665		0.742
	A0A0C4WT43	86	1.972	Up	2.2984e-05	K	Adenylosuccinate synthetase OS=Azotobacter chroococcum NCIMB 8003 OX=1328314 GN=purA PE=3 SV=1	purA	1	9.74e-05	110.22	EIVK(1)LEEK	2	0.18844	9	0.61	0.674	0.661	1.254	1.28	1.207	1.294	1.273	1.269
	A0A0C4WQD0	17	0.539	Down	0.0007623	K	30S ribosomal protein S19 OS=Azotobacter chroococcum NCIMB 8003 OX=1328314 GN=rpsS PE=3 SV=1	rpsS	1	0.000182	117.45	GPFIDLHLLK(1)K	2	-1.7877	20	1.336	1.455	1.532	0.542	0.628	0.543	0.825	0.695	0.808
	A0A0C4WP62	8	2.269	Up	0.00149663	K	ATP phosphoribosyltransferase OS=Azotobacter chroococcum NCIMB 8003 OX=1328314 GN=hisG PE=3 SV=1	hisG	1	2.59e-21	203.02	MLTIALSK(1)GR	2	-2.82	20	0.743	0.587	0.573	1.118	1.052	1.142	1.265	1.468	1.585
	A0A0C4WGV2	57	0.384	Down	0.0071386	K	Peptide chain release factor 1 OS=Azotobacter chroococcum NCIMB 8003 OX=1328314 GN=prfA PE=3 SV=1	prfA	1	6.01e-10	140.57	K(1)VQDDLAGAQALLK	2	-1.2756	8	1.392	1.413	1.444	0.733	0.614		0.572	0.6	0.461
	A0A0C4WIK5	312	1.573	Up	0.0151561	K	Phosphoserine aminotransferase OS=Azotobacter chroococcum NCIMB 8003 OX=1328314 GN=serC PE=3 SV=1	serC	1	0.00315	72.038	LADEK(1)LDK	2	-0.14807	10	0.725	0.828	0.877	0.979	1.083	0.976	1.272	1.26	1.29
	A0A0C4WQ79	220	0.18	Down	0.0190794	K	Pyruvate kinase OS=Azotobacter chroococcum NCIMB 8003 OX=1328314 GN=pykA-1 PE=3 SV=1	pykA-1	1	7.53e-47	199.04	LMQEAGGNAGLVAK(1)IER	2	-1.9046	29	1.811	1.526	1.959	0.297	0.133	0.361	0.47		0.167
	A0A0C4WUU5	65	0.414	Down	0.0199159	K	Pyridoxine 5'-phosphate synthase OS=Azotobacter chroococcum NCIMB 8003 OX=1328314 GN=pdxJ PE=3 SV=1	pdxJ	1	8.94e-16	173.07	DVQVLK(1)EVLQTR	2	-2.3829	9	1.708	1.352	1.45	0.27	0.865	0.724	0.379	0.625	0.861
	A0A0C4WQ10	30	0.131	Down	0.00169864	K	30S ribosomal protein S18 OS=Azotobacter chroococcum NCIMB 8003 OX=1328314 GN=rpsR PE=3 SV=1	rpsR	1	4.85e-25	181.44	DLNTLK(1)AYISETGK	2	-2.0178	9	2.326	1.124	1.177	0.953	1.181	0.761	0.165	0.191	0.251
	A0A0C4WM12	161	1.67	Up	0.0118198	K	Recombination factor protein RarA OS=Azotobacter chroococcum NCIMB 8003 OX=1328314 GN=rarA PE=4 SV=1	rarA	1	1.37e-09	115.41	VYVLK(1)SLDEAALR	2	-1.441	9	0.579	0.775	0.784	0.952	1.2	1.564	1.044	1.285	1.242
	A0A0C4WQD8	74	1.809	Up	6.2126e-05	K	DNA-directed RNA polymerase subunit beta' OS=Azotobacter chroococcum NCIMB 8003 OX=1328314 GN=rpoC PE=3 SV=1	rpoC	1	0.000415	72.038	DYECLCGK(1)YK	2	-1.0772	9	0.749	0.675	0.693	1.163	1.17	1.153	1.256	1.262	1.312
	A0A0C4WVU8	150	0.48	Down	5.6237e-05	K	50S ribosomal protein L2 OS=Azotobacter chroococcum NCIMB 8003 OX=1328314 GN=rplB PE=3 SV=1	rplB	0.989794	1.56e-14	132.4	NIPVGSTIHAIELK(0.01)PGK(0.99)GAQIAR	3	-2.2371	9	1.404	1.552	1.585	0.511	0.528	0.499	0.728	0.707	0.743
	A0A0C4WJI2	3	0.412	Down	2.1233e-06	K	Glutamine synthetase OS=Azotobacter chroococcum NCIMB 8003 OX=1328314 GN=glnA PE=3 SV=1	glnA	1	7.82e-05	114.64	SK(1)SLQLIK	2	-2.2947	10	1.423	1.489	1.485	0.714	0.718	0.678	0.629	0.593	0.588
	A0A0C4WT43	90	0.645	Down	0.0024842	K	Adenylosuccinate synthetase OS=Azotobacter chroococcum NCIMB 8003 OX=1328314 GN=purA PE=3 SV=1	purA	1	1.52e-08	128.97	LEEK(1)GVPVR	2	-0.78806	18	1.227	1.216	1.178	0.717	0.939	1.076	0.857	0.688	0.791
	A0A0C4WQA8	143	0.315	Down	0.0056027	K	Chorismate synthase OS=Azotobacter chroococcum NCIMB 8003 OX=1328314 GN=aroC PE=3 SV=1	aroC	1	8.61e-05	114.39	K(1)YLATQGVVVR	2	-1.6671	7	1.628		1.78	0.677	0.628	0.664		0.577	0.497
	A0A0C4WMQ5	254	2.134	Up	0.0048249	K	HesA/MoeB/ThiF family protein, EC-YgdL-like protein OS=Azotobacter chroococcum NCIMB 8003 OX=1328314 GN=Achr_11140 PE=4 SV=1	Achr_11140	1	0.000385	83.623	AVDK(1)LVAGAR	2	-1.5495	7	0.7		0.623	0.699	1.227		1.227	1.549	1.458
	A0A0C4WGZ2	29	0.469	Down	1.8956e-07	K	Nucleoside diphosphate kinase OS=Azotobacter chroococcum NCIMB 8003 OX=1328314 GN=ndk PE=3 SV=1	ndk	1	1.51e-05	131.54	FEK(1)AGLSVVAAK	2	-1.6905	9	1.365	1.418	1.408	0.747	0.787	0.725	0.652	0.658	0.656
	A0A0C4WPS3	773	1.647	Up	0.0067359	K	Glutamate synthase subunit alpha OS=Azotobacter chroococcum NCIMB 8003 OX=1328314 GN=gltB PE=4 SV=1	gltB	1	0.000113	108.3	LLAAEAWSK(1)R	2	0.4001	8	0.812	0.703		1.067	1.115	1.091	1.161	1.333	1.249
	A0A0C4WQS8	39	1.621	Up	3.754e-05	K	Ditrans,polycis-undecaprenyl-diphosphate synthase ((2E,6E)-farnesyl-diphosphate specific) OS=Azotobacter chroococcum NCIMB 8003 OX=1328314 GN=uppS PE=3 SV=1	uppS	1	9.31e-09	128.57	LLPGIAGHK(1)AGVDAVR	2	-1.5598	12	0.715	0.693	0.685	1.299	1.333	1.32	1.086	1.155	1.152
	A0A0C4WFV6	344	1.547	Up	0.00043654	K	NAD(P) transhydrogenase, subunit alpha part 1 OS=Azotobacter chroococcum NCIMB 8003 OX=1328314 GN=Achr_1740 PE=4 SV=1	Achr_1740	1	1.87e-09	141.93	LIVDK(1)DGQFR	2	-1.0218	8		0.738	0.742	1.163	1.266	1.272	1.19	1.12	1.124
	A0A0C4WGQ7	338	0.346	Down	0.00072415	K	Polyribonucleotide nucleotidyltransferase OS=Azotobacter chroococcum NCIMB 8003 OX=1328314 GN=pnp PE=3 SV=1	pnp	1	6.53e-26	146.37	IEVGVLPK(1)THGSALFTR	3	-1.5649	15	1.472	1.988	1.406	0.527	0.517	0.499	0.593	0.54	0.549
	A0A0C4WNL8	8	0.306	Down	0.0136204	K	Aminotransferase AlaT OS=Azotobacter chroococcum NCIMB 8003 OX=1328314 GN=alaT PE=4 SV=1	alaT	1	0.000269	69.276	SNK(1)LANVCYDIR	2	-2.2848	5		1.532	1.509	0.444			0.401		0.531
	A0A0C4WJR3	369	1.574	Up	0.00034073	K	Carbamoyl-phosphate synthase large chain OS=Azotobacter chroococcum NCIMB 8003 OX=1328314 GN=carB PE=3 SV=1	carB	1	0.00771	67.903	FPK(1)ADAR	2	0.14868	7	0.746	0.738		1.191	1.213		1.201	1.127	1.175
	A0A0C4WIX1	37	0.346	Down	2.4768e-05	K	Sulfate adenylyltransferase subunit 1 OS=Azotobacter chroococcum NCIMB 8003 OX=1328314 GN=cysN PE=3 SV=1	cysN	1	4.33e-80	214.14	FLTCGNVDDGK(1)STLIGR	2	-5.1139	10	1.623	1.672	1.432	0.601	0.604	0.579	0.53	0.546	0.56
	A0A0C4WNM6	59	0.653	Down	1.80798e-05	K	Elongation factor P OS=Azotobacter chroococcum NCIMB 8003 OX=1328314 GN=efp PE=3 SV=1	efp	1	1.1e-10	159.44	ADDK(1)LEPIILDR	2	-1.2225	9	1.172	1.212	1.199	0.893	1.013	0.882	0.768	0.769	0.802
	A0A0C4WPE4	842	2.35	Up	0.032457	K	Valine--tRNA ligase OS=Azotobacter chroococcum NCIMB 8003 OX=1328314 GN=valS PE=3 SV=1	valS	1	0.000144	117.39	LAK(1)LESIR	2	-2.472	12	0.571	0.589	0.586	1.061	1.677	1.02	1.589	1.529	0.985
	A0A0C4WRD3	338	2.003	Up	0.002477	K	3-phosphoshikimate 1-carboxyvinyltransferase OS=Azotobacter chroococcum NCIMB 8003 OX=1328314 GN=aroA PE=3 SV=1	aroA	1	1.6e-05	146.27	VPGDK(1)SISHR	2	-0.97135	9	0.576	0.574	0.569	1.53	1.447	1.484	1.222	1.136	1.086
	A0A0C4WK74	52	0.404	Down	0.00084145	K	Peptidyl-prolyl cis-trans isomerase OS=Azotobacter chroococcum NCIMB 8003 OX=1328314 GN=Achr_9340 PE=3 SV=1	Achr_9340	1	0.000273	81.335	ALEGK(1)QAGDELK	2	-2.3657	5		1.416	1.397				0.606	0.512	0.585
	A0A0C4WGP7	97	1.929	Up	0.0150795	K	SsrA-binding protein OS=Azotobacter chroococcum NCIMB 8003 OX=1328314 GN=smpB PE=3 SV=1	smpB	1	2.14e-07	135.63	ELGK(1)LFGAVQQK	2	-2.1006	8	0.655	0.635		1.206	1.165	1.257	1.247	1.241	1.245
	A0A0C4WTD1	303	0.442	Down	0.00015673	K	DNA-directed RNA polymerase subunit alpha OS=Azotobacter chroococcum NCIMB 8003 OX=1328314 GN=rpoA PE=3 SV=1	rpoA	1	6.97e-31	224.13	SLTEIK(1)DVLASR	2	-3.1422	9	1.332	1.359	1.54	0.675	0.787	0.842	0.66	0.581	0.627
	A0A0C4WQE2	113	0.315	Down	2.3742e-06	K	50S ribosomal protein L11 OS=Azotobacter chroococcum NCIMB 8003 OX=1328314 GN=rplK PE=3 SV=1	rplK	1	8.63e-09	113.86	AK(1)QADLTAADLEAAVR	2	-1.0775	6	1.266	1.263	1.344				0.403	0.389	0.428
	A0A0C4WUC0	58	0.41	Down	0.0046242	K	ATP synthase gamma chain OS=Azotobacter chroococcum NCIMB 8003 OX=1328314 GN=atpG PE=3 SV=1	atpG	1	2.53e-13	149.58	QVIGHLAK(1)ANPEYK	2	0.67727	16	1.581	1.271	1.495	0.717	0.854	0.633	0.728	0.61	0.444
	A0A0C4WQD8	1340	0.345	Down	0.00174147	K	DNA-directed RNA polymerase subunit beta' OS=Azotobacter chroococcum NCIMB 8003 OX=1328314 GN=rpoC PE=3 SV=1	rpoC	1	1.22e-09	166.66	VLTEAAVTGK(1)R	2	-0.51373	8	1.242	1.383	1.442	0.731	0.797	0.79	0.519		0.417
	A0A0C4WMV5	275	0.451	Down	4.2075e-06	K	Phosphoenolpyruvate synthase OS=Azotobacter chroococcum NCIMB 8003 OX=1328314 GN=ppsA PE=3 SV=1	ppsA	1	2.33e-07	130.79	SVK(1)TVEVSGEDR	2	-1.2817	9	1.388	1.451	1.505	0.686	0.704	0.651	0.672	0.641	0.648
	A0A0C4WKD6	52	0.178	Down	0.0120801	K	Elongation factor Ts OS=Azotobacter chroococcum NCIMB 8003 OX=1328314 GN=tsf PE=3 SV=1	tsf	1	1.77e-05	91.245	K(1)AGNIAAEGSIAVK	2	-3.4648	8		1.744	3.024	0.192	0.327	0.542	0.299	0.405	0.569
	A0A0C4WJT0	44	0.327	Down	2.5474e-06	K	30S ribosomal protein S13 OS=Azotobacter chroococcum NCIMB 8003 OX=1328314 GN=rpsM PE=3 SV=1	rpsM	1	1.5e-74	227.47	TTAQAICAATGVNPAAK(1)IK	2	-0.88046	16	1.664	1.616	1.615	0.496	0.555	0.526	0.553	0.499	0.547
	A0A0C4WGM5	314	1.831	Up	0.00171939	K	Glutamate synthase subunit beta OS=Azotobacter chroococcum NCIMB 8003 OX=1328314 GN=gltD PE=4 SV=1	gltD	1	0.000194	101.82	QGAK(1)GVTCAYR	2	-1.64	6	0.74	0.771			0.948	0.979	1.403	1.363
	A0A0C4WRG5	217	0.267	Down	0.028337	K	Membrane bound nickel-dependent hydrogenase, large subunit, HoxG OS=Azotobacter chroococcum NCIMB 8003 OX=1328314 GN=hoxG PE=3 SV=1	hoxG	1	1.43e-15	136.06	DIVK(1)IHTIFGGK	2	-0.58557	9	1.217	1.232	2.35	0.676	0.698	0.702	0.408	0.438	0.436
	A0A0C4WKD6	245	0.425	Down	7.7687e-05	K	Elongation factor Ts OS=Azotobacter chroococcum NCIMB 8003 OX=1328314 GN=tsf PE=3 SV=1	tsf	1	7e-05	133.76	DPEVK(1)VGDLAK	2	-1.4154	8	1.349	1.425	1.379	0.733	0.628		0.615	0.617	0.532
	A0A0C4WPS3	640	1.631	Up	0.00076366	K	Glutamate synthase subunit alpha OS=Azotobacter chroococcum NCIMB 8003 OX=1328314 GN=gltB PE=4 SV=1	gltB	1	0.00546	76.833	LVEK(1)GLR	2	0.5523	7		0.771	0.766	1.101	1.037		1.321	1.216	1.223
	A0A0C4WU17	250	0.298	Down	0.002144	K	Thiazole synthase OS=Azotobacter chroococcum NCIMB 8003 OX=1328314 GN=thiG PE=3 SV=1	thiG	1	5.37e-21	142.08	K(1)LYASASSPLEGLIR	2	-2.8642	6	1.141	1.285	1.484		0.385			0.352	0.426
	A0A0C4WPZ6	280	0.473	Down	0.0025786	K	1-deoxy-D-xylulose-5-phosphate synthase OS=Azotobacter chroococcum NCIMB 8003 OX=1328314 GN=dxs-1 PE=3 SV=1	dxs-1	1	5.49e-05	83.214	DLK(1)GPQFLHVVTK	3	-0.82468	12	1.187	1.201	1.141		0.885	0.867	0.498	0.614
	A0A0C4WLY6	514	0.232	Down	1.63171e-05	K	NADH-quinone oxidoreductase OS=Azotobacter chroococcum NCIMB 8003 OX=1328314 GN=nuoG PE=3 SV=1	nuoG	1	3.92e-11	108.2	AILEAAANIAK(1)ALHK	2	-1.5962	13	1.586	1.549	1.795	0.624	0.676	0.687	0.382	0.359	0.401
	A0A0C4WKY6	26	1.586	Up	0.0040224	K	Phosphoribosylaminoimidazole-succinocarboxamide synthase OS=Azotobacter chroococcum NCIMB 8003 OX=1328314 GN=purC PE=3 SV=1	purC	1	2.58e-05	91.783	VRDLYEVDAK(1)R	2	-2.0649	15	0.802	0.702	0.79	1.172	1.118	1.169	1.244	1.182
	A0A0C4WP39	266	1.876	Up	1.381e-06	K	Ribosomal RNA small subunit methyltransferase I OS=Azotobacter chroococcum NCIMB 8003 OX=1328314 GN=rsmI PE=3 SV=1	rsmI	1	1.49e-09	152.17	K(1)NLLYQAALER	2	-2.682	9	0.69	0.697	0.693	1.114	1.173	1.182	1.313	1.26	1.329
	A0A0C4WIN6	20	0.516	Down	0.00020127	K	Electron transfer flavoprotein beta-subunit OS=Azotobacter chroococcum NCIMB 8003 OX=1328314 GN=Achr_27700 PE=4 SV=1	Achr_27700	1	5.01e-25	205.26	VK(1)ADGSGVDLANVK	2	-2.268	10	1.296	1.348	1.482	0.75	0.731	0.718	0.741	0.722	0.667
	A0A0C4WH33	199	1.635	Up	0.0067439	K	Succinyl-diaminopimelate desuccinylase OS=Azotobacter chroococcum NCIMB 8003 OX=1328314 GN=dapE PE=3 SV=1	dapE	1	6.58e-05	68.49	GK(1)QGHVAYPQLAK	3	-0.067504	7	0.628	0.687	0.76		1.316	1.464	1.102		1.16
	A0A0C4WNY3	122	0.624	Down	0.0020041	K	Argininosuccinate synthase OS=Azotobacter chroococcum NCIMB 8003 OX=1328314 GN=argG PE=3 SV=1	argG	1	3.36e-82	204.43	LIEIANATGADAISHGATGK(1)GNDQVR	3	0.31788	18	1.122	1.324	1.386	0.786	0.79	0.805	0.798	0.781	0.813
	A0A0C4WQJ8	32	1.878	Up	1.51679e-05	K	Phosphoglycerate kinase OS=Azotobacter chroococcum NCIMB 8003 OX=1328314 GN=pgk PE=3 SV=1	pgk	1	3.57e-46	254.47	DGVVK(1)SDAR	2	-1.1148	24	0.651	0.683	0.683	1.246	1.237	1.197	1.302	1.232	1.253
	A0A0C4WHU7	1220	0.566	Down	0.0062189	K	Methionine synthase OS=Azotobacter chroococcum NCIMB 8003 OX=1328314 GN=metH PE=4 SV=1	metH	1	3.44e-06	121.96	VEK(1)DQVASYSAR	2	-1.9742	8	1.454		1.509	0.889	0.672	0.809	0.831	0.934	0.75
	A0A0C4WHU7	1217	1.508	Up	0.00022215	K	Methionine synthase OS=Azotobacter chroococcum NCIMB 8003 OX=1328314 GN=metH PE=4 SV=1	metH	1	2.62e-13	99.305	YFAVGK(1)VEK	2	-1.1251	25	0.763	0.807	0.834	1.085	1.089	1.095	1.253	1.201	1.172
	A0A0C4WGC4	178	0.156	Down	0.0129588	K	PrkA family serine protein kinase OS=Azotobacter chroococcum NCIMB 8003 OX=1328314 GN=Achr_4780 PE=4 SV=1	Achr_4780	1	5.69e-05	86.243	YLSTIMSPWATK(1)R	2	0.12561	5		1.576	1.688		0.517		0.201		0.308
	A0A0C4WPE4	839	1.795	Up	0.0176839	K	Valine--tRNA ligase OS=Azotobacter chroococcum NCIMB 8003 OX=1328314 GN=valS PE=3 SV=1	valS	1	2.61e-07	128.97	LAENEPLLAK(1)LAK(1)LESIR	3	8.7069	12	0.671	0.653	0.71	1.014	1.741	1.021	1.347	1.408	0.897
	A0A0C4WNU6	489	1.914	Up	3.6656e-06	K	DNA topoisomerase 1 OS=Azotobacter chroococcum NCIMB 8003 OX=1328314 GN=topA PE=3 SV=1	topA	1	4.6e-40	207.6	YSEASLVK(1)EMEK	2	-2.3915	19	0.595	0.628	0.613	1.383	1.439	1.391	1.153	1.155	1.207
	A0A0C4WNL8	340	0.621	Down	0.00090177	K	Aminotransferase AlaT OS=Azotobacter chroococcum NCIMB 8003 OX=1328314 GN=alaT PE=4 SV=1	alaT	1	1.98e-24	183.08	IDPK(1)VCPIHNDEK	2	-0.7815	13	1.135	1.228	1.145	1.055	1.043	0.964	0.692	0.797	0.688
	A0A0C4WKF2	111	2.257	Up	0.0124843	K	Guanosine 3,5-bis-pyrophosphate (PpGpp) synthetase, RelA/SpoT protein OS=Azotobacter chroococcum NCIMB 8003 OX=1328314 GN=Achr_38720 PE=3 SV=1	Achr_38720	1	3.63e-10	142.51	FENK(1)AEAQAENFQK	2	-0.36046	8		0.447	0.656	0.895	1.499	1.55	1.317	1.139	1.279
	A0A0C4WPH6	110	0.654	Down	0.00175851	K	Tyrosine--tRNA ligase OS=Azotobacter chroococcum NCIMB 8003 OX=1328314 GN=tyrS PE=3 SV=1	tyrS	1	7e-05	106.35	AQVFK(1)ILDPSK	2	-1.8378	8	1.379		1.275	0.883	0.919	0.93	0.904	0.848	0.85
	A0A0C4WTV4	21	0.325	Down	1.7922e-06	K	50S ribosomal protein L33 OS=Azotobacter chroococcum NCIMB 8003 OX=1328314 GN=rpmG PE=3 SV=1	rpmG	1	1.2e-19	181.9	LVSSAGTGHFYTTDK(1)NK	3	-0.15494	19	1.57	1.64	1.603	0.554	0.587	0.594	0.55	0.515	0.499
	A0A0C4WS06	223	1.616	Up	0.0077786	K	Tryptophan--tRNA ligase OS=Azotobacter chroococcum NCIMB 8003 OX=1328314 GN=trpS PE=3 SV=1	trpS	1	0.0011	97.033	QLK(1)DAIAR	2	-7.3387	8	0.718	0.744		1.183	1.239	1.132	1.059	1.197	1.287
	A0A0C4WP45	50	0.442	Down	0.006521	K	D-3-phosphoglycerate dehydrogenase OS=Azotobacter chroococcum NCIMB 8003 OX=1328314 GN=serA PE=3 SV=1	serA	1	1.28e-22	207.67	EK(1)IADAHFIGIR	3	-0.82767	19	1.29	1.517	1.6	0.629	0.621	0.718	0.475	0.724	0.749
	A0A0C4WIK2	363	0.558	Down	0.00032023	K	30S ribosomal protein S1 OS=Azotobacter chroococcum NCIMB 8003 OX=1328314 GN=rpsA PE=3 SV=1	rpsA	1	9.91e-09	81.48	SNPWEDFSSHYNK(1)GDR	3	-1.736	12	1.399	1.245	1.196	0.879	0.846	0.869	0.689	0.726	0.728
	A0A0C4WLW7	35	0.628	Down	0.00022041	K	Fructose-1,6-bisphosphatase class 1 OS=Azotobacter chroococcum NCIMB 8003 OX=1328314 GN=fbp PE=3 SV=1	fbp	1	4.77e-10	156.14	ACK(1)EISHAVSK	2	-2.2001	10	1.406		1.46	0.767	0.769	0.79	0.895	0.922	0.883
	A0A0C4WJ40	143	1.652	Up	0.023956	K	Pseudouridine synthase OS=Azotobacter chroococcum NCIMB 8003 OX=1328314 GN=rluD PE=3 SV=1	rluD	1	2.24e-12	124.06	LDK(1)DTTGLMVVAK	2	-3.0374	12	0.686		0.775	1.197		1.213	1.146	1.268
	A0A0C4WTV4	33	0.342	Down	1.1382e-08	K	50S ribosomal protein L33 OS=Azotobacter chroococcum NCIMB 8003 OX=1328314 GN=rpmG PE=3 SV=1	rpmG	0.999935	0.000726	87.895	TTPDKIEIK(1)K	2	-0.78849	9	1.544	1.587	1.566	0.63	0.605	0.634	0.538	0.533	0.534
	A0A0C4WS16	193	0.468	Down	0.00168268	K	ATP synthase subunit beta OS=Azotobacter chroococcum NCIMB 8003 OX=1328314 GN=atpD PE=3 SV=1	atpD	1	1.89e-13	120.75	TREGNDFYHEMK(1)DSNVLDK	3	-0.21322	17	1.417	1.219	1.218	0.767	0.751	0.828	0.58	0.622
	A0A0C4WQC0	31	0.415	Down	5.9718e-05	K	30S ribosomal protein S8 OS=Azotobacter chroococcum NCIMB 8003 OX=1328314 GN=rpsH PE=3 SV=1	rpsH	1	7.12e-07	154.81	TVVSMPSSK(1)LK	2	-1.8797	17	1.38	1.481	1.399		0.596	0.59	0.639	0.582	0.548
	A0A0C4WNZ3	139	0.337	Down	0.000162628	K	Dihydrolipoyllysine-residue succinyltransferase component of 2-oxoglutarate dehydrogenase complex OS=Azotobacter chroococcum NCIMB 8003 OX=1328314 GN=sucB PE=3 SV=1	sucB	1	3.35e-09	142.08	VTK(1)EDAVAAVEAK	2	-1.5584	14	1.669	1.742		0.807	0.797	0.831	0.604	0.581	0.539
	A0A0C4WRL7	196	0.374	Down	1.65652e-05	K	Electron transfer flavoprotein-ubiquinone oxidoreductase OS=Azotobacter chroococcum NCIMB 8003 OX=1328314 GN=Achr_27720 PE=4 SV=1	Achr_27720	1	8.47e-05	91.783	GHIGK(1)QLIAR	2	-1.8681	8	1.354	1.522	1.46	0.605		0.64	0.525	0.543	0.555
	A0A0C4WQ69	77	0.281	Down	0.0025756	K	Bifunctional purine biosynthesis protein PurH OS=Azotobacter chroococcum NCIMB 8003 OX=1328314 GN=purH PE=3 SV=1	purH	1	9.82e-05	62.271	TLHPK(1)IHGGILGR	2	-2.0008	11	1.369	1.509	1.4		0.518	0.45	0.47		0.33
	A0A0C4WQM7	151	1.875	Up	0.00020317	K	Lysine--tRNA ligase OS=Azotobacter chroococcum NCIMB 8003 OX=1328314 GN=lysS PE=3 SV=1	lysS	1	2.05e-19	144.09	SLRPLPDK(1)HHGLTDTEQR	4	-0.15582	17	0.579	0.641	0.656	1.406	1.429	1.323	1.243	1.13	1.144
	A0A0C4WIB6	183	0.194	Down	0.000118271	K	Trigger factor OS=Azotobacter chroococcum NCIMB 8003 OX=1328314 GN=tig PE=3 SV=1	tig	1	2.59e-38	135.89	IDGEAFAGGSAK(1)GTSLVLGSGR	2	0.022458	7	1.374	1.275	1.485			0.292	0.276	0.259
	A0A0C4WQB7	265	0.421	Down	6.1702e-05	K	Lon protease OS=Azotobacter chroococcum NCIMB 8003 OX=1328314 GN=pepS16 PE=2 SV=1	pepS16	1	4.64e-52	236.23	EALAK(1)AHAELNK	2	-1.2999	9	1.317	1.511	1.493	0.748	0.729	0.743	0.634	0.596	0.589
	A0A0C4WQ81	67	0.388	Down	0.00104205	K	6,7-dimethyl-8-ribityllumazine synthase OS=Azotobacter chroococcum NCIMB 8003 OX=1328314 GN=ribH PE=3 SV=1	ribH	1	1.33e-25	126.21	VPGAFEIPLVAQK(1)VAQR	2	-2.535	17	1.443	1.645	1.622	0.265	0.215		0.492	0.637	0.697
	A0A0C4WIE9	136	0.373	Down	0.0059571	K	Threonine--tRNA ligase OS=Azotobacter chroococcum NCIMB 8003 OX=1328314 GN=thrS PE=3 SV=1	thrS	1	1.11e-06	143.22	ELIDKDYDVVK(1)K	2	-0.30378	10	1.774	1.378	1.453	0.33	0.58	0.361		0.649	0.496
	A0A0C4WMT7	93	0.53	Down	0.000199686	K	GTP cyclohydrolase 1 OS=Azotobacter chroococcum NCIMB 8003 OX=1328314 GN=folE PE=3 SV=1	folE	1	4.27e-06	82.437	AHVAYLPNGK(1)VLGLSK	3	-1.0693	24	1.318	1.412	1.267	0.779	0.839	0.776	0.689	0.671	0.758
	A0A0C4WIK2	536	0.441	Down	1.5046e-05	K	30S ribosomal protein S1 OS=Azotobacter chroococcum NCIMB 8003 OX=1328314 GN=rpsA PE=3 SV=1	rpsA	1	7.03e-46	174.02	K(1)QETEAPGPTTIGDLIR	2	-0.87764	12	1.42	1.363	1.45	0.769	0.786	0.741	0.635	0.593	0.637
	A0A0C4WRD3	531	0.435	Down	7.9773e-05	K	3-phosphoshikimate 1-carboxyvinyltransferase OS=Azotobacter chroococcum NCIMB 8003 OX=1328314 GN=aroA PE=3 SV=1	aroA	1	6.22e-24	148.76	VEGSK(1)VTVESGHK	3	-0.70657	12	1.335	1.488	1.434	0.761	0.763	0.757	0.627	0.652	0.571
	A0A0C4WRV2	14	0.223	Down	0.000164322	K	ATP synthase subunit alpha OS=Azotobacter chroococcum NCIMB 8003 OX=1328314 GN=atpA PE=3 SV=1	atpA	1	7.35e-50	185.9	QQLNPAEISEIIK(1)QR	2	0.47895	33	1.491	1.838	1.677	0.412	0.727	0.76	0.338	0.443	0.333
	A0A0C4WPS3	1122	1.884	Up	0.00066479	K	Glutamate synthase subunit alpha OS=Azotobacter chroococcum NCIMB 8003 OX=1328314 GN=gltB PE=4 SV=1	gltB	1	6.05e-21	174.72	ICHLNNCATGVATQNDK(1)LR	3	-0.75682	9	0.71	0.813	0.821	0.813	0.951	0.808	1.584	1.485	1.348
	A0A0C4WQT4	23	1.551	Up	0.022337	K	Recombination protein RecR OS=Azotobacter chroococcum NCIMB 8003 OX=1328314 GN=recR PE=3 SV=1	recR	1	0.00011	68.49	ILPGVGQK(1)TAQR	2	-1.0789	7	0.684	0.78		1.199	1.363	1.097	1.15	1.12
	A0A0C4WN63	342	0.363	Down	0.000179939	K	Cytochrome bd ubiquinol oxidase, subunit I OS=Azotobacter chroococcum NCIMB 8003 OX=1328314 GN=cydA PE=4 SV=1	cydA	1	1.05e-15	163.59	SPEK(1)IAAFNEVK	2	-3.604	9	1.578	1.684	1.657	0.429	0.436	0.496	0.511	0.64	0.634
	A0A0C4WQB8	284	0.604	Down	8.4114e-05	K	Cysteine--tRNA ligase OS=Azotobacter chroococcum NCIMB 8003 OX=1328314 GN=cysS PE=3 SV=1	cysS	1	3.34e-07	141.44	EVLEK(1)YHPEVVR	2	-1.7183	9	1.218	1.204	1.243	0.889	0.956	0.947	0.783	0.716	0.715
	A0A0C4WMN7	201	0.363	Down	0.00025854	K	6-phosphogluconate dehydratase OS=Azotobacter chroococcum NCIMB 8003 OX=1328314 GN=edd-2 PE=3 SV=1	edd-2	1	0.00015	56.08	YAEGK(1)ASRDELLESEMK	3	-0.98103	8	1.182	1.245	1.334		0.461			0.467	0.442
	A0A0C4WJT2	7	0.374	Down	8.6917e-08	K	30S ribosomal protein S5 OS=Azotobacter chroococcum NCIMB 8003 OX=1328314 GN=rpsE PE=3 SV=1	rpsE	1	5.16e-33	191.95	ANNEQK(1)RDEGYIEK	2	-0.18982	10	1.568	1.572	1.541	0.58	0.566	0.599	0.596	0.58	0.574
	A0A0C4WNM6	2	0.343	Down	2.0103e-05	K	Elongation factor P OS=Azotobacter chroococcum NCIMB 8003 OX=1328314 GN=efp PE=3 SV=1	efp	1	0.000589	99.305	MK(1)TAQEFR	2	-2.1455	17	1.592	1.416	1.595	0.696	0.753	0.578	0.549	0.526	0.506
	A0A0C4WUZ8	43	2.811	Up	2.1174e-05	K	Cytoplasmic axial filament protein CafA and Ribonuclease G OS=Azotobacter chroococcum NCIMB 8003 OX=1328314 GN=cafA PE=4 SV=1	cafA	1	0.000187	98.009	GIVGNIYK(1)GR	2	-1.3794	8		0.466	0.447	1.365	1.394	1.357	1.292	1.305	1.252
	A0A0C4WU10	87	0.355	Down	0.00182011	K	Translation initiation factor IF-3 OS=Azotobacter chroococcum NCIMB 8003 OX=1328314 GN=infC PE=3 SV=1	infC	1	7.82e-10	146.27	NQK(1)QVQIK	2	0.046398	7	1.613	1.573			0.539	0.485		0.589	0.541
	A0A0C4WMV9	245	0.282	Down	0.0193598	K	2-methylisocitrate lyase OS=Azotobacter chroococcum NCIMB 8003 OX=1328314 GN=prpB PE=3 SV=1	prpB	1	1.05e-06	88.734	AMNK(1)AAENVYTALR	2	-1.5773	11	1.252	1.597	1.514	0.542		0.302	0.267	0.554
	A0A0C4WSI9	126	0.301	Down	0.0028569	K	Succinate dehydrogenase flavoprotein subunit OS=Azotobacter chroococcum NCIMB 8003 OX=1328314 GN=sdhA PE=3 SV=1	sdhA	1	2.15e-112	265.89	PFGGQSK(1)DYGNGGQAAR	2	0.16265	52	1.486	1.473	1.489	0.795	0.852	0.849	0.456	0.489	0.393
	A0A0C4WS62	217	2.354	Up	9.5803e-05	K	ATP-dependent DNA helicase, RecQ family OS=Azotobacter chroococcum NCIMB 8003 OX=1328314 GN=recQ PE=4 SV=1	recQ	1	8.88e-05	127.94	K(1)QLLGFLAER	2	-3.2958	9	0.509	0.589	0.594	1.169	1.399	1.401	1.381	1.295	1.307
	A0A0C4WGX5	50	0.474	Down	0.0132789	K	30S ribosomal protein S20 OS=Azotobacter chroococcum NCIMB 8003 OX=1328314 GN=rpsT PE=3 SV=1	rpsT	1	1.33e-18	163.93	AK(1)TAYTAAVPVIDR	2	-3.2083	7	1.715	1.389			0.641	0.598	0.788	0.811	0.608
	A0A0C4WPS3	1226	1.563	Up	0.021779	K	Glutamate synthase subunit alpha OS=Azotobacter chroococcum NCIMB 8003 OX=1328314 GN=gltB PE=4 SV=1	gltB	1	4.49e-05	108.2	MVEQALPAIK(1)SK	2	-2.9944	9	0.971	0.748	0.669	1.017	0.939	1.211	1.15	1.391	1.192
	A0A0C4WQD3	11	0.384	Down	1.2557e-06	K	30S ribosomal protein S10 OS=Azotobacter chroococcum NCIMB 8003 OX=1328314 GN=rpsJ PE=3 SV=1	rpsJ	1	0.00137	100.75	LK(1)AFDHR	2	-1.4645	9	1.491	1.576	1.561	0.62	0.612	0.572	0.612	0.578	0.585
	A0A0C4WUS4	261	2.532	Up	2.3164e-05	K	Fatty acid oxidation complex subunit alpha OS=Azotobacter chroococcum NCIMB 8003 OX=1328314 GN=fadB PE=3 SV=1	fadB	1	2.19e-05	154.81	TIQK(1)AANSGR	2	-1.4474	10	0.564	0.504	0.555	1.366	1.279	1.3	1.402	1.403	1.304
	A0A0C4WLX8	266	0.542	Down	3.8985e-07	K	Dihydrolipoyl dehydrogenase OS=Azotobacter chroococcum NCIMB 8003 OX=1328314 GN=lpdA PE=3 SV=1	lpdA	1	2.48e-68	233.7	FTDAEGEK(1)SLTFDK	2	-1.584	9	1.37	1.371	1.339	0.714	0.735	0.726	0.725	0.745	0.743
	A0A0C4WM70	187	1.8	Up	3.7622e-05	K	Phosphoglucosamine mutase OS=Azotobacter chroococcum NCIMB 8003 OX=1328314 GN=glmM PE=3 SV=1	glmM	1	1.08e-54	271.8	IVVDCAHGATYK(1)VAPSVFR	3	-1.4016	15	0.674	0.696	0.632	1.296	1.339	1.244	1.19	1.197	1.216
	A0A0C4WQD9	15	0.34	Down	0.000122415	K	Citrate synthase OS=Azotobacter chroococcum NCIMB 8003 OX=1328314 GN=prpC PE=3 SV=1	prpC	0.995853	2.21e-20	177.47	SATAETTTVGFK(0.004)PK(0.996)K	2	-0.23031	10	1.338	1.463	1.479	0.721		0.776	0.521	0.423	0.511
	A0A0C4WK98	390	0.332	Down	0.00115878	K	Glutamine-dependent NAD(+) synthetase OS=Azotobacter chroococcum NCIMB 8003 OX=1328314 GN=nadE PE=3 SV=1	nadE	1	0.000251	81.099	GTLLMAISNK(1)K	2	-1.7091	9	1.539	1.458	1.408	0.602	0.567	0.596	0.433		0.542
	A0A0C4WVM4	113	2.76	Up	0.000157277	K	Epoxyqueuosine reductase OS=Azotobacter chroococcum NCIMB 8003 OX=1328314 GN=queG PE=3 SV=1	queG	1	0.00305	66.087	DYHK(1)LIR	2	0.62177	8	0.514	0.481	0.467	1.368	1.5	1.539		1.308	1.382
	A0A0C4WNX3	762	0.583	Down	0.013977	K	Aconitate hydratase B OS=Azotobacter chroococcum NCIMB 8003 OX=1328314 GN=acnB PE=3 SV=1	acnB	1	6.45e-21	126.63	MDAHQLTEEGYYGIYGK(1)AGAR	3	-0.87269	34	1.522	1.219	1.084	0.736	0.718	1.065	0.634	0.76	0.836
	A0A0C4WMV5	156	0.274	Down	0.031702	K	Phosphoenolpyruvate synthase OS=Azotobacter chroococcum NCIMB 8003 OX=1328314 GN=ppsA PE=3 SV=1	ppsA	1	1.53e-06	108.24	AAK(1)EVFASLFNDR	2	-1.3721	9	1.603	1.739	1.596	0.229	0.804	0.71	0.264	0.51	0.581
	A0A0C4WHT3	225	0.376	Down	8.1649e-05	K	Succinate dehydrogenase iron-sulfur subunit OS=Azotobacter chroococcum NCIMB 8003 OX=1328314 GN=sdhB PE=4 SV=1	sdhB	1	1.15e-10	151.22	GLNPTK(1)AIGHVR	2	-2.647	10	1.305	1.54	1.421	0.876	0.855	0.779	0.565	0.54	0.499
	A0A0C4WLP4	292	0.547	Down	2.36e-05	K	2-oxoglutarate dehydrogenase E1 component OS=Azotobacter chroococcum NCIMB 8003 OX=1328314 GN=sucA PE=4 SV=1	sucA	1	8.62e-05	113.46	K(1)LVELGSGDVK	2	-2.939	9	1.207	1.289	1.311	0.922	0.889	0.904	0.685	0.687	0.711
	A0A0C4WGQ5	113	0.309	Down	8.0821e-07	K	Transcription termination/antitermination protein NusA OS=Azotobacter chroococcum NCIMB 8003 OX=1328314 GN=nusA PE=3 SV=1	nusA	1	1.54e-12	169.81	IAAQTAK(1)QVIVQK	2	-1.6801	14	1.591	1.626	1.535	0.641	0.633	0.645	0.492	0.506	0.471
	A0A0C4WIS2	97	0.573	Down	0.00096248	K	Glycine--tRNA ligase beta subunit OS=Azotobacter chroococcum NCIMB 8003 OX=1328314 GN=glyS PE=3 SV=1	glyS	1	5.62e-36	187.47	K(1)CGVELSEIDSSGAK	2	-1.1125	9	1.265	1.284	1.162	0.944	0.991	0.871	0.632	0.758	0.736
	A0A0C4WRV2	176	0.132	Down	0.004038	K	ATP synthase subunit alpha OS=Azotobacter chroococcum NCIMB 8003 OX=1328314 GN=atpA PE=3 SV=1	atpA	1	5.61e-125	285.28	QIGK(1)TAMAIDAIINQK	2	-1.4025	35	1.905	1.965	1.899	0.186	0.44	0.481	0.197	0.307	0.26
	A0A0C4WRV2	188	0.375	Down	0.000163544	K	ATP synthase subunit alpha OS=Azotobacter chroococcum NCIMB 8003 OX=1328314 GN=atpA PE=3 SV=1	atpA	1	3.69e-95	215.93	TAMAIDAIINQK(1)NSGIR	2	8.4001	43	1.453	1.37	1.679	0.616	0.775	0.687	0.575	0.521	0.592
	A0A0C4WVU2	10	0.367	Down	1.3338e-06	K	50S ribosomal protein L30 OS=Azotobacter chroococcum NCIMB 8003 OX=1328314 GN=rpmD PE=3 SV=1	rpmD	1	3.93e-14	158.37	VTLVK(1)SLNGR	2	-0.99363	16	1.452	1.534	1.562		0.44	0.425	0.572	0.55	0.548
	A0A0C4WS16	140	0.36	Down	0.00132077	K	ATP synthase subunit beta OS=Azotobacter chroococcum NCIMB 8003 OX=1328314 GN=atpD PE=3 SV=1	atpD	1	3.32e-07	99.34	VIDLVCPFAK(1)GGK	2	-1.3046	9	1.367	1.454	1.554	0.74	0.825	0.818	0.527	0.521	0.525
	A0A0C4WIK2	350	0.258	Down	5.724e-05	K	30S ribosomal protein S1 OS=Azotobacter chroococcum NCIMB 8003 OX=1328314 GN=rpsA PE=3 SV=1	rpsA	1	2.41e-16	137.39	QCK(1)SNPWEDFSSHYNK	3	-1.741	11	1.716	1.629	1.612	0.57	0.611	0.619	0.453	0.367	0.459
	A0A0C4WKE3	132	1.674	Up	0.0040984	K	3-hydroxyacyl-[acyl-carrier-protein] dehydratase FabZ OS=Azotobacter chroococcum NCIMB 8003 OX=1328314 GN=fabZ PE=3 SV=1	fabZ	1	1.81e-50	200.9	VDDK(1)QVCSGEIICAER	2	-0.69403	10	0.774	0.616	0.809	1.252	1.163	1.098	1.169	1.275	1.237
	A0A0C4WLX8	234	1.704	Up	3.717e-05	K	Dihydrolipoyl dehydrogenase OS=Azotobacter chroococcum NCIMB 8003 OX=1328314 GN=lpdA PE=3 SV=1	lpdA	1	0.00162	85.813	ILTK(1)QGLK	2	-2.4174	11	0.724	0.751	0.766	1.119	1.114	1.083	1.302	1.295	1.222
	A0A0C4WJ19	94	0.302	Down	2.1879e-06	K	Phosphofructokinase OS=Azotobacter chroococcum NCIMB 8003 OX=1328314 GN=fruK PE=3 SV=1	fruK	1	1.13e-09	152.17	SNIK(1)LSEHSGR	2	-2.2644	9	1.478	1.628	1.606	0.697	0.66	0.673	0.479	0.487	0.459
	A0A0C4WJT2	157	0.332	Down	0.00034453	K	30S ribosomal protein S5 OS=Azotobacter chroococcum NCIMB 8003 OX=1328314 GN=rpsE PE=3 SV=1	rpsE	1	1.63e-15	151.22	EMQSPESVAAK(1)R	2	-1.7789	16	1.418	1.655	1.691	0.623	0.604	0.578	0.613	0.501	0.469
	A0A0C4WK88	76	0.581	Down	0.040223	K	30S ribosomal protein S16 OS=Azotobacter chroococcum NCIMB 8003 OX=1328314 GN=rpsP PE=3 SV=1	rpsP	1	0.00089	72.042	VAQLLK(1)EAAK	2	-1.3561	4	1.075		1.167					0.72	0.583
	A0A0C4WVV1	905	0.495	Down	1.2139e-06	K	DNA-directed RNA polymerase subunit beta OS=Azotobacter chroococcum NCIMB 8003 OX=1328314 GN=rpoB PE=3 SV=1	rpoB	1	1.19e-13	153.33	GETQLTPEEK(1)LLR	2	-1.3512	9	1.354	1.358	1.323	0.834	0.822	0.802	0.671	0.646	0.681
	A0A0C4WIC3	274	1.603	Up	0.00102121	K	AcnD-accessory protein PrpF OS=Azotobacter chroococcum NCIMB 8003 OX=1328314 GN=prpF PE=4 SV=1	prpF	1	3.22e-11	153.08	QHTPK(1)IAFVAPATDYVASSGK	3	-0.76776	20	0.82	0.816	0.737	0.985	1.116	1.028	1.333	1.163	1.308
	A0A0C4WUY1	12	0.63	Down	0.000160789	K	50S ribosomal protein L13 OS=Azotobacter chroococcum NCIMB 8003 OX=1328314 GN=rplM PE=3 SV=1	rplM	1	3.69e-38	203.52	TFTAKPETVK(1)R	2	-2.5172	19	1.202	1.33	1.265	0.764	0.839	0.82	0.772	0.807	0.814
	A0A0C4WJR3	397	0.273	Down	6.2244e-05	K	Carbamoyl-phosphate synthase large chain OS=Azotobacter chroococcum NCIMB 8003 OX=1328314 GN=carB PE=3 SV=1	carB	1	6.73e-05	108.93	TFQESVQK(1)ALR	2	-1.5721	9	1.731	1.633	1.648	0.57	0.546	0.513	0.449	0.516	0.401
	A0A0C4WRM7	293	2.575	Up	9.5707e-05	K	DNA polymerase III delta prime subunit OS=Azotobacter chroococcum NCIMB 8003 OX=1328314 GN=holB PE=4 SV=1	holB	1	4.8e-05	111.39	YLAEK(1)STQPR	2	-0.8503	12	0.476	0.475	0.511	1.604	1.598	1.325	1.233	1.148	1.383
	A0A0C4WKD6	25	0.421	Down	3.1872e-06	K	Elongation factor Ts OS=Azotobacter chroococcum NCIMB 8003 OX=1328314 GN=tsf PE=3 SV=1	tsf	1	8.24e-11	178.65	K(1)ALTAAGGDIEK	2	-2.2388	9	1.436	1.481	1.536	0.649	0.666	0.649	0.644	0.63	0.602
	A0A0C4WKT7	107	0.308	Down	4.016e-05	K	ATP synthase epsilon chain OS=Azotobacter chroococcum NCIMB 8003 OX=1328314 GN=atpC PE=3 SV=1	atpC	1	3.52e-56	208.23	ALNEK(1)GAEFDYGSASAR	2	-0.71587	9	1.522	1.561	1.596	0.675	0.7	0.682	0.505	0.511	0.426
	A0A0C4WQP1	112	2.039	Up	4.384e-05	K	50S ribosomal protein L20 OS=Azotobacter chroococcum NCIMB 8003 OX=1328314 GN=rplT PE=3 SV=1	rplT	1	0.000232	83.358	AAFAAIVEK(1)AK	2	-1.4406	10	0.728	0.68	0.7	0.971	1.023	1.042	1.428	1.355	1.516
	A0A0C4WLP4	779	0.209	Down	0.0066965	K	2-oxoglutarate dehydrogenase E1 component OS=Azotobacter chroococcum NCIMB 8003 OX=1328314 GN=sucA PE=4 SV=1	sucA	1	1.01e-05	112.8	K(1)PLVVLTPK	2	-1.0617	14	1.296	1.852	1.937	0.842	0.535	0.485	0.348	0.36	0.354
	A0A0C4WQF5	103	0.622	Down	0.0023826	K	50S ribosomal protein L18 OS=Azotobacter chroococcum NCIMB 8003 OX=1328314 GN=rplR PE=3 SV=1	rplR	1	1.32e-05	114.64	VK(1)ALADAAR	2	-0.5142	10	1.302	1.406	1.458	0.577	0.544	0.564	0.963	0.78	0.849
	A0A0C4WP89	215	0.663	Down	0.0021017	K	Aspartyl/glutamyl-tRNA(Asn/Gln) amidotransferase subunit B OS=Azotobacter chroococcum NCIMB 8003 OX=1328314 GN=gatB PE=3 SV=1	gatB	1	0.000156	95.311	AEIK(1)NVNSFR	2	-1.3649	12	1.224	1.058	1.257	0.931	1.063	0.853	0.811	0.783	0.753
	A0A0C4WTF6	54	0.581	Down	0.0078167	K	50S ribosomal protein L1 OS=Azotobacter chroococcum NCIMB 8003 OX=1328314 GN=rplA PE=3 SV=1	rplA	1	0.00102	147.16	K(1)SDQVVR	2	-0.86542	12	1.135	1.25	1.335	0.913	0.966	0.89	0.838	0.731	0.592
	A0A0C4WGC4	311	0.626	Down	4.8479e-06	K	PrkA family serine protein kinase OS=Azotobacter chroococcum NCIMB 8003 OX=1328314 GN=Achr_4780 PE=4 SV=1	Achr_4780	1	6.65e-05	116.13	NNK(1)NNEAFIDR	2	-1.2925	9	1.22	1.26	1.281	0.828	0.847	0.839	0.777	0.798	0.778
	A0A0C4WQC0	33	0.479	Down	2.2886e-05	K	30S ribosomal protein S8 OS=Azotobacter chroococcum NCIMB 8003 OX=1328314 GN=rpsH PE=3 SV=1	rpsH	1	8.92e-05	129.28	LK(1)VAVASVLK	2	-1.8198	9	1.39	1.448	1.522	0.627	0.6	0.667	0.7	0.669	0.719
	A0A0C4WRG5	505	0.405	Down	0.00040017	K	Membrane bound nickel-dependent hydrogenase, large subunit, HoxG OS=Azotobacter chroococcum NCIMB 8003 OX=1328314 GN=hoxG PE=3 SV=1	hoxG	1	2.84e-07	129.69	EAK(1)GVGINEAPR	2	-2.2874	8	1.172	1.312	1.32	0.88	0.862	0.861		0.522	0.506
	A0A0C4WVU2	49	0.191	Down	0.00114324	K	50S ribosomal protein L30 OS=Azotobacter chroococcum NCIMB 8003 OX=1328314 GN=rpmD PE=3 SV=1	rpmD	1	7.06e-05	106.93	GMINK(1)AYYLLR	2	-3.6237	11	1.426	1.344	1.862		0.302	0.359	0.283	0.308
	A0A0C4WJZ2	45	1.59	Up	0.045999	K	Probable alpha-L-glutamate ligase OS=Azotobacter chroococcum NCIMB 8003 OX=1328314 GN=rimK PE=3 SV=1	rimK	1	6.3e-10	96.946	AYMNIASHK(1)PQIHYR	3	-0.7213	8	0.874	0.697		1.15	1.061	0.98	1.453	1.216	1.077
	A0A0C4WLQ6	1460	1.622	Up	2.0706e-05	K	Type I fatty acid synthase ArsA OS=Azotobacter chroococcum NCIMB 8003 OX=1328314 GN=arsA PE=4 SV=1	arsA	1	1.37e-36	181.08	VK(1)VLPVSAAFHSPAMASAR	3	-1.151	17	0.619	0.586	0.6	1.582	1.606	1.652	1	0.953	0.975
	A0A0C4WVV1	1258	0.581	Down	0.00037849	K	DNA-directed RNA polymerase subunit beta OS=Azotobacter chroococcum NCIMB 8003 OX=1328314 GN=rpoB PE=3 SV=1	rpoB	1	6.86e-11	157.77	LNHLVDDK(1)MHAR	3	0.076474	19	1.137	1.165	1.204	0.912	0.931	0.868		0.698	0.659
	A0A0C4WJT4	120	1.544	Up	0.00026276	K	50S ribosomal protein L5 OS=Azotobacter chroococcum NCIMB 8003 OX=1328314 GN=rplE PE=3 SV=1	rplE	1	8.68e-05	115.86	GLNAK(1)SFDGR	2	-0.44347	9	0.767	0.815	0.816	1.062	1.087	1.05	1.306	1.186	1.21
	A0A0C4WSI9	484	0.62	Down	0.0002226	K	Succinate dehydrogenase flavoprotein subunit OS=Azotobacter chroococcum NCIMB 8003 OX=1328314 GN=sdhA PE=3 SV=1	sdhA	1	8.08e-21	146.37	TGEYMQK(1)GIAQLAELR	2	-0.97243	17	1.245	1.225	1.111	1.024	0.944	0.941	0.722	0.75	0.749
	A0A0C4WNU6	28	0.619	Down	0.033364	K	DNA topoisomerase 1 OS=Azotobacter chroococcum NCIMB 8003 OX=1328314 GN=topA PE=3 SV=1	topA	1	0.000114	68.548	YLGSQYVVK(1)SSIGHIR	3	-0.49903	7	1.425		1.271	0.891	0.691	0.847		0.776	0.892
	A0A0C4WPS3	1073	0.473	Down	0.00023546	K	Glutamate synthase subunit alpha OS=Azotobacter chroococcum NCIMB 8003 OX=1328314 GN=gltB PE=4 SV=1	gltB	1	9.91e-10	132.93	VQTDGGLK(1)TGLDVIK	2	-1.4442	8	1.321	1.338	1.422	0.668	0.614	0.66	0.627	0.661
	A0A0C4WLB2	10	2.092	Up	7.9719e-05	K	tRNA-cytidine(32) 2-sulfurtransferase OS=Azotobacter chroococcum NCIMB 8003 OX=1328314 GN=ttcA PE=3 SV=1	ttcA	1	7.23e-06	109.88	GTLSVNQNK(1)LQK	2	-1.9286	9	0.559	0.615	0.618	1.398	1.341	1.316	1.285	1.289	1.174
	A0A0C4WQD8	996	0.41	Down	0.00085739	K	DNA-directed RNA polymerase subunit beta' OS=Azotobacter chroococcum NCIMB 8003 OX=1328314 GN=rpoC PE=3 SV=1	rpoC	1	0.00015	88.24	YK(1)LPYGAVISVK	2	-2.3383	9	1.24	1.37	1.564	0.792	0.897	0.857	0.501	0.646	0.563
	A0A0C4WW65	81	1.661	Up	0.0066951	K	Phosphopantetheine adenylyltransferase OS=Azotobacter chroococcum NCIMB 8003 OX=1328314 GN=coaD PE=3 SV=1	coaD	1	0.000443	84.368	DQK(1)ANVLLR	2	-0.072091	8	0.658	0.742	0.805	1.213	1.187	1.182	1.23	1.211
	A0A0C4WQG5	26	0.285	Down	5.8417e-05	K	30S ribosomal protein S3 OS=Azotobacter chroococcum NCIMB 8003 OX=1328314 GN=rpsC PE=3 SV=1	rpsC	1	7.57e-64	207.88	EHTSVWYADK(1)R	2	-0.5412	11	1.81	1.59	1.534	0.562	0.491	0.645	0.447	0.516	0.445
	A0A0C4WLP4	72	0.348	Down	1.0227e-07	K	2-oxoglutarate dehydrogenase E1 component OS=Azotobacter chroococcum NCIMB 8003 OX=1328314 GN=sucA PE=4 SV=1	sucA	1	6.85e-07	167.06	DQFVLLAK(1)NQR	2	-1.3115	9	1.565	1.552	1.523	0.678	0.609	0.656	0.543	0.525	0.545
	A0A0C4WJJ8	136	0.428	Down	0.0014216	K	Vfr transcriptional regulator / Cyclic AMP receptor protein OS=Azotobacter chroococcum NCIMB 8003 OX=1328314 GN=Achr_5410 PE=4 SV=1	Achr_5410	1	2.09e-06	106.11	K(1)VGDLAFLDVTGR	2	-1.004	8	1.255	1.455	1.307		0.882	0.707	0.48	0.678	0.561
	A0A0C4WIN6	107	0.584	Down	4.0291e-05	K	Electron transfer flavoprotein beta-subunit OS=Azotobacter chroococcum NCIMB 8003 OX=1328314 GN=Achr_27700 PE=4 SV=1	Achr_27700	1	1.03e-45	185.9	AVVDK(1)EQPQLVITGK	2	-1.7395	11	1.296	1.309	1.269	0.768	0.854	0.812	0.753	0.72	0.788
	A0A0C4WPQ6	105	2.195	Up	2.036e-05	K	D-erythro-7,8-dihydroneopterin triphosphate 2'-epimerase OS=Azotobacter chroococcum NCIMB 8003 OX=1328314 GN=folX PE=4 SV=1	folX	1	1.84e-68	277.76	YAEVEVDK(1)PHALR	2	-0.61066	19	0.643	0.664	0.604	1.216	1.154	1.064	1.434	1.345	1.416
	A0A0C4WGV2	162	0.531	Down	0.0034239	K	Peptide chain release factor 1 OS=Azotobacter chroococcum NCIMB 8003 OX=1328314 GN=prfA PE=3 SV=1	prfA	1	9.9e-15	84.266	IEILSENPGEHGGYK(1)EIITR	3	-0.81596	7	1.141	1.166	1.323	0.699	0.748			0.604	0.681
	A0A0C4WUX3	286	1.933	Up	5.5737e-05	K	Ribosomal RNA small subunit methyltransferase H OS=Azotobacter chroococcum NCIMB 8003 OX=1328314 GN=rsmH PE=3 SV=1	rsmH	1	1.72e-07	117.21	LIGK(1)PQYASESEIK	2	-2.4565	9	0.653	0.625	0.654	1.286	1.271	1.298	1.283	1.286	1.165
	A0A0C4WGC4	340	0.42	Down	1.77941e-05	K	PrkA family serine protein kinase OS=Azotobacter chroococcum NCIMB 8003 OX=1328314 GN=Achr_4780 PE=4 SV=1	Achr_4780	1	6.04e-33	181.44	IYDK(1)LLTHSSLAK	3	-1.0941	16	1.517	1.473	1.377	0.683	0.675	0.763	0.59	0.632	0.613
	A0A0C4WQJ8	27	1.813	Up	1.56536e-05	K	Phosphoglycerate kinase OS=Azotobacter chroococcum NCIMB 8003 OX=1328314 GN=pgk PE=3 SV=1	pgk	1	2.15e-09	139.78	EDLNVPVK(1)DGVVK	2	-0.096852	10	0.708	0.723	0.711	1.148	1.148	1.097	1.276	1.259	1.349
	A0A0C4WKB0	105	1.949	Up	0.00136122	K	Cysteine desulfurase IscS OS=Azotobacter chroococcum NCIMB 8003 OX=1328314 GN=iscS PE=3 SV=1	iscS	1	2.04e-14	172.1	IEHK(1)AVLDTTR	3	-0.0098995	19	0.551	0.652	0.644	1.499	1.353	1.274	1.344	1.078	1.178
	A0A0C4WVV1	207	0.513	Down	0.00031684	K	DNA-directed RNA polymerase subunit beta OS=Azotobacter chroococcum NCIMB 8003 OX=1328314 GN=rpoB PE=3 SV=1	rpoB	1	0.000558	94.806	K(1)LPASVLLR	2	-1.4179	11	1.231	1.172	1.402	0.821	1.048	0.98	0.67	0.625	0.656
	A0A0C4WK88	13	0.188	Down	0.00040345	K	30S ribosomal protein S16 OS=Azotobacter chroococcum NCIMB 8003 OX=1328314 GN=rpsP PE=3 SV=1	rpsP	1	5.54e-06	150.21	K(1)RPFYHLTVTNSR	3	1.1654	16	1.672	1.81	1.862	0.51	0.543	0.458	0.42	0.335	0.248
	A0A0C4WVV1	778	0.391	Down	0.0025402	K	DNA-directed RNA polymerase subunit beta OS=Azotobacter chroococcum NCIMB 8003 OX=1328314 GN=rpoB PE=3 SV=1	rpoB	1	8.68e-38	160.04	SNQNTCINQRPLVSK(1)GDQVSR	3	-0.39026	14	1.153	1.429	1.366	0.72	0.86	0.811		0.551	0.478
	A0A0C4WTA6	156	1.762	Up	0.0079395	K	GTP cyclohydrolase-2 OS=Azotobacter chroococcum NCIMB 8003 OX=1328314 GN=ribA PE=3 SV=1	ribA	1	0.000109	117.3	VK(1)ALEGSGIR	2	-1.4314	13	0.661		0.666	1.192	1.358	1.272	1.228		1.11
	A0A0C4WUS4	257	2.004	Up	2.1108e-05	K	Fatty acid oxidation complex subunit alpha OS=Azotobacter chroococcum NCIMB 8003 OX=1328314 GN=fadB PE=3 SV=1	fadB	1	2.72e-51	186.55	AYVAAQAGPHYPAPLAAVK(1)TIQK	3	-0.86231	10	0.613	0.6	0.606	1.384	1.322	1.405	1.187	1.17	1.288
	A0A0C4WRL7	425	0.57	Down	0.0035009	K	Electron transfer flavoprotein-ubiquinone oxidoreductase OS=Azotobacter chroococcum NCIMB 8003 OX=1328314 GN=Achr_27720 PE=4 SV=1	Achr_27720	1	2.16e-07	123.99	IPFTLHDDK(1)PDHSCLK	3	-0.48456	6	1.124	1.172	1.012	0.817			0.658		0.598
	A0A0C4WVU8	95	0.664	Down	0.021418	K	50S ribosomal protein L2 OS=Azotobacter chroococcum NCIMB 8003 OX=1328314 GN=rplB PE=3 SV=1	rplB	1	3.22e-10	147.19	TAHIALLK(1)YADGERR	2	-2.6045	20	1.31	1.335	1.308	0.615	0.637	0.707	0.772	0.936	0.917
	A0A0C4WPY2	8	0.289	Down	0.0194592	K	30S ribosomal protein S15 OS=Azotobacter chroococcum NCIMB 8003 OX=1328314 GN=rpsO PE=3 SV=1	rpsO	1	5.25e-17	175.68	ALTVEEK(1)AQIVNEYK	2	3.9969	9	1.665	1.755	1.625	0.417	0.524	0.551	0.342	0.479	0.635
	A0A0C4WRZ5	917	0.325	Down	0.0058363	K	Ribonucleoside-diphosphate reductase OS=Azotobacter chroococcum NCIMB 8003 OX=1328314 GN=nrdA PE=3 SV=1	nrdA	1	9.88e-07	117.45	YEYYEALTQYGK(1)IK	2	0.98115	8	1.501	1.215	1.174	0.84	1.015	0.784	0.351	0.492
	A0A0C4WHV1	48	0.498	Down	1.661e-06	K	3-hydroxydecanoyl-[acyl-carrier-protein] dehydratase OS=Azotobacter chroococcum NCIMB 8003 OX=1328314 GN=fabA PE=3 SV=1	fabA	1	2.74e-32	148.76	ITHISDTGGK(1)YGK	3	-0.026025	17	1.22	1.22	1.264	1.027	1.071	0.999	0.619	0.629	0.598
	A0A0C4WTR6	70	2.7	Up	0.00020399	K	Uroporphyrinogen-III synthase OS=Azotobacter chroococcum NCIMB 8003 OX=1328314 GN=hemD PE=4 SV=1	hemD	1	3.42e-09	117.99	YSAVIVVSK(1)PAAR	2	-1.4682	18	0.452	0.441	0.541	1.49	1.438	1.534	1.185	1.326	1.361
	A0A0C4WRV2	433	0.297	Down	0.0005552	K	ATP synthase subunit alpha OS=Azotobacter chroococcum NCIMB 8003 OX=1328314 GN=atpA PE=3 SV=1	atpA	1	0.000998	97.033	VTELMK(1)QK	2	-1.0709	13	1.242	1.448	1.414		0.628	0.586	0.431	0.381
	A0A0C4WKE6	240	0.652	Down	0.00141893	K	Acetyl-coenzyme A carboxylase carboxyl transferase subunit alpha OS=Azotobacter chroococcum NCIMB 8003 OX=1328314 GN=accA PE=3 SV=1	accA	1	2.97e-19	120.37	TAEK(1)AADAAEAMGITAAR	2	0.49108	12	1.242	1.287	1.131	0.653		0.83	0.795	0.848	0.742
	A0A0C4WRN1	10	0.354	Down	4.316e-07	K	Acyl carrier protein OS=Azotobacter chroococcum NCIMB 8003 OX=1328314 GN=acp PE=3 SV=1	acp	1	5.92e-14	150.53	K(1)IVAEQLGVK	2	-1.293	9	1.572	1.62	1.586	0.568	0.553	0.539	0.585	0.554	0.554
	A0A0C4WS16	62	0.514	Down	2.3569e-05	K	ATP synthase subunit beta OS=Azotobacter chroococcum NCIMB 8003 OX=1328314 GN=atpD PE=3 SV=1	atpD	1	1.02e-15	152.17	SIAMGSTEGLK(1)R	2	-1.6396	24	1.296	1.27	1.308	0.907	0.911	0.886	0.698	0.663	0.63
	A0A0C4WNQ8	31	0.516	Down	0.00041897	K	50S ribosomal protein L32 OS=Azotobacter chroococcum NCIMB 8003 OX=1328314 GN=rpmF PE=3 SV=1	rpmF	1	5.8e-50	257.12	SHDALEANALSVEK(1)STGEVHLR	3	3.8157	23	1.227	1.33	1.409	0.742	0.902	0.872	0.652	0.648	0.747
	A0A0C4WTR8	69	0.295	Down	2.1125e-05	K	Peptidyl-prolyl cis-trans isomerase OS=Azotobacter chroococcum NCIMB 8003 OX=1328314 GN=Achr_23040 PE=3 SV=1	Achr_23040	0.999999	5.06e-06	85.821	APIK(1)NEAKNGLSNK	2	-24.249	18	1.513	1.615	1.701	0.598	0.624	0.636	0.497	0.436	0.491
	A0A0C4WRH7	48	0.524	Down	0.0079836	K	UPF0125 protein Achr_39350 OS=Azotobacter chroococcum NCIMB 8003 OX=1328314 GN=rnfH PE=3 SV=1	rnfH	1	0.00231	65.313	QK(1)VGVFGK	2	-0.88137	5	1.14	1.272			0.892			0.644	0.62
	A0A0C4WNR2	263	2.273	Up	0.00025599	K	Pseudouridine synthase OS=Azotobacter chroococcum NCIMB 8003 OX=1328314 GN=Achr_28020 PE=3 SV=1	Achr_28020	1	4.64e-09	99.668	HAGHPIAGDAK(1)YGDEEFTR	3	-1.5766	9	0.566	0.585	0.525	1.32	1.475	1.364	1.407	1.15	1.253
	A0A0C4WGX3	91	0.321	Down	2.1779e-05	K	50S ribosomal protein L21 OS=Azotobacter chroococcum NCIMB 8003 OX=1328314 GN=rplU PE=3 SV=1	rplU	1	0.00272	81.163	HDK(1)VSIIK	2	0.13505	8	1.425	1.592	1.659		0.43	0.412	0.518	0.48	0.505
	A0A0C4WQC5	39	0.373	Down	1.63241e-05	K	30S ribosomal protein S17 OS=Azotobacter chroococcum NCIMB 8003 OX=1328314 GN=rpsQ PE=3 SV=1	rpsQ	1	0.00035	101.41	HPIYGK(1)YVK	2	-1.6968	19	1.461	1.517	1.614	0.644	0.628	0.648	0.557	0.558	0.599
	A0A0C4WNY3	163	0.471	Down	0.0060609	K	Argininosuccinate synthase OS=Azotobacter chroococcum NCIMB 8003 OX=1328314 GN=argG PE=3 SV=1	argG	1	3.86e-10	147.72	LMDYAAK(1)HEIPIER	2	-0.77433	25	1.541	1.349	1.264	0.742	0.747	0.82	0.655	0.657	0.644
	A0A0C4WQA9	22	0.477	Down	0.00078286	K	30S ribosomal protein S4 OS=Azotobacter chroococcum NCIMB 8003 OX=1328314 GN=rpsD PE=3 SV=1	rpsD	1	1.38e-05	110.88	EGTDLFLK(1)SGSR	2	-1.8263	7	1.382	1.343	1.31			0.212	0.543	0.696	0.684
	A0A0C4WVU6	33	0.272	Down	0.000122278	K	50S ribosomal protein L29 OS=Azotobacter chroococcum NCIMB 8003 OX=1328314 GN=rpmC PE=3 SV=1	rpmC	1	4.59e-32	155.61	MQK(1)ATGQLGQSHLLSQVK	2	0.064159	32	1.924	1.724	1.477	0.456	0.465	0.5	0.427	0.494	0.475
	A0A0C4WQ10	60	0.31	Down	4.9066e-06	K	30S ribosomal protein S18 OS=Azotobacter chroococcum NCIMB 8003 OX=1328314 GN=rpsR PE=3 SV=1	rpsR	1	0.000319	101.41	QLATAIK(1)R	2	-0.3523	9	1.444	1.608	1.579	0.703	0.758	0.677	0.495	0.455	0.486
	A0A0C4WM70	367	0.311	Down	0.026736	K	Phosphoglucosamine mutase OS=Azotobacter chroococcum NCIMB 8003 OX=1328314 GN=glmM PE=3 SV=1	glmM	1	0.0017	69.905	K(1)FPQVLVNVR	2	-2.7876	4	1.345	1.213					0.473	0.323
	A0A0C4WPD0	69	1.512	Up	0.00119868	K	Probable cytosol aminopeptidase OS=Azotobacter chroococcum NCIMB 8003 OX=1328314 GN=pepA PE=3 SV=1	pepA	1	1.68e-27	157.52	VGQTLLLHHLPNLK(1)AER	3	-1.9845	9	0.731	0.79	0.776	1.229	1.169	1.182	1.106	1.104	1.262
	A0A0C4WNZ0	244	1.697	Up	0.0070573	K	GTPase Era OS=Azotobacter chroococcum NCIMB 8003 OX=1328314 GN=era PE=3 SV=1	era	1	0.00171	90.308	K(1)IIIGEK	2	-0.52805	8	0.666		0.756	1.223	1.175	1.17	1.263	1.267	1.089
	A0A0C4WVU0	87	0.537	Down	4.3588e-06	K	30S ribosomal protein S11 OS=Azotobacter chroococcum NCIMB 8003 OX=1328314 GN=rpsK PE=3 SV=1	rpsK	1	2.86e-54	236.95	NLDVNVK(1)GPGPGR	2	-2.3349	13	1.474	1.528	1.464	0.49	0.454	0.481	0.825	0.796	0.778
	A0A0C4WJ40	209	2.662	Up	0.00048044	K	Pseudouridine synthase OS=Azotobacter chroococcum NCIMB 8003 OX=1328314 GN=rluD PE=3 SV=1	rluD	1	4.41e-21	133.07	MAVVEGGK(1)PAVSHYR	3	-1.3594	34	0.644	0.498	0.483	1.229	1.208	1.28	1.411	1.517	1.398
	A0A0C4WPD0	55	0.397	Down	0.00153888	K	Probable cytosol aminopeptidase OS=Azotobacter chroococcum NCIMB 8003 OX=1328314 GN=pepA PE=3 SV=1	pepA	1	9.29e-08	109.47	RGDLAGK(1)VGQTLLLHHLPNLK	4	-0.62564	15	1.345	1.355	1.553	0.326		0.972	0.452	0.665	0.57
	A0A0C4WQG5	93	0.346	Down	0.00095989	K	30S ribosomal protein S3 OS=Azotobacter chroococcum NCIMB 8003 OX=1328314 GN=rpsC PE=3 SV=1	rpsC	1	1.4e-19	149.14	QDLTK(1)QMGVPVHINIEEIR	3	-0.96858	12	1.33	1.668	1.819	0.534	0.413	0.704	0.472	0.602	0.591
	A0A0C4WJI2	140	0.381	Down	2.712e-08	K	Glutamine synthetase OS=Azotobacter chroococcum NCIMB 8003 OX=1328314 GN=glnA PE=3 SV=1	glnA	1	1.1e-06	147.19	FK(1)SDISGSMFK	2	-0.63801	21	1.488	1.451	1.495	0.741	0.712	0.717	0.563	0.565	0.562
	A0A0C4WHX3	64	0.367	Down	0.0020815	K	Translation initiation factor IF-1 OS=Azotobacter chroococcum NCIMB 8003 OX=1328314 GN=infA PE=3 SV=1	infA	1	0.000191	92.445	VELTPYDLSK(1)GR	2	-2.109	6	1.594		1.463	0.676		0.624	0.552		0.57
	A0A0C4WQF9	42	0.467	Down	9.8366e-05	K	50S ribosomal protein L24 OS=Azotobacter chroococcum NCIMB 8003 OX=1328314 GN=rplX PE=3 SV=1	rplX	1	1.55e-09	168.08	LVVGGVNLIK(1)R	2	-0.67645	11	1.407	1.436	1.553	0.677	0.656	0.541	0.737	0.651	0.666
	A0A0C4WTQ4	92	1.737	Up	0.0006226	K	Acireductone dioxygenase OS=Azotobacter chroococcum NCIMB 8003 OX=1328314 GN=mtnD PE=3 SV=1	mtnD	1	2.83e-08	126.17	AK(1)FLDEHIHGEDEVR	3	-1.4589	9	0.691	0.727	0.688	1.257	1.259	1.16	1.353	1.161	1.144
	A0A0C4WP58	239	0.314	Down	0.00094269	K	Sulfate adenylyltransferase subunit 2 OS=Azotobacter chroococcum NCIMB 8003 OX=1328314 GN=cysD PE=3 SV=1	cysD	1	1.23e-07	125.17	ILEHLSDEEK(1)AR	2	1.3281	13	1.318	1.476	1.419	0.477		0.517		0.486	0.395
	A0A0C4WUY1	106	0.448	Down	0.0025809	K	50S ribosomal protein L13 OS=Azotobacter chroococcum NCIMB 8003 OX=1328314 GN=rplM PE=3 SV=1	rplM	1	6.32e-05	108.93	VIETAVK(1)GMLPK	2	-2.9455	19	1.313	1.488	1.922	0.444	0.445	0.456	0.654	0.729	0.733
	A0A0C4WQ10	24	0.337	Down	0.00022211	K	30S ribosomal protein S18 OS=Azotobacter chroococcum NCIMB 8003 OX=1328314 GN=rpsR PE=3 SV=1	rpsR	1	1.47e-09	171.34	EIDFK(1)DLNTLK	2	-1.2546	9	1.526	1.504	1.668	0.572	0.658	0.658	0.559	0.448	0.578
	A0A0C4WH55	404	0.369	Down	2.7638e-07	K	Enolase OS=Azotobacter chroococcum NCIMB 8003 OX=1328314 GN=eno PE=3 SV=1	eno	1	3.42e-05	130.31	VSK(1)YNQLLR	2	-1.4525	9	1.541	1.565	1.558	0.602	0.6	0.602	0.581	0.584	0.554
	A0A0C4WRH7	12	0.499	Down	0.000161898	K	UPF0125 protein Achr_39350 OS=Azotobacter chroococcum NCIMB 8003 OX=1328314 GN=rnfH PE=3 SV=1	rnfH	1	2.39e-46	181.9	VSVVYADPAK(1)PLQLSCK	2	0.67419	11	1.376	1.299	1.396	0.774	0.837	0.758	0.64	0.651	0.74
	A0A0C4WMV9	35	0.491	Down	0.00092323	K	2-methylisocitrate lyase OS=Azotobacter chroococcum NCIMB 8003 OX=1328314 GN=prpB PE=3 SV=1	prpB	1	4.76e-36	171.03	FRDAVASEHPLQVVGAINANHALLAK(1)R	4	-0.0017508	11	1.253	1.386	1.532	0.76	0.705	0.76	0.702	0.609	0.735
	A0A0C4WUT9	52	1.812	Up	0.0191813	K	Ornithine carbamoyltransferase OS=Azotobacter chroococcum NCIMB 8003 OX=1328314 GN=argF PE=3 SV=1	argF	1	8.95e-06	133.76	VLGMIFEK(1)ASTR	2	-2.5423	20	0.714	0.64	0.853	0.926	1.119	1.142	1.305	1.358	1.336
	A0A0C4WHU7	392	0.571	Down	0.00025574	K	Methionine synthase OS=Azotobacter chroococcum NCIMB 8003 OX=1328314 GN=metH PE=4 SV=1	metH	1	7.03e-05	114.39	TNITGSAK(1)FAR	2	-4.8964	7	1.176	1.181	1.202	0.673	0.804			0.654	0.701
	A0A0C4WLX8	404	0.305	Down	0.00044458	K	Dihydrolipoyl dehydrogenase OS=Azotobacter chroococcum NCIMB 8003 OX=1328314 GN=lpdA PE=3 SV=1	lpdA	1	1.44e-46	168.78	AMAANDTAGFVK(1)VIADAK	2	-1.0816	20	1.408	1.859	1.839	0.389	0.418	0.523	0.556	0.547	0.454
	A0A0C4WLX8	123	0.529	Down	0.00028441	K	Dihydrolipoyl dehydrogenase OS=Azotobacter chroococcum NCIMB 8003 OX=1328314 GN=lpdA PE=3 SV=1	lpdA	1	8.68e-32	179.21	ANGVTLFEGHGK(1)LLAGK	2	0.16457	56	1.456	1.36	1.524	0.722	0.301	0.695	0.809	0.785	0.704
	A0A0C4WJJ8	205	1.827	Up	0.0038552	K	Vfr transcriptional regulator / Cyclic AMP receptor protein OS=Azotobacter chroococcum NCIMB 8003 OX=1328314 GN=Achr_5410 PE=4 SV=1	Achr_5410	1	2.28e-12	166.65	SLEEQGLVHVK(1)GK	2	-1.5411	12	0.704	0.901	0.701	0.976	0.94	0.918	1.569	1.333	1.311
	A0A0C4WRN8	458	2.94	Up	7.046e-07	K	Ribonuclease E OS=Azotobacter chroococcum NCIMB 8003 OX=1328314 GN=rne PE=3 SV=1	rne	1	3.06e-05	138.26	RNSITK(1)IELR	2	-1.1747	15	0.579	0.61	0.619	0.882	0.727	0.871	1.733	1.773	1.809
	A0A0C4WQD8	1079	0.532	Down	2.025e-05	K	DNA-directed RNA polymerase subunit beta' OS=Azotobacter chroococcum NCIMB 8003 OX=1328314 GN=rpoC PE=3 SV=1	rpoC	1	2.08e-17	159.44	DIRPAVK(1)LVDANGK	3	-1.6578	24	1.296	1.247	1.248	0.973	0.94	0.889	0.704	0.651	0.66
	A0A0C4WPE4	911	0.195	Down	0.00112484	K	Valine--tRNA ligase OS=Azotobacter chroococcum NCIMB 8003 OX=1328314 GN=valS PE=3 SV=1	valS	1	5.21e-09	111.98	LGNASFVDK(1)APAEVIAK	2	0.67162	5	1.309	1.242	1.035				0.263	0.204
	A0A0C4WKD6	221	0.242	Down	1.6177e-06	K	Elongation factor Ts OS=Azotobacter chroococcum NCIMB 8003 OX=1328314 GN=tsf PE=3 SV=1	tsf	1	2.86e-16	184.65	IAGKPENIVENMVK(1)GR	3	-2.2816	44	1.769	1.642	1.685	0.535	0.571	0.533	0.412	0.388	0.433
	A0A0C4WQD0	25	0.57	Down	0.00038294	K	30S ribosomal protein S19 OS=Azotobacter chroococcum NCIMB 8003 OX=1328314 GN=rpsS PE=3 SV=1	rpsS	1	6.11e-09	136.94	VEVAVEK(1)NDR	2	-1.2095	18	1.376	1.385	1.248	0.79	0.793	0.624	0.704	0.789	0.791
	A0A0C4WTR8	137	0.531	Down	0.00020408	K	Peptidyl-prolyl cis-trans isomerase OS=Azotobacter chroococcum NCIMB 8003 OX=1328314 GN=Achr_23040 PE=3 SV=1	Achr_23040	1	3.15e-07	122.44	IK(1)TVATGSR	2	-0.67575	9	1.222	1.308	1.347	0.895	0.88	0.863	0.742	0.655	0.663
	A0A0C4WQG5	4	0.31	Down	4.3007e-07	K	30S ribosomal protein S3 OS=Azotobacter chroococcum NCIMB 8003 OX=1328314 GN=rpsC PE=3 SV=1	rpsC	1	1.11e-09	121.67	GQK(1)VHPVGIR	2	-2.2428	9	1.622	1.734	1.664	0.488	0.455	0.495	0.531	0.517	0.51
	A0A0C4WSV5	498	0.189	Down	0.00035743	K	NADH-quinone oxidoreductase subunit C/D OS=Azotobacter chroococcum NCIMB 8003 OX=1328314 GN=nuocd PE=3 SV=1	nuocd	1	4.96e-24	162.21	ADHPLTTPPPK(1)ER	2	-1.6729	7	1.298	1.457	1.393		0.714	0.711		0.289	0.233
	A0A0C4WLW7	324	0.55	Down	0.0032445	K	Fructose-1,6-bisphosphatase class 1 OS=Azotobacter chroococcum NCIMB 8003 OX=1328314 GN=fbp PE=3 SV=1	fbp	1	1.18e-05	92.445	VAVFLGSK(1)DEVER	2	-2.7266	8	1.391	1.315	1.192	0.617	0.748	0.681		0.679	0.75
	A0A0C4WTA6	106	0.079	Down	0.00090436	K	GTP cyclohydrolase-2 OS=Azotobacter chroococcum NCIMB 8003 OX=1328314 GN=ribA PE=3 SV=1	ribA	1	1.11e-26	109.47	AYK(1)LQDAGADTVEANER	2	0.77192	8	1.908	1.684	1.452	0.617	0.631	0.25	0.105	0.162
	A0A0C4WRV2	141	0.423	Down	1.2971e-06	K	ATP synthase subunit alpha OS=Azotobacter chroococcum NCIMB 8003 OX=1328314 GN=atpA PE=3 SV=1	atpA	1	3.35e-97	278.37	K(1)SVDQPVQTGYK	2	6.1372	17	1.356	1.414	1.457	0.8	0.792	0.797	0.604	0.589	0.595
	A0A0C4WHC8	841	0.649	Down	0.0135412	K	Alanine--tRNA ligase OS=Azotobacter chroococcum NCIMB 8003 OX=1328314 GN=alaS PE=3 SV=1	alaS	1	7.1e-24	127.38	QAAAAVGGK(1)GGGRPDMAQGGGTEAGK	3	0.10561	9	1.111	1.133	1.103	1.08	1.04	1.189	0.779	0.656	0.736
	A0A0C4WIF2	264	1.944	Up	4.0642e-05	K	Oxaloacetate decarboxylase OS=Azotobacter chroococcum NCIMB 8003 OX=1328314 GN=Achr_24790 PE=4 SV=1	Achr_24790	1	7.82e-22	191.95	GVGPSDLNAK(1)ELCTK	2	-1.6894	10	0.65	0.666	0.648	1.258	1.219	1.249	1.261	1.351	1.206
	A0A0C4WIK2	528	0.451	Down	2.4979e-05	K	30S ribosomal protein S1 OS=Azotobacter chroococcum NCIMB 8003 OX=1328314 GN=rpsA PE=3 SV=1	rpsA	1	5.83e-10	165.09	DVDDEK(1)DAIK	2	-0.29501	19	1.306	1.336	1.385	0.881	0.905	0.867	0.647	0.582	0.588
	A0A0C4WK27	90	0.348	Down	0.00067683	K	4-hydroxy-3-methylbut-2-enyl diphosphate reductase OS=Azotobacter chroococcum NCIMB 8003 OX=1328314 GN=ispH PE=3 SV=1	ispH	1	0.000266	68.108	GLK(1)VFDATCPLVTK	2	-1.3376	7	1.363	1.232	1.598			0.452	0.449	0.443	0.568
	A0A0C4WH55	8	0.474	Down	6.3811e-05	K	Enolase OS=Azotobacter chroococcum NCIMB 8003 OX=1328314 GN=eno PE=3 SV=1	eno	1	0.00254	88.35	IVDIK(1)GR	2	-1.296	7	1.24	1.257	1.258		0.663	0.681		0.611	0.575
	A0A0C4WVU2	20	0.35	Down	0.00102074	K	50S ribosomal protein L30 OS=Azotobacter chroococcum NCIMB 8003 OX=1328314 GN=rpmD PE=3 SV=1	rpmD	1	0.000541	105.81	LANHK(1)ACVK	2	-1.7749	8	1.525	1.401	1.167			0.601	0.504	0.394	0.536
	A0A0C4WVU6	48	0.267	Down	1.94456e-05	K	50S ribosomal protein L29 OS=Azotobacter chroococcum NCIMB 8003 OX=1328314 GN=rpmC PE=3 SV=1	rpmC	1	9.11e-125	278.73	ATGQLGQSHLLSQVK(1)R	3	-1.1718	19	1.637	1.812	1.722	0.495	0.461	0.437	0.505	0.44	0.436
	A0A0C4WPH1	178	0.512	Down	4.4037e-06	K	N-acetyl-gamma-glutamyl-phosphate reductase OS=Azotobacter chroococcum NCIMB 8003 OX=1328314 GN=argC PE=3 SV=1	argC	1	8.57e-12	112.7	LIADCK(1)SGVSGAGR	2	-1.2799	8	1.297	1.383	1.389		0.601	0.558	0.702	0.685	0.697
	A0A0C4WLX8	345	0.457	Down	0.0105617	K	Dihydrolipoyl dehydrogenase OS=Azotobacter chroococcum NCIMB 8003 OX=1328314 GN=lpdA PE=3 SV=1	lpdA	1	1.44e-05	89.684	IAGHK(1)AQMNYDLIPAVIYTHPEIATVGK	4	-1.018	13	1.095	1.33	1.569	0.581	0.725	0.849	0.596	0.62
	A0A0C4WQQ0	112	0.3	Down	1.90225e-05	K	Imidazole glycerol phosphate synthase subunit HisH OS=Azotobacter chroococcum NCIMB 8003 OX=1328314 GN=hisH PE=3 SV=1	hisH	1	9.88e-07	99.276	FFGK(1)GLVEDGEHLK	2	-0.89499	8	1.597	1.535	1.357	0.65		0.628	0.44	0.457	0.448
	A0A0C4WU10	10	0.405	Down	2.0712e-05	K	Translation initiation factor IF-3 OS=Azotobacter chroococcum NCIMB 8003 OX=1328314 GN=infC PE=3 SV=1	infC	1	3.59e-05	84.999	AQPK(1)APINENISAR	2	-1.2848	10	1.491	1.549	1.59	0.581	0.604	0.519	0.647	0.582	0.645
	A0A0C4WKF2	292	2.193	Up	7.9763e-05	K	Guanosine 3,5-bis-pyrophosphate (PpGpp) synthetase, RelA/SpoT protein OS=Azotobacter chroococcum NCIMB 8003 OX=1328314 GN=Achr_38720 PE=3 SV=1	Achr_38720	1	0.00089	88.181	FK(1)DYIAIPK	2	-1.0418	8	0.657	0.576	0.642	1.275		1.157	1.42	1.387	1.305
	A0A0C4WUY1	2	0.429	Down	0.00134396	K	50S ribosomal protein L13 OS=Azotobacter chroococcum NCIMB 8003 OX=1328314 GN=rplM PE=3 SV=1	rplM	1	1.69e-10	173.07	MK(1)TFTAKPETVK	2	-1.2961	24	1.819	1.455	1.343	0.524	0.447	0.616	0.607	0.729	0.647
	A0A0C4WSX0	616	0.435	Down	2.4405e-05	K	Leucine--tRNA ligase OS=Azotobacter chroococcum NCIMB 8003 OX=1328314 GN=leuS PE=3 SV=1	leuS	1	1.91e-18	187.47	LK(1)TDGLPVEIGGTEK	2	-0.65993	9	1.397	1.443	1.492	0.646	0.76	0.728	0.672	0.605	0.608
	A0A0C4WQB7	272	0.497	Down	0.00036079	K	Lon protease OS=Azotobacter chroococcum NCIMB 8003 OX=1328314 GN=pepS16 PE=2 SV=1	pepS16	1	0.000221	90.761	AHAELNK(1)LK	2	-1.7056	9	1.279	1.429	1.42	0.793	0.777	0.71	0.755	0.65	0.645
	A0A0C4WNX3	229	0.513	Down	0.0096153	K	Aconitate hydratase B OS=Azotobacter chroococcum NCIMB 8003 OX=1328314 GN=acnB PE=3 SV=1	acnB	1	6.04e-27	140.78	AK(1)GFPVAYVGDVVGTGSSR	2	-0.87938	18	1.05	1.369	1.613	0.686	0.869	0.857	0.604	0.731	0.735
	A0A0C4WSI9	39	0.318	Down	0.00020325	K	Succinate dehydrogenase flavoprotein subunit OS=Azotobacter chroococcum NCIMB 8003 OX=1328314 GN=sdhA PE=3 SV=1	sdhA	1	2.78e-29	195.3	TAVVTK(1)VFPTR	2	-3.1534	9	1.465	1.585	1.711	0.574	0.601	0.695	0.43	0.541	0.542
	A0A0C4WJT2	63	0.577	Down	0.00133521	K	30S ribosomal protein S5 OS=Azotobacter chroococcum NCIMB 8003 OX=1328314 GN=rpsE PE=3 SV=1	rpsE	1	4.1e-14	169.81	EVPAAIQK(1)AMEAAR	2	-1.6295	22	1.258	1.262	1.53	0.653	0.776	0.682	0.779	0.748	0.808
	A0A0C4WW65	15	1.655	Up	0.0023191	K	Phosphopantetheine adenylyltransferase OS=Azotobacter chroococcum NCIMB 8003 OX=1328314 GN=coaD PE=3 SV=1	coaD	1	1.9e-14	104.15	VIYPGTFDPITK(1)GHGDLVER	3	-1.301	9	0.675	0.76	0.646	1.206	1.404	1.306	1.054	1.122	1.269
	A0A0C4WJJ1	593	1.716	Up	0.048881	K	Alpha-1,4 glucan phosphorylase OS=Azotobacter chroococcum NCIMB 8003 OX=1328314 GN=glgP PE=3 SV=1	glgP	1	3.46e-05	77.358	ILAGK(1)AAASYYQAK	2	-2.4578	7	0.504	0.643		1.392	1.362	1.692	1.014		0.954
	A0A0C4WPD0	6	2.074	Up	3.8981e-05	K	Probable cytosol aminopeptidase OS=Azotobacter chroococcum NCIMB 8003 OX=1328314 GN=pepA PE=3 SV=1	pepA	1	1.15e-18	192.95	QLVVK(1)SASPQTLK	2	-3.099	35	0.576	0.622	0.611	1.384	1.257	1.383	1.186	1.308	1.258
	A0A0C4WQ47	102	0.177	Down	9.5251e-05	K	50S ribosomal protein L25 OS=Azotobacter chroococcum NCIMB 8003 OX=1328314 GN=rplY PE=3 SV=1	rplY	1	3.19e-24	119.26	VVADHK(1)LTAHVPLHFVNAENSVGVK	4	-1.8045	19	1.534	1.791	1.718	0.383	0.418	0.405	0.296	0.298
	A0A0C4WHC8	525	0.441	Down	0.0086352	K	Alanine--tRNA ligase OS=Azotobacter chroococcum NCIMB 8003 OX=1328314 GN=alaS PE=3 SV=1	alaS	1	9.55e-10	115.24	DTTK(1)AGGAYLHHGVVAEGGLR	3	-1.2504	7	1.329	1.494	1.089	0.556	0.594			0.619	0.531
	A0A0C4WKF0	53	2.246	Up	0.00151978	K	Ribonuclease PH OS=Azotobacter chroococcum NCIMB 8003 OX=1328314 GN=rph PE=3 SV=1	rph	1	0.00223	80.294	FLK(1)GQGK	2	0.40521	8	0.55	0.462		1.677	1.456	1.232	1.081	1.163	1.166
	A0A0C4WQG9	131	0.308	Down	0.0002781	K	50S ribosomal protein L4 OS=Azotobacter chroococcum NCIMB 8003 OX=1328314 GN=rplD PE=3 SV=1	rplD	1	0.00255	79.059	TK(1)SLVSK	2	0.2344	6	1.246	1.253	1.425	0.338				0.412	0.394
	A0A0C4WPT0	953	1.739	Up	0.0098965	K	Bifunctional glutamine synthetase adenylyltransferase/adenylyl-removing enzyme OS=Azotobacter chroococcum NCIMB 8003 OX=1328314 GN=glnE PE=3 SV=1	glnE	1	6.13e-37	159.75	LALQK(1)QPGVVGGDQFQDER	2	-0.11575	11	0.725	0.73	0.539	1.181	1.505	1.327	1.013	1.177	1.278
	A0A0C4WJT2	15	0.401	Down	0.00054131	K	30S ribosomal protein S5 OS=Azotobacter chroococcum NCIMB 8003 OX=1328314 GN=rpsE PE=3 SV=1	rpsE	1	2.76e-32	187.33	RDEGYIEK(1)LVQVNR	3	-1.2735	25	1.435	1.584	1.711	0.411	0.462	0.665	0.542	0.661	0.693
	A0A0C4WPD0	91	1.509	Up	0.0024363	K	Probable cytosol aminopeptidase OS=Azotobacter chroococcum NCIMB 8003 OX=1328314 GN=pepA PE=3 SV=1	pepA	1	8.28e-05	132.44	K(1)IVAAAHSVLK	2	-1.4443	9	0.716	0.784	0.801	1.245	1.223	1.105	1.243	1.178	1.051
	A0A0C4WIJ0	322	0.499	Down	0.0149192	K	dTDP-glucose 4,6-dehydratase OS=Azotobacter chroococcum NCIMB 8003 OX=1328314 GN=Achr_26670 PE=3 SV=1	Achr_26670	1	5.9e-05	76.563	ELGWK(1)PAETFETGIR	2	-0.46057	8	1.164	1.375	1.496		0.554	0.735	0.482	0.716	0.815
	A0A0C4WRZ5	426	1.534	Up	0.00028374	K	Ribonucleoside-diphosphate reductase OS=Azotobacter chroococcum NCIMB 8003 OX=1328314 GN=nrdA PE=3 SV=1	nrdA	1	3.8e-10	138	GTNGK(1)SQGVVPFLK	2	-0.45132	21	0.733	0.729	0.66	1.351	1.325	1.372	1.09	1.105	1.061
	A0A0C4WIM0	765	1.564	Up	0.0105037	K	DNA polymerase I OS=Azotobacter chroococcum NCIMB 8003 OX=1328314 GN=polA PE=3 SV=1	polA	1	0.000178	98.009	K(1)QAQAYIDR	2	-1.8463	8	0.646	0.77	0.725	1.278	1.305	1.281		1.055	1.178
	A0A0C4WJF8	63	0.656	Down	0.0094048	K	Malate synthase G OS=Azotobacter chroococcum NCIMB 8003 OX=1328314 GN=glcB PE=3 SV=1	glcB	1	3.03e-05	108.5	RDELQAK(1)IDAWHQAR	3	-1.2901	9	1.488	1.213	1.266	0.711	0.597	0.64	0.789	0.98	0.835
	A0A0C4WKN1	235	0.481	Down	0.000100285	K	Phosphoribosylformylglycinamidine cyclo-ligase OS=Azotobacter chroococcum NCIMB 8003 OX=1328314 GN=purM PE=3 SV=1	purM	1	0.00109	58.916	PLLK(1)LIK	2	-0.62101	13	1.221	1.302	1.279	0.637		0.629		0.603	0.617
	A0A0C4WVR5	362	0.297	Down	0.0010646	K	Phosphoribosylamine--glycine ligase OS=Azotobacter chroococcum NCIMB 8003 OX=1328314 GN=purD PE=3 SV=1	purD	1	3.4e-13	171.2	LDGK(1)VFHAGTALK	2	-2.1484	9	1.659	1.632	1.637	0.557	0.547	0.557	0.501	0.511	0.45
	A0A0C4WGQ5	119	0.326	Down	0.000141445	K	Transcription termination/antitermination protein NusA OS=Azotobacter chroococcum NCIMB 8003 OX=1328314 GN=nusA PE=3 SV=1	nusA	1	0.00179	73.637	QVIVQK(1)VR	2	-0.22128	6	1.214	1.294	1.251		0.551			0.43	0.388
	A0A0C4WNZ3	116	0.361	Down	4.9018e-06	K	Dihydrolipoyllysine-residue succinyltransferase component of 2-oxoglutarate dehydrogenase complex OS=Azotobacter chroococcum NCIMB 8003 OX=1328314 GN=sucB PE=3 SV=1	sucB	1	7.24e-112	300.3	K(1)IAEENALAADSITGTGK	2	2.0086	17	1.469	1.551	1.46	0.735	0.771	0.671	0.507	0.563	0.546
	A0A0C4WRC5	375	1.717	Up	3.5225e-05	K	Amidophosphoribosyltransferase OS=Azotobacter chroococcum NCIMB 8003 OX=1328314 GN=purF PE=3 SV=1	purF	1	2.52e-22	195.3	GTTCK(1)QIIQMAR	2	-2.0505	20	0.706	0.741	0.715	1.2	1.154	1.183	1.255	1.271	1.186
	A0A0C4WU10	108	0.62	Down	4.4611e-06	K	Translation initiation factor IF-3 OS=Azotobacter chroococcum NCIMB 8003 OX=1328314 GN=infC PE=3 SV=1	infC	1	1.46e-27	179.98	FRPGTEEGDYQVK(1)LR	3	-1.9656	9	1.268	1.214	1.226	0.896	0.907	0.835	0.777	0.751	0.771
	A0A0C4WRG5	426	0.255	Down	4.2838e-06	K	Membrane bound nickel-dependent hydrogenase, large subunit, HoxG OS=Azotobacter chroococcum NCIMB 8003 OX=1328314 GN=hoxG PE=3 SV=1	hoxG	1	3.06e-05	118.06	EYVK(1)EQVDR	2	-1.6363	9	1.519	1.587	1.634	0.711	0.74	0.745	0.437	0.379	0.395
	A0A0C4WMN7	518	1.599	Up	0.023678	K	6-phosphogluconate dehydratase OS=Azotobacter chroococcum NCIMB 8003 OX=1328314 GN=edd-2 PE=3 SV=1	edd-2	1	4.91e-134	269.28	MSGASGK(1)VPAAIHVCPEAIDGGPLAK	3	-0.30294	24	0.973	0.672	0.645	1.154	0.978	1.251	1.134	1.298	1.229
	A0A0C4WKD6	36	0.304	Down	5.9357e-07	K	Elongation factor Ts OS=Azotobacter chroococcum NCIMB 8003 OX=1328314 GN=tsf PE=3 SV=1	tsf	1	1.12e-56	208.23	ALTAAGGDIEK(1)AIDDMR	2	-0.42862	18	1.594	1.624	1.69	0.547	0.563	0.557	0.507	0.48	0.507
	A0A0C4WPZ6	290	0.499	Down	0.00049859	K	1-deoxy-D-xylulose-5-phosphate synthase OS=Azotobacter chroococcum NCIMB 8003 OX=1328314 GN=dxs-1 PE=3 SV=1	dxs-1	1	8.63e-05	112.93	GPQFLHVVTK(1)K	2	-2.007	8	1.232	1.3	1.208	0.841	0.835	0.812	0.648	0.595
	A0A0C4WLB8	87	1.692	Up	0.0040961	K	Endonuclease III OS=Azotobacter chroococcum NCIMB 8003 OX=1328314 GN=nth PE=3 SV=1	nth	1	0.000789	74.269	AK(1)NIIETCR	2	-2.0531	7		0.837	0.704	1.031	0.952		1.294	1.283	1.334
	A0A0C4WIU7	358	2.397	Up	0.0029785	K	UDP-N-acetylmuramate--L-alanine ligase OS=Azotobacter chroococcum NCIMB 8003 OX=1328314 GN=murC PE=3 SV=1	murC	1	0.000132	102.46	EVAAVIK(1)AVR	2	-2.5997	13	0.607	0.446	0.709	1.26	1.205	1.161	1.345	1.459	1.42
	A0A0C4WIB6	95	0.142	Down	0.00022132	K	Trigger factor OS=Azotobacter chroococcum NCIMB 8003 OX=1328314 GN=tig PE=3 SV=1	tig	1	4.68e-09	139.7	LKPAGAPSVEPK(1)VFEK	3	-1.5323	11	1.648	1.716	1.816		0.425	0.429	0.2	0.212	0.325
	A0A0C4WQD8	1072	0.642	Down	0.00043557	K	DNA-directed RNA polymerase subunit beta' OS=Azotobacter chroococcum NCIMB 8003 OX=1328314 GN=rpoC PE=3 SV=1	rpoC	1	1.34e-06	126.21	DRPAAGK(1)DIRPAVK	3	-0.97398	13	1.038	1.17	1.158	1.125	1.152	1.016	0.738	0.7	0.723
	A0A0C4WLQ6	2142	0.477	Down	0.000155145	K	Type I fatty acid synthase ArsA OS=Azotobacter chroococcum NCIMB 8003 OX=1328314 GN=arsA PE=4 SV=1	arsA	1	1.66e-56	220.06	ELPIESAGTLGVAK(1)SAAR	2	-0.20943	10	1.321	1.392	1.329	0.752	0.828	0.935	0.666	0.581	0.683
	A0A0C4WRP9	850	2.63	Up	0.0023637	K	RecBCD enzyme subunit RecC OS=Azotobacter chroococcum NCIMB 8003 OX=1328314 GN=recC PE=3 SV=1	recC	1	9.15e-05	127.93	DPVK(1)HFFTQR	2	0.71389	11	0.587	0.525	0.382	1.313	1.543	1.442	1.356	1.417	1.156
	A0A0C4WRV2	125	0.632	Down	0.000142286	K	ATP synthase subunit alpha OS=Azotobacter chroococcum NCIMB 8003 OX=1328314 GN=atpA PE=3 SV=1	atpA	1	3.28e-06	138	GPIDAK(1)LTDAVEK	2	-0.47521	8	1.255		1.3	1.04	1.01	1.013	0.824	0.801	0.798
	A0A0C4WTV4	34	0.379	Down	4.2704e-06	K	50S ribosomal protein L33 OS=Azotobacter chroococcum NCIMB 8003 OX=1328314 GN=rpmG PE=3 SV=1	rpmG	1	0.00162	117.18	K(1)YDPVVR	2	0.4577	9	1.531	1.529	1.578	0.616	0.633	0.557	0.623	0.571	0.562
	A0A0C4WR09	10	0.457	Down	0.000144553	K	50S ribosomal protein L28 OS=Azotobacter chroococcum NCIMB 8003 OX=1328314 GN=rpmB PE=3 SV=1	rpmB	1	5.65e-49	182.52	VCQVTGK(1)GPVTGNNISHANNK	3	-0.31421	14	1.561	1.776	1.833	0.035	0.207	0.183	0.75	0.79	0.821
	A0A0C4WU10	70	0.36	Down	0.000104812	K	Translation initiation factor IF-3 OS=Azotobacter chroococcum NCIMB 8003 OX=1328314 GN=infC PE=3 SV=1	infC	1	6.56e-05	86.243	IMDYGK(1)HLFEK	2	-0.92459	13	1.711	1.594	1.586	0.451	0.492	0.473	0.516	0.625	0.621
	A0A0C4WQA8	316	2.134	Up	0.000158577	K	Chorismate synthase OS=Azotobacter chroococcum NCIMB 8003 OX=1328314 GN=aroC PE=3 SV=1	aroC	1	3.98e-21	155.57	SIDIHGNPVEVITK(1)GR	2	-0.93688	18	0.616	0.682	0.569	1.246	1.275	1.181	1.37	1.298	1.316
	A0A0C4WPR3	154	0.537	Down	0.000138483	K	Ubiquinone/menaquinone biosynthesis C-methyltransferase UbiE OS=Azotobacter chroococcum NCIMB 8003 OX=1328314 GN=ubiE PE=3 SV=1	ubiE	1	0.000307	85.821	NVTHK(1)EDALR	2	-2.7376	9	1.203	1.28	1.325	0.883	0.956	0.912	0.724	0.674	0.647
	A0A0C4WJZ6	304	2.004	Up	1.52141e-05	K	Chaperone protein DnaJ OS=Azotobacter chroococcum NCIMB 8003 OX=1328314 GN=dnaJ PE=3 SV=1	dnaJ	1	3.37e-18	195.8	LKIPEGTQTGK(1)LFR	3	-1.8446	29	0.594	0.642	0.632	1.332	1.3	1.311	1.266	1.249	1.228
	A0A0C4WJ98	344	0.381	Down	0.0021821	K	RNA polymerase sigma factor RpoD OS=Azotobacter chroococcum NCIMB 8003 OX=1328314 GN=rpoD PE=3 SV=1	rpoD	1	1.98e-05	117.3	LADDIK(1)QCQQK	2	-0.7905	6	1.579	1.618		0.442		0.499		0.635	0.582
	A0A0C4WTF0	219	0.456	Down	0.00196005	K	50S ribosomal protein L3 OS=Azotobacter chroococcum NCIMB 8003 OX=1328314 GN=rplC PE=3 SV=1	rplC	1	3.09e-06	115.35	GAVPGATGGDVIVRPAAK(1)AR	3	-1.9106	7	1.255	1.349	1.39	0.519		0.482	0.661		0.554
	A0A0C4WSJ8	208	0.224	Down	0.000117041	K	Enoyl-[acyl-carrier-protein] reductase [NADH] OS=Azotobacter chroococcum NCIMB 8003 OX=1328314 GN=fabI PE=3 SV=1	fabI	1	0.000307	94.806	K(1)MLAANER	2	-0.48662	9	1.479	1.498	1.675	0.55	0.543	0.587		0.337	0.358
	A0A0C4WN75	154	1.51	Up	8.4698e-05	K	NAD kinase OS=Azotobacter chroococcum NCIMB 8003 OX=1328314 GN=ppnK PE=3 SV=1	ppnK	1	6.6e-137	275.19	LEPIGQGDALNDVVLHPGK(1)STR	3	-0.011382	24	0.756	0.788	0.788	1.118	1.219	1.14	1.125	1.186	1.21
	A0A0C4WQA5	87	0.642	Down	0.047776	K	Single-stranded DNA-binding protein OS=Azotobacter chroococcum NCIMB 8003 OX=1328314 GN=Achr_34770 PE=3 SV=1	Achr_34770	1	5.48e-05	117.3	K(1)WQGQDGQDR	2	-1.6468	8	1.422		1.028	1.151	1.036	1.081	0.856	0.748	0.754
	A0A0C4WK78	189	0.407	Down	0.000100932	K	GMP synthase [glutamine-hydrolyzing] OS=Azotobacter chroococcum NCIMB 8003 OX=1328314 GN=guaA PE=3 SV=1	guaA	1	2.16e-09	91.993	GYYGVQFHPEVTHTK(1)QGLR	3	-0.46996	11	1.415	1.609	1.445	0.719	0.681	0.597	0.563	0.652	0.603
	A0A0C4WJU3	39	0.296	Down	2.3267e-06	K	50S ribosomal protein L23 OS=Azotobacter chroococcum NCIMB 8003 OX=1328314 GN=rplW PE=3 SV=1	rplW	1	6.2e-10	172.1	VATDATK(1)LEIK	2	-2.7947	15	1.622	1.728	1.699	0.496	0.483	0.48	0.519	0.508	0.469
	A0A0C4WJA9	64	0.369	Down	0.000140339	K	Chaperone SurA OS=Azotobacter chroococcum NCIMB 8003 OX=1328314 GN=surA PE=3 SV=1	surA	1	0.000506	102.46	EVEQTIAK(1)R	2	0.33137	8	1.345	1.477	1.461		0.691	0.652	0.549	0.463	0.569
	A0A0C4WGC4	103	0.313	Down	7.668e-05	K	PrkA family serine protein kinase OS=Azotobacter chroococcum NCIMB 8003 OX=1328314 GN=Achr_4780 PE=4 SV=1	Achr_4780	1	4.4e-08	103.87	K(1)QILYLLGPVGGGK	2	-2.47	9	1.568	1.711	1.537	0.126	0.842	0.806	0.448	0.553	0.505
	A0A0C4WMN7	39	0.372	Down	3.9853e-06	K	6-phosphogluconate dehydratase OS=Azotobacter chroococcum NCIMB 8003 OX=1328314 GN=edd-2 PE=3 SV=1	edd-2	1	1.55e-37	140.3	GK(1)LQCANFAHGVAACDGSDK	3	-1.2113	9	1.547	1.605	1.618	0.542	0.532	0.52	0.604	0.614	0.556
	A0A0C4WWD4	70	0.49	Down	0.000100474	K	Phosphomannomutase/phosphoglucomutase AlgC OS=Azotobacter chroococcum NCIMB 8003 OX=1328314 GN=algC PE=3 SV=1	algC	1	1.25e-67	217.16	AIGSESLAK(1)GEPNVSVGR	2	0.085764	9	1.386	1.414	1.368	0.747	0.735	0.732	0.687	0.731	0.626
	A0A0C4WP45	130	0.202	Down	0.00142142	K	D-3-phosphoglycerate dehydrogenase OS=Azotobacter chroococcum NCIMB 8003 OX=1328314 GN=serA PE=3 SV=1	serA	1	7.09e-05	74.269	GIPEK(1)NAVCHR	2	-1.932	6	1.759	1.769		0.452		0.498	0.378	0.335
	A0A0C4WM90	315	0.196	Down	0.00020413	K	Acetolactate synthase OS=Azotobacter chroococcum NCIMB 8003 OX=1328314 GN=ilvI PE=3 SV=1	ilvI	1	3.63e-16	141.88	IIHVDIDPASISK(1)TIK	3	-1.9919	11	1.274	1.401	1.883		0.48		0.295	0.276	0.321
	A0A0C4WQD8	789	0.24	Down	8.1507e-05	K	DNA-directed RNA polymerase subunit beta' OS=Azotobacter chroococcum NCIMB 8003 OX=1328314 GN=rpoC PE=3 SV=1	rpoC	1	4.59e-46	169.52	GLADTALK(1)TANSGYLTR	2	-0.64486	10	1.591	1.765	1.618	0.482	0.546	0.836	0.35	0.383	0.462
	A0A0C4WQD8	953	0.578	Down	5.5428e-05	K	DNA-directed RNA polymerase subunit beta' OS=Azotobacter chroococcum NCIMB 8003 OX=1328314 GN=rpoC PE=3 SV=1	rpoC	1	1.65e-74	248.5	TSAVDNVQVK(1)NGGNIR	2	-1.0641	19	1.187	1.306	1.231	0.922	0.915	0.931	0.732	0.71	0.709
	A0A0C4WQM7	143	0.139	Down	0.00062074	K	Lysine--tRNA ligase OS=Azotobacter chroococcum NCIMB 8003 OX=1328314 GN=lysS PE=3 SV=1	lysS	1	5.82e-05	144.27	LLTK(1)SLRPLPDK	2	-2.1576	9	1.67	1.907	1.828	0.585	0.599	0.484	0.165	0.331	0.254
	A0A0C4WGX5	86	0.639	Down	0.0002384	K	30S ribosomal protein S20 OS=Azotobacter chroococcum NCIMB 8003 OX=1328314 GN=rpsT PE=3 SV=1	rpsT	1	4.94e-07	138.23	LNTHIK(1)ALGVAAAA	2	-1.9667	11	1.29	1.29	1.381	0.684	0.664	0.692	0.809	0.835	0.889
	A0A0C4WNZ3	219	1.734	Up	1.84517e-05	K	Dihydrolipoyllysine-residue succinyltransferase component of 2-oxoglutarate dehydrogenase complex OS=Azotobacter chroococcum NCIMB 8003 OX=1328314 GN=sucB PE=3 SV=1	sucB	1	4.3e-08	91.783	YK(1)DLFEK	2	-0.042538	10	0.659	0.682	0.71	1.292	1.28	1.286	1.198	1.188	1.17
	A0A0C4WGQ5	186	0.57	Down	0.0050385	K	Transcription termination/antitermination protein NusA OS=Azotobacter chroococcum NCIMB 8003 OX=1328314 GN=nusA PE=3 SV=1	nusA	1	0.000119	101.48	ALLK(1)EIRPENR	2	-1.8878	13		1.462	1.255	0.975		0.879	0.834	0.754	0.736
	A0A0C4WRN8	963	0.495	Down	0.00111871	K	Ribonuclease E OS=Azotobacter chroococcum NCIMB 8003 OX=1328314 GN=rne PE=3 SV=1	rne	1	0.000191	76.85	K(1)LEEAAAQAR	2	-2.8926	6	1.104	1.226	1.272			0.443	0.584		0.605
	A0A0C4WQH4	54	0.403	Down	2.2385e-06	K	30S ribosomal protein S7 OS=Azotobacter chroococcum NCIMB 8003 OX=1328314 GN=rpsG PE=3 SV=1	rpsG	1	1.13e-20	192.95	K(1)NSDPLEIFEK	2	-0.78488	12	1.577	1.455	1.556	0.558	0.616	0.611	0.604	0.619	0.624
	A0A0C4WKT7	98	0.228	Down	2.2775e-06	K	ATP synthase epsilon chain OS=Azotobacter chroococcum NCIMB 8003 OX=1328314 GN=atpC PE=3 SV=1	atpC	1	4.94e-32	194.83	DLDEVAAQEAVK(1)AAQK	2	-0.75883	30	1.692	1.616	1.662	0.616	0.656	0.655	0.41	0.36	0.364
	A0A0C4WH44	73	0.276	Down	1.961e-05	K	30S ribosomal protein S2 OS=Azotobacter chroococcum NCIMB 8003 OX=1328314 GN=rpsB PE=3 SV=1	rpsB	1	0.000162	130	ILFVGTK(1)R	2	-2.1351	9	1.666	1.708	1.621	0.548	0.534	0.567	0.485	0.413	0.482
	A0A0C4WVV1	173	0.512	Down	0.00030042	K	DNA-directed RNA polymerase subunit beta OS=Azotobacter chroococcum NCIMB 8003 OX=1328314 GN=rpoB PE=3 SV=1	rpoB	1	8.6e-11	148.76	THSSGK(1)LLYSAR	2	-0.78923	9	1.255	1.329	1.222	0.953	0.965	0.929	0.705	0.59	0.653
	A0A0C4WNX3	370	0.458	Down	0.000155943	K	Aconitate hydratase B OS=Azotobacter chroococcum NCIMB 8003 OX=1328314 GN=acnB PE=3 SV=1	acnB	0.991148	3.35e-16	145.18	AELGLAPSTLFK(0.991)K(0.009)PEAPADSGK	3	-2.735	9	1.251	1.484	1.425	0.825	0.804	0.746	0.662	0.626	0.618
	A0A0C4WIK2	347	0.459	Down	0.000141062	K	30S ribosomal protein S1 OS=Azotobacter chroococcum NCIMB 8003 OX=1328314 GN=rpsA PE=3 SV=1	rpsA	1	6.64e-05	113.14	ISLGIK(1)QCK	2	-1.4566	9	1.405	1.566	1.481	0.608	0.604	0.587	0.738	0.672	0.632
	A0A0C4WVV1	1207	0.298	Down	0.0049435	K	DNA-directed RNA polymerase subunit beta OS=Azotobacter chroococcum NCIMB 8003 OX=1328314 GN=rpoB PE=3 SV=1	rpoB	1	9.88e-06	81.908	GGVPMATPVFDGAK(1)ESEIK	2	-0.49383	8	1.388	0.97	1.404	0.928	1.099	0.909	0.357	0.39
	A0A0C4WUF4	323	2.119	Up	0.00195803	K	ATP-dependent RNA helicase HrpA OS=Azotobacter chroococcum NCIMB 8003 OX=1328314 GN=hrpA PE=4 SV=1	hrpA	1	4.67e-08	124.06	ANLK(1)HTEVLPLYAR	2	-2.2842	14	0.644	0.618	0.616	1.231	1.274	1.354	1.202		1.451
	A0A0C4WKT7	102	0.357	Down	0.0086645	K	ATP synthase epsilon chain OS=Azotobacter chroococcum NCIMB 8003 OX=1328314 GN=atpC PE=3 SV=1	atpC	1	0.000108	122.44	AAQK(1)ALNEK	2	-1.55	8	1.404	1.407	1.412	0.731	0.587	0.691	0.51	0.496
	A0A0C4WQH4	35	0.341	Down	5.6809e-05	K	30S ribosomal protein S7 OS=Azotobacter chroococcum NCIMB 8003 OX=1328314 GN=rpsG PE=3 SV=1	rpsG	1	2.03e-09	145.75	FMNHVMESGK(1)K	2	-1.7767	22	1.668	1.569	1.543	0.562	0.559	0.592	0.499	0.6	0.529
	A0A0C4WP58	9	0.527	Down	0.00034035	K	Sulfate adenylyltransferase subunit 2 OS=Azotobacter chroococcum NCIMB 8003 OX=1328314 GN=cysD PE=3 SV=1	cysD	1	3.87e-26	200.82	LTHLK(1)QLEAESIHIIR	3	-1.1217	18	1.232	1.174	1.327	0.901	1.006	1.028	0.623	0.63	0.714
	A0A0C4WHU7	140	0.362	Down	0.00184428	K	Methionine synthase OS=Azotobacter chroococcum NCIMB 8003 OX=1328314 GN=metH PE=4 SV=1	metH	1	4e-12	130.99	EVADAK(1)TAENPARPR	2	-0.088438	7	1.237	1.495	1.326			0.642	0.571	0.524	0.374
	A0A0C4WPT8	383	2.173	Up	4.0038e-05	K	Bifunctional protein HldE OS=Azotobacter chroococcum NCIMB 8003 OX=1328314 GN=rfaE PE=3 SV=1	rfaE	1	2.2e-07	150.21	LK(1)GPGRPINSVDR	3	0.67591	23	0.538	0.568	0.592	1.45	1.433	1.367	1.298	1.181	1.21
	A0A0C4WH22	511	2.38	Up	0.0004179	K	Single-stranded-DNA-specific exonuclease RecJ OS=Azotobacter chroococcum NCIMB 8003 OX=1328314 GN=recJ PE=4 SV=1	recJ	1	0.00116	109.11	HLK(1)LVVR	2	0.15579	9	0.507	0.576	0.595	1.368	1.358	1.255	1.421	1.404	1.168
	A0A0C4WKD6	101	0.205	Down	3.7484e-05	K	Elongation factor Ts OS=Azotobacter chroococcum NCIMB 8003 OX=1328314 GN=tsf PE=3 SV=1	tsf	1	4.75e-18	154.94	AFVAESLEK(1)AFADK	2	-1.075	12	1.554	1.856	1.889	0.363	0.546	0.593	0.353	0.337	0.395
	A0A0C4WP89	466	0.322	Down	0.005683	K	Aspartyl/glutamyl-tRNA(Asn/Gln) amidotransferase subunit B OS=Azotobacter chroococcum NCIMB 8003 OX=1328314 GN=gatB PE=3 SV=1	gatB	1	8.39e-05	84.309	GK(1)ANPGQVNELLK	2	-5.4009	10	1.417	1.33	1.642	0.674	0.568	0.59	0.384	0.558
	A0A0C4WG60	287	0.291	Down	8.3626e-07	K	L-threonine dehydratase OS=Azotobacter chroococcum NCIMB 8003 OX=1328314 GN=ilvA PE=3 SV=1	ilvA	1	4.22e-13	117.45	SITEPAGALAVAGIK(1)R	2	-1.3915	9	1.636	1.606	1.518	0.68	0.634	0.674	0.474	0.465	0.447
	A0A0C4WSV5	342	0.622	Down	0.0064158	K	NADH-quinone oxidoreductase subunit C/D OS=Azotobacter chroococcum NCIMB 8003 OX=1328314 GN=nuocd PE=3 SV=1	nuocd	1	2.52e-05	106	AYK(1)VVEAITGFR	2	-1.2753	11	0.989	1.131	1.206	0.994	1.097	1.351	0.601	0.761	0.708
	A0A0C4WFV6	24	2.226	Up	0.0074605	K	NAD(P) transhydrogenase, subunit alpha part 1 OS=Azotobacter chroococcum NCIMB 8003 OX=1328314 GN=Achr_1740 PE=4 SV=1	Achr_1740	1	0.000136	105.36	VAATPETVK(1)K	2	-1.5922	9	0.612	0.388	0.638	1.495	1.448	1.439	1.31	1.193	1.143
	A0A0C4WIK2	196	0.165	Down	0.00033532	K	30S ribosomal protein S1 OS=Azotobacter chroococcum NCIMB 8003 OX=1328314 GN=rpsA PE=3 SV=1	rpsA	1	5.67e-221	305.67	EALLESLQEGQQVK(1)GIVK	2	-0.36579	11	1.439	1.88	2.3	0.413	0.36	0.434	0.301	0.355	0.273
	A0A0C4WJE1	4	1.732	Up	0.0142375	K	Anthranilate phosphoribosyltransferase OS=Azotobacter chroococcum NCIMB 8003 OX=1328314 GN=trpD PE=3 SV=1	trpD	1	0.000146	105.04	MDIK(1)QALAR	2	-1.6777	9	0.861	0.601	0.622	1.216	1.185	1.34	1.041	1.269	1.299
	A0A0C4WQ43	22	0.255	Down	0.000164142	K	50S ribosomal protein L9 OS=Azotobacter chroococcum NCIMB 8003 OX=1328314 GN=rplI PE=3 SV=1	rplI	1	0.000984	75.243	VSVK(1)GGYAR	2	-1.9355	5	1.141	1.149	1.22				0.319	0.278
	A0A0C4WM08	224	0.5	Down	1.7915e-06	K	3-dehydroquinate synthase OS=Azotobacter chroococcum NCIMB 8003 OX=1328314 GN=aroB PE=3 SV=1	aroB	1	1.3e-33	188.88	SCAAK(1)AQVVGADER	2	-1.2149	9	1.44	1.519	1.478	0.501	0.564	0.579	0.748	0.723	0.749
	A0A0C4WH44	37	0.339	Down	9.6723e-05	K	30S ribosomal protein S2 OS=Azotobacter chroococcum NCIMB 8003 OX=1328314 GN=rpsB PE=3 SV=1	rpsB	1	1.12e-20	178.95	NK(1)IHIINLEK	2	-1.7474	9	1.358	1.631	1.58	0.687	0.708	0.725	0.543	0.529	0.479
	A0A0C4WMU1	193	0.562	Down	0.0025998	K	ATP-dependent Clp protease ATP-binding subunit ClpX OS=Azotobacter chroococcum NCIMB 8003 OX=1328314 GN=clpX2 PE=3 SV=1	clpX2	1	3.08e-06	130.31	K(1)SDNPSITR	2	-2.089	9	1.12	1.341	1.467	0.809	0.899	0.716	0.769	0.746	0.691
	A0A0C4WTE1	23	0.548	Down	0.00065684	K	50S ribosomal protein L14 OS=Azotobacter chroococcum NCIMB 8003 OX=1328314 GN=rplN PE=3 SV=1	rplN	1	1.63e-22	195.58	VMCIK(1)VLGGSHR	3	-0.42566	43	1.575	1.499	1.521	0.392	0.407	0.309	0.905	0.873	0.742
	A0A0C4WTF6	71	0.413	Down	3.2561e-06	K	50S ribosomal protein L1 OS=Azotobacter chroococcum NCIMB 8003 OX=1328314 GN=rplA PE=3 SV=1	rplA	1	3.84e-10	150.44	GATVLPNGTGK(1)SVR	2	-1.5984	19	1.46	1.543	1.53	0.629	0.636	0.586	0.652	0.605	0.614
	A0A0C4WTF0	50	0.384	Down	1.4996e-07	K	50S ribosomal protein L3 OS=Azotobacter chroococcum NCIMB 8003 OX=1328314 GN=rplC PE=3 SV=1	rplC	1	4.43e-14	165.09	VTQFK(1)NEESDGYR	2	-0.52886	9	1.562	1.535	1.516	0.587	0.609	0.629	0.598	0.596	0.577
	A0A0C4WMN7	57	0.382	Down	1.532e-06	K	6-phosphogluconate dehydratase OS=Azotobacter chroococcum NCIMB 8003 OX=1328314 GN=edd-2 PE=3 SV=1	edd-2	1	3.25e-55	257.12	LQCANFAHGVAACDGSDK(1)QR	3	0.6014	16	1.545	1.595	1.601	0.532	0.546	0.52	0.63	0.599	0.582
	A0A0C4WNX3	387	0.365	Down	3.7036e-07	K	Aconitate hydratase B OS=Azotobacter chroococcum NCIMB 8003 OX=1328314 GN=acnB PE=3 SV=1	acnB	1	9.2e-11	174.92	GFTLAQK(1)MVGR	2	-2.5703	18	1.578	1.511	1.531	0.637	0.627	0.635	0.575	0.548	0.562
	A0A0C4WSJ8	82	0.603	Down	0.00177564	K	Enoyl-[acyl-carrier-protein] reductase [NADH] OS=Azotobacter chroococcum NCIMB 8003 OX=1328314 GN=fabI PE=3 SV=1	fabI	1	0.00104	72.492	VFEELGK(1)K	2	-2.0918	8	1.172	1.242	1.255	0.8	0.809	0.746		0.737	0.738
	A0A0C4WVA9	441	0.373	Down	0.0030367	K	Di-heme cytochrome c peroxidase, CCP MauG family OS=Azotobacter chroococcum NCIMB 8003 OX=1328314 GN=Achr_31880 PE=4 SV=1	Achr_31880	1	0.00243	74.269	LSK(1)DEVGK	2	-0.11019	5	1.307		1.436	0.72			0.525		0.497
	A0A0C4WQD3	59	0.377	Down	2.4496e-06	K	30S ribosomal protein S10 OS=Azotobacter chroococcum NCIMB 8003 OX=1328314 GN=rpsJ PE=3 SV=1	rpsJ	1	2.02e-68	224.49	YTVLVSPHVNK(1)DAR	2	-1.8684	13	1.578	1.574	1.552	0.565	0.561	0.561	0.626	0.575	0.573
	A0A0C4WJT4	47	1.594	Up	2.4463e-06	K	50S ribosomal protein L5 OS=Azotobacter chroococcum NCIMB 8003 OX=1328314 GN=rplE PE=3 SV=1	rplE	1	1.54e-57	235.6	ITLNMGLGEAIGDK(1)K	2	0.025716	26	0.815	0.809	0.794	1.006	1.015	0.993	1.276	1.264	1.314
	A0A0C4WMN7	537	0.433	Down	0.00055626	K	6-phosphogluconate dehydratase OS=Azotobacter chroococcum NCIMB 8003 OX=1328314 GN=edd-2 PE=3 SV=1	edd-2	1	1.93e-38	233.59	VPAAIHVCPEAIDGGPLAK(1)LR	3	-2.3347	9	1.299	1.502	1.707	0.529	0.62	0.672	0.678	0.621	0.651
	A0A0C4WJU3	26	2.004	Up	0.0022216	K	50S ribosomal protein L23 OS=Azotobacter chroococcum NCIMB 8003 OX=1328314 GN=rplW PE=3 SV=1	rplW	1	0.000175	79.059	ATVLAESK(1)K	2	-0.50276	9	0.551	0.76	0.625	1.276	1.242	1.194	1.381	1.214	1.284
	A0A0C4WKD6	106	0.575	Down	0.022742	K	Elongation factor Ts OS=Azotobacter chroococcum NCIMB 8003 OX=1328314 GN=tsf PE=3 SV=1	tsf	1	3.95e-08	133.47	AFADK(1)LTEAAPLIAAQESAR	3	-1.5387	7	1.182	1.512	1.201		0.11		0.598	0.696	0.947
	A0A0C4WSI9	504	0.353	Down	1.64234e-05	K	Succinate dehydrogenase flavoprotein subunit OS=Azotobacter chroococcum NCIMB 8003 OX=1328314 GN=sdhA PE=3 SV=1	sdhA	1	5.35e-52	232.19	INDK(1)SQAFNTDR	2	1.6868	12	1.451	1.531	1.505	0.735	0.742	0.728	0.561	0.528	0.494
	A0A0C4WLQ6	1642	0.514	Down	0.00198246	K	Type I fatty acid synthase ArsA OS=Azotobacter chroococcum NCIMB 8003 OX=1328314 GN=arsA PE=4 SV=1	arsA	1	4.24e-05	79.889	VDGAHAVPWNAPAK(1)AR	3	-3.5873	13	1.257	1.109	1.309	0.914	0.871	0.772		0.625	0.635
	A0A0C4WK92	408	1.677	Up	0.00069604	K	Isoleucine--tRNA ligase OS=Azotobacter chroococcum NCIMB 8003 OX=1328314 GN=ileS PE=3 SV=1	ileS	1	1.03e-06	137.88	HK(1)TPLIYR	2	-0.35432	9	0.721	0.767	0.763	1.167	1.172	1.004	1.347	1.291	1.138
	A0A0C4WVL5	56	0.586	Down	0.0032023	K	30S ribosomal protein S6 OS=Azotobacter chroococcum NCIMB 8003 OX=1328314 GN=rpsF PE=3 SV=1	rpsF	1	4.17e-25	118.91	QLAYAINNVHK(1)AHYVMLNVECSGK	3	-0.31001	11	1.061	1.154	1.137		0.793	1.036	0.609	0.7
	A0A0C4WKP5	195	0.348	Down	0.0063187	K	CTP synthase OS=Azotobacter chroococcum NCIMB 8003 OX=1328314 GN=pyrG PE=3 SV=1	pyrG	1	0.000145	99.174	PTQHSVK(1)ELR	2	-2.876	11	1.29	1.114	1.467		0.759	0.709	0.38		0.518
	A0A0C4WSI9	298	0.403	Down	0.00150358	K	Succinate dehydrogenase flavoprotein subunit OS=Azotobacter chroococcum NCIMB 8003 OX=1328314 GN=sdhA PE=3 SV=1	sdhA	1	1.63e-73	195.66	SMVK(1)EIIAGNGCGPDGDHVLLK	3	1.1566	26	1.349	1.311	1.505	0.57	0.727	0.678		0.514	0.604
	A0A0C4WQF9	78	0.462	Down	4.2896e-05	K	50S ribosomal protein L24 OS=Azotobacter chroococcum NCIMB 8003 OX=1328314 GN=rplX PE=3 SV=1	rplX	1	4.72e-38	243.8	EAPLHVSNVAIFNAETNK(1)ADR	3	-0.24999	18	1.491	1.49	1.36	0.664	0.635	0.693	0.646	0.656	0.705
	A0A0C4WPD0	404	1.844	Up	6.3574e-05	K	Probable cytosol aminopeptidase OS=Azotobacter chroococcum NCIMB 8003 OX=1328314 GN=pepA PE=3 SV=1	pepA	1	1.12e-52	262.39	QILK(1)AGEHAADR	2	-0.98378	29	0.601	0.635	0.661	1.397	1.362	1.389	1.219	1.142	1.137
	A0A0C4WK78	419	0.518	Down	0.000116803	K	GMP synthase [glutamine-hydrolyzing] OS=Azotobacter chroococcum NCIMB 8003 OX=1328314 GN=guaA PE=3 SV=1	guaA	1	7.26e-05	110.22	K(1)EYADLLR	2	-1.0701	10	1.42	1.31	1.27	0.825	0.784	0.821	0.684	0.728	0.661
	A0A0C4WMT7	99	2.223	Up	0.00022318	K	GTP cyclohydrolase 1 OS=Azotobacter chroococcum NCIMB 8003 OX=1328314 GN=folE PE=3 SV=1	folE	1	0.00226	60.589	VLGLSK(1)VAR	2	-1.5547	8	0.607	0.582	0.568	1.307	1.473		1.219	1.224	1.462
	A0A0C4WRH7	57	0.523	Down	5.6719e-05	K	UPF0125 protein Achr_39350 OS=Azotobacter chroococcum NCIMB 8003 OX=1328314 GN=rnfH PE=3 SV=1	rnfH	1	7.44e-06	100.84	FVK(1)LDSPLK	2	-1.5588	8	1.269	1.301	1.305	0.741	0.734	0.711	0.662		0.689
	A0A0C4WGQ7	79	0.62	Down	4.0684e-05	K	Polyribonucleotide nucleotidyltransferase OS=Azotobacter chroococcum NCIMB 8003 OX=1328314 GN=pnp PE=3 SV=1	pnp	1	0.000905	76.833	IPGGFFK(1)R	2	-1.9566	9	1.238	1.302	1.326	0.77	0.809	0.739	0.79	0.82	0.785
	A0A0C4WTF0	82	0.373	Down	5.7426e-07	K	50S ribosomal protein L3 OS=Azotobacter chroococcum NCIMB 8003 OX=1328314 GN=rplC PE=3 SV=1	rplC	1	1.15e-27	211.84	AQAGHFAK(1)ANVAAGR	3	-0.80038	26	1.566	1.552	1.525	0.605	0.563	0.648	0.556	0.593	0.582
	A0A0C4WR14	227	2.745	Up	6.2463e-05	K	GTP pyrophosphokinase, ppGpp synthetase I / Guanosine-3',5'-diphosphate-3'-pyrophosphohydrolase OS=Azotobacter chroococcum NCIMB 8003 OX=1328314 GN=Achr_12600 PE=3 SV=1	Achr_12600	1	4.88e-05	114.64	QIAK(1)LLHER	2	-0.96788	9	0.517	0.532	0.577	1.254	1.202	1.137	1.634	1.418	1.412
	A0A0C4WJJ8	95	1.825	Up	0.00050216	K	Vfr transcriptional regulator / Cyclic AMP receptor protein OS=Azotobacter chroococcum NCIMB 8003 OX=1328314 GN=Achr_5410 PE=4 SV=1	Achr_5410	1	4.48e-55	234.58	AK(1)TECEVAEISYAK	2	-1.382	9	0.747	0.75	0.75	0.973	1.001	1.054	1.404	1.348	1.349
	A0A0C4WKF2	154	2.485	Up	0.00119929	K	Guanosine 3,5-bis-pyrophosphate (PpGpp) synthetase, RelA/SpoT protein OS=Azotobacter chroococcum NCIMB 8003 OX=1328314 GN=Achr_38720 PE=3 SV=1	Achr_38720	1	5.22e-05	103.87	TLDAMPYEK(1)SR	2	-0.94875	11	0.499	0.57		1.253	1.291	1.168	1.441	1.298	1.245
	A0A0C4WK21	62	0.272	Down	8.0622e-05	K	50S ribosomal protein L27 OS=Azotobacter chroococcum NCIMB 8003 OX=1328314 GN=rpmA PE=3 SV=1	rpmA	1	1.34e-17	156.14	DHTLFAK(1)VEGVVK	2	-2.8	10	1.884	1.491	1.577	0.648	0.545	0.539	0.433	0.432	0.482
	A0A0C4WRV2	119	0.569	Down	0.0027389	K	ATP synthase subunit alpha OS=Azotobacter chroococcum NCIMB 8003 OX=1328314 GN=atpA PE=3 SV=1	atpA	1	1.9e-46	194.55	VVDALGNPIDGK(1)GPIDAK	2	-1.0964	29	1.246	1.251	1.259	0.931	0.894	0.911	0.755	0.688	0.695
	A0A0C4WKN7	362	0.325	Down	1.87536e-05	K	Aspartate--tRNA(Asp/Asn) ligase OS=Azotobacter chroococcum NCIMB 8003 OX=1328314 GN=aspS PE=3 SV=1	aspS	1	3.06e-09	117.21	AK(1)GVEGLQSPIVK	2	-1.7134	15	1.416	1.576	1.622	0.702	0.676	0.726	0.486	0.521	0.492
	A0A0C4WTR8	3	0.462	Down	3.5251e-05	K	Peptidyl-prolyl cis-trans isomerase OS=Azotobacter chroococcum NCIMB 8003 OX=1328314 GN=Achr_23040 PE=3 SV=1	Achr_23040	1	4.59e-08	126.21	MIK(1)LHTNHGTITLK	3	-1.0721	21	1.31	1.474	1.374	0.62		0.592	0.629	0.657	0.634
	A0A0C4WTF0	74	0.41	Down	6.3206e-05	K	50S ribosomal protein L3 OS=Azotobacter chroococcum NCIMB 8003 OX=1328314 GN=rplC PE=3 SV=1	rplC	1	0.000121	90.263	VTK(1)AQAGHFAK	2	-2.8001	9	1.412	1.529	1.441	0.756	0.718	0.671	0.651	0.591	0.556
	A0A0C4WTN5	393	0.52	Down	0.000159407	K	Glucose-6-phosphate 1-dehydrogenase OS=Azotobacter chroococcum NCIMB 8003 OX=1328314 GN=zwf-1 PE=3 SV=1	zwf-1	1	5.12e-05	135.63	EQGLDK(1)GMQLR	2	-0.85655	13	1.339	1.225	1.187	0.955	0.962	1	0.66	0.679	0.613
	A0A0C4WK48	170	0.43	Down	4.066e-05	K	Transcription termination factor Rho OS=Azotobacter chroococcum NCIMB 8003 OX=1328314 GN=rho PE=3 SV=1	rho	1	1.22e-10	133.76	VIDLCAPIGK(1)GQR	2	-2.2382	9	1.595	1.463	1.426	0.603	0.658	0.592	0.615	0.636	0.675
	A0A0C4WJI2	319	0.276	Down	0.00032421	K	Glutamine synthetase OS=Azotobacter chroococcum NCIMB 8003 OX=1328314 GN=glnA PE=3 SV=1	glnA	1	1.03e-27	212.78	ALNGFTNPSTNSYK(1)R	2	2.9436	36	1.628	1.619	1.635	0.633	0.602	0.612	0.444	0.47	0.435
	A0A0C4WJR3	313	0.364	Down	0.00010474	K	Carbamoyl-phosphate synthase large chain OS=Azotobacter chroococcum NCIMB 8003 OX=1328314 GN=carB PE=3 SV=1	carB	1	9.83e-17	145.08	SSALASK(1)ATGFPIAK	2	-2.5109	7	1.377	1.41	1.289	0.561		0.536	0.485		0.503
	A0A0C4WND0	74	0.625	Down	0.0065158	K	Beta sliding clamp OS=Azotobacter chroococcum NCIMB 8003 OX=1328314 GN=dnaN PE=3 SV=1	dnaN	1	0.00265	79.809	K(1)LMDICK	2	-0.03403	9	1.054	1.212	1.167	0.786	0.825		0.757		0.674
	A0A0C4WRN8	452	0.629	Down	0.000163089	K	Ribonuclease E OS=Azotobacter chroococcum NCIMB 8003 OX=1328314 GN=rne PE=3 SV=1	rne	1	2.24e-13	105.08	AQVPIPVAAFLLNEK(1)R	2	-0.60449	11	1.175	1.22	1.16			0.192		0.747	0.743
	A0A0C4WLP4	787	0.324	Down	3.6953e-05	K	2-oxoglutarate dehydrogenase E1 component OS=Azotobacter chroococcum NCIMB 8003 OX=1328314 GN=sucA PE=4 SV=1	sucA	1	9.58e-05	110.88	KPLVVLTPK(1)SLLR	2	-1.3641	18	1.418	1.555	1.61	0.704	0.731	0.723	0.46	0.499	0.528
	A0A0C4WQ47	86	0.475	Down	0.031575	K	50S ribosomal protein L25 OS=Azotobacter chroococcum NCIMB 8003 OX=1328314 GN=rplY PE=3 SV=1	rplY	1	1.56e-10	168.43	HPSK(1)AVVMHADFLR	3	-2.3931	29	1.114	2.025	1.036	0.748	0.747	0.775	0.651	0.706	0.626
	A0A0C4WGX3	33	0.413	Down	0.00026298	K	50S ribosomal protein L21 OS=Azotobacter chroococcum NCIMB 8003 OX=1328314 GN=rplU PE=3 SV=1	rplU	1	6.84e-05	116.13	QYK(1)VAEGEFLK	2	-1.3639	9	1.612	1.626	1.48	0.564	0.483	0.446	0.67	0.71	0.568
	A0A0C4WQD9	264	1.703	Up	0.0227	K	Citrate synthase OS=Azotobacter chroococcum NCIMB 8003 OX=1328314 GN=prpC PE=3 SV=1	prpC	1	2.01e-05	71.912	K(1)EVVIGFGHPVYTVADPR	3	-0.94876	7	0.563		0.693		1.49	1.546	1.03	0.954	1.225
	A0A0C4WP45	231	0.639	Down	1.50857e-05	K	D-3-phosphoglycerate dehydrogenase OS=Azotobacter chroococcum NCIMB 8003 OX=1328314 GN=serA PE=3 SV=1	serA	1	3.15e-06	129.72	K(1)GAILLNAAR	2	-2.2129	9	1.234	1.258	1.249	0.84	0.847	0.818	0.82	0.791	0.779
	A0A0C4WM43	114	0.489	Down	9.9239e-05	K	Oxygen-insensitive NAD(P)H nitroreductase / dihydropteridine reductase OS=Azotobacter chroococcum NCIMB 8003 OX=1328314 GN=Achr_19840 PE=4 SV=1	Achr_19840	1	7e-11	157.77	FANPEGK(1)AGQGNVR	2	-1.4191	9	1.216	1.344	1.336	0.918	0.88	0.965	0.641	0.667	0.597
	A0A0C4WWV9	168	0.465	Down	4.1934e-05	K	ATP synthase subunit delta OS=Azotobacter chroococcum NCIMB 8003 OX=1328314 GN=atpH PE=3 SV=1	atpH	1	6.48e-05	105.94	GK(1)LSQLAESLK	2	-3.0105	19	1.373	1.334	1.432	0.801	0.793	0.788	0.684	0.609	0.631
	A0A0C4WJI2	451	0.623	Down	0.0063556	K	Glutamine synthetase OS=Azotobacter chroococcum NCIMB 8003 OX=1328314 GN=glnA PE=3 SV=1	glnA	1	0.00014	109.36	SEEEIK(1)VR	2	-0.42432	8	1.237		1.422	0.942	0.974	0.935	0.813	0.885	0.787
	A0A0C4WK51	186	0.469	Down	0.00035936	K	Glyoxalase OS=Azotobacter chroococcum NCIMB 8003 OX=1328314 GN=Achr_36820 PE=3 SV=1	Achr_36820	1	0.000162	103.87	K(1)LVTTPAYMLAK	2	-1.4196	15	1.267	1.43	1.309	0.779		0.701	0.558	0.644	0.675
	A0A0C4WQF5	97	0.378	Down	3.7117e-05	K	50S ribosomal protein L18 OS=Azotobacter chroococcum NCIMB 8003 OX=1328314 GN=rplR PE=3 SV=1	rplR	1	0.000398	109.36	SGFK(1)YHGR	2	-0.34482	6	1.187	1.25	1.309				0.504	0.47	0.441
	A0A0C4WKL2	489	3.174	Up	0.035658	K	Bifunctional uridylyltransferase/uridylyl-removing enzyme OS=Azotobacter chroococcum NCIMB 8003 OX=1328314 GN=glnD PE=3 SV=1	glnD	1	0.00143	81.163	YPLASK(1)LIEK	2	-1.3649	7	0.565		0.358	1.282	1.451	1.097	1.434		1.496
	A0A0C4WU17	103	0.651	Down	0.0094198	K	Thiazole synthase OS=Azotobacter chroococcum NCIMB 8003 OX=1328314 GN=thiG PE=3 SV=1	thiG	1	1.4e-05	131.22	ELLDGHK(1)LVK	2	-1.6161	9	1.133	1.399	1.356	0.753	0.735	0.674	0.945	0.759	0.828
	A0A0C4WQF9	96	0.374	Down	1.4935e-06	K	50S ribosomal protein L24 OS=Azotobacter chroococcum NCIMB 8003 OX=1328314 GN=rplX PE=3 SV=1	rplX	1	7.73e-06	159.93	VFK(1)STQKPVDA	2	-1.0823	9	1.471	1.567	1.593	0.623	0.62	0.598	0.589	0.571	0.574
	A0A0C4WKR6	78	2.161	Up	4.2682e-05	K	Pyruvate kinase OS=Azotobacter chroococcum NCIMB 8003 OX=1328314 GN=Achr_11860 PE=3 SV=1	Achr_11860	1	0.00036	106.93	IAK(1)FVDK	2	0.66281	16	0.585	0.626	0.653	1.256	1.238	1.176	1.41	1.316	1.302
	A0A0C4WMT4	216	2.028	Up	1.9502e-06	K	Acyl-[acyl-carrier-protein]--UDP-N-acetylglucosamine O-acyltransferase OS=Azotobacter chroococcum NCIMB 8003 OX=1328314 GN=lpxA PE=3 SV=1	lpxA	1	0.000967	117.18	RAYK(1)VVYR	2	-2.6912	12	0.589	0.601	0.624	1.373	1.369	1.345	1.246	1.232	1.201
	A0A0C4WKE3	122	2.162	Up	3.6608e-05	K	3-hydroxyacyl-[acyl-carrier-protein] dehydratase FabZ OS=Azotobacter chroococcum NCIMB 8003 OX=1328314 GN=fabZ PE=3 SV=1	fabZ	1	2.68e-06	130.31	SIWK(1)FECQAR	2	-1.5183	9	0.65	0.585	0.582	1.299	1.256	1.274	1.299	1.338	1.292
	A0A0C4WLQ6	1833	0.482	Down	1.80211e-05	K	Type I fatty acid synthase ArsA OS=Azotobacter chroococcum NCIMB 8003 OX=1328314 GN=arsA PE=4 SV=1	arsA	1	4.06e-46	181.08	TEAPK(1)LAVAAAAPAAPAAK	3	-0.27637	17	1.302	1.389	1.352	0.829	0.826	0.842	0.629	0.642	0.679
	A0A0C4WIK5	315	1.692	Up	0.0039828	K	Phosphoserine aminotransferase OS=Azotobacter chroococcum NCIMB 8003 OX=1328314 GN=serC PE=3 SV=1	serC	1	6.13e-31	142.71	LDK(1)AFLAGAEAR	2	-1.1532	35	0.848	0.837	0.663	1.04	1.01	0.949	1.295	1.251	1.426
	A0A0C4WGC4	395	1.665	Up	0.00021724	K	PrkA family serine protein kinase OS=Azotobacter chroococcum NCIMB 8003 OX=1328314 GN=Achr_4780 PE=4 SV=1	Achr_4780	1	4.72e-45	184.65	VYDGENLKDTDPK(1)AK	2	-0.62889	15	0.672	0.718	0.765	1.197	1.267	1.21	1.184	1.175	1.229
	A0A0C4WP89	477	0.286	Down	0.03904	K	Aspartyl/glutamyl-tRNA(Asn/Gln) amidotransferase subunit B OS=Azotobacter chroococcum NCIMB 8003 OX=1328314 GN=gatB PE=3 SV=1	gatB	1	3.97e-05	113.46	ANPGQVNELLK(1)K	2	-1.7581	8	1.507	1.546	1.554	0.507	0.542	0.511		0.472	0.405
	A0A0C4WIB6	365	0.242	Down	0.00020395	K	Trigger factor OS=Azotobacter chroococcum NCIMB 8003 OX=1328314 GN=tig PE=3 SV=1	tig	1	2.14e-10	136.94	QFEIKPDESK(1)VK	2	-1.948	18	1.587	1.876	1.727	0.537	0.42	0.535	0.499	0.355	0.403
	A0A0C4WHW4	60	1.936	Up	9.5192e-07	K	6-carboxy-5,6,7,8-tetrahydropterin synthase OS=Azotobacter chroococcum NCIMB 8003 OX=1328314 GN=Achr_19180 PE=3 SV=1	Achr_19180	1	7.56e-06	114.64	EIFK(1)PIYER	2	-0.27116	9	0.703	0.731	0.725	1.058	1.022	1	1.421	1.373	1.386
	A0A0C4WNM6	42	0.268	Down	2.7583e-06	K	Elongation factor P OS=Azotobacter chroococcum NCIMB 8003 OX=1328314 GN=efp PE=3 SV=1	efp	1	7.53e-71	213.77	LK(1)NLLTGAGTETVYR	2	-0.79697	10	1.806	1.605	1.711	0.499	0.475	0.485	0.479	0.447	0.449
	A0A0C4WN89	141	0.439	Down	0.00020272	K	Superoxide dismutase [Cu-Zn] OS=Azotobacter chroococcum NCIMB 8003 OX=1328314 GN=sodA PE=3 SV=1	sodA	1	0.000453	96.311	LK(1)DLAALK	2	-4.2389	10	1.543	1.394	1.436	0.708	0.646	0.675	0.589	0.62	0.711
	A0A0C4WRC5	284	0.523	Down	0.024602	K	Amidophosphoribosyltransferase OS=Azotobacter chroococcum NCIMB 8003 OX=1328314 GN=purF PE=3 SV=1	purF	1	0.00261	85.813	LAEK(1)ILR	2	-2.0322	6	1.235	1.47		0.737	0.739			0.669	0.747
	A0A0C4WS23	109	1.659	Up	2.2719e-06	K	Ribosomal RNA small subunit methyltransferase G OS=Azotobacter chroococcum NCIMB 8003 OX=1328314 GN=rsmG PE=3 SV=1	rsmG	1	2.35e-15	146.03	FTLLDSNGK(1)K	2	-1.6946	19	0.74	0.712	0.733	1.197	1.221	1.168	1.193	1.202	1.231
	A0A0C4WVV1	265	1.778	Up	1.84999e-05	K	DNA-directed RNA polymerase subunit beta OS=Azotobacter chroococcum NCIMB 8003 OX=1328314 GN=rpoB PE=3 SV=1	rpoB	1	3.24e-16	173.07	DAAGK(1)VIVEQGR	2	-1.3369	9	0.623	0.651	0.672	1.385	1.387	1.338	1.174	1.143	1.143
	A0A0C4WUY1	72	0.128	Down	0.02782	K	50S ribosomal protein L13 OS=Azotobacter chroococcum NCIMB 8003 OX=1328314 GN=rplM PE=3 SV=1	rplM	1	1.45e-25	137.58	SSDK(1)MYYSHSGFPGGIK	3	0.80443	14	2.072	2.018	2.022	0.143	0.262	0.176	0.318	0.354	0.111
	A0A0C4WP52	16	2.106	Up	0.0112163	K	Phosphoenolpyruvate-protein phosphotransferase PtsP OS=Azotobacter chroococcum NCIMB 8003 OX=1328314 GN=ptsP PE=3 SV=1	ptsP	1	8.2e-12	130.71	IVQEVNAAK(1)DLK	2	-2.9808	14	0.7	0.844	0.588	0.964	1.149	1.032	1.487		1.507
	A0A0C4WLQ6	2282	0.445	Down	0.000158321	K	Type I fatty acid synthase ArsA OS=Azotobacter chroococcum NCIMB 8003 OX=1328314 GN=arsA PE=4 SV=1	arsA	0.999997	7.01e-13	137.58	GEGDAK(1)VKPAEVDR	2	-1.2832	24	1.303	1.376	1.309	0.846	0.948	0.952	0.64	0.53	0.605
	A0A0C4WP58	114	2.273	Up	4.1653e-06	K	Sulfate adenylyltransferase subunit 2 OS=Azotobacter chroococcum NCIMB 8003 OX=1328314 GN=cysD PE=3 SV=1	cysD	1	5.99e-39	199.59	HTDIMK(1)TEGLK	2	-1.9905	17	0.563	0.546	0.56	1.45	1.365	1.373	1.278	1.314	1.201
	A0A0C4WKR6	7	0.257	Down	0.0104009	K	Pyruvate kinase OS=Azotobacter chroococcum NCIMB 8003 OX=1328314 GN=Achr_11860 PE=3 SV=1	Achr_11860	1	5.66e-50	203.76	TK(1)IVATLGPATSSPER	2	-1.3127	9	1.699	1.709	1.743	0.461	0.536	0.476	0.39	0.571	0.361
	A0A0C4WLP4	92	0.457	Down	8.1556e-05	K	2-oxoglutarate dehydrogenase E1 component OS=Azotobacter chroococcum NCIMB 8003 OX=1328314 GN=sucA PE=4 SV=1	sucA	1	3.04e-05	134.85	K(1)QVEVLR	2	-1.2036	9	1.357	1.332	1.498	0.766	0.797	0.759	0.678	0.614	0.621
	A0A0C4WK21	72	0.344	Down	3.2338e-06	K	50S ribosomal protein L27 OS=Azotobacter chroococcum NCIMB 8003 OX=1328314 GN=rpmA PE=3 SV=1	rpmA	1	0.000588	93.561	FEVK(1)GAFGR	2	-2.5068	9	1.532	1.546	1.639	0.696	0.564	0.564	0.523	0.57	0.528
	A0A0C4WUQ1	287	1.757	Up	2.0228e-05	K	Malonyl CoA-acyl carrier protein transacylase OS=Azotobacter chroococcum NCIMB 8003 OX=1328314 GN=fabD PE=3 SV=1	fabD	1	0.000664	81.32	VLSGLNK(1)R	2	-1.2721	10	0.688	0.742	0.729	1.191	1.154	1.119	1.286	1.253	1.255
	A0A0C4WMV5	664	0.501	Down	0.00102049	K	Phosphoenolpyruvate synthase OS=Azotobacter chroococcum NCIMB 8003 OX=1328314 GN=ppsA PE=3 SV=1	ppsA	1	1.31e-19	173.26	TPGEASQVIDLLGSHDLK(1)R	3	-1.8107	9	1.29	1.394	1.604	0.581	0.758	0.605	0.658	0.71	0.78
	A0A0C4WK48	298	0.486	Down	0.0105637	K	Transcription termination factor Rho OS=Azotobacter chroococcum NCIMB 8003 OX=1328314 GN=rho PE=3 SV=1	rho	0.948545	2.62e-06	73.891	VLTGGVDAHALEK(0.051)PK(0.949)R	3	-0.76097	7		1.444	1.558	0.808	0.773	0.708	0.777		0.683
	A0A0C4WJI2	26	0.292	Down	2.0062e-05	K	Glutamine synthetase OS=Azotobacter chroococcum NCIMB 8003 OX=1328314 GN=glnA PE=3 SV=1	glnA	1	8.82e-30	212.4	GK(1)QQHVTMPAR	3	0.35176	31	1.517	1.628	1.63	0.683	0.634	0.646	0.493	0.48	0.423
	A0A0C4WQD8	1251	0.283	Down	1.9316e-06	K	DNA-directed RNA polymerase subunit beta' OS=Azotobacter chroococcum NCIMB 8003 OX=1328314 GN=rpoC PE=3 SV=1	rpoC	1	6.46e-05	112.7	INDK(1)HIETILR	2	-3.1926	14	1.437	1.617	1.52	0.736	0.751	0.872	0.428	0.441	0.426
	A0A0C4WVA9	401	0.317	Down	2.8569e-07	K	Di-heme cytochrome c peroxidase, CCP MauG family OS=Azotobacter chroococcum NCIMB 8003 OX=1328314 GN=Achr_31880 PE=4 SV=1	Achr_31880	1	0.00278	89.123	FK(1)VPTLR	2	-1.63	10	1.626	1.65	1.562	0.159	0.81	0.746	0.499	0.517	0.517
	A0A0C4WJU3	44	0.236	Down	0.00023609	K	50S ribosomal protein L23 OS=Azotobacter chroococcum NCIMB 8003 OX=1328314 GN=rplW PE=3 SV=1	rplW	1	0.000712	58.889	K(1)AVEALFEVK	2	-2.8928	5	1.071	1.267	1.2				0.269	0.287
	A0A0C4WUC7	11	0.395	Down	0.00054115	K	50S ribosomal protein L34 OS=Azotobacter chroococcum NCIMB 8003 OX=1328314 GN=rpmH PE=3 SV=1	rpmH	1	6.11e-08	96.311	TFQPSTLK(1)R	2	-2.5722	9	1.373	1.517	1.486	0.68	0.802	0.743	0.649	0.595	0.483
	A0A0C4WQ46	251	1.803	Up	3.6591e-06	K	Ribonuclease R OS=Azotobacter chroococcum NCIMB 8003 OX=1328314 GN=rnr PE=3 SV=1	rnr	1	1.94e-21	177.47	EACK(1)LKPEVEEK	2	-1.2055	21	0.707	0.722	0.708	1.166	1.145	1.125	1.33	1.273	1.25
	A0A0C4WRA0	59	0.36	Down	2.3564e-05	K	Aspartate carbamoyltransferase OS=Azotobacter chroococcum NCIMB 8003 OX=1328314 GN=pyrB PE=3 SV=1	pyrB	1	2.77e-25	188.88	GK(1)TVCNVFFENSTR	2	-0.47206	9	1.696	1.536	1.604	0.489	0.507	0.523	0.613	0.54	0.59
	A0A0C4WRG6	208	0.393	Down	0.00187774	K	Adenosylhomocysteinase OS=Azotobacter chroococcum NCIMB 8003 OX=1328314 GN=ahcY PE=3 SV=1	ahcY	1	0.000199	118.06	HSLSDAIK(1)R	2	-0.25895	6	1.504		1.629		0.535	0.518		0.612	0.62
	A0A0C4WKL2	615	1.993	Up	4.0183e-05	K	Bifunctional uridylyltransferase/uridylyl-removing enzyme OS=Azotobacter chroococcum NCIMB 8003 OX=1328314 GN=glnD PE=3 SV=1	glnD	1	4.24e-05	88.181	QLYTETK(1)HALR	3	-1.0323	14	0.604	0.653	0.642		1.365	1.313	1.318	1.204	1.262
organic substance metabolic pr...	A0A0C4WQ64	238	0.257	Down	8.0488e-05	K	Biotin carboxylase OS=Azotobacter chroococcum NCIMB 8003 OX=1328314 GN=accC PE=4 SV=1	accC	1	6.85e-07	111.98	HQK(1)VLEEAPAPGIDPQAR	3	-1.5299	14	1.596	1.567	1.796	0.597	0.641	0.575	0.449	0.367	0.459
	A0A0C4WRV2	315	0.559	Down	3.8459e-05	K	ATP synthase subunit alpha OS=Azotobacter chroococcum NCIMB 8003 OX=1328314 GN=atpA PE=3 SV=1	atpA	1	8.96e-103	277.22	VSEEYVEQFTK(1)GEVK	2	0.4841	15	1.262	1.273	1.321	0.817	0.867	0.884	0.686	0.722	0.749
	A0A0C4WVU2	5	0.641	Down	0.0097021	K	50S ribosomal protein L30 OS=Azotobacter chroococcum NCIMB 8003 OX=1328314 GN=rpmD PE=3 SV=1	rpmD	1	0.00814	54.436	ATVK(1)VTLVK	2	-2.1708	4	1.044		1.134					0.688	0.709
	A0A0C4WRK4	256	2.051	Up	1.89937e-05	K	YicC family protein [Azotobacter chroococcum](predicted) OS=Azotobacter chroococcum NCIMB 8003 OX=1328314 GN=Achr_38680 PE=4 SV=1	Achr_38680	1	9.86e-05	105.36	VLK(1)DGGTVGR	2	-2.5012	9	0.636	0.674	0.655	1.04	1.259	1.213	1.408	1.295	1.327
	A0A0C4WRV2	132	0.237	Down	0.0034956	K	ATP synthase subunit alpha OS=Azotobacter chroococcum NCIMB 8003 OX=1328314 GN=atpA PE=3 SV=1	atpA	1	2.11e-21	165.09	LTDAVEK(1)VAPGVIWR	3	-1.6825	14	1.543	1.602	2.023	0.429	0.519	0.613	0.412	0.406	0.407
	A0A0C4WPS3	561	1.511	Up	0.0092221	K	Glutamate synthase subunit alpha OS=Azotobacter chroococcum NCIMB 8003 OX=1328314 GN=gltB PE=4 SV=1	gltB	1	3.85e-10	101.48	AILTTPVISPAK(1)WR	2	-1.7759	8	0.702	0.77	0.845	0.922	1.259	1.345	1.163		1.171
	A0A0C4WNY3	137	0.602	Down	0.00123694	K	Argininosuccinate synthase OS=Azotobacter chroococcum NCIMB 8003 OX=1328314 GN=argG PE=3 SV=1	argG	1	8.57e-06	116.13	FELGAYALK(1)PGVK	2	-1.7865	13	1.155	1.23	1.382	0.803	0.898	0.893	0.717	0.746	0.803
	A0A0C4WJU3	65	0.403	Down	2.0344e-05	K	50S ribosomal protein L23 OS=Azotobacter chroococcum NCIMB 8003 OX=1328314 GN=rplW PE=3 SV=1	rplW	1	4.65e-06	141.29	VTTLNVQGK(1)TK	2	-1.8455	8	1.373	1.469	1.5	0.548	0.546		0.612	0.585	0.554
	A0A0C4WP45	224	0.565	Down	0.0070197	K	D-3-phosphoglycerate dehydrogenase OS=Azotobacter chroococcum NCIMB 8003 OX=1328314 GN=serA PE=3 SV=1	serA	1	3.11e-05	113.7	WMIGEK(1)EIR	2	-2.128	21	1.594	1.218	1.128	0.722	0.764	0.864	0.697	0.784	0.744
	A0A0C4WPS3	936	0.525	Down	0.0037614	K	Glutamate synthase subunit alpha OS=Azotobacter chroococcum NCIMB 8003 OX=1328314 GN=gltB PE=4 SV=1	gltB	1	2.67e-13	128.46	VAQGAK(1)PGEGGQLPGGK	2	-0.14481	9	1.23	1.229	1.153	0.929	0.87	0.847		0.569	0.694
	A0A0C4WQ64	4	0.514	Down	0.0088762	K	Biotin carboxylase OS=Azotobacter chroococcum NCIMB 8003 OX=1328314 GN=accC PE=4 SV=1	accC	1	2.26e-06	142.56	MLEK(1)VLIANR	2	-7.7778	18	1.7	1.249	1.168	0.711	0.67	0.811	0.61	0.791	0.714
	A0A0C4WS39	333	1.72	Up	0.000180106	K	Ribonuclease D OS=Azotobacter chroococcum NCIMB 8003 OX=1328314 GN=rnd PE=3 SV=1	rnd	1	0.00112	92.732	K(1)ILEALLK	2	-1.3144	17	0.734	0.69	0.764	1.062	1.203	1.181	1.221	1.218	1.325
	A0A0C4WQD8	1263	0.18	Down	0.00052047	K	DNA-directed RNA polymerase subunit beta' OS=Azotobacter chroococcum NCIMB 8003 OX=1328314 GN=rpoC PE=3 SV=1	rpoC	1	3.17e-13	123.92	K(1)VEVAEAGDSSFIK	2	-0.68608	11	1.685	1.742	1.549	0.57	0.719	0.861	0.335	0.208	0.351
	A0A0C4WFH6	147	1.678	Up	0.00042163	K	N5-carboxyaminoimidazole ribonucleotide synthase OS=Azotobacter chroococcum NCIMB 8003 OX=1328314 GN=purK PE=3 SV=1	purK	1	9.86e-05	115.86	TLGYDGK(1)GQK	2	-1.1326	8	0.76	0.719	0.729	1.171	1.148		1.325	1.135	1.244
	A0A0C4WSI9	33	0.592	Down	0.0023365	K	Succinate dehydrogenase flavoprotein subunit OS=Azotobacter chroococcum NCIMB 8003 OX=1328314 GN=sdhA PE=3 SV=1	sdhA	1	2.69e-80	253.15	AALQLAQGGHK(1)TAVVTK	3	-2.4301	21	0.992	1.208	1.202	1.004	1.272	1.108	0.621	0.707	0.686
	A0A0C4WLQ6	597	1.774	Up	0.0037193	K	Type I fatty acid synthase ArsA OS=Azotobacter chroococcum NCIMB 8003 OX=1328314 GN=arsA PE=4 SV=1	arsA	1	2.69e-18	177.47	RDMLLALETPEK(1)VLK	3	-2.5477	33	0.905	0.775	1.03	0.371	0.535	0.739	1.741	1.475	1.592
	A0A0C4WNZ3	246	0.322	Down	3.279e-06	K	Dihydrolipoyllysine-residue succinyltransferase component of 2-oxoglutarate dehydrogenase complex OS=Azotobacter chroococcum NCIMB 8003 OX=1328314 GN=sucB PE=3 SV=1	sucB	1	0.000911	93.561	AAVEALK(1)R	2	-0.93756	9	1.432	1.455	1.537	0.826	0.819	0.809	0.5	0.451	0.475
	A0A0C4WTE5	49	0.276	Down	0.0014247	K	50S ribosomal protein L22 OS=Azotobacter chroococcum NCIMB 8003 OX=1328314 GN=rplV PE=3 SV=1	rplV	1	1.7e-84	215.67	K(1)VLESAVANAEHNEGADVDDLK	3	-0.63795	8	1.648	1.687	1.656	0.216		0.291	0.437	0.435	0.504
	A0A0C4WVU2	24	0.383	Down	4.244e-05	K	50S ribosomal protein L30 OS=Azotobacter chroococcum NCIMB 8003 OX=1328314 GN=rpmD PE=3 SV=1	rpmD	1	1.11e-05	113.1	ACVK(1)GLGLR	2	-1.8023	9	1.573	1.689	1.669	0.435	0.412	0.399	0.687	0.61	0.592
	A0A0C4WND0	278	1.524	Up	1.68825e-05	K	Beta sliding clamp OS=Azotobacter chroococcum NCIMB 8003 OX=1328314 GN=dnaN PE=3 SV=1	dnaN	1	9.2e-07	115.86	TAILSNEK(1)YR	2	-1.4612	14	0.774	0.758	0.79	1.181	1.179	1.112	1.195	1.19	1.153
	A0A0C4WSI9	463	0.295	Down	0.000139987	K	Succinate dehydrogenase flavoprotein subunit OS=Azotobacter chroococcum NCIMB 8003 OX=1328314 GN=sdhA PE=3 SV=1	sdhA	1	2.99e-21	143.22	K(1)ELQNCMQNYFGVFR	2	9.7808	12	1.711	1.548	1.574	0.459	0.653	0.716	0.405	0.489	0.531
	A0A0C4WLX8	251	1.511	Up	0.0056021	K	Dihydrolipoyl dehydrogenase OS=Azotobacter chroococcum NCIMB 8003 OX=1328314 GN=lpdA PE=3 SV=1	lpdA	1	0.000762	84.368	VIGTEVK(1)GK	2	0.40735	13	0.803	0.791	0.799	1.108	1.118	1.064	1.275	1.148	1.193
	A0A0C4WKD6	10	0.192	Down	1.84564e-05	K	Elongation factor Ts OS=Azotobacter chroococcum NCIMB 8003 OX=1328314 GN=tsf PE=3 SV=1	tsf	1	5.85e-11	167.76	AEITAALVK(1)ELR	2	-2.0517	15	1.974	1.652	1.948	0.302	0.382	0.407	0.339	0.348	0.382
	A0A0C4WGQ7	663	0.404	Down	2.0428e-06	K	Polyribonucleotide nucleotidyltransferase OS=Azotobacter chroococcum NCIMB 8003 OX=1328314 GN=pnp PE=3 SV=1	pnp	1	0.00104	98.009	IEK(1)VTDVLK	2	-2.535	9	1.506	1.542	1.544	0.588	0.581	0.608	0.591	0.619	0.644
	A0A0C4WKH1	209	0.308	Down	3.7694e-06	K	Peptide chain release factor 2 OS=Azotobacter chroococcum NCIMB 8003 OX=1328314 GN=prfB PE=3 SV=1	prfB	1	0.00077	83.358	AK(1)LYELEVQK	2	-3.1186	6	1.24	1.299	1.271			0.526	0.393	0.389
	A0A0C4WNX3	410	0.423	Down	2.9371e-06	K	Aconitate hydratase B OS=Azotobacter chroococcum NCIMB 8003 OX=1328314 GN=acnB PE=3 SV=1	acnB	1	1.07e-115	229.08	PGTYCEPK(1)MTTVGSQDTTGPMTR	3	-3.248	56	1.449	1.414	1.41	0.754	0.769	0.769	0.574	0.627	0.606
	A0A0C4WGX3	41	0.589	Down	0.00033587	K	50S ribosomal protein L21 OS=Azotobacter chroococcum NCIMB 8003 OX=1328314 GN=rplU PE=3 SV=1	rplU	1	7.18e-05	127.93	VAEGEFLK(1)IEK	2	-2.7603	7	1.239	1.245	1.206	0.597		0.602		0.7	0.749
	A0A0C4WSI9	578	0.386	Down	2.1263e-06	K	Succinate dehydrogenase flavoprotein subunit OS=Azotobacter chroococcum NCIMB 8003 OX=1328314 GN=sdhA PE=3 SV=1	sdhA	1	3.94e-08	112.95	AVNFAPK(1)TVPAFEPK	2	-0.59837	9	1.426	1.453	1.344	0.868	0.852	0.821	0.559	0.533	0.538
	A0A0C4WHW4	23	1.961	Up	6.4094e-05	K	6-carboxy-5,6,7,8-tetrahydropterin synthase OS=Azotobacter chroococcum NCIMB 8003 OX=1328314 GN=Achr_19180 PE=3 SV=1	Achr_19180	1	8.16e-05	122.44	LPHVPAGHK(1)CGR	3	-0.91373	10	0.695	0.734	0.724	1.046	1.005	1.001	1.509	1.359	1.353
	A0A0C4WGM5	291	1.571	Up	0.00045508	K	Glutamate synthase subunit beta OS=Azotobacter chroococcum NCIMB 8003 OX=1328314 GN=gltD PE=4 SV=1	gltD	1	4.58e-21	144.09	K(1)VVVLGGGDTAMDCNR	2	-1.5978	18	0.846	0.799	0.766	1.009	1.007	1.071	1.199	1.336	1.252
	A0A0C4WJI2	250	0.177	Down	0.0059951	K	Glutamine synthetase OS=Azotobacter chroococcum NCIMB 8003 OX=1328314 GN=glnA PE=3 SV=1	glnA	1	2.72e-13	137.4	YCVHNVADAYGK(1)TVTFMPK	3	7.0379	20	1.957	1.269	1.799		0.461	0.451	0.305	0.292	0.29
	A0A0C4WVV1	1065	0.238	Down	5.7434e-05	K	DNA-directed RNA polymerase subunit beta OS=Azotobacter chroococcum NCIMB 8003 OX=1328314 GN=rpoB PE=3 SV=1	rpoB	1	1.41e-26	174.72	LQQGDDLAPGVLK(1)IVK	2	-2.8744	9	1.477	1.72	1.653	0.644	0.689	0.763	0.435	0.351	0.368
	A0A0C4WQE4	78	0.411	Down	0.0119006	K	50S ribosomal protein L17 OS=Azotobacter chroococcum NCIMB 8003 OX=1328314 GN=rplQ PE=3 SV=1	rplQ	1	0.000286	75.474	SAVGK(1)LFNDLGK	2	-1.9571	4	1.105		1.341					0.508	0.497
	A0A0C4WKU2	139	2.342	Up	1.50181e-05	K	ATP synthase subunit b OS=Azotobacter chroococcum NCIMB 8003 OX=1328314 GN=atpF PE=3 SV=1	atpF	1	0.000497	90.761	ILESK(1)VDTK	2	0.28867	9	0.526	0.553	0.58	1.395	1.365	1.354	1.321	1.297	1.267
	A0A0C4WVU8	147	0.594	Down	9.6172e-05	K	50S ribosomal protein L2 OS=Azotobacter chroococcum NCIMB 8003 OX=1328314 GN=rplB PE=3 SV=1	rplB	1	6.8e-20	142.03	NIPVGSTIHAIELK(1)PGK	2	-1.4006	22	1.387	1.443	1.493	0.742	0.373	0.366	0.813	0.875	0.878
	A0A0C4WRN8	580	1.751	Up	0.0021604	K	Ribonuclease E OS=Azotobacter chroococcum NCIMB 8003 OX=1328314 GN=rne PE=3 SV=1	rne	1	0.000156	74.424	ETAK(1)PVAAER	2	-1.8178	8	0.806		0.84	0.829	0.86	0.846	1.563	1.392	1.368
	A0A0C4WT25	44	1.571	Up	0.012557	K	Geranyltranstransferase OS=Azotobacter chroococcum NCIMB 8003 OX=1328314 GN=ispA-2 PE=3 SV=1	ispA-2	1	0.000487	105.04	YSVVNGGK(1)R	2	-0.70541	12	0.643		0.711		1.438	1.351		1.053	1.074
	A0A0C4WGP4	470	2.119	Up	5.8354e-05	K	DNA topoisomerase 4 subunit A OS=Azotobacter chroococcum NCIMB 8003 OX=1328314 GN=parC PE=3 SV=1	parC	1	6.55e-25	169.57	K(1)ELLADAETYGDAR	2	-0.61768	9	0.601	0.616	0.563	1.333	1.339	1.371	1.211	1.222	1.339
	A0A0C4WK27	194	0.514	Down	0.000103606	K	4-hydroxy-3-methylbut-2-enyl diphosphate reductase OS=Azotobacter chroococcum NCIMB 8003 OX=1328314 GN=ispH PE=3 SV=1	ispH	1	1.23e-09	160.98	K(1)DDICYATQNR	2	-1.2769	9	1.313	1.379	1.356	0.667	0.856	0.833	0.654	0.75	0.676
	A0A0C4WIK5	111	1.633	Up	0.00031739	K	Phosphoserine aminotransferase OS=Azotobacter chroococcum NCIMB 8003 OX=1328314 GN=serC PE=3 SV=1	serC	1	2.77e-05	133.9	K(1)AMEEAR	2	-0.40821	9	0.709	0.78	0.758	1.211	1.11	1.137	1.301	1.19	1.179
	A0A0C4WMN7	503	0.534	Down	0.0007805	K	6-phosphogluconate dehydratase OS=Azotobacter chroococcum NCIMB 8003 OX=1328314 GN=edd-2 PE=3 SV=1	edd-2	1	2.01e-05	107.08	GFK(1)VALVTDGR	2	-2.1376	9	1.38	1.385	1.489	0.594	0.617	0.656	0.716	0.7	0.857
	A0A0C4WS28	28	2.028	Up	6.6049e-07	K	Ribonuclease P protein component OS=Azotobacter chroococcum NCIMB 8003 OX=1328314 GN=rnpA PE=3 SV=1	rnpA	1	2.06e-12	157.77	AVFDSPTAK(1)VPGK	2	-0.55098	13	0.647	0.666	0.663	1.18	1.165	1.178	1.369	1.318	1.32
	A0A0C4WTQ4	31	0.579	Down	0.00135576	K	Acireductone dioxygenase OS=Azotobacter chroococcum NCIMB 8003 OX=1328314 GN=mtnD PE=3 SV=1	mtnD	1	3.12e-05	97.084	ILNHGEDITATLAK(1)VGVR	3	-0.93702	9	1.169	1.314	1.475	0.744	0.827	0.723	0.745	0.775	0.77
	A0A0C4WLQ6	450	1.697	Up	5.9407e-05	K	Type I fatty acid synthase ArsA OS=Azotobacter chroococcum NCIMB 8003 OX=1328314 GN=arsA PE=4 SV=1	arsA	1	0.000748	82.716	GFIK(1)DGAR	2	-0.010547	9	0.591	0.635	0.64	1.515	1.504	1.5	1.088	1.046	1.033
	A0A0C4WS30	69	2.291	Up	0.00052191	K	Nucleotide-binding protein Achr_29920 OS=Azotobacter chroococcum NCIMB 8003 OX=1328314 GN=Achr_29920 PE=3 SV=1	Achr_29920	1	0.00164	85.813	NLPSQLK(1)R	2	-1.4478	7	0.599	0.53		1.343		1.248	1.342	1.267	1.27
	A0A0C4WJG5	395	2.92	Up	0.00083699	K	tRNA-2-methylthio-N(6)-dimethylallyladenosine synthase OS=Azotobacter chroococcum NCIMB 8003 OX=1328314 GN=miaB PE=3 SV=1	miaB	1	0.000156	121.67	K(1)DPGMLQGR	2	-0.12503	7	0.558	0.487	0.457	1.515		1.505	1.426		1.498
	A0A0C4WVU4	28	0.158	Down	0.000135776	K	30S ribosomal protein S14 OS=Azotobacter chroococcum NCIMB 8003 OX=1328314 GN=rpsN PE=3 SV=1	rpsN	1	1.34e-08	105.78	RAELK(1)AIIANPNSAPEQR	3	-4.203	13	1.811	1.863	1.639	0.245	0.32	0.261	0.26		0.299
	A0A0C4WNZ3	149	0.355	Down	6.3849e-05	K	Dihydrolipoyllysine-residue succinyltransferase component of 2-oxoglutarate dehydrogenase complex OS=Azotobacter chroococcum NCIMB 8003 OX=1328314 GN=sucB PE=3 SV=1	sucB	1	7.11e-13	149.02	EDAVAAVEAK(1)K	2	-1.1102	14	1.441	1.652	1.456	0.716	0.712	0.652	0.583	0.518	0.512
	A0A0C4WMU3	178	0.247	Down	4.4313e-05	K	Glutamine--tRNA ligase OS=Azotobacter chroococcum NCIMB 8003 OX=1328314 GN=glnS PE=3 SV=1	glnS	1	4.94e-06	103.69	AK(1)IDMASPNMNLR	2	-1.0661	10	1.619	1.462	1.543	0.519	0.585	0.54		0.375	0.385
	A0A0C4WQE4	56	0.322	Down	2.3709e-05	K	50S ribosomal protein L17 OS=Azotobacter chroococcum NCIMB 8003 OX=1328314 GN=rplQ PE=3 SV=1	rplQ	1	4.7e-26	148.57	VAEPLITLAK(1)EDSVSNRR	3	-1.4175	16	1.73	1.63	1.882	0.245	0.426	0.309	0.538	0.551	0.598
	A0A0C4WHC8	721	0.547	Down	0.000104109	K	Alanine--tRNA ligase OS=Azotobacter chroococcum NCIMB 8003 OX=1328314 GN=alaS PE=3 SV=1	alaS	1	0.000103	115.86	EAAALVK(1)GSR	2	-0.29114	9	1.357	1.252	1.38	0.8	0.835	0.709	0.723	0.761	0.696
	A0A0C4WP58	173	0.281	Down	0.0172231	K	Sulfate adenylyltransferase subunit 2 OS=Azotobacter chroococcum NCIMB 8003 OX=1328314 GN=cysD PE=3 SV=1	cysD	1	1.72e-05	94.791	NQRPELWNVYNGK(1)VK	3	-2.3833	5	1.652		1.369			0.443	0.365	0.484
	A0A0C4WQT5	109	0.406	Down	5.607e-05	K	Outer membrane chaperone Skp OS=Azotobacter chroococcum NCIMB 8003 OX=1328314 GN=ompH PE=4 SV=1	ompH	1	6.94e-05	108.4	ELNEAK(1)AVADR	2	-1.1952	7	1.204	1.362	1.371		0.681		0.526	0.514	0.559
	A0A0C4WVW6	425	0.483	Down	0.00115789	K	Phosphoenolpyruvate carboxykinase (ATP) OS=Azotobacter chroococcum NCIMB 8003 OX=1328314 GN=pckA PE=3 SV=1	pckA	1	2.5e-26	132.93	VYLVNTGWTGGGYGVGK(1)R	2	0.062124	8	1.467	1.238	1.324	0.521		0.843	0.557	0.689	0.698
	A0A0C4WPX0	159	1.664	Up	3.8961e-05	K	4-hydroxy-tetrahydrodipicolinate reductase OS=Azotobacter chroococcum NCIMB 8003 OX=1328314 GN=dapB PE=3 SV=1	dapB	1	3.82e-11	157.77	HK(1)VDAPSGTALR	2	-1.8067	9	0.653	0.685	0.686	1.339	1.369	1.376	1.163	1.086	1.118
	A0A0C4WK18	66	0.444	Down	0.00038051	K	Acetolactate synthase 3 regulatory subunit OS=Azotobacter chroococcum NCIMB 8003 OX=1328314 GN=ilvH PE=4 SV=1	ilvH	1	0.000115	139.02	NLNK(1)LIEVVK	2	-2.2687	8	1.507		1.658	0.77	0.847	0.856	0.703	0.728	0.675
	A0A0C4WJR6	446	1.611	Up	8.4784e-05	K	Translation initiation factor IF-2 OS=Azotobacter chroococcum NCIMB 8003 OX=1328314 GN=infB PE=3 SV=1	infB	1	0.000206	90.263	IDK(1)PAADLDR	2	-0.70057	9	0.7	0.756	0.752	1.264	1.204	1.157	1.208	1.203	1.147
	A0A0C4WJS0	5	3.583	Up	0.00073676	K	Pantothenate synthetase OS=Azotobacter chroococcum NCIMB 8003 OX=1328314 GN=panC PE=3 SV=1	panC	1	0.000876	97.033	MITLK(1)TVR	2	-3.0481	12	0.529	0.395	0.345	1.285	1.195	1.544	1.35	1.603	1.594
	A0A0C4WNX3	380	0.627	Down	0.00039981	K	Aconitate hydratase B OS=Azotobacter chroococcum NCIMB 8003 OX=1328314 GN=acnB PE=3 SV=1	acnB	1	8.99e-67	260.14	KPEAPADSGK(1)GFTLAQK	2	-1.8439	30	1.149	1.303	1.263	0.867	0.896	0.848	0.806	0.77	0.754
	A0A0C4WNZ3	133	0.318	Down	1.6609e-06	K	Dihydrolipoyllysine-residue succinyltransferase component of 2-oxoglutarate dehydrogenase complex OS=Azotobacter chroococcum NCIMB 8003 OX=1328314 GN=sucB PE=3 SV=1	sucB	1	1.04e-75	249.71	KIAEENALAADSITGTGK(1)GGR	3	-0.50483	31	1.627	1.589	1.493	0.663	0.641	0.645	0.484	0.515	0.498
	A0A0C4WQ46	402	1.733	Up	8.2903e-05	K	Ribonuclease R OS=Azotobacter chroococcum NCIMB 8003 OX=1328314 GN=rnr PE=3 SV=1	rnr	1	3.06e-25	169.57	VSTMLEQPK(1)SPEGK	2	-1.5574	23	0.718	0.716	0.774	1.126	1.123	1.108	1.297	1.31	1.219
	A0A0C4WIK2	496	0.448	Down	2.2116e-05	K	30S ribosomal protein S1 OS=Azotobacter chroococcum NCIMB 8003 OX=1328314 GN=rpsA PE=3 SV=1	rpsA	1	1.18e-05	134.2	NVLK(1)EGDEVEAK	2	-1.1608	9	1.342	1.455	1.423	0.786	0.788	0.722	0.664	0.611	0.614
	A0A0C4WVU0	106	0.584	Down	0.0057426	K	30S ribosomal protein S11 OS=Azotobacter chroococcum NCIMB 8003 OX=1328314 GN=rpsK PE=3 SV=1	rpsK	1	7e-74	194.01	ALNACGYK(1)IASITDVTPIPHNGCRPPK	3	-1.0294	18	1.418	1.371	1.747	0.318	0.413	0.35	0.773	0.927	0.948
	A0A0C4WQ43	18	0.4	Down	3.7899e-06	K	50S ribosomal protein L9 OS=Azotobacter chroococcum NCIMB 8003 OX=1328314 GN=rplI PE=3 SV=1	rplI	1	1.04e-10	136.06	IANLGNLGDK(1)VSVK	2	-1.1136	9	1.414	1.467	1.552	0.723	0.677	0.697	0.575	0.604	0.595
	A0A0C4WPR3	29	0.244	Down	3.9904e-08	K	Ubiquinone/menaquinone biosynthesis C-methyltransferase UbiE OS=Azotobacter chroococcum NCIMB 8003 OX=1328314 GN=ubiE PE=3 SV=1	ubiE	1	3.07e-13	165.72	AQK(1)VAEVFHSVAAK	2	-2.3347	11	1.7	1.753	1.699	0.496	0.52	0.518	0.415	0.429	0.415
	A0A0C4WNX3	725	0.463	Down	0.00081873	K	Aconitate hydratase B OS=Azotobacter chroococcum NCIMB 8003 OX=1328314 GN=acnB PE=3 SV=1	acnB	1	0.00178	67.464	AAGK(1)LLDK	2	-1.2367	7	1.178	1.219	1.335	0.759		0.685		0.554	0.597
	A0A0C4WR14	223	2.936	Up	2.4008e-06	K	GTP pyrophosphokinase, ppGpp synthetase I / Guanosine-3',5'-diphosphate-3'-pyrophosphohydrolase OS=Azotobacter chroococcum NCIMB 8003 OX=1328314 GN=Achr_12600 PE=3 SV=1	Achr_12600	1	1.87e-07	156.57	YLEPEQYK(1)QIAK	2	-1.3498	9	0.489	0.506	0.459	1.359	1.35	1.324	1.459	1.425	1.385
	A0A0C4WMJ6	87	0.219	Down	0.00072263	K	Chaperone protein HscA homolog OS=Azotobacter chroococcum NCIMB 8003 OX=1328314 GN=hscA PE=3 SV=1	hscA	1	4.97e-16	132.9	AAAAVDPLNTVLSVK(1)R	2	-1.7839	7	1.226	1.616	1.467		0.525	0.568		0.31	0.319
	A0A0C4WQ79	40	1.904	Up	0.0037044	K	Pyruvate kinase OS=Azotobacter chroococcum NCIMB 8003 OX=1328314 GN=pykA-1 PE=3 SV=1	pykA-1	1	2.37e-43	191.95	LNFSHGK(1)AEEHMAR	3	-1.2023	93	0.821	0.651	0.577	1.181	1.135	1.191	1.377	1.277	1.248
	A0A0C4WGC4	129	0.296	Down	0.000403	K	PrkA family serine protein kinase OS=Azotobacter chroococcum NCIMB 8003 OX=1328314 GN=Achr_4780 PE=4 SV=1	Achr_4780	1	6.51e-06	140.05	QLIEK(1)VPFYAIK	2	-1.2162	17	1.529	1.739	1.573	0.278	0.822	0.714	0.384	0.545	0.503
	A0A0C4WKL8	166	1.773	Up	3.9358e-05	K	Ribosome-recycling factor OS=Azotobacter chroococcum NCIMB 8003 OX=1328314 GN=frr PE=3 SV=1	frr	1	1.11e-06	160.98	LTDK(1)AIAEVDK	2	-0.51766	9	0.66	0.698	0.681	1.298	1.266	1.255	1.254	1.207	1.154
	A0A0C4WVV1	8	0.292	Down	0.0274	K	DNA-directed RNA polymerase subunit beta OS=Azotobacter chroococcum NCIMB 8003 OX=1328314 GN=rpoB PE=3 SV=1	rpoB	1	0.000986	79.809	AYSYTEK(1)K	2	-2.1962	9	1.463	1.447	1.476	0.565	0.653	0.689		0.404	0.449
	A0A0C4WMN7	433	0.242	Down	5.1057e-07	K	6-phosphogluconate dehydratase OS=Azotobacter chroococcum NCIMB 8003 OX=1328314 GN=edd-2 PE=3 SV=1	edd-2	1	2.49e-20	198.04	GVMK(1)VSAVAPEHQVVEAPAR	3	-0.87199	20	1.731	1.755	1.775	0.449	0.457	0.453	0.412	0.449	0.414
	A0A0C4WJR6	443	0.431	Down	0.0117627	K	Translation initiation factor IF-2 OS=Azotobacter chroococcum NCIMB 8003 OX=1328314 GN=infB PE=3 SV=1	infB	0.997481	7e-10	89.923	AAGVPIVVAVNK(0.997)IDK(0.003)PAADLDR	3	-0.93338	8	1.359	1.701		0.634	1.015	1.064	0.689	0.75	0.538
	A0A0C4WS15	293	0.349	Down	0.0024985	K	UDP-N-acetylglucosamine 1-carboxyvinyltransferase OS=Azotobacter chroococcum NCIMB 8003 OX=1328314 GN=murA PE=3 SV=1	murA	1	0.000509	121.8	GNRPK(1)AVSVR	2	-1.5359	7		1.76	1.645		0.82	0.535	0.55	0.698	0.535
	A0A0C4WQ64	159	0.378	Down	0.00103925	K	Biotin carboxylase OS=Azotobacter chroococcum NCIMB 8003 OX=1328314 GN=accC PE=4 SV=1	accC	1	4.58e-09	131.54	QVGYPVIIK(1)AAGGGGGR	2	-1.0229	10	1.42	1.728	1.406	0.615	0.722	0.628	0.685	0.519	0.518
	A0A0C4WQ64	180	1.565	Up	0.00078026	K	Biotin carboxylase OS=Azotobacter chroococcum NCIMB 8003 OX=1328314 GN=accC PE=4 SV=1	accC	1	5.65e-20	207.88	EEDLIK(1)SAR	2	0.27323	12	0.683	0.742	0.71		1.333	1.36		1.102	1.126
	A0A0C4WQR5	472	1.512	Up	0.0028042	K	Aconitate hydratase OS=Azotobacter chroococcum NCIMB 8003 OX=1328314 GN=acnA PE=3 SV=1	acnA	1	1.52e-05	61.067	SSLAPGSK(1)VVTDYLAK	2	-0.9114	5		0.76	0.803				1.256	1.137	1.151
	A0A0C4WIE9	226	2.562	Up	1.9684e-05	K	Threonine--tRNA ligase OS=Azotobacter chroococcum NCIMB 8003 OX=1328314 GN=thrS PE=3 SV=1	thrS	1	1.94e-10	164.53	K(1)QLAAYIQR	2	-1.8731	9	0.554	0.523	0.58	1.273	1.265	1.22	1.484	1.408	1.354
	A0A0C4WTF6	197	0.598	Down	0.00181797	K	50S ribosomal protein L1 OS=Azotobacter chroococcum NCIMB 8003 OX=1328314 GN=rplA PE=3 SV=1	rplA	1	3.4e-22	192.14	QNVEALLSDLK(1)R	2	-1.092	9	1.168	1.336	1.421	0.554	0.845	0.881	0.767	0.842	0.74
	A0A0C4WS28	19	1.806	Up	0.00055777	K	Ribonuclease P protein component OS=Azotobacter chroococcum NCIMB 8003 OX=1328314 GN=rnpA PE=3 SV=1	rnpA	1	8.95e-06	111.61	QFK(1)AVFDSPTAK	2	-1.6848	8	0.725		0.732	0.986	1.102	1.096	1.319	1.248	1.379
	A0A0C4WLY6	584	0.592	Down	0.004665	K	NADH-quinone oxidoreductase OS=Azotobacter chroococcum NCIMB 8003 OX=1328314 GN=nuoG PE=3 SV=1	nuoG	1	7.31e-32	235.69	VDTALAAAK(1)AVIVADHQQTATAAR	3	-1.817	9	1.001	1.205	1.31	0.976	1.087	1.096	0.678	0.648	0.754
	A0A0C4WM90	136	0.351	Down	6.0937e-05	K	Acetolactate synthase OS=Azotobacter chroococcum NCIMB 8003 OX=1328314 GN=ilvI PE=3 SV=1	ilvI	1	1.85e-13	133.13	HSFIVK(1)HPSEIPEVLK	3	-1.3093	18	1.545	1.583	1.527	0.636	0.675	0.591	0.484	0.558	0.59
	A0A0C4WII7	13	0.268	Down	5.7619e-05	K	DNA gyrase subunit B OS=Azotobacter chroococcum NCIMB 8003 OX=1328314 GN=gyrB PE=3 SV=1	gyrB	1	4.06e-28	144.2	SENQTYDSSSIK(1)VLK	2	-4.0246	6	1.352	1.282	1.371			0.306	0.371		0.344
	A0A0C4WTN5	226	1.512	Up	0.0024015	K	Glucose-6-phosphate 1-dehydrogenase OS=Azotobacter chroococcum NCIMB 8003 OX=1328314 GN=zwf-1 PE=3 SV=1	zwf-1	1	1.15e-14	170.95	WGYFDK(1)AGQLR	2	-2.4363	9	0.801	0.703	0.669	1.304	1.229	1.406	1.037	1.143	1.105
	A0A0C4WVW6	500	2.32	Up	9.3196e-07	K	Phosphoenolpyruvate carboxykinase (ATP) OS=Azotobacter chroococcum NCIMB 8003 OX=1328314 GN=pckA PE=3 SV=1	pckA	1	2.12e-10	162.59	K(1)FDVSDAIR	2	-1.4296	9	0.626	0.629	0.596	1.151	1.156	1.112	1.403	1.446	1.445
	A0A0C4WP45	74	0.453	Down	5.2902e-07	K	D-3-phosphoglycerate dehydrogenase OS=Azotobacter chroococcum NCIMB 8003 OX=1328314 GN=serA PE=3 SV=1	serA	1	1.63e-67	244.44	TQLTEEVFDCAK(1)K	2	-2.9039	10	1.459	1.497	1.478	0.62	0.648	0.587	0.662	0.658	0.689
	A0A0C4WQ46	253	2.127	Up	0.000124558	K	Ribonuclease R OS=Azotobacter chroococcum NCIMB 8003 OX=1328314 GN=rnr PE=3 SV=1	rnr	1	0.000815	85.716	LK(1)PEVEEK	2	-0.27771	14	0.695	0.715	0.677	1.07	1.09	1.093	1.522		1.438
	A0A0C4WRC5	348	2.086	Up	3.5045e-05	K	Amidophosphoribosyltransferase OS=Azotobacter chroococcum NCIMB 8003 OX=1328314 GN=purF PE=3 SV=1	purF	1	6.21e-21	208.6	QK(1)LNAIDLEFR	2	0.37112	15	0.61	0.6	0.657	1.189	1.305	1.3	1.259	1.284	1.351
	A0A0C4WLP4	279	0.466	Down	4.3183e-05	K	2-oxoglutarate dehydrogenase E1 component OS=Azotobacter chroococcum NCIMB 8003 OX=1328314 GN=sucA PE=4 SV=1	sucA	1	1.22e-42	195.58	LNLLVNALGK(1)NPR	2	-3.3604	17	1.326	1.305	1.465	0.805	0.869	0.788	0.619	0.632	0.658
	A0A0C4WM90	302	0.426	Down	0.040916	K	Acetolactate synthase OS=Azotobacter chroococcum NCIMB 8003 OX=1328314 GN=ilvI PE=3 SV=1	ilvI	1	8.75e-07	74.62	FCPNAK(1)IIHVDIDPASISK	3	-1.5275	5	1.231	1.538		0.485			0.508		0.672
	A0A0C4WTF6	186	0.151	Down	1.8653e-06	K	50S ribosomal protein L1 OS=Azotobacter chroococcum NCIMB 8003 OX=1328314 GN=rplA PE=3 SV=1	rplA	1	1.11e-25	256.71	LK(1)QNVEALLSDLKR	3	-0.53627	24	1.83	1.72	2.027	0.325	0.524	0.47	0.274	0.275	0.294
	A0A0C4WMM0	356	0.483	Down	0.006282	K	Formate-dependent phosphoribosylglycinamide formyltransferase OS=Azotobacter chroococcum NCIMB 8003 OX=1328314 GN=purT PE=3 SV=1	purT	1	6.76e-05	74.269	LFGK(1)PEVAGQR	2	-3.2738	7		1.431	1.299	0.968	0.935	0.903		0.68	0.638
	A0A0C4WND0	96	0.568	Down	0.00044327	K	Beta sliding clamp OS=Azotobacter chroococcum NCIMB 8003 OX=1328314 GN=dnaN PE=3 SV=1	dnaN	1	6.62e-07	125.98	LDEQK(1)LLIK	2	-1.0432	8	1.144	1.238	1.224	0.853	0.865	0.847	0.674	0.692
	A0A0C4WG60	93	1.833	Up	0.02338	K	L-threonine dehydratase OS=Azotobacter chroococcum NCIMB 8003 OX=1328314 GN=ilvA PE=3 SV=1	ilvA	1	5.76e-05	95.311	HLGIK(1)AIIVMPR	2	-2.6622	9	0.594	0.501	0.624	1.58	1.6	1.565	0.78	1.06	1.311
	A0A0C4WSI9	270	0.593	Down	2.4159e-05	K	Succinate dehydrogenase flavoprotein subunit OS=Azotobacter chroococcum NCIMB 8003 OX=1328314 GN=sdhA PE=3 SV=1	sdhA	1	5.63e-24	190.68	GEGGYLINK(1)HGER	3	-0.097199	18	1.218	1.273	1.229	0.849	0.92	0.953	0.709	0.761	0.735
	A0A0C4WQA9	83	0.312	Down	0.035682	K	30S ribosomal protein S4 OS=Azotobacter chroococcum NCIMB 8003 OX=1328314 GN=rpsD PE=3 SV=1	rpsD	1	8.7e-36	169.52	RK(1)GSTGENLLQLLECR	3	-2.3602	7	1.051	1.641	0.736				0.386		0.328
	A0A0C4WMT7	32	2.054	Up	7.6507e-05	K	GTP cyclohydrolase 1 OS=Azotobacter chroococcum NCIMB 8003 OX=1328314 GN=folE PE=3 SV=1	folE	1	0.000106	94.806	AAK(1)AMQYLCR	2	-2.1075	18	0.641	0.617	0.685	1.212	1.172	1.203	1.381	1.357	1.253
	A0A0C4WS16	143	0.26	Down	4.5921e-06	K	ATP synthase subunit beta OS=Azotobacter chroococcum NCIMB 8003 OX=1328314 GN=atpD PE=3 SV=1	atpD	1	0.000651	79.311	GGK(1)VGLFGGAGVGK	2	-1.0624	9	1.897		1.903	0.694	0.734	0.71	0.485	0.511	0.487
	A0A0C4WQF9	16	0.359	Down	0.0126229	K	50S ribosomal protein L24 OS=Azotobacter chroococcum NCIMB 8003 OX=1328314 GN=rplX PE=3 SV=1	rplX	1	8.17e-42	220.81	RDDEIIVIAGK(1)DK	2	-2.5361	9	1.572	1.543	1.553	0.595	0.559	0.682	0.546	0.452	0.679
	A0A0C4WQB5	63	0.394	Down	0.00037893	K	50S ribosomal protein L15 OS=Azotobacter chroococcum NCIMB 8003 OX=1328314 GN=rplO PE=3 SV=1	rplO	1	7.43e-09	144.47	RLPK(1)FGFTSLK	2	-2.0715	15	1.689	1.625	1.503	0.269	0.298	0.287		0.609	0.655
	A0A0C4WLP4	206	0.296	Down	1.7356e-06	K	2-oxoglutarate dehydrogenase E1 component OS=Azotobacter chroococcum NCIMB 8003 OX=1328314 GN=sucA PE=4 SV=1	sucA	1	1.37e-07	154.81	EVK(1)SHLLER	2	-1.4227	9	1.473	1.641	1.598	0.68	0.681	0.699	0.46	0.463	0.473
	A0A0C4WH09	204	1.503	Up	0.000103331	K	Inosine-5'-monophosphate dehydrogenase OS=Azotobacter chroococcum NCIMB 8003 OX=1328314 GN=guaB PE=3 SV=1	guaB	1	0.000174	105.36	AK(1)AYPLASK	2	-0.11577	9	0.771	0.775	0.813	1.144	1.127	1.141	1.23	1.167	1.149
	A0A0C4WHT3	219	0.285	Down	3.0242e-06	K	Succinate dehydrogenase iron-sulfur subunit OS=Azotobacter chroococcum NCIMB 8003 OX=1328314 GN=sdhB PE=4 SV=1	sdhB	1	1.76e-38	209.7	GIMNCVYVCPK(1)GLNPTK	2	8.5815	23	1.566	1.451	1.583	0.734	0.781	0.784	0.414	0.441	0.457
	A0A0C4WM75	86	3.135	Up	0.0167041	K	Serine--tRNA ligase OS=Azotobacter chroococcum NCIMB 8003 OX=1328314 GN=serS PE=3 SV=1	serS	1	0.000368	98.009	MGSDLEAGK(1)R	2	-0.88255	10		0.391	0.527	1.205		1.557		1.472	1.406
	A0A0C4WK48	128	2.005	Up	0.000117838	K	Transcription termination factor Rho OS=Azotobacter chroococcum NCIMB 8003 OX=1328314 GN=rho PE=3 SV=1	rho	1	4.32e-70	209.43	VDSINFDRPENAK(1)NK	3	-3.3877	29	0.599	0.626	0.697	1.218	1.336	1.203	1.259	1.282	1.312
	A0A0C4WTF3	18	0.542	Down	1.83686e-05	K	30S ribosomal protein S12 OS=Azotobacter chroococcum NCIMB 8003 OX=1328314 GN=rpsL PE=3 SV=1	rpsL	1	5.06e-40	169.57	LVDK(1)SDVPALQNCPQR	3	0.10868	10	1.454	1.475	1.388	0.56	0.581	0.558	0.755	0.801	0.782
	A0A0C4WLU4	108	0.278	Down	0.0073435	K	Glycerol-3-phosphate dehydrogenase [NAD(P)+] OS=Azotobacter chroococcum NCIMB 8003 OX=1328314 GN=gpsA PE=3 SV=1	gpsA	1	7.29e-10	106.11	MLVSTTK(1)GIEAQSFK	2	1.9638	9	2.262		1.438		0.454	0.569	0.443	0.552	0.55
	A0A0C4WPD0	210	1.56	Up	0.0046365	K	Probable cytosol aminopeptidase OS=Azotobacter chroococcum NCIMB 8003 OX=1328314 GN=pepA PE=3 SV=1	pepA	1	0.00301	62.969	ALAK(1)AHGALK	2	-0.2919	7	0.69	0.767	0.777	1.247		1.277	1.212	1.112
	A0A0C4WQD3	82	1.51	Up	0.002136	K	30S ribosomal protein S10 OS=Azotobacter chroococcum NCIMB 8003 OX=1328314 GN=rpsJ PE=3 SV=1	rpsJ	1	4.47e-26	150.81	VLDIVQPTDK(1)TVDALMK	2	0.44573	25	0.815	0.729	0.864	1.07	1.099	1.083	1.157	1.194	1.284
	A0A0C4WP62	35	1.775	Up	0.00027553	K	ATP phosphoribosyltransferase OS=Azotobacter chroococcum NCIMB 8003 OX=1328314 GN=hisG PE=3 SV=1	hisG	1	1.65e-07	90.306	K(1)LIIPTSQEDVR	2	-1.4672	9	0.687	0.789	0.777	0.982	1.138	0.999	1.283	1.357	1.358
	A0A0C4WLX8	111	0.418	Down	0.022298	K	Dihydrolipoyl dehydrogenase OS=Azotobacter chroococcum NCIMB 8003 OX=1328314 GN=lpdA PE=3 SV=1	lpdA	1	1.02e-18	166.59	NLTGGVASLIK(1)ANGVTLFEGHGK	3	-1.2468	10	1.159	1.484	1.806	0.373		0.48	0.395	0.663	0.803
	A0A0C4WTF3	43	0.573	Down	0.00050097	K	30S ribosomal protein S12 OS=Azotobacter chroococcum NCIMB 8003 OX=1328314 GN=rpsL PE=3 SV=1	rpsL	0.984002	4.87e-06	108.2	VYTTTPK(0.984)K(0.016)PNSALR	2	-0.47297	10	1.286	1.348	1.365		0.307	0.361	0.738		0.789
	A0A0C4WPC4	23	0.307	Down	0.0039576	K	Nucleotidyltransferase family protein OS=Azotobacter chroococcum NCIMB 8003 OX=1328314 GN=Achr_4870 PE=4 SV=1	Achr_4870	1	0.000926	69.276	LRPLTLHTPK(1)PLVR	3	-0.41976	9	1.277	1.222	2.072	0.575		0.558	0.404	0.444	0.557
	A0A0C4WM16	70	2.223	Up	1.9203e-06	K	Sulfurtransferase OS=Azotobacter chroococcum NCIMB 8003 OX=1328314 GN=Achr_19590 PE=3 SV=1	Achr_19590	1	0.00135	77.072	PLIK(1)YVALK	2	-1.6933	8	0.63	0.632	0.623	1.146	1.17		1.446	1.34	1.405
	A0A0C4WIK2	271	0.299	Down	7.6925e-05	K	30S ribosomal protein S1 OS=Azotobacter chroococcum NCIMB 8003 OX=1328314 GN=rpsA PE=3 SV=1	rpsA	1	1.6e-17	160.62	QLGEDPWVAIK(1)AR	2	-2.4832	9	1.569	1.649	1.638	0.527	0.593	0.664	0.42	0.531	0.501
	A0A0C4WJB1	152	2.832	Up	2.1247e-05	K	4-aminobutyrate transaminase OS=Azotobacter chroococcum NCIMB 8003 OX=1328314 GN=gabT PE=3 SV=1	gabT	1	5.73e-15	154.81	TLMTLALTGK(1)K	2	-0.58752	26	0.509	0.498	0.55	1.279	1.228	1.24	1.545	1.374	1.49
	A0A0C4WLQ6	1847	0.361	Down	0.000159568	K	Type I fatty acid synthase ArsA OS=Azotobacter chroococcum NCIMB 8003 OX=1328314 GN=arsA PE=4 SV=1	arsA	1	3.68e-05	110.48	LAVAAAAPAAPAAK(1)SAAPAGVASTEAFK	3	-0.71522	8	1.424	1.411	1.355	0.689	0.684	0.68	0.529	0.478
	A0A0C4WRV2	389	1.821	Up	0.0124792	K	ATP synthase subunit alpha OS=Azotobacter chroococcum NCIMB 8003 OX=1328314 GN=atpA PE=3 SV=1	atpA	1	0.00176	108.92	K(1)LSGGIR	2	1.7933	18	0.712	0.448	0.599	1.977	1.49	1.17	0.975	1.098	1.131
	A0A0C4WGV7	26	0.482	Down	0.00147621	K	Uracil phosphoribosyltransferase OS=Azotobacter chroococcum NCIMB 8003 OX=1328314 GN=upp PE=3 SV=1	upp	1	0.00213	60.892	RADISTK(1)SFR	2	-3.1859	10	1.221	1.357	1.392		0.812	0.659	0.647	0.726	0.541
	A0A0C4WTR8	14	0.586	Down	0.00106277	K	Peptidyl-prolyl cis-trans isomerase OS=Azotobacter chroococcum NCIMB 8003 OX=1328314 GN=Achr_23040 PE=3 SV=1	Achr_23040	1	3.82e-32	155.34	LHTNHGTITLK(1)LFADK	3	-1.4147	13	1.208	1.112	1.184	0.938	1.08	1.167	0.635	0.654	0.766
	A0A0C4WIK2	532	0.385	Down	3.5855e-05	K	30S ribosomal protein S1 OS=Azotobacter chroococcum NCIMB 8003 OX=1328314 GN=rpsA PE=3 SV=1	rpsA	1	1.23e-11	149.58	DVDDEKDAIK(1)ELR	2	-0.27838	17	1.634	1.557	1.55	0.524	0.604	0.45	0.557	0.628	0.638
	A0A0C4WJR6	700	0.49	Down	0.00030196	K	Translation initiation factor IF-2 OS=Azotobacter chroococcum NCIMB 8003 OX=1328314 GN=infB PE=3 SV=1	infB	1	0.00198	64.906	K(1)IVEQEGLDLR	2	-3.4373	7	1.193	1.274	1.212		0.753	0.701	0.623		0.58
	A0A0C4WQD8	681	0.397	Down	0.00077846	K	DNA-directed RNA polymerase subunit beta' OS=Azotobacter chroococcum NCIMB 8003 OX=1328314 GN=rpoC PE=3 SV=1	rpoC	1	0.000726	74.424	YNK(1)VIDLWSK	2	-8.2085	10	1.413	1.224	1.514	0.681	0.79		0.467	0.584	0.598
	A0A0C4WKD6	127	0.376	Down	4.7801e-07	K	Elongation factor Ts OS=Azotobacter chroococcum NCIMB 8003 OX=1328314 GN=tsf PE=3 SV=1	tsf	1	3.17e-43	212.93	EALVAK(1)CGENVNIR	2	-1.6141	9	1.5	1.555	1.505	0.633	0.638	0.691	0.558	0.589	0.569
	A0A0C4WRG6	40	0.448	Down	6.4266e-05	K	Adenosylhomocysteinase OS=Azotobacter chroococcum NCIMB 8003 OX=1328314 GN=ahcY PE=3 SV=1	ahcY	1	0.000178	83.623	K(1)YAAEQPLK	2	-0.067646	9	1.463	1.433	1.64	0.636	0.463	0.591	0.693	0.689	0.649
	A0A0C4WQD7	252	1.652	Up	0.000183593	K	Inositol-1-monophosphatase OS=Azotobacter chroococcum NCIMB 8003 OX=1328314 GN=suhB PE=3 SV=1	suhB	1	3.64e-22	195.4	GHVVAGNTK(1)CFK	2	-2.1529	10	0.642	0.69	0.691	1.379	1.342	1.393	1.179	1.085	1.077
	A0A0C4WN07	271	1.984	Up	0.00042444	K	Acetate kinase OS=Azotobacter chroococcum NCIMB 8003 OX=1328314 GN=ackA PE=3 SV=1	ackA	1	8.62e-05	84.266	TLNHDSGLK(1)GLSGLSNDMR	3	1.5747	10	0.596	0.583	0.635	1.446	1.557		1.183	1.087	1.329
	A0A0C4WJN1	189	0.446	Down	0.0114848	K	Lipopolysaccharide heptosyltransferase II OS=Azotobacter chroococcum NCIMB 8003 OX=1328314 GN=waaF PE=4 SV=1	waaF	1	2.74e-06	78.864	PLLALCPGAEFGEAK(1)R	2	-0.21178	8	0.981	1.278	1.144	0.918	1.216	1.083	0.433	0.578
	A0A0C4WKR6	266	2.125	Up	6.1596e-05	K	Pyruvate kinase OS=Azotobacter chroococcum NCIMB 8003 OX=1328314 GN=Achr_11860 PE=3 SV=1	Achr_11860	1	0.00192	84.699	K(1)IILHAR	2	0.38006	11	0.604	0.622	0.648	1.242	1.245	1.213	1.43	1.275	1.277
	A0A0C4WQD0	32	1.554	Up	0.00084334	K	30S ribosomal protein S19 OS=Azotobacter chroococcum NCIMB 8003 OX=1328314 GN=rpsS PE=3 SV=1	rpsS	0.999999	9.35e-06	158.61	KPVK(1)TWSR	2	-0.67	8	0.78	0.796	0.81	1.141	1.056	1.064		1.284	1.188
	A0A0C4WP45	256	0.503	Down	9.8988e-05	K	D-3-phosphoglycerate dehydrogenase OS=Azotobacter chroococcum NCIMB 8003 OX=1328314 GN=serA PE=3 SV=1	serA	1	1.32e-55	179.9	DK(1)HLNGAAIDVFPVEPR	2	-0.17214	64	1.324	1.295	1.397	0.76	0.889	0.814	0.721	0.667	0.633
	A0A0C4WJT8	35	0.541	Down	0.00049934	K	50S ribosomal protein L16 OS=Azotobacter chroococcum NCIMB 8003 OX=1328314 GN=rplP PE=3 SV=1	rplP	1	4.43e-14	177.47	VSFGEFALK(1)SVSR	2	-2.1454	9	1.233	1.415	1.447	0.609	0.681	0.874	0.7	0.782	0.732
	A0A0C4WLX8	329	0.296	Down	1.66149e-05	K	Dihydrolipoyl dehydrogenase OS=Azotobacter chroococcum NCIMB 8003 OX=1328314 GN=lpdA PE=3 SV=1	lpdA	1	1.03e-19	151.08	GAMLAHK(1)ASEEGVMVAER	3	-0.90166	19	1.709	1.66	1.539	0.556	0.56	0.582	0.482	0.515	0.456
	A0A0C4WPH1	207	2.013	Up	0.00119964	K	N-acetyl-gamma-glutamyl-phosphate reductase OS=Azotobacter chroococcum NCIMB 8003 OX=1328314 GN=argC PE=3 SV=1	argC	1	2.74e-07	90.376	VGSLFCEAGESMMAYSVK(1)GHR	3	-2.6609	10	0.644	0.626			1.215		1.176	1.366	1.292
	A0A0C4WQ79	72	2.203	Up	0.028339	K	Pyruvate kinase OS=Azotobacter chroococcum NCIMB 8003 OX=1328314 GN=pykA-1 PE=3 SV=1	pykA-1	1	2.71e-18	179.31	FVAILADLQGPK(1)IR	2	-1.7518	17	0.585	1.061	0.476	0.446	0.922	1.264	1.365	1.546	1.764
	A0A0C4WM90	166	2.005	Up	7.4486e-07	K	Acetolactate synthase OS=Azotobacter chroococcum NCIMB 8003 OX=1328314 GN=ilvI PE=3 SV=1	ilvI	1	1.96e-26	172.09	PGPVVVDIPK(1)DMGDPTQK	2	3.9591	29	0.638	0.617	0.645	1.319	1.143	1.372	1.263	1.29	1.257
	A0A0C4WPD0	147	0.4	Down	1.55223e-05	K	Probable cytosol aminopeptidase OS=Azotobacter chroococcum NCIMB 8003 OX=1328314 GN=pepA PE=3 SV=1	pepA	1	0.00054	90.142	SEK(1)ATAPTLK	2	-1.256	9	1.359	1.453	1.504	0.803	0.769	0.745	0.594	0.569	0.564
	A0A0C4WLP4	258	0.444	Down	0.0008773	K	2-oxoglutarate dehydrogenase E1 component OS=Azotobacter chroococcum NCIMB 8003 OX=1328314 GN=sucA PE=4 SV=1	sucA	1	2.19e-40	181.44	SGSYGTK(1)EVVIGMAHR	2	-1.756	27	1.455	1.301	1.267	0.653	0.718	0.737	0.615	0.576
	A0A0C4WMU1	98	0.419	Down	4.8378e-06	K	ATP-dependent Clp protease ATP-binding subunit ClpX OS=Azotobacter chroococcum NCIMB 8003 OX=1328314 GN=clpX2 PE=3 SV=1	clpX2	1	4.03e-30	180.34	VLAVAVYNHYK(1)R	2	-2.7368	9	1.473	1.42	1.489	0.704	0.717	0.685	0.646	0.592	0.598
	A0A0C4WMU1	87	0.583	Down	1.61304e-05	K	ATP-dependent Clp protease ATP-binding subunit ClpX OS=Azotobacter chroococcum NCIMB 8003 OX=1328314 GN=clpX2 PE=3 SV=1	clpX2	1	1.43e-15	154.81	K(1)VLAVAVYNHYK	2	-1.5755	11	1.294	1.244	1.255	0.827	0.867	0.908	0.715	0.74	0.757
	A0A0C4WLQ6	2284	2.844	Up	2.2872e-05	K	Type I fatty acid synthase ArsA OS=Azotobacter chroococcum NCIMB 8003 OX=1328314 GN=arsA PE=4 SV=1	arsA	1	0.000398	98.009	VK(1)PAEVDR	2	-0.78765	9	0.393	0.362	0.417	1.808	1.843	1.727	1.164	1.072	1.097
	A0A0C4WPQ6	65	2.674	Up	2.2562e-05	K	D-erythro-7,8-dihydroneopterin triphosphate 2'-epimerase OS=Azotobacter chroococcum NCIMB 8003 OX=1328314 GN=folX PE=4 SV=1	folX	1	0.00107	93.561	TLTK(1)AIIR	2	-0.58747	10	0.473	0.54	0.532	1.386	1.324	1.33	1.417	1.371	1.343
	A0A0C4WQF2	143	1.516	Up	0.0033192	K	4-hydroxy-3-methylbut-2-en-1-yl diphosphate synthase (flavodoxin) OS=Azotobacter chroococcum NCIMB 8003 OX=1328314 GN=ispG PE=3 SV=1	ispG	1	2.74e-25	168.05	IGVNAGSLEK(1)DLQK	2	-2.5427	8		0.831	0.739	1.138	1.153	1.144	1.219	1.153	1.199
	A0A0C4WQE2	97	0.389	Down	0.000184404	K	50S ribosomal protein L11 OS=Azotobacter chroococcum NCIMB 8003 OX=1328314 GN=rplK PE=3 SV=1	rplK	1	2.57e-28	199.4	PNTQK(1)VGTVNR	2	-4.3974	16	1.452	1.532	1.545	0.671	0.633	0.662	0.645	0.512	0.606
	A0A0C4WTE5	106	1.756	Up	0.0093366	K	50S ribosomal protein L22 OS=Azotobacter chroococcum NCIMB 8003 OX=1328314 GN=rplV PE=3 SV=1	rplV	1	8.28e-21	184.27	SCHITVK(1)VADK	3	-1.0209	29	0.788	0.793	0.779	0.913	0.924	0.979	1.478	1.238	1.428
	A0A0C4WGQ1	95	0.363	Down	0.000161816	K	Carbamoyl-phosphate synthase small chain OS=Azotobacter chroococcum NCIMB 8003 OX=1328314 GN=carA PE=3 SV=1	carA	1	9.82e-10	170.95	NK(1)QSLPDYLR	2	-2.479	8	1.536	1.49	1.361	0.555		0.629	0.465	0.559	0.569
	A0A0C4WTN5	179	0.25	Down	0.003056	K	Glucose-6-phosphate 1-dehydrogenase OS=Azotobacter chroococcum NCIMB 8003 OX=1328314 GN=zwf-1 PE=3 SV=1	zwf-1	1	2.77e-32	206.03	IDHYLGK(1)ETVQNLIALR	3	-1.537	16	1.234	1.634	1.656	0.272	1.174	1.147	0.245	0.434	0.454
	A0A0C4WJJ8	207	1.82	Up	2.8136e-07	K	Vfr transcriptional regulator / Cyclic AMP receptor protein OS=Azotobacter chroococcum NCIMB 8003 OX=1328314 GN=Achr_5410 PE=4 SV=1	Achr_5410	1	2.42e-06	140.05	GK(1)TMVVFGTR	2	-2.8168	15	0.76	0.748	0.741	0.985	1.021	1.025	1.381	1.366	1.346
	A0A0C4WMU1	105	0.455	Down	0.035776	K	ATP-dependent Clp protease ATP-binding subunit ClpX OS=Azotobacter chroococcum NCIMB 8003 OX=1328314 GN=clpX2 PE=3 SV=1	clpX2	0.998494	0.000189	139.78	DK(0.998)K(0.002)DDVELGK	2	-1.6125	13	1.41	1.439	1.457	0.667	0.693	0.744	0.872	0.539	0.547
	A0A0C4WGM5	199	0.378	Down	0.02988	K	Glutamate synthase subunit beta OS=Azotobacter chroococcum NCIMB 8003 OX=1328314 GN=gltD PE=4 SV=1	gltD	1	0.00224	81.642	LEK(1)SVLSR	2	1.1437	4	1.243		1.247				0.449		0.492
	A0A0C4WK81	1231	1.536	Up	0.00021858	K	Phosphoribosylformylglycinamidine synthase OS=Azotobacter chroococcum NCIMB 8003 OX=1328314 GN=purL PE=3 SV=1	purL	1	4.41e-21	188.6	FVDNHGK(1)VTER	3	-0.31904	18	0.778	0.795	0.782	1.242	1.127	0.981	1.27	1.134	1.214
	A0A0C4WUC0	74	0.478	Down	0.00030457	K	ATP synthase gamma chain OS=Azotobacter chroococcum NCIMB 8003 OX=1328314 GN=atpG PE=3 SV=1	atpG	1	5.45e-05	112.8	HPFMVERPVK(1)R	3	-0.8936	14	1.331		1.384	1.226	1.022	1.052	0.68	0.618	0.649
	A0A0C4WK48	105	1.992	Up	0.0004564	K	Transcription termination factor Rho OS=Azotobacter chroococcum NCIMB 8003 OX=1328314 GN=rho PE=3 SV=1	rho	1	0.00224	85.716	PPK(1)EGER	2	1.3712	13	0.594	0.635	0.658		1.39	1.424	1.275		1.231
	A0A0C4WQN3	164	1.808	Up	4.7479e-06	K	Phosphate acetyltransferase OS=Azotobacter chroococcum NCIMB 8003 OX=1328314 GN=pta-1 PE=3 SV=1	pta-1	1	3.97e-05	138.26	NPK(1)ILGAIINK	2	-1.1726	9	0.646	0.686	0.669	1.312	1.299	1.261	1.224	1.178	1.216
	A0A0C4WM66	19	0.36	Down	7.6749e-05	K	Transcription elongation factor GreA OS=Azotobacter chroococcum NCIMB 8003 OX=1328314 GN=greA PE=3 SV=1	greA	1	0.000115	83.358	ALEEELK(1)HLK	2	-1.4378	9	1.385	1.582	1.642	0.641	0.654	0.662	0.572	0.568	0.518
	A0A0C4WLY6	288	1.744	Up	0.000195426	K	NADH-quinone oxidoreductase OS=Azotobacter chroococcum NCIMB 8003 OX=1328314 GN=nuoG PE=3 SV=1	nuoG	1	0.000515	88.181	QPLLGSDK(1)K	2	-0.09344	9	0.629	0.686	0.677	1.364	1.366	1.296	1.23	1.142	1.102
	A0A0C4WQV2	11	1.521	Up	0.00141518	K	Porphobilinogen deaminase OS=Azotobacter chroococcum NCIMB 8003 OX=1328314 GN=hemC PE=3 SV=1	hemC	1	1.37e-42	240.94	K(1)SALALWQAEHVK	2	-1.0879	17	0.776	0.693	0.712	1.291	1.262	1.343	1.084	1.194	1.04
	A0A0C4WJZ2	2	1.772	Up	0.0101631	K	Probable alpha-L-glutamate ligase OS=Azotobacter chroococcum NCIMB 8003 OX=1328314 GN=rimK PE=3 SV=1	rimK	1	0.000117	113.7	MK(1)IAVLSR	2	-1.064	11	0.805	0.642	0.58	1.368	1.16	1.321	1.029	1.355	1.207
	A0A0C4WJT8	133	0.527	Down	3.0566e-06	K	50S ribosomal protein L16 OS=Azotobacter chroococcum NCIMB 8003 OX=1328314 GN=rplP PE=3 SV=1	rplP	1	5.84e-21	194.22	LPLATTFVK(1)R	2	-1.7831	9	1.433	1.435	1.362	0.646	0.67	0.62	0.745	0.729	0.757
	A0A0C4WQ10	38	0.494	Down	1.73323e-05	K	30S ribosomal protein S18 OS=Azotobacter chroococcum NCIMB 8003 OX=1328314 GN=rpsR PE=3 SV=1	rpsR	1	8.19e-55	212.27	AYISETGK(1)IVPSR	2	-1.6504	9	1.312	1.36	1.396	0.802	0.8	0.798	0.685	0.684	0.642
	A0A0C4WLX8	66	0.319	Down	1.4727e-06	K	Dihydrolipoyl dehydrogenase OS=Azotobacter chroococcum NCIMB 8003 OX=1328314 GN=lpdA PE=3 SV=1	lpdA	1	5.61e-09	102.57	ALLDSSYK(1)FHEAHESFK	3	0.58966	12	1.659	1.615	1.558	0.543	0.604	0.575	0.519	0.533	0.491
	A0A0C4WTF0	201	0.35	Down	0.00087754	K	50S ribosomal protein L3 OS=Azotobacter chroococcum NCIMB 8003 OX=1328314 GN=rplC PE=3 SV=1	rplC	1	5.1e-32	205.45	NLLLVK(1)GAVPGATGGDVIVRPAAK	3	-1.3039	9	1.439	1.509	1.905	0.421	0.563	0.577	0.484	0.578	0.635
	A0A0C4WIK2	459	0.362	Down	0.00092377	K	30S ribosomal protein S1 OS=Azotobacter chroococcum NCIMB 8003 OX=1328314 GN=rpsA PE=3 SV=1	rpsA	1	0.000317	92.732	GTVK(1)EVDAK	2	-1.1942	8	1.277	1.468	1.558	0.684	0.613	0.573	0.524		0.514
	A0A0C4WLH2	196	1.791	Up	2.2332e-05	K	Bis(5'-nucleosyl)-tetraphosphatase, symmetrical OS=Azotobacter chroococcum NCIMB 8003 OX=1328314 GN=apaH PE=3 SV=1	apaH	1	6.15e-06	115.04	FCSPDGTLDLK(1)SK	2	-2.5445	9	0.757	0.716	0.704	1.126	1.107	1.094	1.262	1.314	1.322
	A0A0C4WGQ7	573	1.506	Up	0.00021868	K	Polyribonucleotide nucleotidyltransferase OS=Azotobacter chroococcum NCIMB 8003 OX=1328314 GN=pnp PE=3 SV=1	pnp	1	6.61e-05	108.93	DVIGK(1)GGATIR	2	-2.2221	9	0.771	0.821	0.833	1.072	1.068	1.069	1.266	1.175	1.212
	A0A0C4WQA5	7	0.282	Down	5.5147e-05	K	Single-stranded DNA-binding protein OS=Azotobacter chroococcum NCIMB 8003 OX=1328314 GN=Achr_34770 PE=3 SV=1	Achr_34770	1	1.02e-38	158.02	GVNK(1)VILIGNVGGDPETR	2	0.24185	9	1.714	1.646	1.657	0.441	0.6	0.534	0.414	0.478	0.522
	A0A0C4WRN8	71	1.652	Up	0.02	K	Ribonuclease E OS=Azotobacter chroococcum NCIMB 8003 OX=1328314 GN=rne PE=3 SV=1	rne	1	4.3e-05	101.82	HGFLPLK(1)EISR	2	1.7719	8		0.777	1.011	0.869	0.722	0.681	1.563	1.359	1.51
	A0A0C4WJL3	84	0.318	Down	0.0026608	K	ATP-dependent protease ATPase subunit HslU OS=Azotobacter chroococcum NCIMB 8003 OX=1328314 GN=hslU PE=3 SV=1	hslU	1	3.6e-18	183.08	VEATK(1)FTEVGYVGR	2	-1.6453	8	1.321	1.631	1.36	0.631	0.584	0.755	0.402	0.512
	A0A0C4WGC4	324	0.447	Down	0.033439	K	PrkA family serine protein kinase OS=Azotobacter chroococcum NCIMB 8003 OX=1328314 GN=Achr_4780 PE=4 SV=1	Achr_4780	1	1.89e-06	146.27	IYIVK(1)VPYCLR	2	-1.5539	15	1.15	1.489	1.913	0.452	0.561	0.673	0.69	0.674	0.669
	A0A0C4WP89	264	0.647	Down	0.0115848	K	Aspartyl/glutamyl-tRNA(Asn/Gln) amidotransferase subunit B OS=Azotobacter chroococcum NCIMB 8003 OX=1328314 GN=gatB PE=3 SV=1	gatB	1	6.93e-05	100.84	SK(1)EEANDYR	2	-2.1693	7	1.237	1.047	1.089		0.729	0.913	0.684	0.77
	A0A0C4WP45	141	0.535	Down	0.00075904	K	D-3-phosphoglycerate dehydrogenase OS=Azotobacter chroococcum NCIMB 8003 OX=1328314 GN=serA PE=3 SV=1	serA	1	2.71e-55	256.93	GGWLK(1)SASHSYEIR	2	-1.0316	40	1.427	1.251	1.234	0.813	0.822	0.901	0.689	0.761	0.642
	A0A0C4WQD9	13	2.55	Up	3.567e-05	K	Citrate synthase OS=Azotobacter chroococcum NCIMB 8003 OX=1328314 GN=prpC PE=3 SV=1	prpC	1	4.26e-47	203.8	SATAETTTVGFK(1)PK	2	-1.0649	14	0.444	0.517	0.48	1.555	1.546	1.543	1.249	1.212	1.214
	A0A0C4WJZ7	50	1.642	Up	5.5636e-05	K	RNA-binding protein, YhbY family OS=Azotobacter chroococcum NCIMB 8003 OX=1328314 GN=Achr_7730 PE=4 SV=1	Achr_7730	1	5.21e-05	125.17	VK(1)INLAERDDR	2	-1.1986	25	0.66	0.69	0.709	1.335	1.32	1.365	1.163	1.121	1.097
	A0A0C4WM90	201	1.596	Up	0.0024413	K	Acetolactate synthase OS=Azotobacter chroococcum NCIMB 8003 OX=1328314 GN=ilvI PE=3 SV=1	ilvI	1	9.72e-07	140.05	K(1)AVEMLLAAK	2	-1.2022	13	0.84	0.704	0.791	1.12	1.147	0.995	1.199	1.172	1.356
	A0A0C4WJT4	33	0.371	Down	0.0021645	K	50S ribosomal protein L5 OS=Azotobacter chroococcum NCIMB 8003 OX=1328314 GN=rplE PE=3 SV=1	rplE	1	9.67e-09	113.48	VTK(1)ITLNMGLGEAIGDK	2	0.20119	10		1.812	1.779		0.403	0.48	0.615	0.61	0.773
	A0A0C4WKP7	241	0.442	Down	0.0127967	K	4-hydroxy-tetrahydrodipicolinate synthase OS=Azotobacter chroococcum NCIMB 8003 OX=1328314 GN=dapA PE=3 SV=1	dapA	1	6.14e-09	101.43	LMPLHK(1)ALFLESNPIPVK	3	-1.8714	32	0.933	1.288	1.663	0.438	1.155	1.387	0.639	0.488	0.591
	A0A0C4WLY6	490	0.237	Down	8.1076e-05	K	NADH-quinone oxidoreductase OS=Azotobacter chroococcum NCIMB 8003 OX=1328314 GN=nuoG PE=3 SV=1	nuoG	1	1.12e-15	149.57	IADALLAAK(1)RPLLVSGTSLGSR	3	-0.53243	17	1.3	1.538	1.469		0.969	0.89	0.295	0.347	0.378
	A0A0C4WQC5	72	0.341	Down	1.6002e-05	K	30S ribosomal protein S17 OS=Azotobacter chroococcum NCIMB 8003 OX=1328314 GN=rpsQ PE=3 SV=1	rpsQ	1	0.000546	121.8	ETRPLAK(1)TK	2	-1.9137	9	1.65	1.609	1.705	0.198	0.602	0.578	0.578	0.591	0.524
	A0A0C4WGC4	546	1.855	Up	0.000141336	K	PrkA family serine protein kinase OS=Azotobacter chroococcum NCIMB 8003 OX=1328314 GN=Achr_4780 PE=4 SV=1	Achr_4780	1	4.45e-13	156.02	IEKPAGISNPK(1)DFR	3	-3.9029	18	0.655	0.699	0.716	1.214	1.165	1.169	1.215	1.365	1.26
	A0A0C4WGQ7	566	0.42	Down	4.408e-05	K	Polyribonucleotide nucleotidyltransferase OS=Azotobacter chroococcum NCIMB 8003 OX=1328314 GN=pnp PE=3 SV=1	pnp	1	0.0027	87.251	IDQDK(1)IR	2	0.7021	7	1.305	1.363	1.288	0.601	0.551		0.561		0.546
	A0A0C4WKL8	162	1.564	Up	0.00164305	K	Ribosome-recycling factor OS=Azotobacter chroococcum NCIMB 8003 OX=1328314 GN=frr PE=3 SV=1	frr	1	3.13e-15	168.05	RAADEVQK(1)LTDK	2	-1.8927	18	0.676	0.817	0.734	1.243	1.262	1.166	1.215	1.143	1.126
	A0A0C4WQE2	72	0.185	Down	0.00129723	K	50S ribosomal protein L11 OS=Azotobacter chroococcum NCIMB 8003 OX=1328314 GN=rplK PE=3 SV=1	rplK	1	2.2e-61	219.16	SFTFETK(1)STPASVLLK	2	-0.39284	8	1.308	1.856	1.879		0.416	0.465	0.219	0.312	0.401
	A0A0C4WR14	97	3.407	Up	8.2262e-05	K	GTP pyrophosphokinase, ppGpp synthetase I / Guanosine-3',5'-diphosphate-3'-pyrophosphohydrolase OS=Azotobacter chroococcum NCIMB 8003 OX=1328314 GN=Achr_12600 PE=3 SV=1	Achr_12600	1	5.28e-29	207.88	QK(1)QIALDEVQR	2	-1.4634	9	0.411	0.451	0.518	1.287	1.235	1.2	1.652	1.584	1.466
	A0A0C4WGC4	535	0.423	Down	0.00078097	K	PrkA family serine protein kinase OS=Azotobacter chroococcum NCIMB 8003 OX=1328314 GN=Achr_4780 PE=4 SV=1	Achr_4780	0.99931	8.81e-14	85.742	VALNEELEK(0.999)IEK(0.001)PAGISNPK	3	-0.85506	8	1.345	1.521	1.335	0.596	0.631	0.64	0.57		0.614
	A0A0C4WJZ6	295	1.947	Up	4.2913e-05	K	Chaperone protein DnaJ OS=Azotobacter chroococcum NCIMB 8003 OX=1328314 GN=dnaJ PE=3 SV=1	dnaJ	1	6.47e-05	97.277	LK(1)IPEGTQTGK	2	-1.7212	7	0.628	0.665	0.685	1.385			1.346	1.26	1.245
	A0A0C4WW14	226	1.577	Up	0.00030001	K	Delta-aminolevulinic acid dehydratase OS=Azotobacter chroococcum NCIMB 8003 OX=1328314 GN=hemB PE=3 SV=1	hemB	1	1.91e-13	153.25	DAVGSAGNLGK(1)GSK	2	-0.80839	9	0.752	0.807	0.826	1.059	1.045	1.06	1.321	1.224	1.216
	A0A0C4WRC5	325	2.524	Up	5.6069e-05	K	Amidophosphoribosyltransferase OS=Azotobacter chroococcum NCIMB 8003 OX=1328314 GN=purF PE=3 SV=1	purF	1	0.00226	72.355	EGFVK(1)NR	2	-0.21477	9	0.497	0.554	0.544	1.381	1.379	1.313	1.443	1.275	1.308
	A0A0C4WJE2	7	1.915	Up	2.5002e-06	K	30S ribosomal protein S21 OS=Azotobacter chroococcum NCIMB 8003 OX=1328314 GN=rpsU PE=3 SV=1	rpsU	1	1.85e-11	169.81	VK(1)ENEPFDVALRR	3	-1.7983	19	0.733	0.766	0.72	0.953	1.004	0.963	1.434	1.415	1.4
	A0A0C4WJL2	100	1.727	Up	5.415e-07	K	Oligoribonuclease OS=Azotobacter chroococcum NCIMB 8003 OX=1328314 GN=orn PE=3 SV=1	orn	1	6.75e-25	154.09	GK(1)SPMCGNSICQDRR	3	-0.15513	25	0.661	0.664	0.672	1.362	1.333	1.35	1.171	1.146	1.131
	A0A0C4WGZ2	11	0.317	Down	3.2784e-07	K	Nucleoside diphosphate kinase OS=Azotobacter chroococcum NCIMB 8003 OX=1328314 GN=ndk PE=3 SV=1	ndk	1	1.08e-08	171.34	TLSIIK(1)PDAVAK	2	-2.1075	16	1.511	1.59	1.569	0.648	0.706	0.68	0.5	0.479	0.5
	A0A0C4WLQ6	615	0.342	Down	0.000102734	K	Type I fatty acid synthase ArsA OS=Azotobacter chroococcum NCIMB 8003 OX=1328314 GN=arsA PE=4 SV=1	arsA	1	7.77e-16	168.69	MASK(1)GISQNPDR	2	-2.0329	17	1.407	1.418	1.613	0.789	0.852	0.702	0.555	0.46	0.503
	A0A0C4WM75	255	0.218	Down	3.1637e-06	K	Serine--tRNA ligase OS=Azotobacter chroococcum NCIMB 8003 OX=1328314 GN=serS PE=3 SV=1	serS	1	0.000131	83.775	QLPLK(1)FVAHTPCFR	3	-1.6448	9	1.452	1.445	1.485		0.532	0.44	0.326	0.31
	A0A0C4WR32	98	0.431	Down	0.00064243	K	Diaminopimelate decarboxylase OS=Azotobacter chroococcum NCIMB 8003 OX=1328314 GN=lysA PE=3 SV=1	lysA	1	3.06e-06	93.649	VLAAGGDPAK(1)VVFSGVGK	2	-1.83	8	1.483	1.35	1.42	0.459	0.723	0.561	0.647		0.575
	A0A0C4WR14	542	1.793	Up	0.00036234	K	GTP pyrophosphokinase, ppGpp synthetase I / Guanosine-3',5'-diphosphate-3'-pyrophosphohydrolase OS=Azotobacter chroococcum NCIMB 8003 OX=1328314 GN=Achr_12600 PE=3 SV=1	Achr_12600	1	0.00315	65.156	LAEK(1)CNLK	2	-0.83889	8	0.643	0.757	0.71	1.232	1.157		1.311	1.214	1.259
	A0A0C4WUU8	546	2.116	Up	0.0177414	K	Elongation factor 4 OS=Azotobacter chroococcum NCIMB 8003 OX=1328314 GN=lepA PE=3 SV=1	lepA	1	0.00546	56.091	TTVK(1)ALR	2	-0.69747	5	0.619		0.601			1.402		1.163	1.419
	A0A0C4WRS8	42	0.458	Down	6.2158e-05	K	Glutamine--fructose-6-phosphate aminotransferase [isomerizing] OS=Azotobacter chroococcum NCIMB 8003 OX=1328314 GN=glmS PE=3 SV=1	glmS	1	7.07e-07	108.5	GYDSAGVAVIDGAGK(1)LAR	2	-0.8464	7	1.318	1.161	1.294			0.798	0.553	0.581	0.594
	A0A0C4WGZ4	372	1.638	Up	0.00047571	K	Histidine--tRNA ligase OS=Azotobacter chroococcum NCIMB 8003 OX=1328314 GN=hisS PE=3 SV=1	hisS	1	1.11e-45	212.93	LAVNAGAGSFK(1)SQLK	2	-2.126	14	0.695	0.745	0.746	1.267	1.149	1.218	1.133	1.156	1.292
	A0A0C4WU17	27	2.032	Up	8.0632e-07	K	Thiazole synthase OS=Azotobacter chroococcum NCIMB 8003 OX=1328314 GN=thiG PE=3 SV=1	thiG	1	7.07e-13	144.51	LLVGTGK(1)YK	2	0.088421	18	0.662	0.674	0.659	1.222	1.168	1.06	1.374	1.367	1.312
	A0A0C4WHC8	636	0.242	Down	0.00051814	K	Alanine--tRNA ligase OS=Azotobacter chroococcum NCIMB 8003 OX=1328314 GN=alaS PE=3 SV=1	alaS	1	3.78e-61	184.65	NSTVETEVTDIDSAK(1)K	2	-0.94766	9	1.747	1.784	1.581	0.509	0.602	0.494	0.342	0.529	0.366
	A0A0C4WT99	84	0.413	Down	0.00120266	K	DNA-binding protein Fis OS=Azotobacter chroococcum NCIMB 8003 OX=1328314 GN=Achr_34350 PE=3 SV=1	Achr_34350	1	1.59e-11	144.27	GNQTK(1)ASELLGLNR	2	-2.6412	5	1.038	1.161	1.105				0.418		0.491
	A0A0C4WJL3	332	0.283	Down	0.00064007	K	ATP-dependent protease ATPase subunit HslU OS=Azotobacter chroococcum NCIMB 8003 OX=1328314 GN=hslU PE=3 SV=1	hslU	1	4.29e-08	101.64	VELK(1)ALTPEDFER	2	-1.2206	8	1.388	1.434	1.65	0.437	0.616	0.758	0.449		0.394
	A0A0C4WPS3	1254	0.569	Down	8.4168e-05	K	Glutamate synthase subunit alpha OS=Azotobacter chroococcum NCIMB 8003 OX=1328314 GN=gltB PE=4 SV=1	gltB	1	1.89e-30	166.66	VSGEIAK(1)VHGNR	2	-1.6985	9	1.212	1.322	1.26	0.902	0.905	0.855	0.754	0.708	0.695
	A0A0C4WK61	355	0.346	Down	0.00087546	K	Argininosuccinate lyase OS=Azotobacter chroococcum NCIMB 8003 OX=1328314 GN=argH PE=3 SV=1	argH	1	0.00022	70.389	AFADMVPALK(1)PR	2	-1.0703	11	1.864	1.274	1.574	0.521	0.74	0.54	0.569	0.499	0.562
	A0A0C4WKL8	173	0.665	Down	0.0049229	K	Ribosome-recycling factor OS=Azotobacter chroococcum NCIMB 8003 OX=1328314 GN=frr PE=3 SV=1	frr	1	1.37e-05	117.99	AIAEVDK(1)ALEAK	2	0.22236	9	1.047	1.109	1.155	1.145	1.048	1.142	0.731	0.739	0.731
	A0A0C4WTF0	127	0.437	Down	0.00095643	K	50S ribosomal protein L3 OS=Azotobacter chroococcum NCIMB 8003 OX=1328314 GN=rplC PE=3 SV=1	rplC	1	0.00195	74.269	GK(1)GYAGTIK	2	0.24601	8	1.318	1.437	1.417	0.633	0.641	0.605	0.651	0.565
	A0A0C4WKE8	33	0.656	Down	0.021157	K	Acetylglutamate kinase OS=Azotobacter chroococcum NCIMB 8003 OX=1328314 GN=argB PE=3 SV=1	argB	1	3.23e-13	122.66	TLVIK(1)YGGNAMESDELK	2	0.38648	19	1.521	1.098	1.248	0.491	0.68	0.985	0.775	0.812	0.95
	A0A0C4WN15	34	1.551	Up	0.00022011	K	Phenylalanine--tRNA ligase alpha subunit OS=Azotobacter chroococcum NCIMB 8003 OX=1328314 GN=pheS PE=3 SV=1	pheS	1	0.00788	84.064	VHYLGK(1)K	2	-0.67226	8	0.703	0.701	0.73	1.29	1.289	1.338	1.12	1.086
	A0A0C4WS15	255	0.478	Down	0.0117432	K	UDP-N-acetylglucosamine 1-carboxyvinyltransferase OS=Azotobacter chroococcum NCIMB 8003 OX=1328314 GN=murA PE=3 SV=1	murA	1	4.78e-28	158.02	LK(1)DTDPTILEAVLLK	2	-0.69835	11	1.321	1.737	1.455		0.226	0.213	0.57	0.944	0.641
	A0A0C4WS16	228	0.232	Down	9.5747e-05	K	ATP synthase subunit beta OS=Azotobacter chroococcum NCIMB 8003 OX=1328314 GN=atpD PE=3 SV=1	atpD	1	4.64e-25	199.59	VALTGLTMAEK(1)FRDEGR	3	-0.88094	37	1.431	1.839	1.863	0.454	0.517	0.679	0.378	0.421	0.392
	A0A0C4WQ47	48	0.432	Down	0.0036159	K	50S ribosomal protein L25 OS=Azotobacter chroococcum NCIMB 8003 OX=1328314 GN=rplY PE=3 SV=1	rplY	1	1.72e-13	165.09	APLSISVLAK(1)EIAK	2	-1.7386	13	1.836	1.753	1.264	0.616	0.254	0.262	0.629	0.674	0.792
	A0A0C4WSX5	663	0.386	Down	3.7436e-05	K	ATP-dependent Clp protease ATP-binding subunit ClpA OS=Azotobacter chroococcum NCIMB 8003 OX=1328314 GN=clpA PE=3 SV=1	clpA	1	6.73e-17	153.25	LSHEVIK(1)SIVDK	2	-1.1602	12	1.393	1.479	1.481	0.737	0.778	0.791	0.58	0.587	0.514
	A0A0C4WK78	382	2.935	Up	6.3258e-05	K	GMP synthase [glutamine-hydrolyzing] OS=Azotobacter chroococcum NCIMB 8003 OX=1328314 GN=guaA PE=3 SV=1	guaA	1	3.66e-05	122.44	LVEPLRELFK(1)DEVR	3	-0.044436	21	0.433	0.465	0.531	1.349	1.375	1.427	1.41	1.436	1.348
	A0A0C4WJ19	157	0.387	Down	0.00053502	K	Phosphofructokinase OS=Azotobacter chroococcum NCIMB 8003 OX=1328314 GN=fruK PE=3 SV=1	fruK	1	4.77e-09	112.68	LK(1)ACGVPLVLDSSGAALR	2	-1.1331	17	1.319	1.637	1.792	0.512	0.514	0.557	0.598	0.635	0.603
	A0A0C4WJI2	14	0.319	Down	0.0059157	K	Glutamine synthetase OS=Azotobacter chroococcum NCIMB 8003 OX=1328314 GN=glnA PE=3 SV=1	glnA	1	1.06e-09	170.85	EHDVK(1)WIDLR	2	-2.0795	12	1.848	1.472	1.388	0.629	0.645	0.655	0.494	0.506	0.503
	A0A0C4WPS3	711	2.038	Up	2.4016e-05	K	Glutamate synthase subunit alpha OS=Azotobacter chroococcum NCIMB 8003 OX=1328314 GN=gltB PE=4 SV=1	gltB	1	0.00148	74.486	GLLK(1)ILSK	2	-0.44393	9	0.628	0.64	0.662	1.286	1.175	1.205	1.376	1.314	1.243
	A0A0C4WMS6	215	0.388	Down	0.00055808	K	Uridylate kinase OS=Azotobacter chroococcum NCIMB 8003 OX=1328314 GN=pyrH PE=3 SV=1	pyrH	1	0.00133	104.76	DHK(1)MPLR	2	-1.4356	20	1.339	1.447	1.524	0.79	0.948	0.641	0.511	0.502	0.658
	A0A0C4WIK2	522	0.374	Down	6.7307e-07	K	30S ribosomal protein S1 OS=Azotobacter chroococcum NCIMB 8003 OX=1328314 GN=rpsA PE=3 SV=1	rpsA	1	2.81e-15	197.3	AK(1)DVDDEKDAIK	2	-0.20599	18	1.419	1.465	1.471	0.8	0.785	0.773	0.559	0.544	0.525
	A0A0C4WPZ6	325	1.947	Up	0.00055882	K	1-deoxy-D-xylulose-5-phosphate synthase OS=Azotobacter chroococcum NCIMB 8003 OX=1328314 GN=dxs-1 PE=3 SV=1	dxs-1	1	0.000124	90.761	GPK(1)YSSVFGR	2	-1.147	7	0.655	0.669	0.729			1.25		1.326	1.339
	A0A0C4WRN8	254	0.559	Down	0.0015583	K	Ribonuclease E OS=Azotobacter chroococcum NCIMB 8003 OX=1328314 GN=rne PE=3 SV=1	rne	1	1.59e-18	159.12	IK(1)LYEDSVPLFNR	2	-2.1497	9	1.209	1.489	1.512	0.398	0.689	0.768	0.76	0.817	0.777
	A0A0C4WSI9	500	0.564	Down	0.00021937	K	Succinate dehydrogenase flavoprotein subunit OS=Azotobacter chroococcum NCIMB 8003 OX=1328314 GN=sdhA PE=3 SV=1	sdhA	1	1.02e-05	129.72	VAQVK(1)INDK	2	-2.558	19	1.144	1.227	1.218	1.062	1.044	0.992	0.728	0.654	0.642
	A0A0C4WJT0	62	0.516	Down	0.000197254	K	30S ribosomal protein S13 OS=Azotobacter chroococcum NCIMB 8003 OX=1328314 GN=rpsM PE=3 SV=1	rpsM	1	2.13e-17	153.25	GEVAK(1)LTTEGDLRR	2	-1.1979	22	1.472	1.449	1.323	0.63	0.638	0.682	0.68	0.774	0.738
	A0A0C4WRG6	190	0.327	Down	4.9481e-06	K	Adenosylhomocysteinase OS=Azotobacter chroococcum NCIMB 8003 OX=1328314 GN=ahcY PE=3 SV=1	ahcY	1	7.02e-14	162.23	VPAINVNDSVTK(1)SK	2	-2.0348	9	1.65	1.747	1.602	0.455	0.446	0.485	0.556	0.568	0.513
	A0A0C4WS06	389	1.638	Up	0.0024389	K	Tryptophan--tRNA ligase OS=Azotobacter chroococcum NCIMB 8003 OX=1328314 GN=trpS PE=3 SV=1	trpS	1	0.000134	107.08	PFDDPK(1)AVGR	2	-2.7396	8	0.656	0.713		1.264	1.3	1.314	1.177	1.055	1.131
	A0A0C4WLX8	100	0.418	Down	0.0111607	K	Dihydrolipoyl dehydrogenase OS=Azotobacter chroococcum NCIMB 8003 OX=1328314 GN=lpdA PE=3 SV=1	lpdA	1	1.68e-79	240.82	DQIVK(1)NLTGGVASLIK	2	-2.1103	41	1.18	2.139	1.719	0.33	0.203	0.361	0.612	0.696	0.8
	A0A0C4WKL2	383	2.305	Up	2.1974e-05	K	Bifunctional uridylyltransferase/uridylyl-removing enzyme OS=Azotobacter chroococcum NCIMB 8003 OX=1328314 GN=glnD PE=3 SV=1	glnD	1	0.000367	101.41	HPEIK(1)GVR	2	-1.0682	9	0.545	0.541	0.586	1.358	1.394	1.373	1.346	1.224	1.284
	A0A0C4WIK5	330	1.687	Up	0.00177541	K	Phosphoserine aminotransferase OS=Azotobacter chroococcum NCIMB 8003 OX=1328314 GN=serC PE=3 SV=1	serC	1	2.31e-05	117.18	GLLNLK(1)GHR	2	-1.5147	9	0.753	0.88	0.741	1.039	0.981	0.918	1.456	1.281	1.267
	A0A0C4WJR6	630	0.516	Down	0.00118387	K	Translation initiation factor IF-2 OS=Azotobacter chroococcum NCIMB 8003 OX=1328314 GN=infB PE=3 SV=1	infB	1	2.6e-19	181.44	LENIFETMGQDEK(1)K	2	-1.1087	16	1.428	1.277	1.332	0.674	0.888	0.799	0.604	0.699	0.78
	A0A0C4WKE8	77	0.596	Down	0.0061767	K	Acetylglutamate kinase OS=Azotobacter chroococcum NCIMB 8003 OX=1328314 GN=argB PE=3 SV=1	argB	1	2.96e-29	149.14	AVGINPVVVHGGGPQIGDLLK(1)R	3	-1.3389	9	1.043	1.116	1.284	0.931	1.205	1.153	0.769	0.59	0.693
	A0A0C4WQA9	77	0.659	Down	4.4793e-05	K	30S ribosomal protein S4 OS=Azotobacter chroococcum NCIMB 8003 OX=1328314 GN=rpsD PE=3 SV=1	rpsD	1	2.08e-14	162.8	QFSGYYK(1)EASR	2	-1.1984	9	1.342	1.29	1.338	0.651	0.644	0.645	0.845	0.901	0.869
	A0A0C4WGM5	363	2.077	Up	0.00077639	K	Glutamate synthase subunit beta OS=Azotobacter chroococcum NCIMB 8003 OX=1328314 GN=gltD PE=4 SV=1	gltD	1	2.04e-11	125.14	VEGVK(1)VVETR	2	-2.0065	19	0.591	0.657	0.757	0.803	1.233	1.289	1.468	1.301	1.395
	A0A0C4WNX3	165	0.509	Down	0.00067953	K	Aconitate hydratase B OS=Azotobacter chroococcum NCIMB 8003 OX=1328314 GN=acnB PE=3 SV=1	acnB	1	1.78e-07	147.72	PAVPEK(1)VTLTVFK	2	-2.8791	9	1.201	1.319	1.503	0.78	0.82	0.842	0.699	0.646	0.703
	A0A0C4WNZ3	224	1.852	Up	6.1127e-05	K	Dihydrolipoyllysine-residue succinyltransferase component of 2-oxoglutarate dehydrogenase complex OS=Azotobacter chroococcum NCIMB 8003 OX=1328314 GN=sucB PE=3 SV=1	sucB	1	6.91e-67	256.7	DLFEK(1)THNGVR	2	1.7135	197	0.638	0.682	0.693	1.295	1.246	1.206	1.3	1.232	1.196
	A0A0C4WQC0	22	0.661	Down	0.0024038	K	30S ribosomal protein S8 OS=Azotobacter chroococcum NCIMB 8003 OX=1328314 GN=rpsH PE=3 SV=1	rpsH	1	2.48e-90	258.79	NAQMAEK(1)TVVSMPSSK	2	-0.54801	49	1.25	1.251	1.242	0.795	0.806	0.817	0.801	0.857	0.815
	A0A0C4WH09	202	0.486	Down	7.7607e-05	K	Inosine-5'-monophosphate dehydrogenase OS=Azotobacter chroococcum NCIMB 8003 OX=1328314 GN=guaB PE=3 SV=1	guaB	1	2.23e-11	138.23	GMMTVNDIEK(1)AK	2	-1.6341	32	1.311	1.472	1.441	0.666	0.748	0.717	0.716	0.677	0.659
	A0A0C4WVU8	254	0.591	Down	0.00172254	K	50S ribosomal protein L2 OS=Azotobacter chroococcum NCIMB 8003 OX=1328314 GN=rplB PE=3 SV=1	rplB	1	3.33e-13	121.96	HPVSPWGFPTK(1)GAK	2	-1.2664	7	1.304	1.155	1.294	0.35			0.756	0.658	0.803
	A0A0C4WJU3	8	0.323	Down	1.57043e-05	K	50S ribosomal protein L23 OS=Azotobacter chroococcum NCIMB 8003 OX=1328314 GN=rplW PE=3 SV=1	rplW	1	8.56e-05	83.775	VFK(1)VLLGPHISEK	3	-1.4085	9	1.652	1.598	1.446		0.387	0.394	0.518	0.497	0.5
	A0A0C4WQH8	97	0.649	Down	0.00099877	K	50S ribosomal protein L10 OS=Azotobacter chroococcum NCIMB 8003 OX=1328314 GN=rplJ PE=3 SV=1	rplJ	1	0.00385	73.637	IFK(1)EFAK	2	-0.76021	7	1.061	1.115	1.137		0.888	0.879	0.736		0.697
	A0A0C4WU10	174	0.513	Down	0.00074467	K	Translation initiation factor IF-3 OS=Azotobacter chroococcum NCIMB 8003 OX=1328314 GN=infC PE=3 SV=1	infC	1	0.000116	79.059	QLIMVIAPK(1)K	2	-1.9759	8	1.39	1.401	1.323	0.587	0.578	0.611	0.665		0.742
	A0A0C4WT43	86	1.972	Up	2.2984e-05	K	Adenylosuccinate synthetase OS=Azotobacter chroococcum NCIMB 8003 OX=1328314 GN=purA PE=3 SV=1	purA	1	9.74e-05	110.22	EIVK(1)LEEK	2	0.18844	9	0.61	0.674	0.661	1.254	1.28	1.207	1.294	1.273	1.269
	A0A0C4WQD0	17	0.539	Down	0.0007623	K	30S ribosomal protein S19 OS=Azotobacter chroococcum NCIMB 8003 OX=1328314 GN=rpsS PE=3 SV=1	rpsS	1	0.000182	117.45	GPFIDLHLLK(1)K	2	-1.7877	20	1.336	1.455	1.532	0.542	0.628	0.543	0.825	0.695	0.808
	A0A0C4WP62	8	2.269	Up	0.00149663	K	ATP phosphoribosyltransferase OS=Azotobacter chroococcum NCIMB 8003 OX=1328314 GN=hisG PE=3 SV=1	hisG	1	2.59e-21	203.02	MLTIALSK(1)GR	2	-2.82	20	0.743	0.587	0.573	1.118	1.052	1.142	1.265	1.468	1.585
	A0A0C4WGV2	57	0.384	Down	0.0071386	K	Peptide chain release factor 1 OS=Azotobacter chroococcum NCIMB 8003 OX=1328314 GN=prfA PE=3 SV=1	prfA	1	6.01e-10	140.57	K(1)VQDDLAGAQALLK	2	-1.2756	8	1.392	1.413	1.444	0.733	0.614		0.572	0.6	0.461
	A0A0C4WIK5	312	1.573	Up	0.0151561	K	Phosphoserine aminotransferase OS=Azotobacter chroococcum NCIMB 8003 OX=1328314 GN=serC PE=3 SV=1	serC	1	0.00315	72.038	LADEK(1)LDK	2	-0.14807	10	0.725	0.828	0.877	0.979	1.083	0.976	1.272	1.26	1.29
	A0A0C4WQ79	220	0.18	Down	0.0190794	K	Pyruvate kinase OS=Azotobacter chroococcum NCIMB 8003 OX=1328314 GN=pykA-1 PE=3 SV=1	pykA-1	1	7.53e-47	199.04	LMQEAGGNAGLVAK(1)IER	2	-1.9046	29	1.811	1.526	1.959	0.297	0.133	0.361	0.47		0.167
	A0A0C4WUU5	65	0.414	Down	0.0199159	K	Pyridoxine 5'-phosphate synthase OS=Azotobacter chroococcum NCIMB 8003 OX=1328314 GN=pdxJ PE=3 SV=1	pdxJ	1	8.94e-16	173.07	DVQVLK(1)EVLQTR	2	-2.3829	9	1.708	1.352	1.45	0.27	0.865	0.724	0.379	0.625	0.861
	A0A0C4WQ10	30	0.131	Down	0.00169864	K	30S ribosomal protein S18 OS=Azotobacter chroococcum NCIMB 8003 OX=1328314 GN=rpsR PE=3 SV=1	rpsR	1	4.85e-25	181.44	DLNTLK(1)AYISETGK	2	-2.0178	9	2.326	1.124	1.177	0.953	1.181	0.761	0.165	0.191	0.251
	A0A0C4WM12	161	1.67	Up	0.0118198	K	Recombination factor protein RarA OS=Azotobacter chroococcum NCIMB 8003 OX=1328314 GN=rarA PE=4 SV=1	rarA	1	1.37e-09	115.41	VYVLK(1)SLDEAALR	2	-1.441	9	0.579	0.775	0.784	0.952	1.2	1.564	1.044	1.285	1.242
	A0A0C4WQD8	74	1.809	Up	6.2126e-05	K	DNA-directed RNA polymerase subunit beta' OS=Azotobacter chroococcum NCIMB 8003 OX=1328314 GN=rpoC PE=3 SV=1	rpoC	1	0.000415	72.038	DYECLCGK(1)YK	2	-1.0772	9	0.749	0.675	0.693	1.163	1.17	1.153	1.256	1.262	1.312
	A0A0C4WVU8	150	0.48	Down	5.6237e-05	K	50S ribosomal protein L2 OS=Azotobacter chroococcum NCIMB 8003 OX=1328314 GN=rplB PE=3 SV=1	rplB	0.989794	1.56e-14	132.4	NIPVGSTIHAIELK(0.01)PGK(0.99)GAQIAR	3	-2.2371	9	1.404	1.552	1.585	0.511	0.528	0.499	0.728	0.707	0.743
	A0A0C4WJI2	3	0.412	Down	2.1233e-06	K	Glutamine synthetase OS=Azotobacter chroococcum NCIMB 8003 OX=1328314 GN=glnA PE=3 SV=1	glnA	1	7.82e-05	114.64	SK(1)SLQLIK	2	-2.2947	10	1.423	1.489	1.485	0.714	0.718	0.678	0.629	0.593	0.588
	A0A0C4WT43	90	0.645	Down	0.0024842	K	Adenylosuccinate synthetase OS=Azotobacter chroococcum NCIMB 8003 OX=1328314 GN=purA PE=3 SV=1	purA	1	1.52e-08	128.97	LEEK(1)GVPVR	2	-0.78806	18	1.227	1.216	1.178	0.717	0.939	1.076	0.857	0.688	0.791
	A0A0C4WQA8	143	0.315	Down	0.0056027	K	Chorismate synthase OS=Azotobacter chroococcum NCIMB 8003 OX=1328314 GN=aroC PE=3 SV=1	aroC	1	8.61e-05	114.39	K(1)YLATQGVVVR	2	-1.6671	7	1.628		1.78	0.677	0.628	0.664		0.577	0.497
	A0A0C4WMQ5	254	2.134	Up	0.0048249	K	HesA/MoeB/ThiF family protein, EC-YgdL-like protein OS=Azotobacter chroococcum NCIMB 8003 OX=1328314 GN=Achr_11140 PE=4 SV=1	Achr_11140	1	0.000385	83.623	AVDK(1)LVAGAR	2	-1.5495	7	0.7		0.623	0.699	1.227		1.227	1.549	1.458
	A0A0C4WGZ2	29	0.469	Down	1.8956e-07	K	Nucleoside diphosphate kinase OS=Azotobacter chroococcum NCIMB 8003 OX=1328314 GN=ndk PE=3 SV=1	ndk	1	1.51e-05	131.54	FEK(1)AGLSVVAAK	2	-1.6905	9	1.365	1.418	1.408	0.747	0.787	0.725	0.652	0.658	0.656
	A0A0C4WPS3	773	1.647	Up	0.0067359	K	Glutamate synthase subunit alpha OS=Azotobacter chroococcum NCIMB 8003 OX=1328314 GN=gltB PE=4 SV=1	gltB	1	0.000113	108.3	LLAAEAWSK(1)R	2	0.4001	8	0.812	0.703		1.067	1.115	1.091	1.161	1.333	1.249
	A0A0C4WQS8	39	1.621	Up	3.754e-05	K	Ditrans,polycis-undecaprenyl-diphosphate synthase ((2E,6E)-farnesyl-diphosphate specific) OS=Azotobacter chroococcum NCIMB 8003 OX=1328314 GN=uppS PE=3 SV=1	uppS	1	9.31e-09	128.57	LLPGIAGHK(1)AGVDAVR	2	-1.5598	12	0.715	0.693	0.685	1.299	1.333	1.32	1.086	1.155	1.152
	A0A0C4WFV6	344	1.547	Up	0.00043654	K	NAD(P) transhydrogenase, subunit alpha part 1 OS=Azotobacter chroococcum NCIMB 8003 OX=1328314 GN=Achr_1740 PE=4 SV=1	Achr_1740	1	1.87e-09	141.93	LIVDK(1)DGQFR	2	-1.0218	8		0.738	0.742	1.163	1.266	1.272	1.19	1.12	1.124
	A0A0C4WGQ7	338	0.346	Down	0.00072415	K	Polyribonucleotide nucleotidyltransferase OS=Azotobacter chroococcum NCIMB 8003 OX=1328314 GN=pnp PE=3 SV=1	pnp	1	6.53e-26	146.37	IEVGVLPK(1)THGSALFTR	3	-1.5649	15	1.472	1.988	1.406	0.527	0.517	0.499	0.593	0.54	0.549
	A0A0C4WNL8	8	0.306	Down	0.0136204	K	Aminotransferase AlaT OS=Azotobacter chroococcum NCIMB 8003 OX=1328314 GN=alaT PE=4 SV=1	alaT	1	0.000269	69.276	SNK(1)LANVCYDIR	2	-2.2848	5		1.532	1.509	0.444			0.401		0.531
	A0A0C4WP80	334	0.335	Down	0.0094592	K	Modulator of DNA gyrase, PmbA/TldD OS=Azotobacter chroococcum NCIMB 8003 OX=1328314 GN=tldD PE=4 SV=1	tldD	1	0.00139	65.156	GYMQDK(1)LNAR	2	-2.6491	6	1.605	1.501			0.617	0.626	0.574		0.468
	A0A0C4WJR3	369	1.574	Up	0.00034073	K	Carbamoyl-phosphate synthase large chain OS=Azotobacter chroococcum NCIMB 8003 OX=1328314 GN=carB PE=3 SV=1	carB	1	0.00771	67.903	FPK(1)ADAR	2	0.14868	7	0.746	0.738		1.191	1.213		1.201	1.127	1.175
	A0A0C4WNM6	59	0.653	Down	1.80798e-05	K	Elongation factor P OS=Azotobacter chroococcum NCIMB 8003 OX=1328314 GN=efp PE=3 SV=1	efp	1	1.1e-10	159.44	ADDK(1)LEPIILDR	2	-1.2225	9	1.172	1.212	1.199	0.893	1.013	0.882	0.768	0.769	0.802
	A0A0C4WPE4	842	2.35	Up	0.032457	K	Valine--tRNA ligase OS=Azotobacter chroococcum NCIMB 8003 OX=1328314 GN=valS PE=3 SV=1	valS	1	0.000144	117.39	LAK(1)LESIR	2	-2.472	12	0.571	0.589	0.586	1.061	1.677	1.02	1.589	1.529	0.985
	A0A0C4WRD3	338	2.003	Up	0.002477	K	3-phosphoshikimate 1-carboxyvinyltransferase OS=Azotobacter chroococcum NCIMB 8003 OX=1328314 GN=aroA PE=3 SV=1	aroA	1	1.6e-05	146.27	VPGDK(1)SISHR	2	-0.97135	9	0.576	0.574	0.569	1.53	1.447	1.484	1.222	1.136	1.086
	A0A0C4WK74	52	0.404	Down	0.00084145	K	Peptidyl-prolyl cis-trans isomerase OS=Azotobacter chroococcum NCIMB 8003 OX=1328314 GN=Achr_9340 PE=3 SV=1	Achr_9340	1	0.000273	81.335	ALEGK(1)QAGDELK	2	-2.3657	5		1.416	1.397				0.606	0.512	0.585
	A0A0C4WGP7	97	1.929	Up	0.0150795	K	SsrA-binding protein OS=Azotobacter chroococcum NCIMB 8003 OX=1328314 GN=smpB PE=3 SV=1	smpB	1	2.14e-07	135.63	ELGK(1)LFGAVQQK	2	-2.1006	8	0.655	0.635		1.206	1.165	1.257	1.247	1.241	1.245
	A0A0C4WQT5	103	0.396	Down	1.61288e-05	K	Outer membrane chaperone Skp OS=Azotobacter chroococcum NCIMB 8003 OX=1328314 GN=ompH PE=4 SV=1	ompH	1	9.49e-08	114.93	DFQFQSK(1)ELNEAK	2	-1.209	9		1.706	1.667	0.789	0.762	0.805	0.667	0.656	0.681
	A0A0C4WTD1	303	0.442	Down	0.00015673	K	DNA-directed RNA polymerase subunit alpha OS=Azotobacter chroococcum NCIMB 8003 OX=1328314 GN=rpoA PE=3 SV=1	rpoA	1	6.97e-31	224.13	SLTEIK(1)DVLASR	2	-3.1422	9	1.332	1.359	1.54	0.675	0.787	0.842	0.66	0.581	0.627
	A0A0C4WQE2	113	0.315	Down	2.3742e-06	K	50S ribosomal protein L11 OS=Azotobacter chroococcum NCIMB 8003 OX=1328314 GN=rplK PE=3 SV=1	rplK	1	8.63e-09	113.86	AK(1)QADLTAADLEAAVR	2	-1.0775	6	1.266	1.263	1.344				0.403	0.389	0.428
	A0A0C4WUC0	58	0.41	Down	0.0046242	K	ATP synthase gamma chain OS=Azotobacter chroococcum NCIMB 8003 OX=1328314 GN=atpG PE=3 SV=1	atpG	1	2.53e-13	149.58	QVIGHLAK(1)ANPEYK	2	0.67727	16	1.581	1.271	1.495	0.717	0.854	0.633	0.728	0.61	0.444
	A0A0C4WQD8	1340	0.345	Down	0.00174147	K	DNA-directed RNA polymerase subunit beta' OS=Azotobacter chroococcum NCIMB 8003 OX=1328314 GN=rpoC PE=3 SV=1	rpoC	1	1.22e-09	166.66	VLTEAAVTGK(1)R	2	-0.51373	8	1.242	1.383	1.442	0.731	0.797	0.79	0.519		0.417
	A0A0C4WMV5	275	0.451	Down	4.2075e-06	K	Phosphoenolpyruvate synthase OS=Azotobacter chroococcum NCIMB 8003 OX=1328314 GN=ppsA PE=3 SV=1	ppsA	1	2.33e-07	130.79	SVK(1)TVEVSGEDR	2	-1.2817	9	1.388	1.451	1.505	0.686	0.704	0.651	0.672	0.641	0.648
	A0A0C4WKD6	52	0.178	Down	0.0120801	K	Elongation factor Ts OS=Azotobacter chroococcum NCIMB 8003 OX=1328314 GN=tsf PE=3 SV=1	tsf	1	1.77e-05	91.245	K(1)AGNIAAEGSIAVK	2	-3.4648	8		1.744	3.024	0.192	0.327	0.542	0.299	0.405	0.569
	A0A0C4WJT0	44	0.327	Down	2.5474e-06	K	30S ribosomal protein S13 OS=Azotobacter chroococcum NCIMB 8003 OX=1328314 GN=rpsM PE=3 SV=1	rpsM	1	1.5e-74	227.47	TTAQAICAATGVNPAAK(1)IK	2	-0.88046	16	1.664	1.616	1.615	0.496	0.555	0.526	0.553	0.499	0.547
	A0A0C4WGM5	314	1.831	Up	0.00171939	K	Glutamate synthase subunit beta OS=Azotobacter chroococcum NCIMB 8003 OX=1328314 GN=gltD PE=4 SV=1	gltD	1	0.000194	101.82	QGAK(1)GVTCAYR	2	-1.64	6	0.74	0.771			0.948	0.979	1.403	1.363
	A0A0C4WKD6	245	0.425	Down	7.7687e-05	K	Elongation factor Ts OS=Azotobacter chroococcum NCIMB 8003 OX=1328314 GN=tsf PE=3 SV=1	tsf	1	7e-05	133.76	DPEVK(1)VGDLAK	2	-1.4154	8	1.349	1.425	1.379	0.733	0.628		0.615	0.617	0.532
	A0A0C4WPS3	640	1.631	Up	0.00076366	K	Glutamate synthase subunit alpha OS=Azotobacter chroococcum NCIMB 8003 OX=1328314 GN=gltB PE=4 SV=1	gltB	1	0.00546	76.833	LVEK(1)GLR	2	0.5523	7		0.771	0.766	1.101	1.037		1.321	1.216	1.223
	A0A0C4WU17	250	0.298	Down	0.002144	K	Thiazole synthase OS=Azotobacter chroococcum NCIMB 8003 OX=1328314 GN=thiG PE=3 SV=1	thiG	1	5.37e-21	142.08	K(1)LYASASSPLEGLIR	2	-2.8642	6	1.141	1.285	1.484		0.385			0.352	0.426
	A0A0C4WQT5	50	0.392	Down	2.4147e-05	K	Outer membrane chaperone Skp OS=Azotobacter chroococcum NCIMB 8003 OX=1328314 GN=ompH PE=4 SV=1	ompH	1	0.000578	121.52	K(1)FGPQLNK	2	-0.61751	9	1.392	1.436	1.568	0.729	0.748	0.724	0.569	0.602	0.552
	A0A0C4WPZ6	280	0.473	Down	0.0025786	K	1-deoxy-D-xylulose-5-phosphate synthase OS=Azotobacter chroococcum NCIMB 8003 OX=1328314 GN=dxs-1 PE=3 SV=1	dxs-1	1	5.49e-05	83.214	DLK(1)GPQFLHVVTK	3	-0.82468	12	1.187	1.201	1.141		0.885	0.867	0.498	0.614
	A0A0C4WLY6	514	0.232	Down	1.63171e-05	K	NADH-quinone oxidoreductase OS=Azotobacter chroococcum NCIMB 8003 OX=1328314 GN=nuoG PE=3 SV=1	nuoG	1	3.92e-11	108.2	AILEAAANIAK(1)ALHK	2	-1.5962	13	1.586	1.549	1.795	0.624	0.676	0.687	0.382	0.359	0.401
	A0A0C4WKY6	26	1.586	Up	0.0040224	K	Phosphoribosylaminoimidazole-succinocarboxamide synthase OS=Azotobacter chroococcum NCIMB 8003 OX=1328314 GN=purC PE=3 SV=1	purC	1	2.58e-05	91.783	VRDLYEVDAK(1)R	2	-2.0649	15	0.802	0.702	0.79	1.172	1.118	1.169	1.244	1.182
	A0A0C4WP39	266	1.876	Up	1.381e-06	K	Ribosomal RNA small subunit methyltransferase I OS=Azotobacter chroococcum NCIMB 8003 OX=1328314 GN=rsmI PE=3 SV=1	rsmI	1	1.49e-09	152.17	K(1)NLLYQAALER	2	-2.682	9	0.69	0.697	0.693	1.114	1.173	1.182	1.313	1.26	1.329
	A0A0C4WH33	199	1.635	Up	0.0067439	K	Succinyl-diaminopimelate desuccinylase OS=Azotobacter chroococcum NCIMB 8003 OX=1328314 GN=dapE PE=3 SV=1	dapE	1	6.58e-05	68.49	GK(1)QGHVAYPQLAK	3	-0.067504	7	0.628	0.687	0.76		1.316	1.464	1.102		1.16
	A0A0C4WNY3	122	0.624	Down	0.0020041	K	Argininosuccinate synthase OS=Azotobacter chroococcum NCIMB 8003 OX=1328314 GN=argG PE=3 SV=1	argG	1	3.36e-82	204.43	LIEIANATGADAISHGATGK(1)GNDQVR	3	0.31788	18	1.122	1.324	1.386	0.786	0.79	0.805	0.798	0.781	0.813
	A0A0C4WQJ8	32	1.878	Up	1.51679e-05	K	Phosphoglycerate kinase OS=Azotobacter chroococcum NCIMB 8003 OX=1328314 GN=pgk PE=3 SV=1	pgk	1	3.57e-46	254.47	DGVVK(1)SDAR	2	-1.1148	24	0.651	0.683	0.683	1.246	1.237	1.197	1.302	1.232	1.253
	A0A0C4WHU7	1220	0.566	Down	0.0062189	K	Methionine synthase OS=Azotobacter chroococcum NCIMB 8003 OX=1328314 GN=metH PE=4 SV=1	metH	1	3.44e-06	121.96	VEK(1)DQVASYSAR	2	-1.9742	8	1.454		1.509	0.889	0.672	0.809	0.831	0.934	0.75
	A0A0C4WHU7	1217	1.508	Up	0.00022215	K	Methionine synthase OS=Azotobacter chroococcum NCIMB 8003 OX=1328314 GN=metH PE=4 SV=1	metH	1	2.62e-13	99.305	YFAVGK(1)VEK	2	-1.1251	25	0.763	0.807	0.834	1.085	1.089	1.095	1.253	1.201	1.172
	A0A0C4WGC4	178	0.156	Down	0.0129588	K	PrkA family serine protein kinase OS=Azotobacter chroococcum NCIMB 8003 OX=1328314 GN=Achr_4780 PE=4 SV=1	Achr_4780	1	5.69e-05	86.243	YLSTIMSPWATK(1)R	2	0.12561	5		1.576	1.688		0.517		0.201		0.308
	A0A0C4WPE4	839	1.795	Up	0.0176839	K	Valine--tRNA ligase OS=Azotobacter chroococcum NCIMB 8003 OX=1328314 GN=valS PE=3 SV=1	valS	1	2.61e-07	128.97	LAENEPLLAK(1)LAK(1)LESIR	3	8.7069	12	0.671	0.653	0.71	1.014	1.741	1.021	1.347	1.408	0.897
	A0A0C4WNU6	489	1.914	Up	3.6656e-06	K	DNA topoisomerase 1 OS=Azotobacter chroococcum NCIMB 8003 OX=1328314 GN=topA PE=3 SV=1	topA	1	4.6e-40	207.6	YSEASLVK(1)EMEK	2	-2.3915	19	0.595	0.628	0.613	1.383	1.439	1.391	1.153	1.155	1.207
	A0A0C4WNL8	340	0.621	Down	0.00090177	K	Aminotransferase AlaT OS=Azotobacter chroococcum NCIMB 8003 OX=1328314 GN=alaT PE=4 SV=1	alaT	1	1.98e-24	183.08	IDPK(1)VCPIHNDEK	2	-0.7815	13	1.135	1.228	1.145	1.055	1.043	0.964	0.692	0.797	0.688
	A0A0C4WKF2	111	2.257	Up	0.0124843	K	Guanosine 3,5-bis-pyrophosphate (PpGpp) synthetase, RelA/SpoT protein OS=Azotobacter chroococcum NCIMB 8003 OX=1328314 GN=Achr_38720 PE=3 SV=1	Achr_38720	1	3.63e-10	142.51	FENK(1)AEAQAENFQK	2	-0.36046	8		0.447	0.656	0.895	1.499	1.55	1.317	1.139	1.279
	A0A0C4WPH6	110	0.654	Down	0.00175851	K	Tyrosine--tRNA ligase OS=Azotobacter chroococcum NCIMB 8003 OX=1328314 GN=tyrS PE=3 SV=1	tyrS	1	7e-05	106.35	AQVFK(1)ILDPSK	2	-1.8378	8	1.379		1.275	0.883	0.919	0.93	0.904	0.848	0.85
	A0A0C4WTV4	21	0.325	Down	1.7922e-06	K	50S ribosomal protein L33 OS=Azotobacter chroococcum NCIMB 8003 OX=1328314 GN=rpmG PE=3 SV=1	rpmG	1	1.2e-19	181.9	LVSSAGTGHFYTTDK(1)NK	3	-0.15494	19	1.57	1.64	1.603	0.554	0.587	0.594	0.55	0.515	0.499
	A0A0C4WS06	223	1.616	Up	0.0077786	K	Tryptophan--tRNA ligase OS=Azotobacter chroococcum NCIMB 8003 OX=1328314 GN=trpS PE=3 SV=1	trpS	1	0.0011	97.033	QLK(1)DAIAR	2	-7.3387	8	0.718	0.744		1.183	1.239	1.132	1.059	1.197	1.287
	A0A0C4WP45	50	0.442	Down	0.006521	K	D-3-phosphoglycerate dehydrogenase OS=Azotobacter chroococcum NCIMB 8003 OX=1328314 GN=serA PE=3 SV=1	serA	1	1.28e-22	207.67	EK(1)IADAHFIGIR	3	-0.82767	19	1.29	1.517	1.6	0.629	0.621	0.718	0.475	0.724	0.749
	A0A0C4WIK2	363	0.558	Down	0.00032023	K	30S ribosomal protein S1 OS=Azotobacter chroococcum NCIMB 8003 OX=1328314 GN=rpsA PE=3 SV=1	rpsA	1	9.91e-09	81.48	SNPWEDFSSHYNK(1)GDR	3	-1.736	12	1.399	1.245	1.196	0.879	0.846	0.869	0.689	0.726	0.728
	A0A0C4WLW7	35	0.628	Down	0.00022041	K	Fructose-1,6-bisphosphatase class 1 OS=Azotobacter chroococcum NCIMB 8003 OX=1328314 GN=fbp PE=3 SV=1	fbp	1	4.77e-10	156.14	ACK(1)EISHAVSK	2	-2.2001	10	1.406		1.46	0.767	0.769	0.79	0.895	0.922	0.883
	A0A0C4WJ40	143	1.652	Up	0.023956	K	Pseudouridine synthase OS=Azotobacter chroococcum NCIMB 8003 OX=1328314 GN=rluD PE=3 SV=1	rluD	1	2.24e-12	124.06	LDK(1)DTTGLMVVAK	2	-3.0374	12	0.686		0.775	1.197		1.213	1.146	1.268
	A0A0C4WTV4	33	0.342	Down	1.1382e-08	K	50S ribosomal protein L33 OS=Azotobacter chroococcum NCIMB 8003 OX=1328314 GN=rpmG PE=3 SV=1	rpmG	0.999935	0.000726	87.895	TTPDKIEIK(1)K	2	-0.78849	9	1.544	1.587	1.566	0.63	0.605	0.634	0.538	0.533	0.534
	A0A0C4WS16	193	0.468	Down	0.00168268	K	ATP synthase subunit beta OS=Azotobacter chroococcum NCIMB 8003 OX=1328314 GN=atpD PE=3 SV=1	atpD	1	1.89e-13	120.75	TREGNDFYHEMK(1)DSNVLDK	3	-0.21322	17	1.417	1.219	1.218	0.767	0.751	0.828	0.58	0.622
	A0A0C4WQC0	31	0.415	Down	5.9718e-05	K	30S ribosomal protein S8 OS=Azotobacter chroococcum NCIMB 8003 OX=1328314 GN=rpsH PE=3 SV=1	rpsH	1	7.12e-07	154.81	TVVSMPSSK(1)LK	2	-1.8797	17	1.38	1.481	1.399		0.596	0.59	0.639	0.582	0.548
	A0A0C4WNZ3	139	0.337	Down	0.000162628	K	Dihydrolipoyllysine-residue succinyltransferase component of 2-oxoglutarate dehydrogenase complex OS=Azotobacter chroococcum NCIMB 8003 OX=1328314 GN=sucB PE=3 SV=1	sucB	1	3.35e-09	142.08	VTK(1)EDAVAAVEAK	2	-1.5584	14	1.669	1.742		0.807	0.797	0.831	0.604	0.581	0.539
	A0A0C4WQ69	77	0.281	Down	0.0025756	K	Bifunctional purine biosynthesis protein PurH OS=Azotobacter chroococcum NCIMB 8003 OX=1328314 GN=purH PE=3 SV=1	purH	1	9.82e-05	62.271	TLHPK(1)IHGGILGR	2	-2.0008	11	1.369	1.509	1.4		0.518	0.45	0.47		0.33
	A0A0C4WQM7	151	1.875	Up	0.00020317	K	Lysine--tRNA ligase OS=Azotobacter chroococcum NCIMB 8003 OX=1328314 GN=lysS PE=3 SV=1	lysS	1	2.05e-19	144.09	SLRPLPDK(1)HHGLTDTEQR	4	-0.15582	17	0.579	0.641	0.656	1.406	1.429	1.323	1.243	1.13	1.144
	A0A0C4WIB6	183	0.194	Down	0.000118271	K	Trigger factor OS=Azotobacter chroococcum NCIMB 8003 OX=1328314 GN=tig PE=3 SV=1	tig	1	2.59e-38	135.89	IDGEAFAGGSAK(1)GTSLVLGSGR	2	0.022458	7	1.374	1.275	1.485			0.292	0.276	0.259
	A0A0C4WQB7	265	0.421	Down	6.1702e-05	K	Lon protease OS=Azotobacter chroococcum NCIMB 8003 OX=1328314 GN=pepS16 PE=2 SV=1	pepS16	1	4.64e-52	236.23	EALAK(1)AHAELNK	2	-1.2999	9	1.317	1.511	1.493	0.748	0.729	0.743	0.634	0.596	0.589
	A0A0C4WQ81	67	0.388	Down	0.00104205	K	6,7-dimethyl-8-ribityllumazine synthase OS=Azotobacter chroococcum NCIMB 8003 OX=1328314 GN=ribH PE=3 SV=1	ribH	1	1.33e-25	126.21	VPGAFEIPLVAQK(1)VAQR	2	-2.535	17	1.443	1.645	1.622	0.265	0.215		0.492	0.637	0.697
	A0A0C4WIE9	136	0.373	Down	0.0059571	K	Threonine--tRNA ligase OS=Azotobacter chroococcum NCIMB 8003 OX=1328314 GN=thrS PE=3 SV=1	thrS	1	1.11e-06	143.22	ELIDKDYDVVK(1)K	2	-0.30378	10	1.774	1.378	1.453	0.33	0.58	0.361		0.649	0.496
	A0A0C4WMT7	93	0.53	Down	0.000199686	K	GTP cyclohydrolase 1 OS=Azotobacter chroococcum NCIMB 8003 OX=1328314 GN=folE PE=3 SV=1	folE	1	4.27e-06	82.437	AHVAYLPNGK(1)VLGLSK	3	-1.0693	24	1.318	1.412	1.267	0.779	0.839	0.776	0.689	0.671	0.758
	A0A0C4WIK2	536	0.441	Down	1.5046e-05	K	30S ribosomal protein S1 OS=Azotobacter chroococcum NCIMB 8003 OX=1328314 GN=rpsA PE=3 SV=1	rpsA	1	7.03e-46	174.02	K(1)QETEAPGPTTIGDLIR	2	-0.87764	12	1.42	1.363	1.45	0.769	0.786	0.741	0.635	0.593	0.637
	A0A0C4WRD3	531	0.435	Down	7.9773e-05	K	3-phosphoshikimate 1-carboxyvinyltransferase OS=Azotobacter chroococcum NCIMB 8003 OX=1328314 GN=aroA PE=3 SV=1	aroA	1	6.22e-24	148.76	VEGSK(1)VTVESGHK	3	-0.70657	12	1.335	1.488	1.434	0.761	0.763	0.757	0.627	0.652	0.571
	A0A0C4WRV2	14	0.223	Down	0.000164322	K	ATP synthase subunit alpha OS=Azotobacter chroococcum NCIMB 8003 OX=1328314 GN=atpA PE=3 SV=1	atpA	1	7.35e-50	185.9	QQLNPAEISEIIK(1)QR	2	0.47895	33	1.491	1.838	1.677	0.412	0.727	0.76	0.338	0.443	0.333
	A0A0C4WPS3	1122	1.884	Up	0.00066479	K	Glutamate synthase subunit alpha OS=Azotobacter chroococcum NCIMB 8003 OX=1328314 GN=gltB PE=4 SV=1	gltB	1	6.05e-21	174.72	ICHLNNCATGVATQNDK(1)LR	3	-0.75682	9	0.71	0.813	0.821	0.813	0.951	0.808	1.584	1.485	1.348
	A0A0C4WQT4	23	1.551	Up	0.022337	K	Recombination protein RecR OS=Azotobacter chroococcum NCIMB 8003 OX=1328314 GN=recR PE=3 SV=1	recR	1	0.00011	68.49	ILPGVGQK(1)TAQR	2	-1.0789	7	0.684	0.78		1.199	1.363	1.097	1.15	1.12
	A0A0C4WQB8	284	0.604	Down	8.4114e-05	K	Cysteine--tRNA ligase OS=Azotobacter chroococcum NCIMB 8003 OX=1328314 GN=cysS PE=3 SV=1	cysS	1	3.34e-07	141.44	EVLEK(1)YHPEVVR	2	-1.7183	9	1.218	1.204	1.243	0.889	0.956	0.947	0.783	0.716	0.715
	A0A0C4WMN7	201	0.363	Down	0.00025854	K	6-phosphogluconate dehydratase OS=Azotobacter chroococcum NCIMB 8003 OX=1328314 GN=edd-2 PE=3 SV=1	edd-2	1	0.00015	56.08	YAEGK(1)ASRDELLESEMK	3	-0.98103	8	1.182	1.245	1.334		0.461			0.467	0.442
	A0A0C4WJT2	7	0.374	Down	8.6917e-08	K	30S ribosomal protein S5 OS=Azotobacter chroococcum NCIMB 8003 OX=1328314 GN=rpsE PE=3 SV=1	rpsE	1	5.16e-33	191.95	ANNEQK(1)RDEGYIEK	2	-0.18982	10	1.568	1.572	1.541	0.58	0.566	0.599	0.596	0.58	0.574
	A0A0C4WNM6	2	0.343	Down	2.0103e-05	K	Elongation factor P OS=Azotobacter chroococcum NCIMB 8003 OX=1328314 GN=efp PE=3 SV=1	efp	1	0.000589	99.305	MK(1)TAQEFR	2	-2.1455	17	1.592	1.416	1.595	0.696	0.753	0.578	0.549	0.526	0.506
	A0A0C4WUZ8	43	2.811	Up	2.1174e-05	K	Cytoplasmic axial filament protein CafA and Ribonuclease G OS=Azotobacter chroococcum NCIMB 8003 OX=1328314 GN=cafA PE=4 SV=1	cafA	1	0.000187	98.009	GIVGNIYK(1)GR	2	-1.3794	8		0.466	0.447	1.365	1.394	1.357	1.292	1.305	1.252
	A0A0C4WU10	87	0.355	Down	0.00182011	K	Translation initiation factor IF-3 OS=Azotobacter chroococcum NCIMB 8003 OX=1328314 GN=infC PE=3 SV=1	infC	1	7.82e-10	146.27	NQK(1)QVQIK	2	0.046398	7	1.613	1.573			0.539	0.485		0.589	0.541
	A0A0C4WMV9	245	0.282	Down	0.0193598	K	2-methylisocitrate lyase OS=Azotobacter chroococcum NCIMB 8003 OX=1328314 GN=prpB PE=3 SV=1	prpB	1	1.05e-06	88.734	AMNK(1)AAENVYTALR	2	-1.5773	11	1.252	1.597	1.514	0.542		0.302	0.267	0.554
	A0A0C4WSI9	126	0.301	Down	0.0028569	K	Succinate dehydrogenase flavoprotein subunit OS=Azotobacter chroococcum NCIMB 8003 OX=1328314 GN=sdhA PE=3 SV=1	sdhA	1	2.15e-112	265.89	PFGGQSK(1)DYGNGGQAAR	2	0.16265	52	1.486	1.473	1.489	0.795	0.852	0.849	0.456	0.489	0.393
	A0A0C4WS62	217	2.354	Up	9.5803e-05	K	ATP-dependent DNA helicase, RecQ family OS=Azotobacter chroococcum NCIMB 8003 OX=1328314 GN=recQ PE=4 SV=1	recQ	1	8.88e-05	127.94	K(1)QLLGFLAER	2	-3.2958	9	0.509	0.589	0.594	1.169	1.399	1.401	1.381	1.295	1.307
	A0A0C4WGX5	50	0.474	Down	0.0132789	K	30S ribosomal protein S20 OS=Azotobacter chroococcum NCIMB 8003 OX=1328314 GN=rpsT PE=3 SV=1	rpsT	1	1.33e-18	163.93	AK(1)TAYTAAVPVIDR	2	-3.2083	7	1.715	1.389			0.641	0.598	0.788	0.811	0.608
	A0A0C4WPS3	1226	1.563	Up	0.021779	K	Glutamate synthase subunit alpha OS=Azotobacter chroococcum NCIMB 8003 OX=1328314 GN=gltB PE=4 SV=1	gltB	1	4.49e-05	108.2	MVEQALPAIK(1)SK	2	-2.9944	9	0.971	0.748	0.669	1.017	0.939	1.211	1.15	1.391	1.192
	A0A0C4WQD3	11	0.384	Down	1.2557e-06	K	30S ribosomal protein S10 OS=Azotobacter chroococcum NCIMB 8003 OX=1328314 GN=rpsJ PE=3 SV=1	rpsJ	1	0.00137	100.75	LK(1)AFDHR	2	-1.4645	9	1.491	1.576	1.561	0.62	0.612	0.572	0.612	0.578	0.585
	A0A0C4WUS4	261	2.532	Up	2.3164e-05	K	Fatty acid oxidation complex subunit alpha OS=Azotobacter chroococcum NCIMB 8003 OX=1328314 GN=fadB PE=3 SV=1	fadB	1	2.19e-05	154.81	TIQK(1)AANSGR	2	-1.4474	10	0.564	0.504	0.555	1.366	1.279	1.3	1.402	1.403	1.304
	A0A0C4WLX8	266	0.542	Down	3.8985e-07	K	Dihydrolipoyl dehydrogenase OS=Azotobacter chroococcum NCIMB 8003 OX=1328314 GN=lpdA PE=3 SV=1	lpdA	1	2.48e-68	233.7	FTDAEGEK(1)SLTFDK	2	-1.584	9	1.37	1.371	1.339	0.714	0.735	0.726	0.725	0.745	0.743
	A0A0C4WM70	187	1.8	Up	3.7622e-05	K	Phosphoglucosamine mutase OS=Azotobacter chroococcum NCIMB 8003 OX=1328314 GN=glmM PE=3 SV=1	glmM	1	1.08e-54	271.8	IVVDCAHGATYK(1)VAPSVFR	3	-1.4016	15	0.674	0.696	0.632	1.296	1.339	1.244	1.19	1.197	1.216
	A0A0C4WQD9	15	0.34	Down	0.000122415	K	Citrate synthase OS=Azotobacter chroococcum NCIMB 8003 OX=1328314 GN=prpC PE=3 SV=1	prpC	0.995853	2.21e-20	177.47	SATAETTTVGFK(0.004)PK(0.996)K	2	-0.23031	10	1.338	1.463	1.479	0.721		0.776	0.521	0.423	0.511
	A0A0C4WK98	390	0.332	Down	0.00115878	K	Glutamine-dependent NAD(+) synthetase OS=Azotobacter chroococcum NCIMB 8003 OX=1328314 GN=nadE PE=3 SV=1	nadE	1	0.000251	81.099	GTLLMAISNK(1)K	2	-1.7091	9	1.539	1.458	1.408	0.602	0.567	0.596	0.433		0.542
	A0A0C4WVM4	113	2.76	Up	0.000157277	K	Epoxyqueuosine reductase OS=Azotobacter chroococcum NCIMB 8003 OX=1328314 GN=queG PE=3 SV=1	queG	1	0.00305	66.087	DYHK(1)LIR	2	0.62177	8	0.514	0.481	0.467	1.368	1.5	1.539		1.308	1.382
	A0A0C4WNX3	762	0.583	Down	0.013977	K	Aconitate hydratase B OS=Azotobacter chroococcum NCIMB 8003 OX=1328314 GN=acnB PE=3 SV=1	acnB	1	6.45e-21	126.63	MDAHQLTEEGYYGIYGK(1)AGAR	3	-0.87269	34	1.522	1.219	1.084	0.736	0.718	1.065	0.634	0.76	0.836
	A0A0C4WMV5	156	0.274	Down	0.031702	K	Phosphoenolpyruvate synthase OS=Azotobacter chroococcum NCIMB 8003 OX=1328314 GN=ppsA PE=3 SV=1	ppsA	1	1.53e-06	108.24	AAK(1)EVFASLFNDR	2	-1.3721	9	1.603	1.739	1.596	0.229	0.804	0.71	0.264	0.51	0.581
	A0A0C4WHT3	225	0.376	Down	8.1649e-05	K	Succinate dehydrogenase iron-sulfur subunit OS=Azotobacter chroococcum NCIMB 8003 OX=1328314 GN=sdhB PE=4 SV=1	sdhB	1	1.15e-10	151.22	GLNPTK(1)AIGHVR	2	-2.647	10	1.305	1.54	1.421	0.876	0.855	0.779	0.565	0.54	0.499
	A0A0C4WLP4	292	0.547	Down	2.36e-05	K	2-oxoglutarate dehydrogenase E1 component OS=Azotobacter chroococcum NCIMB 8003 OX=1328314 GN=sucA PE=4 SV=1	sucA	1	8.62e-05	113.46	K(1)LVELGSGDVK	2	-2.939	9	1.207	1.289	1.311	0.922	0.889	0.904	0.685	0.687	0.711
	A0A0C4WGQ5	113	0.309	Down	8.0821e-07	K	Transcription termination/antitermination protein NusA OS=Azotobacter chroococcum NCIMB 8003 OX=1328314 GN=nusA PE=3 SV=1	nusA	1	1.54e-12	169.81	IAAQTAK(1)QVIVQK	2	-1.6801	14	1.591	1.626	1.535	0.641	0.633	0.645	0.492	0.506	0.471
	A0A0C4WIS2	97	0.573	Down	0.00096248	K	Glycine--tRNA ligase beta subunit OS=Azotobacter chroococcum NCIMB 8003 OX=1328314 GN=glyS PE=3 SV=1	glyS	1	5.62e-36	187.47	K(1)CGVELSEIDSSGAK	2	-1.1125	9	1.265	1.284	1.162	0.944	0.991	0.871	0.632	0.758	0.736
	A0A0C4WRV2	176	0.132	Down	0.004038	K	ATP synthase subunit alpha OS=Azotobacter chroococcum NCIMB 8003 OX=1328314 GN=atpA PE=3 SV=1	atpA	1	5.61e-125	285.28	QIGK(1)TAMAIDAIINQK	2	-1.4025	35	1.905	1.965	1.899	0.186	0.44	0.481	0.197	0.307	0.26
	A0A0C4WRV2	188	0.375	Down	0.000163544	K	ATP synthase subunit alpha OS=Azotobacter chroococcum NCIMB 8003 OX=1328314 GN=atpA PE=3 SV=1	atpA	1	3.69e-95	215.93	TAMAIDAIINQK(1)NSGIR	2	8.4001	43	1.453	1.37	1.679	0.616	0.775	0.687	0.575	0.521	0.592
	A0A0C4WVU2	10	0.367	Down	1.3338e-06	K	50S ribosomal protein L30 OS=Azotobacter chroococcum NCIMB 8003 OX=1328314 GN=rpmD PE=3 SV=1	rpmD	1	3.93e-14	158.37	VTLVK(1)SLNGR	2	-0.99363	16	1.452	1.534	1.562		0.44	0.425	0.572	0.55	0.548
	A0A0C4WS16	140	0.36	Down	0.00132077	K	ATP synthase subunit beta OS=Azotobacter chroococcum NCIMB 8003 OX=1328314 GN=atpD PE=3 SV=1	atpD	1	3.32e-07	99.34	VIDLVCPFAK(1)GGK	2	-1.3046	9	1.367	1.454	1.554	0.74	0.825	0.818	0.527	0.521	0.525
	A0A0C4WIK2	350	0.258	Down	5.724e-05	K	30S ribosomal protein S1 OS=Azotobacter chroococcum NCIMB 8003 OX=1328314 GN=rpsA PE=3 SV=1	rpsA	1	2.41e-16	137.39	QCK(1)SNPWEDFSSHYNK	3	-1.741	11	1.716	1.629	1.612	0.57	0.611	0.619	0.453	0.367	0.459
	A0A0C4WKE3	132	1.674	Up	0.0040984	K	3-hydroxyacyl-[acyl-carrier-protein] dehydratase FabZ OS=Azotobacter chroococcum NCIMB 8003 OX=1328314 GN=fabZ PE=3 SV=1	fabZ	1	1.81e-50	200.9	VDDK(1)QVCSGEIICAER	2	-0.69403	10	0.774	0.616	0.809	1.252	1.163	1.098	1.169	1.275	1.237
	A0A0C4WLX8	234	1.704	Up	3.717e-05	K	Dihydrolipoyl dehydrogenase OS=Azotobacter chroococcum NCIMB 8003 OX=1328314 GN=lpdA PE=3 SV=1	lpdA	1	0.00162	85.813	ILTK(1)QGLK	2	-2.4174	11	0.724	0.751	0.766	1.119	1.114	1.083	1.302	1.295	1.222
	A0A0C4WJ19	94	0.302	Down	2.1879e-06	K	Phosphofructokinase OS=Azotobacter chroococcum NCIMB 8003 OX=1328314 GN=fruK PE=3 SV=1	fruK	1	1.13e-09	152.17	SNIK(1)LSEHSGR	2	-2.2644	9	1.478	1.628	1.606	0.697	0.66	0.673	0.479	0.487	0.459
	A0A0C4WJT2	157	0.332	Down	0.00034453	K	30S ribosomal protein S5 OS=Azotobacter chroococcum NCIMB 8003 OX=1328314 GN=rpsE PE=3 SV=1	rpsE	1	1.63e-15	151.22	EMQSPESVAAK(1)R	2	-1.7789	16	1.418	1.655	1.691	0.623	0.604	0.578	0.613	0.501	0.469
	A0A0C4WK88	76	0.581	Down	0.040223	K	30S ribosomal protein S16 OS=Azotobacter chroococcum NCIMB 8003 OX=1328314 GN=rpsP PE=3 SV=1	rpsP	1	0.00089	72.042	VAQLLK(1)EAAK	2	-1.3561	4	1.075		1.167					0.72	0.583
	A0A0C4WVV1	905	0.495	Down	1.2139e-06	K	DNA-directed RNA polymerase subunit beta OS=Azotobacter chroococcum NCIMB 8003 OX=1328314 GN=rpoB PE=3 SV=1	rpoB	1	1.19e-13	153.33	GETQLTPEEK(1)LLR	2	-1.3512	9	1.354	1.358	1.323	0.834	0.822	0.802	0.671	0.646	0.681
	A0A0C4WIC3	274	1.603	Up	0.00102121	K	AcnD-accessory protein PrpF OS=Azotobacter chroococcum NCIMB 8003 OX=1328314 GN=prpF PE=4 SV=1	prpF	1	3.22e-11	153.08	QHTPK(1)IAFVAPATDYVASSGK	3	-0.76776	20	0.82	0.816	0.737	0.985	1.116	1.028	1.333	1.163	1.308
	A0A0C4WUY1	12	0.63	Down	0.000160789	K	50S ribosomal protein L13 OS=Azotobacter chroococcum NCIMB 8003 OX=1328314 GN=rplM PE=3 SV=1	rplM	1	3.69e-38	203.52	TFTAKPETVK(1)R	2	-2.5172	19	1.202	1.33	1.265	0.764	0.839	0.82	0.772	0.807	0.814
	A0A0C4WJR3	397	0.273	Down	6.2244e-05	K	Carbamoyl-phosphate synthase large chain OS=Azotobacter chroococcum NCIMB 8003 OX=1328314 GN=carB PE=3 SV=1	carB	1	6.73e-05	108.93	TFQESVQK(1)ALR	2	-1.5721	9	1.731	1.633	1.648	0.57	0.546	0.513	0.449	0.516	0.401
	A0A0C4WRM7	293	2.575	Up	9.5707e-05	K	DNA polymerase III delta prime subunit OS=Azotobacter chroococcum NCIMB 8003 OX=1328314 GN=holB PE=4 SV=1	holB	1	4.8e-05	111.39	YLAEK(1)STQPR	2	-0.8503	12	0.476	0.475	0.511	1.604	1.598	1.325	1.233	1.148	1.383
	A0A0C4WKD6	25	0.421	Down	3.1872e-06	K	Elongation factor Ts OS=Azotobacter chroococcum NCIMB 8003 OX=1328314 GN=tsf PE=3 SV=1	tsf	1	8.24e-11	178.65	K(1)ALTAAGGDIEK	2	-2.2388	9	1.436	1.481	1.536	0.649	0.666	0.649	0.644	0.63	0.602
	A0A0C4WKT7	107	0.308	Down	4.016e-05	K	ATP synthase epsilon chain OS=Azotobacter chroococcum NCIMB 8003 OX=1328314 GN=atpC PE=3 SV=1	atpC	1	3.52e-56	208.23	ALNEK(1)GAEFDYGSASAR	2	-0.71587	9	1.522	1.561	1.596	0.675	0.7	0.682	0.505	0.511	0.426
	A0A0C4WQP1	112	2.039	Up	4.384e-05	K	50S ribosomal protein L20 OS=Azotobacter chroococcum NCIMB 8003 OX=1328314 GN=rplT PE=3 SV=1	rplT	1	0.000232	83.358	AAFAAIVEK(1)AK	2	-1.4406	10	0.728	0.68	0.7	0.971	1.023	1.042	1.428	1.355	1.516
	A0A0C4WLP4	779	0.209	Down	0.0066965	K	2-oxoglutarate dehydrogenase E1 component OS=Azotobacter chroococcum NCIMB 8003 OX=1328314 GN=sucA PE=4 SV=1	sucA	1	1.01e-05	112.8	K(1)PLVVLTPK	2	-1.0617	14	1.296	1.852	1.937	0.842	0.535	0.485	0.348	0.36	0.354
	A0A0C4WQF5	103	0.622	Down	0.0023826	K	50S ribosomal protein L18 OS=Azotobacter chroococcum NCIMB 8003 OX=1328314 GN=rplR PE=3 SV=1	rplR	1	1.32e-05	114.64	VK(1)ALADAAR	2	-0.5142	10	1.302	1.406	1.458	0.577	0.544	0.564	0.963	0.78	0.849
	A0A0C4WP89	215	0.663	Down	0.0021017	K	Aspartyl/glutamyl-tRNA(Asn/Gln) amidotransferase subunit B OS=Azotobacter chroococcum NCIMB 8003 OX=1328314 GN=gatB PE=3 SV=1	gatB	1	0.000156	95.311	AEIK(1)NVNSFR	2	-1.3649	12	1.224	1.058	1.257	0.931	1.063	0.853	0.811	0.783	0.753
	A0A0C4WTF6	54	0.581	Down	0.0078167	K	50S ribosomal protein L1 OS=Azotobacter chroococcum NCIMB 8003 OX=1328314 GN=rplA PE=3 SV=1	rplA	1	0.00102	147.16	K(1)SDQVVR	2	-0.86542	12	1.135	1.25	1.335	0.913	0.966	0.89	0.838	0.731	0.592
	A0A0C4WGC4	311	0.626	Down	4.8479e-06	K	PrkA family serine protein kinase OS=Azotobacter chroococcum NCIMB 8003 OX=1328314 GN=Achr_4780 PE=4 SV=1	Achr_4780	1	6.65e-05	116.13	NNK(1)NNEAFIDR	2	-1.2925	9	1.22	1.26	1.281	0.828	0.847	0.839	0.777	0.798	0.778
	A0A0C4WQC0	33	0.479	Down	2.2886e-05	K	30S ribosomal protein S8 OS=Azotobacter chroococcum NCIMB 8003 OX=1328314 GN=rpsH PE=3 SV=1	rpsH	1	8.92e-05	129.28	LK(1)VAVASVLK	2	-1.8198	9	1.39	1.448	1.522	0.627	0.6	0.667	0.7	0.669	0.719
	A0A0C4WVU2	49	0.191	Down	0.00114324	K	50S ribosomal protein L30 OS=Azotobacter chroococcum NCIMB 8003 OX=1328314 GN=rpmD PE=3 SV=1	rpmD	1	7.06e-05	106.93	GMINK(1)AYYLLR	2	-3.6237	11	1.426	1.344	1.862		0.302	0.359	0.283	0.308
	A0A0C4WJZ2	45	1.59	Up	0.045999	K	Probable alpha-L-glutamate ligase OS=Azotobacter chroococcum NCIMB 8003 OX=1328314 GN=rimK PE=3 SV=1	rimK	1	6.3e-10	96.946	AYMNIASHK(1)PQIHYR	3	-0.7213	8	0.874	0.697		1.15	1.061	0.98	1.453	1.216	1.077
	A0A0C4WLQ6	1460	1.622	Up	2.0706e-05	K	Type I fatty acid synthase ArsA OS=Azotobacter chroococcum NCIMB 8003 OX=1328314 GN=arsA PE=4 SV=1	arsA	1	1.37e-36	181.08	VK(1)VLPVSAAFHSPAMASAR	3	-1.151	17	0.619	0.586	0.6	1.582	1.606	1.652	1	0.953	0.975
	A0A0C4WVV1	1258	0.581	Down	0.00037849	K	DNA-directed RNA polymerase subunit beta OS=Azotobacter chroococcum NCIMB 8003 OX=1328314 GN=rpoB PE=3 SV=1	rpoB	1	6.86e-11	157.77	LNHLVDDK(1)MHAR	3	0.076474	19	1.137	1.165	1.204	0.912	0.931	0.868		0.698	0.659
	A0A0C4WJT4	120	1.544	Up	0.00026276	K	50S ribosomal protein L5 OS=Azotobacter chroococcum NCIMB 8003 OX=1328314 GN=rplE PE=3 SV=1	rplE	1	8.68e-05	115.86	GLNAK(1)SFDGR	2	-0.44347	9	0.767	0.815	0.816	1.062	1.087	1.05	1.306	1.186	1.21
	A0A0C4WSI9	484	0.62	Down	0.0002226	K	Succinate dehydrogenase flavoprotein subunit OS=Azotobacter chroococcum NCIMB 8003 OX=1328314 GN=sdhA PE=3 SV=1	sdhA	1	8.08e-21	146.37	TGEYMQK(1)GIAQLAELR	2	-0.97243	17	1.245	1.225	1.111	1.024	0.944	0.941	0.722	0.75	0.749
	A0A0C4WNU6	28	0.619	Down	0.033364	K	DNA topoisomerase 1 OS=Azotobacter chroococcum NCIMB 8003 OX=1328314 GN=topA PE=3 SV=1	topA	1	0.000114	68.548	YLGSQYVVK(1)SSIGHIR	3	-0.49903	7	1.425		1.271	0.891	0.691	0.847		0.776	0.892
	A0A0C4WPS3	1073	0.473	Down	0.00023546	K	Glutamate synthase subunit alpha OS=Azotobacter chroococcum NCIMB 8003 OX=1328314 GN=gltB PE=4 SV=1	gltB	1	9.91e-10	132.93	VQTDGGLK(1)TGLDVIK	2	-1.4442	8	1.321	1.338	1.422	0.668	0.614	0.66	0.627	0.661
	A0A0C4WLB2	10	2.092	Up	7.9719e-05	K	tRNA-cytidine(32) 2-sulfurtransferase OS=Azotobacter chroococcum NCIMB 8003 OX=1328314 GN=ttcA PE=3 SV=1	ttcA	1	7.23e-06	109.88	GTLSVNQNK(1)LQK	2	-1.9286	9	0.559	0.615	0.618	1.398	1.341	1.316	1.285	1.289	1.174
	A0A0C4WQD8	996	0.41	Down	0.00085739	K	DNA-directed RNA polymerase subunit beta' OS=Azotobacter chroococcum NCIMB 8003 OX=1328314 GN=rpoC PE=3 SV=1	rpoC	1	0.00015	88.24	YK(1)LPYGAVISVK	2	-2.3383	9	1.24	1.37	1.564	0.792	0.897	0.857	0.501	0.646	0.563
	A0A0C4WW65	81	1.661	Up	0.0066951	K	Phosphopantetheine adenylyltransferase OS=Azotobacter chroococcum NCIMB 8003 OX=1328314 GN=coaD PE=3 SV=1	coaD	1	0.000443	84.368	DQK(1)ANVLLR	2	-0.072091	8	0.658	0.742	0.805	1.213	1.187	1.182	1.23	1.211
	A0A0C4WQG5	26	0.285	Down	5.8417e-05	K	30S ribosomal protein S3 OS=Azotobacter chroococcum NCIMB 8003 OX=1328314 GN=rpsC PE=3 SV=1	rpsC	1	7.57e-64	207.88	EHTSVWYADK(1)R	2	-0.5412	11	1.81	1.59	1.534	0.562	0.491	0.645	0.447	0.516	0.445
	A0A0C4WJK7	157	0.597	Down	0.020235	K	Protein HflC OS=Azotobacter chroococcum NCIMB 8003 OX=1328314 GN=hflC PE=3 SV=1	hflC	1	1.39e-05	77.358	K(1)ELGIEVLDVR	2	-2.5984	7	1.243	1.122	1.124		0.853	0.673		0.595	0.794
	A0A0C4WLP4	72	0.348	Down	1.0227e-07	K	2-oxoglutarate dehydrogenase E1 component OS=Azotobacter chroococcum NCIMB 8003 OX=1328314 GN=sucA PE=4 SV=1	sucA	1	6.85e-07	167.06	DQFVLLAK(1)NQR	2	-1.3115	9	1.565	1.552	1.523	0.678	0.609	0.656	0.543	0.525	0.545
	A0A0C4WJJ8	136	0.428	Down	0.0014216	K	Vfr transcriptional regulator / Cyclic AMP receptor protein OS=Azotobacter chroococcum NCIMB 8003 OX=1328314 GN=Achr_5410 PE=4 SV=1	Achr_5410	1	2.09e-06	106.11	K(1)VGDLAFLDVTGR	2	-1.004	8	1.255	1.455	1.307		0.882	0.707	0.48	0.678	0.561
	A0A0C4WPQ6	105	2.195	Up	2.036e-05	K	D-erythro-7,8-dihydroneopterin triphosphate 2'-epimerase OS=Azotobacter chroococcum NCIMB 8003 OX=1328314 GN=folX PE=4 SV=1	folX	1	1.84e-68	277.76	YAEVEVDK(1)PHALR	2	-0.61066	19	0.643	0.664	0.604	1.216	1.154	1.064	1.434	1.345	1.416
	A0A0C4WGV2	162	0.531	Down	0.0034239	K	Peptide chain release factor 1 OS=Azotobacter chroococcum NCIMB 8003 OX=1328314 GN=prfA PE=3 SV=1	prfA	1	9.9e-15	84.266	IEILSENPGEHGGYK(1)EIITR	3	-0.81596	7	1.141	1.166	1.323	0.699	0.748			0.604	0.681
	A0A0C4WUX3	286	1.933	Up	5.5737e-05	K	Ribosomal RNA small subunit methyltransferase H OS=Azotobacter chroococcum NCIMB 8003 OX=1328314 GN=rsmH PE=3 SV=1	rsmH	1	1.72e-07	117.21	LIGK(1)PQYASESEIK	2	-2.4565	9	0.653	0.625	0.654	1.286	1.271	1.298	1.283	1.286	1.165
	A0A0C4WGC4	340	0.42	Down	1.77941e-05	K	PrkA family serine protein kinase OS=Azotobacter chroococcum NCIMB 8003 OX=1328314 GN=Achr_4780 PE=4 SV=1	Achr_4780	1	6.04e-33	181.44	IYDK(1)LLTHSSLAK	3	-1.0941	16	1.517	1.473	1.377	0.683	0.675	0.763	0.59	0.632	0.613
	A0A0C4WQJ8	27	1.813	Up	1.56536e-05	K	Phosphoglycerate kinase OS=Azotobacter chroococcum NCIMB 8003 OX=1328314 GN=pgk PE=3 SV=1	pgk	1	2.15e-09	139.78	EDLNVPVK(1)DGVVK	2	-0.096852	10	0.708	0.723	0.711	1.148	1.148	1.097	1.276	1.259	1.349
	A0A0C4WKB0	105	1.949	Up	0.00136122	K	Cysteine desulfurase IscS OS=Azotobacter chroococcum NCIMB 8003 OX=1328314 GN=iscS PE=3 SV=1	iscS	1	2.04e-14	172.1	IEHK(1)AVLDTTR	3	-0.0098995	19	0.551	0.652	0.644	1.499	1.353	1.274	1.344	1.078	1.178
	A0A0C4WVV1	207	0.513	Down	0.00031684	K	DNA-directed RNA polymerase subunit beta OS=Azotobacter chroococcum NCIMB 8003 OX=1328314 GN=rpoB PE=3 SV=1	rpoB	1	0.000558	94.806	K(1)LPASVLLR	2	-1.4179	11	1.231	1.172	1.402	0.821	1.048	0.98	0.67	0.625	0.656
	A0A0C4WK88	13	0.188	Down	0.00040345	K	30S ribosomal protein S16 OS=Azotobacter chroococcum NCIMB 8003 OX=1328314 GN=rpsP PE=3 SV=1	rpsP	1	5.54e-06	150.21	K(1)RPFYHLTVTNSR	3	1.1654	16	1.672	1.81	1.862	0.51	0.543	0.458	0.42	0.335	0.248
	A0A0C4WVV1	778	0.391	Down	0.0025402	K	DNA-directed RNA polymerase subunit beta OS=Azotobacter chroococcum NCIMB 8003 OX=1328314 GN=rpoB PE=3 SV=1	rpoB	1	8.68e-38	160.04	SNQNTCINQRPLVSK(1)GDQVSR	3	-0.39026	14	1.153	1.429	1.366	0.72	0.86	0.811		0.551	0.478
	A0A0C4WTA6	156	1.762	Up	0.0079395	K	GTP cyclohydrolase-2 OS=Azotobacter chroococcum NCIMB 8003 OX=1328314 GN=ribA PE=3 SV=1	ribA	1	0.000109	117.3	VK(1)ALEGSGIR	2	-1.4314	13	0.661		0.666	1.192	1.358	1.272	1.228		1.11
	A0A0C4WUS4	257	2.004	Up	2.1108e-05	K	Fatty acid oxidation complex subunit alpha OS=Azotobacter chroococcum NCIMB 8003 OX=1328314 GN=fadB PE=3 SV=1	fadB	1	2.72e-51	186.55	AYVAAQAGPHYPAPLAAVK(1)TIQK	3	-0.86231	10	0.613	0.6	0.606	1.384	1.322	1.405	1.187	1.17	1.288
	A0A0C4WVU8	95	0.664	Down	0.021418	K	50S ribosomal protein L2 OS=Azotobacter chroococcum NCIMB 8003 OX=1328314 GN=rplB PE=3 SV=1	rplB	1	3.22e-10	147.19	TAHIALLK(1)YADGERR	2	-2.6045	20	1.31	1.335	1.308	0.615	0.637	0.707	0.772	0.936	0.917
	A0A0C4WPY2	8	0.289	Down	0.0194592	K	30S ribosomal protein S15 OS=Azotobacter chroococcum NCIMB 8003 OX=1328314 GN=rpsO PE=3 SV=1	rpsO	1	5.25e-17	175.68	ALTVEEK(1)AQIVNEYK	2	3.9969	9	1.665	1.755	1.625	0.417	0.524	0.551	0.342	0.479	0.635
	A0A0C4WRZ5	917	0.325	Down	0.0058363	K	Ribonucleoside-diphosphate reductase OS=Azotobacter chroococcum NCIMB 8003 OX=1328314 GN=nrdA PE=3 SV=1	nrdA	1	9.88e-07	117.45	YEYYEALTQYGK(1)IK	2	0.98115	8	1.501	1.215	1.174	0.84	1.015	0.784	0.351	0.492
	A0A0C4WHV1	48	0.498	Down	1.661e-06	K	3-hydroxydecanoyl-[acyl-carrier-protein] dehydratase OS=Azotobacter chroococcum NCIMB 8003 OX=1328314 GN=fabA PE=3 SV=1	fabA	1	2.74e-32	148.76	ITHISDTGGK(1)YGK	3	-0.026025	17	1.22	1.22	1.264	1.027	1.071	0.999	0.619	0.629	0.598
	A0A0C4WTR6	70	2.7	Up	0.00020399	K	Uroporphyrinogen-III synthase OS=Azotobacter chroococcum NCIMB 8003 OX=1328314 GN=hemD PE=4 SV=1	hemD	1	3.42e-09	117.99	YSAVIVVSK(1)PAAR	2	-1.4682	18	0.452	0.441	0.541	1.49	1.438	1.534	1.185	1.326	1.361
	A0A0C4WRV2	433	0.297	Down	0.0005552	K	ATP synthase subunit alpha OS=Azotobacter chroococcum NCIMB 8003 OX=1328314 GN=atpA PE=3 SV=1	atpA	1	0.000998	97.033	VTELMK(1)QK	2	-1.0709	13	1.242	1.448	1.414		0.628	0.586	0.431	0.381
	A0A0C4WKE6	240	0.652	Down	0.00141893	K	Acetyl-coenzyme A carboxylase carboxyl transferase subunit alpha OS=Azotobacter chroococcum NCIMB 8003 OX=1328314 GN=accA PE=3 SV=1	accA	1	2.97e-19	120.37	TAEK(1)AADAAEAMGITAAR	2	0.49108	12	1.242	1.287	1.131	0.653		0.83	0.795	0.848	0.742
	A0A0C4WRN1	10	0.354	Down	4.316e-07	K	Acyl carrier protein OS=Azotobacter chroococcum NCIMB 8003 OX=1328314 GN=acp PE=3 SV=1	acp	1	5.92e-14	150.53	K(1)IVAEQLGVK	2	-1.293	9	1.572	1.62	1.586	0.568	0.553	0.539	0.585	0.554	0.554
	A0A0C4WS16	62	0.514	Down	2.3569e-05	K	ATP synthase subunit beta OS=Azotobacter chroococcum NCIMB 8003 OX=1328314 GN=atpD PE=3 SV=1	atpD	1	1.02e-15	152.17	SIAMGSTEGLK(1)R	2	-1.6396	24	1.296	1.27	1.308	0.907	0.911	0.886	0.698	0.663	0.63
	A0A0C4WNQ8	31	0.516	Down	0.00041897	K	50S ribosomal protein L32 OS=Azotobacter chroococcum NCIMB 8003 OX=1328314 GN=rpmF PE=3 SV=1	rpmF	1	5.8e-50	257.12	SHDALEANALSVEK(1)STGEVHLR	3	3.8157	23	1.227	1.33	1.409	0.742	0.902	0.872	0.652	0.648	0.747
	A0A0C4WTR8	69	0.295	Down	2.1125e-05	K	Peptidyl-prolyl cis-trans isomerase OS=Azotobacter chroococcum NCIMB 8003 OX=1328314 GN=Achr_23040 PE=3 SV=1	Achr_23040	0.999999	5.06e-06	85.821	APIK(1)NEAKNGLSNK	2	-24.249	18	1.513	1.615	1.701	0.598	0.624	0.636	0.497	0.436	0.491
	A0A0C4WNR2	263	2.273	Up	0.00025599	K	Pseudouridine synthase OS=Azotobacter chroococcum NCIMB 8003 OX=1328314 GN=Achr_28020 PE=3 SV=1	Achr_28020	1	4.64e-09	99.668	HAGHPIAGDAK(1)YGDEEFTR	3	-1.5766	9	0.566	0.585	0.525	1.32	1.475	1.364	1.407	1.15	1.253
	A0A0C4WGX3	91	0.321	Down	2.1779e-05	K	50S ribosomal protein L21 OS=Azotobacter chroococcum NCIMB 8003 OX=1328314 GN=rplU PE=3 SV=1	rplU	1	0.00272	81.163	HDK(1)VSIIK	2	0.13505	8	1.425	1.592	1.659		0.43	0.412	0.518	0.48	0.505
	A0A0C4WQC5	39	0.373	Down	1.63241e-05	K	30S ribosomal protein S17 OS=Azotobacter chroococcum NCIMB 8003 OX=1328314 GN=rpsQ PE=3 SV=1	rpsQ	1	0.00035	101.41	HPIYGK(1)YVK	2	-1.6968	19	1.461	1.517	1.614	0.644	0.628	0.648	0.557	0.558	0.599
	A0A0C4WSX5	100	0.662	Down	0.00070242	K	ATP-dependent Clp protease ATP-binding subunit ClpA OS=Azotobacter chroococcum NCIMB 8003 OX=1328314 GN=clpA PE=3 SV=1	clpA	1	9.29e-05	112.8	AVFHVQSSGK(1)R	2	-1.7343	9	1.044	1.099	1.144	1.177	1.122	1.096	0.777	0.698	0.702
	A0A0C4WQT5	59	0.401	Down	5.9263e-05	K	Outer membrane chaperone Skp OS=Azotobacter chroococcum NCIMB 8003 OX=1328314 GN=ompH PE=4 SV=1	ompH	1	0.000475	105.36	LK(1)TLESDAK	2	-1.9842	11	1.285	1.375	1.52	0.675	0.736		0.576	0.555	0.547
	A0A0C4WNY3	163	0.471	Down	0.0060609	K	Argininosuccinate synthase OS=Azotobacter chroococcum NCIMB 8003 OX=1328314 GN=argG PE=3 SV=1	argG	1	3.86e-10	147.72	LMDYAAK(1)HEIPIER	2	-0.77433	25	1.541	1.349	1.264	0.742	0.747	0.82	0.655	0.657	0.644
	A0A0C4WQA9	22	0.477	Down	0.00078286	K	30S ribosomal protein S4 OS=Azotobacter chroococcum NCIMB 8003 OX=1328314 GN=rpsD PE=3 SV=1	rpsD	1	1.38e-05	110.88	EGTDLFLK(1)SGSR	2	-1.8263	7	1.382	1.343	1.31			0.212	0.543	0.696	0.684
	A0A0C4WVU6	33	0.272	Down	0.000122278	K	50S ribosomal protein L29 OS=Azotobacter chroococcum NCIMB 8003 OX=1328314 GN=rpmC PE=3 SV=1	rpmC	1	4.59e-32	155.61	MQK(1)ATGQLGQSHLLSQVK	2	0.064159	32	1.924	1.724	1.477	0.456	0.465	0.5	0.427	0.494	0.475
	A0A0C4WQ10	60	0.31	Down	4.9066e-06	K	30S ribosomal protein S18 OS=Azotobacter chroococcum NCIMB 8003 OX=1328314 GN=rpsR PE=3 SV=1	rpsR	1	0.000319	101.41	QLATAIK(1)R	2	-0.3523	9	1.444	1.608	1.579	0.703	0.758	0.677	0.495	0.455	0.486
	A0A0C4WM70	367	0.311	Down	0.026736	K	Phosphoglucosamine mutase OS=Azotobacter chroococcum NCIMB 8003 OX=1328314 GN=glmM PE=3 SV=1	glmM	1	0.0017	69.905	K(1)FPQVLVNVR	2	-2.7876	4	1.345	1.213					0.473	0.323
	A0A0C4WPD0	69	1.512	Up	0.00119868	K	Probable cytosol aminopeptidase OS=Azotobacter chroococcum NCIMB 8003 OX=1328314 GN=pepA PE=3 SV=1	pepA	1	1.68e-27	157.52	VGQTLLLHHLPNLK(1)AER	3	-1.9845	9	0.731	0.79	0.776	1.229	1.169	1.182	1.106	1.104	1.262
	A0A0C4WNZ0	244	1.697	Up	0.0070573	K	GTPase Era OS=Azotobacter chroococcum NCIMB 8003 OX=1328314 GN=era PE=3 SV=1	era	1	0.00171	90.308	K(1)IIIGEK	2	-0.52805	8	0.666		0.756	1.223	1.175	1.17	1.263	1.267	1.089
	A0A0C4WVU0	87	0.537	Down	4.3588e-06	K	30S ribosomal protein S11 OS=Azotobacter chroococcum NCIMB 8003 OX=1328314 GN=rpsK PE=3 SV=1	rpsK	1	2.86e-54	236.95	NLDVNVK(1)GPGPGR	2	-2.3349	13	1.474	1.528	1.464	0.49	0.454	0.481	0.825	0.796	0.778
	A0A0C4WJ40	209	2.662	Up	0.00048044	K	Pseudouridine synthase OS=Azotobacter chroococcum NCIMB 8003 OX=1328314 GN=rluD PE=3 SV=1	rluD	1	4.41e-21	133.07	MAVVEGGK(1)PAVSHYR	3	-1.3594	34	0.644	0.498	0.483	1.229	1.208	1.28	1.411	1.517	1.398
	A0A0C4WPD0	55	0.397	Down	0.00153888	K	Probable cytosol aminopeptidase OS=Azotobacter chroococcum NCIMB 8003 OX=1328314 GN=pepA PE=3 SV=1	pepA	1	9.29e-08	109.47	RGDLAGK(1)VGQTLLLHHLPNLK	4	-0.62564	15	1.345	1.355	1.553	0.326		0.972	0.452	0.665	0.57
	A0A0C4WQG5	93	0.346	Down	0.00095989	K	30S ribosomal protein S3 OS=Azotobacter chroococcum NCIMB 8003 OX=1328314 GN=rpsC PE=3 SV=1	rpsC	1	1.4e-19	149.14	QDLTK(1)QMGVPVHINIEEIR	3	-0.96858	12	1.33	1.668	1.819	0.534	0.413	0.704	0.472	0.602	0.591
	A0A0C4WJI2	140	0.381	Down	2.712e-08	K	Glutamine synthetase OS=Azotobacter chroococcum NCIMB 8003 OX=1328314 GN=glnA PE=3 SV=1	glnA	1	1.1e-06	147.19	FK(1)SDISGSMFK	2	-0.63801	21	1.488	1.451	1.495	0.741	0.712	0.717	0.563	0.565	0.562
	A0A0C4WHX3	64	0.367	Down	0.0020815	K	Translation initiation factor IF-1 OS=Azotobacter chroococcum NCIMB 8003 OX=1328314 GN=infA PE=3 SV=1	infA	1	0.000191	92.445	VELTPYDLSK(1)GR	2	-2.109	6	1.594		1.463	0.676		0.624	0.552		0.57
	A0A0C4WJK7	108	0.46	Down	0.00043692	K	Protein HflC OS=Azotobacter chroococcum NCIMB 8003 OX=1328314 GN=hflC PE=3 SV=1	hflC	1	8.07e-46	190.37	FYTATSGLK(1)QVADER	2	1.2492	9	1.367	1.476	1.321	0.757	0.822	0.763	0.564	0.648	0.705
	A0A0C4WQF9	42	0.467	Down	9.8366e-05	K	50S ribosomal protein L24 OS=Azotobacter chroococcum NCIMB 8003 OX=1328314 GN=rplX PE=3 SV=1	rplX	1	1.55e-09	168.08	LVVGGVNLIK(1)R	2	-0.67645	11	1.407	1.436	1.553	0.677	0.656	0.541	0.737	0.651	0.666
	A0A0C4WTQ4	92	1.737	Up	0.0006226	K	Acireductone dioxygenase OS=Azotobacter chroococcum NCIMB 8003 OX=1328314 GN=mtnD PE=3 SV=1	mtnD	1	2.83e-08	126.17	AK(1)FLDEHIHGEDEVR	3	-1.4589	9	0.691	0.727	0.688	1.257	1.259	1.16	1.353	1.161	1.144
	A0A0C4WP58	239	0.314	Down	0.00094269	K	Sulfate adenylyltransferase subunit 2 OS=Azotobacter chroococcum NCIMB 8003 OX=1328314 GN=cysD PE=3 SV=1	cysD	1	1.23e-07	125.17	ILEHLSDEEK(1)AR	2	1.3281	13	1.318	1.476	1.419	0.477		0.517		0.486	0.395
	A0A0C4WUY1	106	0.448	Down	0.0025809	K	50S ribosomal protein L13 OS=Azotobacter chroococcum NCIMB 8003 OX=1328314 GN=rplM PE=3 SV=1	rplM	1	6.32e-05	108.93	VIETAVK(1)GMLPK	2	-2.9455	19	1.313	1.488	1.922	0.444	0.445	0.456	0.654	0.729	0.733
	A0A0C4WQ10	24	0.337	Down	0.00022211	K	30S ribosomal protein S18 OS=Azotobacter chroococcum NCIMB 8003 OX=1328314 GN=rpsR PE=3 SV=1	rpsR	1	1.47e-09	171.34	EIDFK(1)DLNTLK	2	-1.2546	9	1.526	1.504	1.668	0.572	0.658	0.658	0.559	0.448	0.578
	A0A0C4WH55	404	0.369	Down	2.7638e-07	K	Enolase OS=Azotobacter chroococcum NCIMB 8003 OX=1328314 GN=eno PE=3 SV=1	eno	1	3.42e-05	130.31	VSK(1)YNQLLR	2	-1.4525	9	1.541	1.565	1.558	0.602	0.6	0.602	0.581	0.584	0.554
	A0A0C4WMV9	35	0.491	Down	0.00092323	K	2-methylisocitrate lyase OS=Azotobacter chroococcum NCIMB 8003 OX=1328314 GN=prpB PE=3 SV=1	prpB	1	4.76e-36	171.03	FRDAVASEHPLQVVGAINANHALLAK(1)R	4	-0.0017508	11	1.253	1.386	1.532	0.76	0.705	0.76	0.702	0.609	0.735
	A0A0C4WUT9	52	1.812	Up	0.0191813	K	Ornithine carbamoyltransferase OS=Azotobacter chroococcum NCIMB 8003 OX=1328314 GN=argF PE=3 SV=1	argF	1	8.95e-06	133.76	VLGMIFEK(1)ASTR	2	-2.5423	20	0.714	0.64	0.853	0.926	1.119	1.142	1.305	1.358	1.336
	A0A0C4WHU7	392	0.571	Down	0.00025574	K	Methionine synthase OS=Azotobacter chroococcum NCIMB 8003 OX=1328314 GN=metH PE=4 SV=1	metH	1	7.03e-05	114.39	TNITGSAK(1)FAR	2	-4.8964	7	1.176	1.181	1.202	0.673	0.804			0.654	0.701
	A0A0C4WLX8	404	0.305	Down	0.00044458	K	Dihydrolipoyl dehydrogenase OS=Azotobacter chroococcum NCIMB 8003 OX=1328314 GN=lpdA PE=3 SV=1	lpdA	1	1.44e-46	168.78	AMAANDTAGFVK(1)VIADAK	2	-1.0816	20	1.408	1.859	1.839	0.389	0.418	0.523	0.556	0.547	0.454
	A0A0C4WLX8	123	0.529	Down	0.00028441	K	Dihydrolipoyl dehydrogenase OS=Azotobacter chroococcum NCIMB 8003 OX=1328314 GN=lpdA PE=3 SV=1	lpdA	1	8.68e-32	179.21	ANGVTLFEGHGK(1)LLAGK	2	0.16457	56	1.456	1.36	1.524	0.722	0.301	0.695	0.809	0.785	0.704
	A0A0C4WJJ8	205	1.827	Up	0.0038552	K	Vfr transcriptional regulator / Cyclic AMP receptor protein OS=Azotobacter chroococcum NCIMB 8003 OX=1328314 GN=Achr_5410 PE=4 SV=1	Achr_5410	1	2.28e-12	166.65	SLEEQGLVHVK(1)GK	2	-1.5411	12	0.704	0.901	0.701	0.976	0.94	0.918	1.569	1.333	1.311
	A0A0C4WRN8	458	2.94	Up	7.046e-07	K	Ribonuclease E OS=Azotobacter chroococcum NCIMB 8003 OX=1328314 GN=rne PE=3 SV=1	rne	1	3.06e-05	138.26	RNSITK(1)IELR	2	-1.1747	15	0.579	0.61	0.619	0.882	0.727	0.871	1.733	1.773	1.809
	A0A0C4WQD8	1079	0.532	Down	2.025e-05	K	DNA-directed RNA polymerase subunit beta' OS=Azotobacter chroococcum NCIMB 8003 OX=1328314 GN=rpoC PE=3 SV=1	rpoC	1	2.08e-17	159.44	DIRPAVK(1)LVDANGK	3	-1.6578	24	1.296	1.247	1.248	0.973	0.94	0.889	0.704	0.651	0.66
	A0A0C4WPE4	911	0.195	Down	0.00112484	K	Valine--tRNA ligase OS=Azotobacter chroococcum NCIMB 8003 OX=1328314 GN=valS PE=3 SV=1	valS	1	5.21e-09	111.98	LGNASFVDK(1)APAEVIAK	2	0.67162	5	1.309	1.242	1.035				0.263	0.204
	A0A0C4WKD6	221	0.242	Down	1.6177e-06	K	Elongation factor Ts OS=Azotobacter chroococcum NCIMB 8003 OX=1328314 GN=tsf PE=3 SV=1	tsf	1	2.86e-16	184.65	IAGKPENIVENMVK(1)GR	3	-2.2816	44	1.769	1.642	1.685	0.535	0.571	0.533	0.412	0.388	0.433
	A0A0C4WQD0	25	0.57	Down	0.00038294	K	30S ribosomal protein S19 OS=Azotobacter chroococcum NCIMB 8003 OX=1328314 GN=rpsS PE=3 SV=1	rpsS	1	6.11e-09	136.94	VEVAVEK(1)NDR	2	-1.2095	18	1.376	1.385	1.248	0.79	0.793	0.624	0.704	0.789	0.791
	A0A0C4WTR8	137	0.531	Down	0.00020408	K	Peptidyl-prolyl cis-trans isomerase OS=Azotobacter chroococcum NCIMB 8003 OX=1328314 GN=Achr_23040 PE=3 SV=1	Achr_23040	1	3.15e-07	122.44	IK(1)TVATGSR	2	-0.67575	9	1.222	1.308	1.347	0.895	0.88	0.863	0.742	0.655	0.663
	A0A0C4WQG5	4	0.31	Down	4.3007e-07	K	30S ribosomal protein S3 OS=Azotobacter chroococcum NCIMB 8003 OX=1328314 GN=rpsC PE=3 SV=1	rpsC	1	1.11e-09	121.67	GQK(1)VHPVGIR	2	-2.2428	9	1.622	1.734	1.664	0.488	0.455	0.495	0.531	0.517	0.51
	A0A0C4WSV5	498	0.189	Down	0.00035743	K	NADH-quinone oxidoreductase subunit C/D OS=Azotobacter chroococcum NCIMB 8003 OX=1328314 GN=nuocd PE=3 SV=1	nuocd	1	4.96e-24	162.21	ADHPLTTPPPK(1)ER	2	-1.6729	7	1.298	1.457	1.393		0.714	0.711		0.289	0.233
	A0A0C4WLW7	324	0.55	Down	0.0032445	K	Fructose-1,6-bisphosphatase class 1 OS=Azotobacter chroococcum NCIMB 8003 OX=1328314 GN=fbp PE=3 SV=1	fbp	1	1.18e-05	92.445	VAVFLGSK(1)DEVER	2	-2.7266	8	1.391	1.315	1.192	0.617	0.748	0.681		0.679	0.75
	A0A0C4WTA6	106	0.079	Down	0.00090436	K	GTP cyclohydrolase-2 OS=Azotobacter chroococcum NCIMB 8003 OX=1328314 GN=ribA PE=3 SV=1	ribA	1	1.11e-26	109.47	AYK(1)LQDAGADTVEANER	2	0.77192	8	1.908	1.684	1.452	0.617	0.631	0.25	0.105	0.162
	A0A0C4WRV2	141	0.423	Down	1.2971e-06	K	ATP synthase subunit alpha OS=Azotobacter chroococcum NCIMB 8003 OX=1328314 GN=atpA PE=3 SV=1	atpA	1	3.35e-97	278.37	K(1)SVDQPVQTGYK	2	6.1372	17	1.356	1.414	1.457	0.8	0.792	0.797	0.604	0.589	0.595
	A0A0C4WHC8	841	0.649	Down	0.0135412	K	Alanine--tRNA ligase OS=Azotobacter chroococcum NCIMB 8003 OX=1328314 GN=alaS PE=3 SV=1	alaS	1	7.1e-24	127.38	QAAAAVGGK(1)GGGRPDMAQGGGTEAGK	3	0.10561	9	1.111	1.133	1.103	1.08	1.04	1.189	0.779	0.656	0.736
	A0A0C4WIK2	528	0.451	Down	2.4979e-05	K	30S ribosomal protein S1 OS=Azotobacter chroococcum NCIMB 8003 OX=1328314 GN=rpsA PE=3 SV=1	rpsA	1	5.83e-10	165.09	DVDDEK(1)DAIK	2	-0.29501	19	1.306	1.336	1.385	0.881	0.905	0.867	0.647	0.582	0.588
	A0A0C4WK27	90	0.348	Down	0.00067683	K	4-hydroxy-3-methylbut-2-enyl diphosphate reductase OS=Azotobacter chroococcum NCIMB 8003 OX=1328314 GN=ispH PE=3 SV=1	ispH	1	0.000266	68.108	GLK(1)VFDATCPLVTK	2	-1.3376	7	1.363	1.232	1.598			0.452	0.449	0.443	0.568
	A0A0C4WH55	8	0.474	Down	6.3811e-05	K	Enolase OS=Azotobacter chroococcum NCIMB 8003 OX=1328314 GN=eno PE=3 SV=1	eno	1	0.00254	88.35	IVDIK(1)GR	2	-1.296	7	1.24	1.257	1.258		0.663	0.681		0.611	0.575
	A0A0C4WVU2	20	0.35	Down	0.00102074	K	50S ribosomal protein L30 OS=Azotobacter chroococcum NCIMB 8003 OX=1328314 GN=rpmD PE=3 SV=1	rpmD	1	0.000541	105.81	LANHK(1)ACVK	2	-1.7749	8	1.525	1.401	1.167			0.601	0.504	0.394	0.536
	A0A0C4WVU6	48	0.267	Down	1.94456e-05	K	50S ribosomal protein L29 OS=Azotobacter chroococcum NCIMB 8003 OX=1328314 GN=rpmC PE=3 SV=1	rpmC	1	9.11e-125	278.73	ATGQLGQSHLLSQVK(1)R	3	-1.1718	19	1.637	1.812	1.722	0.495	0.461	0.437	0.505	0.44	0.436
	A0A0C4WPH1	178	0.512	Down	4.4037e-06	K	N-acetyl-gamma-glutamyl-phosphate reductase OS=Azotobacter chroococcum NCIMB 8003 OX=1328314 GN=argC PE=3 SV=1	argC	1	8.57e-12	112.7	LIADCK(1)SGVSGAGR	2	-1.2799	8	1.297	1.383	1.389		0.601	0.558	0.702	0.685	0.697
	A0A0C4WLX8	345	0.457	Down	0.0105617	K	Dihydrolipoyl dehydrogenase OS=Azotobacter chroococcum NCIMB 8003 OX=1328314 GN=lpdA PE=3 SV=1	lpdA	1	1.44e-05	89.684	IAGHK(1)AQMNYDLIPAVIYTHPEIATVGK	4	-1.018	13	1.095	1.33	1.569	0.581	0.725	0.849	0.596	0.62
	A0A0C4WQQ0	112	0.3	Down	1.90225e-05	K	Imidazole glycerol phosphate synthase subunit HisH OS=Azotobacter chroococcum NCIMB 8003 OX=1328314 GN=hisH PE=3 SV=1	hisH	1	9.88e-07	99.276	FFGK(1)GLVEDGEHLK	2	-0.89499	8	1.597	1.535	1.357	0.65		0.628	0.44	0.457	0.448
	A0A0C4WU10	10	0.405	Down	2.0712e-05	K	Translation initiation factor IF-3 OS=Azotobacter chroococcum NCIMB 8003 OX=1328314 GN=infC PE=3 SV=1	infC	1	3.59e-05	84.999	AQPK(1)APINENISAR	2	-1.2848	10	1.491	1.549	1.59	0.581	0.604	0.519	0.647	0.582	0.645
	A0A0C4WKF2	292	2.193	Up	7.9763e-05	K	Guanosine 3,5-bis-pyrophosphate (PpGpp) synthetase, RelA/SpoT protein OS=Azotobacter chroococcum NCIMB 8003 OX=1328314 GN=Achr_38720 PE=3 SV=1	Achr_38720	1	0.00089	88.181	FK(1)DYIAIPK	2	-1.0418	8	0.657	0.576	0.642	1.275		1.157	1.42	1.387	1.305
	A0A0C4WUY1	2	0.429	Down	0.00134396	K	50S ribosomal protein L13 OS=Azotobacter chroococcum NCIMB 8003 OX=1328314 GN=rplM PE=3 SV=1	rplM	1	1.69e-10	173.07	MK(1)TFTAKPETVK	2	-1.2961	24	1.819	1.455	1.343	0.524	0.447	0.616	0.607	0.729	0.647
	A0A0C4WSX0	616	0.435	Down	2.4405e-05	K	Leucine--tRNA ligase OS=Azotobacter chroococcum NCIMB 8003 OX=1328314 GN=leuS PE=3 SV=1	leuS	1	1.91e-18	187.47	LK(1)TDGLPVEIGGTEK	2	-0.65993	9	1.397	1.443	1.492	0.646	0.76	0.728	0.672	0.605	0.608
	A0A0C4WQB7	272	0.497	Down	0.00036079	K	Lon protease OS=Azotobacter chroococcum NCIMB 8003 OX=1328314 GN=pepS16 PE=2 SV=1	pepS16	1	0.000221	90.761	AHAELNK(1)LK	2	-1.7056	9	1.279	1.429	1.42	0.793	0.777	0.71	0.755	0.65	0.645
	A0A0C4WNX3	229	0.513	Down	0.0096153	K	Aconitate hydratase B OS=Azotobacter chroococcum NCIMB 8003 OX=1328314 GN=acnB PE=3 SV=1	acnB	1	6.04e-27	140.78	AK(1)GFPVAYVGDVVGTGSSR	2	-0.87938	18	1.05	1.369	1.613	0.686	0.869	0.857	0.604	0.731	0.735
	A0A0C4WSI9	39	0.318	Down	0.00020325	K	Succinate dehydrogenase flavoprotein subunit OS=Azotobacter chroococcum NCIMB 8003 OX=1328314 GN=sdhA PE=3 SV=1	sdhA	1	2.78e-29	195.3	TAVVTK(1)VFPTR	2	-3.1534	9	1.465	1.585	1.711	0.574	0.601	0.695	0.43	0.541	0.542
	A0A0C4WJT2	63	0.577	Down	0.00133521	K	30S ribosomal protein S5 OS=Azotobacter chroococcum NCIMB 8003 OX=1328314 GN=rpsE PE=3 SV=1	rpsE	1	4.1e-14	169.81	EVPAAIQK(1)AMEAAR	2	-1.6295	22	1.258	1.262	1.53	0.653	0.776	0.682	0.779	0.748	0.808
	A0A0C4WW65	15	1.655	Up	0.0023191	K	Phosphopantetheine adenylyltransferase OS=Azotobacter chroococcum NCIMB 8003 OX=1328314 GN=coaD PE=3 SV=1	coaD	1	1.9e-14	104.15	VIYPGTFDPITK(1)GHGDLVER	3	-1.301	9	0.675	0.76	0.646	1.206	1.404	1.306	1.054	1.122	1.269
	A0A0C4WJJ1	593	1.716	Up	0.048881	K	Alpha-1,4 glucan phosphorylase OS=Azotobacter chroococcum NCIMB 8003 OX=1328314 GN=glgP PE=3 SV=1	glgP	1	3.46e-05	77.358	ILAGK(1)AAASYYQAK	2	-2.4578	7	0.504	0.643		1.392	1.362	1.692	1.014		0.954
	A0A0C4WPD0	6	2.074	Up	3.8981e-05	K	Probable cytosol aminopeptidase OS=Azotobacter chroococcum NCIMB 8003 OX=1328314 GN=pepA PE=3 SV=1	pepA	1	1.15e-18	192.95	QLVVK(1)SASPQTLK	2	-3.099	35	0.576	0.622	0.611	1.384	1.257	1.383	1.186	1.308	1.258
	A0A0C4WQ47	102	0.177	Down	9.5251e-05	K	50S ribosomal protein L25 OS=Azotobacter chroococcum NCIMB 8003 OX=1328314 GN=rplY PE=3 SV=1	rplY	1	3.19e-24	119.26	VVADHK(1)LTAHVPLHFVNAENSVGVK	4	-1.8045	19	1.534	1.791	1.718	0.383	0.418	0.405	0.296	0.298
	A0A0C4WHC8	525	0.441	Down	0.0086352	K	Alanine--tRNA ligase OS=Azotobacter chroococcum NCIMB 8003 OX=1328314 GN=alaS PE=3 SV=1	alaS	1	9.55e-10	115.24	DTTK(1)AGGAYLHHGVVAEGGLR	3	-1.2504	7	1.329	1.494	1.089	0.556	0.594			0.619	0.531
	A0A0C4WKF0	53	2.246	Up	0.00151978	K	Ribonuclease PH OS=Azotobacter chroococcum NCIMB 8003 OX=1328314 GN=rph PE=3 SV=1	rph	1	0.00223	80.294	FLK(1)GQGK	2	0.40521	8	0.55	0.462		1.677	1.456	1.232	1.081	1.163	1.166
	A0A0C4WQG9	131	0.308	Down	0.0002781	K	50S ribosomal protein L4 OS=Azotobacter chroococcum NCIMB 8003 OX=1328314 GN=rplD PE=3 SV=1	rplD	1	0.00255	79.059	TK(1)SLVSK	2	0.2344	6	1.246	1.253	1.425	0.338				0.412	0.394
	A0A0C4WPT0	953	1.739	Up	0.0098965	K	Bifunctional glutamine synthetase adenylyltransferase/adenylyl-removing enzyme OS=Azotobacter chroococcum NCIMB 8003 OX=1328314 GN=glnE PE=3 SV=1	glnE	1	6.13e-37	159.75	LALQK(1)QPGVVGGDQFQDER	2	-0.11575	11	0.725	0.73	0.539	1.181	1.505	1.327	1.013	1.177	1.278
	A0A0C4WJT2	15	0.401	Down	0.00054131	K	30S ribosomal protein S5 OS=Azotobacter chroococcum NCIMB 8003 OX=1328314 GN=rpsE PE=3 SV=1	rpsE	1	2.76e-32	187.33	RDEGYIEK(1)LVQVNR	3	-1.2735	25	1.435	1.584	1.711	0.411	0.462	0.665	0.542	0.661	0.693
	A0A0C4WSX5	638	0.313	Down	0.0051562	K	ATP-dependent Clp protease ATP-binding subunit ClpA OS=Azotobacter chroococcum NCIMB 8003 OX=1328314 GN=clpA PE=3 SV=1	clpA	1	0.00236	86.205	K(1)SFTPEFR	2	0.082514	7		1.758	1.813	0.58	0.645	0.572	0.604		0.512
	A0A0C4WPD0	91	1.509	Up	0.0024363	K	Probable cytosol aminopeptidase OS=Azotobacter chroococcum NCIMB 8003 OX=1328314 GN=pepA PE=3 SV=1	pepA	1	8.28e-05	132.44	K(1)IVAAAHSVLK	2	-1.4443	9	0.716	0.784	0.801	1.245	1.223	1.105	1.243	1.178	1.051
	A0A0C4WIJ0	322	0.499	Down	0.0149192	K	dTDP-glucose 4,6-dehydratase OS=Azotobacter chroococcum NCIMB 8003 OX=1328314 GN=Achr_26670 PE=3 SV=1	Achr_26670	1	5.9e-05	76.563	ELGWK(1)PAETFETGIR	2	-0.46057	8	1.164	1.375	1.496		0.554	0.735	0.482	0.716	0.815
	A0A0C4WRZ5	426	1.534	Up	0.00028374	K	Ribonucleoside-diphosphate reductase OS=Azotobacter chroococcum NCIMB 8003 OX=1328314 GN=nrdA PE=3 SV=1	nrdA	1	3.8e-10	138	GTNGK(1)SQGVVPFLK	2	-0.45132	21	0.733	0.729	0.66	1.351	1.325	1.372	1.09	1.105	1.061
	A0A0C4WIM0	765	1.564	Up	0.0105037	K	DNA polymerase I OS=Azotobacter chroococcum NCIMB 8003 OX=1328314 GN=polA PE=3 SV=1	polA	1	0.000178	98.009	K(1)QAQAYIDR	2	-1.8463	8	0.646	0.77	0.725	1.278	1.305	1.281		1.055	1.178
	A0A0C4WJF8	63	0.656	Down	0.0094048	K	Malate synthase G OS=Azotobacter chroococcum NCIMB 8003 OX=1328314 GN=glcB PE=3 SV=1	glcB	1	3.03e-05	108.5	RDELQAK(1)IDAWHQAR	3	-1.2901	9	1.488	1.213	1.266	0.711	0.597	0.64	0.789	0.98	0.835
	A0A0C4WKN1	235	0.481	Down	0.000100285	K	Phosphoribosylformylglycinamidine cyclo-ligase OS=Azotobacter chroococcum NCIMB 8003 OX=1328314 GN=purM PE=3 SV=1	purM	1	0.00109	58.916	PLLK(1)LIK	2	-0.62101	13	1.221	1.302	1.279	0.637		0.629		0.603	0.617
	A0A0C4WVR5	362	0.297	Down	0.0010646	K	Phosphoribosylamine--glycine ligase OS=Azotobacter chroococcum NCIMB 8003 OX=1328314 GN=purD PE=3 SV=1	purD	1	3.4e-13	171.2	LDGK(1)VFHAGTALK	2	-2.1484	9	1.659	1.632	1.637	0.557	0.547	0.557	0.501	0.511	0.45
	A0A0C4WGQ5	119	0.326	Down	0.000141445	K	Transcription termination/antitermination protein NusA OS=Azotobacter chroococcum NCIMB 8003 OX=1328314 GN=nusA PE=3 SV=1	nusA	1	0.00179	73.637	QVIVQK(1)VR	2	-0.22128	6	1.214	1.294	1.251		0.551			0.43	0.388
	A0A0C4WNZ3	116	0.361	Down	4.9018e-06	K	Dihydrolipoyllysine-residue succinyltransferase component of 2-oxoglutarate dehydrogenase complex OS=Azotobacter chroococcum NCIMB 8003 OX=1328314 GN=sucB PE=3 SV=1	sucB	1	7.24e-112	300.3	K(1)IAEENALAADSITGTGK	2	2.0086	17	1.469	1.551	1.46	0.735	0.771	0.671	0.507	0.563	0.546
	A0A0C4WRC5	375	1.717	Up	3.5225e-05	K	Amidophosphoribosyltransferase OS=Azotobacter chroococcum NCIMB 8003 OX=1328314 GN=purF PE=3 SV=1	purF	1	2.52e-22	195.3	GTTCK(1)QIIQMAR	2	-2.0505	20	0.706	0.741	0.715	1.2	1.154	1.183	1.255	1.271	1.186
	A0A0C4WU10	108	0.62	Down	4.4611e-06	K	Translation initiation factor IF-3 OS=Azotobacter chroococcum NCIMB 8003 OX=1328314 GN=infC PE=3 SV=1	infC	1	1.46e-27	179.98	FRPGTEEGDYQVK(1)LR	3	-1.9656	9	1.268	1.214	1.226	0.896	0.907	0.835	0.777	0.751	0.771
	A0A0C4WMN7	518	1.599	Up	0.023678	K	6-phosphogluconate dehydratase OS=Azotobacter chroococcum NCIMB 8003 OX=1328314 GN=edd-2 PE=3 SV=1	edd-2	1	4.91e-134	269.28	MSGASGK(1)VPAAIHVCPEAIDGGPLAK	3	-0.30294	24	0.973	0.672	0.645	1.154	0.978	1.251	1.134	1.298	1.229
	A0A0C4WKD6	36	0.304	Down	5.9357e-07	K	Elongation factor Ts OS=Azotobacter chroococcum NCIMB 8003 OX=1328314 GN=tsf PE=3 SV=1	tsf	1	1.12e-56	208.23	ALTAAGGDIEK(1)AIDDMR	2	-0.42862	18	1.594	1.624	1.69	0.547	0.563	0.557	0.507	0.48	0.507
	A0A0C4WPZ6	290	0.499	Down	0.00049859	K	1-deoxy-D-xylulose-5-phosphate synthase OS=Azotobacter chroococcum NCIMB 8003 OX=1328314 GN=dxs-1 PE=3 SV=1	dxs-1	1	8.63e-05	112.93	GPQFLHVVTK(1)K	2	-2.007	8	1.232	1.3	1.208	0.841	0.835	0.812	0.648	0.595
	A0A0C4WLB8	87	1.692	Up	0.0040961	K	Endonuclease III OS=Azotobacter chroococcum NCIMB 8003 OX=1328314 GN=nth PE=3 SV=1	nth	1	0.000789	74.269	AK(1)NIIETCR	2	-2.0531	7		0.837	0.704	1.031	0.952		1.294	1.283	1.334
	A0A0C4WSX5	514	0.442	Down	0.00087834	K	ATP-dependent Clp protease ATP-binding subunit ClpA OS=Azotobacter chroococcum NCIMB 8003 OX=1328314 GN=clpA PE=3 SV=1	clpA	1	7.64e-05	92.445	QLAK(1)ALGVELVR	2	-3.9007	8	1.345	1.352	1.356	0.711		0.783	0.588	0.625	0.577
	A0A0C4WIU7	358	2.397	Up	0.0029785	K	UDP-N-acetylmuramate--L-alanine ligase OS=Azotobacter chroococcum NCIMB 8003 OX=1328314 GN=murC PE=3 SV=1	murC	1	0.000132	102.46	EVAAVIK(1)AVR	2	-2.5997	13	0.607	0.446	0.709	1.26	1.205	1.161	1.345	1.459	1.42
	A0A0C4WIB6	95	0.142	Down	0.00022132	K	Trigger factor OS=Azotobacter chroococcum NCIMB 8003 OX=1328314 GN=tig PE=3 SV=1	tig	1	4.68e-09	139.7	LKPAGAPSVEPK(1)VFEK	3	-1.5323	11	1.648	1.716	1.816		0.425	0.429	0.2	0.212	0.325
	A0A0C4WQD8	1072	0.642	Down	0.00043557	K	DNA-directed RNA polymerase subunit beta' OS=Azotobacter chroococcum NCIMB 8003 OX=1328314 GN=rpoC PE=3 SV=1	rpoC	1	1.34e-06	126.21	DRPAAGK(1)DIRPAVK	3	-0.97398	13	1.038	1.17	1.158	1.125	1.152	1.016	0.738	0.7	0.723
	A0A0C4WLQ6	2142	0.477	Down	0.000155145	K	Type I fatty acid synthase ArsA OS=Azotobacter chroococcum NCIMB 8003 OX=1328314 GN=arsA PE=4 SV=1	arsA	1	1.66e-56	220.06	ELPIESAGTLGVAK(1)SAAR	2	-0.20943	10	1.321	1.392	1.329	0.752	0.828	0.935	0.666	0.581	0.683
	A0A0C4WRP9	850	2.63	Up	0.0023637	K	RecBCD enzyme subunit RecC OS=Azotobacter chroococcum NCIMB 8003 OX=1328314 GN=recC PE=3 SV=1	recC	1	9.15e-05	127.93	DPVK(1)HFFTQR	2	0.71389	11	0.587	0.525	0.382	1.313	1.543	1.442	1.356	1.417	1.156
	A0A0C4WRV2	125	0.632	Down	0.000142286	K	ATP synthase subunit alpha OS=Azotobacter chroococcum NCIMB 8003 OX=1328314 GN=atpA PE=3 SV=1	atpA	1	3.28e-06	138	GPIDAK(1)LTDAVEK	2	-0.47521	8	1.255		1.3	1.04	1.01	1.013	0.824	0.801	0.798
	A0A0C4WTV4	34	0.379	Down	4.2704e-06	K	50S ribosomal protein L33 OS=Azotobacter chroococcum NCIMB 8003 OX=1328314 GN=rpmG PE=3 SV=1	rpmG	1	0.00162	117.18	K(1)YDPVVR	2	0.4577	9	1.531	1.529	1.578	0.616	0.633	0.557	0.623	0.571	0.562
	A0A0C4WR09	10	0.457	Down	0.000144553	K	50S ribosomal protein L28 OS=Azotobacter chroococcum NCIMB 8003 OX=1328314 GN=rpmB PE=3 SV=1	rpmB	1	5.65e-49	182.52	VCQVTGK(1)GPVTGNNISHANNK	3	-0.31421	14	1.561	1.776	1.833	0.035	0.207	0.183	0.75	0.79	0.821
	A0A0C4WU10	70	0.36	Down	0.000104812	K	Translation initiation factor IF-3 OS=Azotobacter chroococcum NCIMB 8003 OX=1328314 GN=infC PE=3 SV=1	infC	1	6.56e-05	86.243	IMDYGK(1)HLFEK	2	-0.92459	13	1.711	1.594	1.586	0.451	0.492	0.473	0.516	0.625	0.621
	A0A0C4WQA8	316	2.134	Up	0.000158577	K	Chorismate synthase OS=Azotobacter chroococcum NCIMB 8003 OX=1328314 GN=aroC PE=3 SV=1	aroC	1	3.98e-21	155.57	SIDIHGNPVEVITK(1)GR	2	-0.93688	18	0.616	0.682	0.569	1.246	1.275	1.181	1.37	1.298	1.316
	A0A0C4WPR3	154	0.537	Down	0.000138483	K	Ubiquinone/menaquinone biosynthesis C-methyltransferase UbiE OS=Azotobacter chroococcum NCIMB 8003 OX=1328314 GN=ubiE PE=3 SV=1	ubiE	1	0.000307	85.821	NVTHK(1)EDALR	2	-2.7376	9	1.203	1.28	1.325	0.883	0.956	0.912	0.724	0.674	0.647
	A0A0C4WJZ6	304	2.004	Up	1.52141e-05	K	Chaperone protein DnaJ OS=Azotobacter chroococcum NCIMB 8003 OX=1328314 GN=dnaJ PE=3 SV=1	dnaJ	1	3.37e-18	195.8	LKIPEGTQTGK(1)LFR	3	-1.8446	29	0.594	0.642	0.632	1.332	1.3	1.311	1.266	1.249	1.228
	A0A0C4WJ98	344	0.381	Down	0.0021821	K	RNA polymerase sigma factor RpoD OS=Azotobacter chroococcum NCIMB 8003 OX=1328314 GN=rpoD PE=3 SV=1	rpoD	1	1.98e-05	117.3	LADDIK(1)QCQQK	2	-0.7905	6	1.579	1.618		0.442		0.499		0.635	0.582
	A0A0C4WTF0	219	0.456	Down	0.00196005	K	50S ribosomal protein L3 OS=Azotobacter chroococcum NCIMB 8003 OX=1328314 GN=rplC PE=3 SV=1	rplC	1	3.09e-06	115.35	GAVPGATGGDVIVRPAAK(1)AR	3	-1.9106	7	1.255	1.349	1.39	0.519		0.482	0.661		0.554
	A0A0C4WSJ8	208	0.224	Down	0.000117041	K	Enoyl-[acyl-carrier-protein] reductase [NADH] OS=Azotobacter chroococcum NCIMB 8003 OX=1328314 GN=fabI PE=3 SV=1	fabI	1	0.000307	94.806	K(1)MLAANER	2	-0.48662	9	1.479	1.498	1.675	0.55	0.543	0.587		0.337	0.358
	A0A0C4WN75	154	1.51	Up	8.4698e-05	K	NAD kinase OS=Azotobacter chroococcum NCIMB 8003 OX=1328314 GN=ppnK PE=3 SV=1	ppnK	1	6.6e-137	275.19	LEPIGQGDALNDVVLHPGK(1)STR	3	-0.011382	24	0.756	0.788	0.788	1.118	1.219	1.14	1.125	1.186	1.21
	A0A0C4WQA5	87	0.642	Down	0.047776	K	Single-stranded DNA-binding protein OS=Azotobacter chroococcum NCIMB 8003 OX=1328314 GN=Achr_34770 PE=3 SV=1	Achr_34770	1	5.48e-05	117.3	K(1)WQGQDGQDR	2	-1.6468	8	1.422		1.028	1.151	1.036	1.081	0.856	0.748	0.754
	A0A0C4WK78	189	0.407	Down	0.000100932	K	GMP synthase [glutamine-hydrolyzing] OS=Azotobacter chroococcum NCIMB 8003 OX=1328314 GN=guaA PE=3 SV=1	guaA	1	2.16e-09	91.993	GYYGVQFHPEVTHTK(1)QGLR	3	-0.46996	11	1.415	1.609	1.445	0.719	0.681	0.597	0.563	0.652	0.603
	A0A0C4WJU3	39	0.296	Down	2.3267e-06	K	50S ribosomal protein L23 OS=Azotobacter chroococcum NCIMB 8003 OX=1328314 GN=rplW PE=3 SV=1	rplW	1	6.2e-10	172.1	VATDATK(1)LEIK	2	-2.7947	15	1.622	1.728	1.699	0.496	0.483	0.48	0.519	0.508	0.469
	A0A0C4WJA9	64	0.369	Down	0.000140339	K	Chaperone SurA OS=Azotobacter chroococcum NCIMB 8003 OX=1328314 GN=surA PE=3 SV=1	surA	1	0.000506	102.46	EVEQTIAK(1)R	2	0.33137	8	1.345	1.477	1.461		0.691	0.652	0.549	0.463	0.569
	A0A0C4WGC4	103	0.313	Down	7.668e-05	K	PrkA family serine protein kinase OS=Azotobacter chroococcum NCIMB 8003 OX=1328314 GN=Achr_4780 PE=4 SV=1	Achr_4780	1	4.4e-08	103.87	K(1)QILYLLGPVGGGK	2	-2.47	9	1.568	1.711	1.537	0.126	0.842	0.806	0.448	0.553	0.505
	A0A0C4WMN7	39	0.372	Down	3.9853e-06	K	6-phosphogluconate dehydratase OS=Azotobacter chroococcum NCIMB 8003 OX=1328314 GN=edd-2 PE=3 SV=1	edd-2	1	1.55e-37	140.3	GK(1)LQCANFAHGVAACDGSDK	3	-1.2113	9	1.547	1.605	1.618	0.542	0.532	0.52	0.604	0.614	0.556
	A0A0C4WWD4	70	0.49	Down	0.000100474	K	Phosphomannomutase/phosphoglucomutase AlgC OS=Azotobacter chroococcum NCIMB 8003 OX=1328314 GN=algC PE=3 SV=1	algC	1	1.25e-67	217.16	AIGSESLAK(1)GEPNVSVGR	2	0.085764	9	1.386	1.414	1.368	0.747	0.735	0.732	0.687	0.731	0.626
	A0A0C4WP45	130	0.202	Down	0.00142142	K	D-3-phosphoglycerate dehydrogenase OS=Azotobacter chroococcum NCIMB 8003 OX=1328314 GN=serA PE=3 SV=1	serA	1	7.09e-05	74.269	GIPEK(1)NAVCHR	2	-1.932	6	1.759	1.769		0.452		0.498	0.378	0.335
	A0A0C4WM90	315	0.196	Down	0.00020413	K	Acetolactate synthase OS=Azotobacter chroococcum NCIMB 8003 OX=1328314 GN=ilvI PE=3 SV=1	ilvI	1	3.63e-16	141.88	IIHVDIDPASISK(1)TIK	3	-1.9919	11	1.274	1.401	1.883		0.48		0.295	0.276	0.321
	A0A0C4WQD8	789	0.24	Down	8.1507e-05	K	DNA-directed RNA polymerase subunit beta' OS=Azotobacter chroococcum NCIMB 8003 OX=1328314 GN=rpoC PE=3 SV=1	rpoC	1	4.59e-46	169.52	GLADTALK(1)TANSGYLTR	2	-0.64486	10	1.591	1.765	1.618	0.482	0.546	0.836	0.35	0.383	0.462
	A0A0C4WQD8	953	0.578	Down	5.5428e-05	K	DNA-directed RNA polymerase subunit beta' OS=Azotobacter chroococcum NCIMB 8003 OX=1328314 GN=rpoC PE=3 SV=1	rpoC	1	1.65e-74	248.5	TSAVDNVQVK(1)NGGNIR	2	-1.0641	19	1.187	1.306	1.231	0.922	0.915	0.931	0.732	0.71	0.709
	A0A0C4WQM7	143	0.139	Down	0.00062074	K	Lysine--tRNA ligase OS=Azotobacter chroococcum NCIMB 8003 OX=1328314 GN=lysS PE=3 SV=1	lysS	1	5.82e-05	144.27	LLTK(1)SLRPLPDK	2	-2.1576	9	1.67	1.907	1.828	0.585	0.599	0.484	0.165	0.331	0.254
	A0A0C4WGX5	86	0.639	Down	0.0002384	K	30S ribosomal protein S20 OS=Azotobacter chroococcum NCIMB 8003 OX=1328314 GN=rpsT PE=3 SV=1	rpsT	1	4.94e-07	138.23	LNTHIK(1)ALGVAAAA	2	-1.9667	11	1.29	1.29	1.381	0.684	0.664	0.692	0.809	0.835	0.889
	A0A0C4WNZ3	219	1.734	Up	1.84517e-05	K	Dihydrolipoyllysine-residue succinyltransferase component of 2-oxoglutarate dehydrogenase complex OS=Azotobacter chroococcum NCIMB 8003 OX=1328314 GN=sucB PE=3 SV=1	sucB	1	4.3e-08	91.783	YK(1)DLFEK	2	-0.042538	10	0.659	0.682	0.71	1.292	1.28	1.286	1.198	1.188	1.17
	A0A0C4WGQ5	186	0.57	Down	0.0050385	K	Transcription termination/antitermination protein NusA OS=Azotobacter chroococcum NCIMB 8003 OX=1328314 GN=nusA PE=3 SV=1	nusA	1	0.000119	101.48	ALLK(1)EIRPENR	2	-1.8878	13		1.462	1.255	0.975		0.879	0.834	0.754	0.736
	A0A0C4WRN8	963	0.495	Down	0.00111871	K	Ribonuclease E OS=Azotobacter chroococcum NCIMB 8003 OX=1328314 GN=rne PE=3 SV=1	rne	1	0.000191	76.85	K(1)LEEAAAQAR	2	-2.8926	6	1.104	1.226	1.272			0.443	0.584		0.605
	A0A0C4WQH4	54	0.403	Down	2.2385e-06	K	30S ribosomal protein S7 OS=Azotobacter chroococcum NCIMB 8003 OX=1328314 GN=rpsG PE=3 SV=1	rpsG	1	1.13e-20	192.95	K(1)NSDPLEIFEK	2	-0.78488	12	1.577	1.455	1.556	0.558	0.616	0.611	0.604	0.619	0.624
	A0A0C4WKT7	98	0.228	Down	2.2775e-06	K	ATP synthase epsilon chain OS=Azotobacter chroococcum NCIMB 8003 OX=1328314 GN=atpC PE=3 SV=1	atpC	1	4.94e-32	194.83	DLDEVAAQEAVK(1)AAQK	2	-0.75883	30	1.692	1.616	1.662	0.616	0.656	0.655	0.41	0.36	0.364
	A0A0C4WH44	73	0.276	Down	1.961e-05	K	30S ribosomal protein S2 OS=Azotobacter chroococcum NCIMB 8003 OX=1328314 GN=rpsB PE=3 SV=1	rpsB	1	0.000162	130	ILFVGTK(1)R	2	-2.1351	9	1.666	1.708	1.621	0.548	0.534	0.567	0.485	0.413	0.482
	A0A0C4WVV1	173	0.512	Down	0.00030042	K	DNA-directed RNA polymerase subunit beta OS=Azotobacter chroococcum NCIMB 8003 OX=1328314 GN=rpoB PE=3 SV=1	rpoB	1	8.6e-11	148.76	THSSGK(1)LLYSAR	2	-0.78923	9	1.255	1.329	1.222	0.953	0.965	0.929	0.705	0.59	0.653
	A0A0C4WNX3	370	0.458	Down	0.000155943	K	Aconitate hydratase B OS=Azotobacter chroococcum NCIMB 8003 OX=1328314 GN=acnB PE=3 SV=1	acnB	0.991148	3.35e-16	145.18	AELGLAPSTLFK(0.991)K(0.009)PEAPADSGK	3	-2.735	9	1.251	1.484	1.425	0.825	0.804	0.746	0.662	0.626	0.618
	A0A0C4WIK2	347	0.459	Down	0.000141062	K	30S ribosomal protein S1 OS=Azotobacter chroococcum NCIMB 8003 OX=1328314 GN=rpsA PE=3 SV=1	rpsA	1	6.64e-05	113.14	ISLGIK(1)QCK	2	-1.4566	9	1.405	1.566	1.481	0.608	0.604	0.587	0.738	0.672	0.632
	A0A0C4WVV1	1207	0.298	Down	0.0049435	K	DNA-directed RNA polymerase subunit beta OS=Azotobacter chroococcum NCIMB 8003 OX=1328314 GN=rpoB PE=3 SV=1	rpoB	1	9.88e-06	81.908	GGVPMATPVFDGAK(1)ESEIK	2	-0.49383	8	1.388	0.97	1.404	0.928	1.099	0.909	0.357	0.39
	A0A0C4WUF4	323	2.119	Up	0.00195803	K	ATP-dependent RNA helicase HrpA OS=Azotobacter chroococcum NCIMB 8003 OX=1328314 GN=hrpA PE=4 SV=1	hrpA	1	4.67e-08	124.06	ANLK(1)HTEVLPLYAR	2	-2.2842	14	0.644	0.618	0.616	1.231	1.274	1.354	1.202		1.451
	A0A0C4WKT7	102	0.357	Down	0.0086645	K	ATP synthase epsilon chain OS=Azotobacter chroococcum NCIMB 8003 OX=1328314 GN=atpC PE=3 SV=1	atpC	1	0.000108	122.44	AAQK(1)ALNEK	2	-1.55	8	1.404	1.407	1.412	0.731	0.587	0.691	0.51	0.496
	A0A0C4WQH4	35	0.341	Down	5.6809e-05	K	30S ribosomal protein S7 OS=Azotobacter chroococcum NCIMB 8003 OX=1328314 GN=rpsG PE=3 SV=1	rpsG	1	2.03e-09	145.75	FMNHVMESGK(1)K	2	-1.7767	22	1.668	1.569	1.543	0.562	0.559	0.592	0.499	0.6	0.529
	A0A0C4WP58	9	0.527	Down	0.00034035	K	Sulfate adenylyltransferase subunit 2 OS=Azotobacter chroococcum NCIMB 8003 OX=1328314 GN=cysD PE=3 SV=1	cysD	1	3.87e-26	200.82	LTHLK(1)QLEAESIHIIR	3	-1.1217	18	1.232	1.174	1.327	0.901	1.006	1.028	0.623	0.63	0.714
	A0A0C4WHU7	140	0.362	Down	0.00184428	K	Methionine synthase OS=Azotobacter chroococcum NCIMB 8003 OX=1328314 GN=metH PE=4 SV=1	metH	1	4e-12	130.99	EVADAK(1)TAENPARPR	2	-0.088438	7	1.237	1.495	1.326			0.642	0.571	0.524	0.374
	A0A0C4WPT8	383	2.173	Up	4.0038e-05	K	Bifunctional protein HldE OS=Azotobacter chroococcum NCIMB 8003 OX=1328314 GN=rfaE PE=3 SV=1	rfaE	1	2.2e-07	150.21	LK(1)GPGRPINSVDR	3	0.67591	23	0.538	0.568	0.592	1.45	1.433	1.367	1.298	1.181	1.21
	A0A0C4WH22	511	2.38	Up	0.0004179	K	Single-stranded-DNA-specific exonuclease RecJ OS=Azotobacter chroococcum NCIMB 8003 OX=1328314 GN=recJ PE=4 SV=1	recJ	1	0.00116	109.11	HLK(1)LVVR	2	0.15579	9	0.507	0.576	0.595	1.368	1.358	1.255	1.421	1.404	1.168
	A0A0C4WKD6	101	0.205	Down	3.7484e-05	K	Elongation factor Ts OS=Azotobacter chroococcum NCIMB 8003 OX=1328314 GN=tsf PE=3 SV=1	tsf	1	4.75e-18	154.94	AFVAESLEK(1)AFADK	2	-1.075	12	1.554	1.856	1.889	0.363	0.546	0.593	0.353	0.337	0.395
	A0A0C4WP89	466	0.322	Down	0.005683	K	Aspartyl/glutamyl-tRNA(Asn/Gln) amidotransferase subunit B OS=Azotobacter chroococcum NCIMB 8003 OX=1328314 GN=gatB PE=3 SV=1	gatB	1	8.39e-05	84.309	GK(1)ANPGQVNELLK	2	-5.4009	10	1.417	1.33	1.642	0.674	0.568	0.59	0.384	0.558
	A0A0C4WG60	287	0.291	Down	8.3626e-07	K	L-threonine dehydratase OS=Azotobacter chroococcum NCIMB 8003 OX=1328314 GN=ilvA PE=3 SV=1	ilvA	1	4.22e-13	117.45	SITEPAGALAVAGIK(1)R	2	-1.3915	9	1.636	1.606	1.518	0.68	0.634	0.674	0.474	0.465	0.447
	A0A0C4WSV5	342	0.622	Down	0.0064158	K	NADH-quinone oxidoreductase subunit C/D OS=Azotobacter chroococcum NCIMB 8003 OX=1328314 GN=nuocd PE=3 SV=1	nuocd	1	2.52e-05	106	AYK(1)VVEAITGFR	2	-1.2753	11	0.989	1.131	1.206	0.994	1.097	1.351	0.601	0.761	0.708
	A0A0C4WFV6	24	2.226	Up	0.0074605	K	NAD(P) transhydrogenase, subunit alpha part 1 OS=Azotobacter chroococcum NCIMB 8003 OX=1328314 GN=Achr_1740 PE=4 SV=1	Achr_1740	1	0.000136	105.36	VAATPETVK(1)K	2	-1.5922	9	0.612	0.388	0.638	1.495	1.448	1.439	1.31	1.193	1.143
	A0A0C4WIK2	196	0.165	Down	0.00033532	K	30S ribosomal protein S1 OS=Azotobacter chroococcum NCIMB 8003 OX=1328314 GN=rpsA PE=3 SV=1	rpsA	1	5.67e-221	305.67	EALLESLQEGQQVK(1)GIVK	2	-0.36579	11	1.439	1.88	2.3	0.413	0.36	0.434	0.301	0.355	0.273
	A0A0C4WJE1	4	1.732	Up	0.0142375	K	Anthranilate phosphoribosyltransferase OS=Azotobacter chroococcum NCIMB 8003 OX=1328314 GN=trpD PE=3 SV=1	trpD	1	0.000146	105.04	MDIK(1)QALAR	2	-1.6777	9	0.861	0.601	0.622	1.216	1.185	1.34	1.041	1.269	1.299
	A0A0C4WQ43	22	0.255	Down	0.000164142	K	50S ribosomal protein L9 OS=Azotobacter chroococcum NCIMB 8003 OX=1328314 GN=rplI PE=3 SV=1	rplI	1	0.000984	75.243	VSVK(1)GGYAR	2	-1.9355	5	1.141	1.149	1.22				0.319	0.278
	A0A0C4WM08	224	0.5	Down	1.7915e-06	K	3-dehydroquinate synthase OS=Azotobacter chroococcum NCIMB 8003 OX=1328314 GN=aroB PE=3 SV=1	aroB	1	1.3e-33	188.88	SCAAK(1)AQVVGADER	2	-1.2149	9	1.44	1.519	1.478	0.501	0.564	0.579	0.748	0.723	0.749
	A0A0C4WQT5	92	0.401	Down	1.1181e-06	K	Outer membrane chaperone Skp OS=Azotobacter chroococcum NCIMB 8003 OX=1328314 GN=ompH PE=4 SV=1	ompH	1	0.000667	82.716	LELEFK(1)QK	2	-1.8633	7	1.308	1.322	1.382		0.556		0.52	0.543	0.545
	A0A0C4WH44	37	0.339	Down	9.6723e-05	K	30S ribosomal protein S2 OS=Azotobacter chroococcum NCIMB 8003 OX=1328314 GN=rpsB PE=3 SV=1	rpsB	1	1.12e-20	178.95	NK(1)IHIINLEK	2	-1.7474	9	1.358	1.631	1.58	0.687	0.708	0.725	0.543	0.529	0.479
	A0A0C4WMU1	193	0.562	Down	0.0025998	K	ATP-dependent Clp protease ATP-binding subunit ClpX OS=Azotobacter chroococcum NCIMB 8003 OX=1328314 GN=clpX2 PE=3 SV=1	clpX2	1	3.08e-06	130.31	K(1)SDNPSITR	2	-2.089	9	1.12	1.341	1.467	0.809	0.899	0.716	0.769	0.746	0.691
	A0A0C4WTE1	23	0.548	Down	0.00065684	K	50S ribosomal protein L14 OS=Azotobacter chroococcum NCIMB 8003 OX=1328314 GN=rplN PE=3 SV=1	rplN	1	1.63e-22	195.58	VMCIK(1)VLGGSHR	3	-0.42566	43	1.575	1.499	1.521	0.392	0.407	0.309	0.905	0.873	0.742
	A0A0C4WTF6	71	0.413	Down	3.2561e-06	K	50S ribosomal protein L1 OS=Azotobacter chroococcum NCIMB 8003 OX=1328314 GN=rplA PE=3 SV=1	rplA	1	3.84e-10	150.44	GATVLPNGTGK(1)SVR	2	-1.5984	19	1.46	1.543	1.53	0.629	0.636	0.586	0.652	0.605	0.614
	A0A0C4WTF0	50	0.384	Down	1.4996e-07	K	50S ribosomal protein L3 OS=Azotobacter chroococcum NCIMB 8003 OX=1328314 GN=rplC PE=3 SV=1	rplC	1	4.43e-14	165.09	VTQFK(1)NEESDGYR	2	-0.52886	9	1.562	1.535	1.516	0.587	0.609	0.629	0.598	0.596	0.577
	A0A0C4WMN7	57	0.382	Down	1.532e-06	K	6-phosphogluconate dehydratase OS=Azotobacter chroococcum NCIMB 8003 OX=1328314 GN=edd-2 PE=3 SV=1	edd-2	1	3.25e-55	257.12	LQCANFAHGVAACDGSDK(1)QR	3	0.6014	16	1.545	1.595	1.601	0.532	0.546	0.52	0.63	0.599	0.582
	A0A0C4WNX3	387	0.365	Down	3.7036e-07	K	Aconitate hydratase B OS=Azotobacter chroococcum NCIMB 8003 OX=1328314 GN=acnB PE=3 SV=1	acnB	1	9.2e-11	174.92	GFTLAQK(1)MVGR	2	-2.5703	18	1.578	1.511	1.531	0.637	0.627	0.635	0.575	0.548	0.562
	A0A0C4WSJ8	82	0.603	Down	0.00177564	K	Enoyl-[acyl-carrier-protein] reductase [NADH] OS=Azotobacter chroococcum NCIMB 8003 OX=1328314 GN=fabI PE=3 SV=1	fabI	1	0.00104	72.492	VFEELGK(1)K	2	-2.0918	8	1.172	1.242	1.255	0.8	0.809	0.746		0.737	0.738
	A0A0C4WQD3	59	0.377	Down	2.4496e-06	K	30S ribosomal protein S10 OS=Azotobacter chroococcum NCIMB 8003 OX=1328314 GN=rpsJ PE=3 SV=1	rpsJ	1	2.02e-68	224.49	YTVLVSPHVNK(1)DAR	2	-1.8684	13	1.578	1.574	1.552	0.565	0.561	0.561	0.626	0.575	0.573
	A0A0C4WJT4	47	1.594	Up	2.4463e-06	K	50S ribosomal protein L5 OS=Azotobacter chroococcum NCIMB 8003 OX=1328314 GN=rplE PE=3 SV=1	rplE	1	1.54e-57	235.6	ITLNMGLGEAIGDK(1)K	2	0.025716	26	0.815	0.809	0.794	1.006	1.015	0.993	1.276	1.264	1.314
	A0A0C4WMN7	537	0.433	Down	0.00055626	K	6-phosphogluconate dehydratase OS=Azotobacter chroococcum NCIMB 8003 OX=1328314 GN=edd-2 PE=3 SV=1	edd-2	1	1.93e-38	233.59	VPAAIHVCPEAIDGGPLAK(1)LR	3	-2.3347	9	1.299	1.502	1.707	0.529	0.62	0.672	0.678	0.621	0.651
	A0A0C4WJU3	26	2.004	Up	0.0022216	K	50S ribosomal protein L23 OS=Azotobacter chroococcum NCIMB 8003 OX=1328314 GN=rplW PE=3 SV=1	rplW	1	0.000175	79.059	ATVLAESK(1)K	2	-0.50276	9	0.551	0.76	0.625	1.276	1.242	1.194	1.381	1.214	1.284
	A0A0C4WKD6	106	0.575	Down	0.022742	K	Elongation factor Ts OS=Azotobacter chroococcum NCIMB 8003 OX=1328314 GN=tsf PE=3 SV=1	tsf	1	3.95e-08	133.47	AFADK(1)LTEAAPLIAAQESAR	3	-1.5387	7	1.182	1.512	1.201		0.11		0.598	0.696	0.947
	A0A0C4WSI9	504	0.353	Down	1.64234e-05	K	Succinate dehydrogenase flavoprotein subunit OS=Azotobacter chroococcum NCIMB 8003 OX=1328314 GN=sdhA PE=3 SV=1	sdhA	1	5.35e-52	232.19	INDK(1)SQAFNTDR	2	1.6868	12	1.451	1.531	1.505	0.735	0.742	0.728	0.561	0.528	0.494
	A0A0C4WLQ6	1642	0.514	Down	0.00198246	K	Type I fatty acid synthase ArsA OS=Azotobacter chroococcum NCIMB 8003 OX=1328314 GN=arsA PE=4 SV=1	arsA	1	4.24e-05	79.889	VDGAHAVPWNAPAK(1)AR	3	-3.5873	13	1.257	1.109	1.309	0.914	0.871	0.772		0.625	0.635
	A0A0C4WK92	408	1.677	Up	0.00069604	K	Isoleucine--tRNA ligase OS=Azotobacter chroococcum NCIMB 8003 OX=1328314 GN=ileS PE=3 SV=1	ileS	1	1.03e-06	137.88	HK(1)TPLIYR	2	-0.35432	9	0.721	0.767	0.763	1.167	1.172	1.004	1.347	1.291	1.138
	A0A0C4WVL5	56	0.586	Down	0.0032023	K	30S ribosomal protein S6 OS=Azotobacter chroococcum NCIMB 8003 OX=1328314 GN=rpsF PE=3 SV=1	rpsF	1	4.17e-25	118.91	QLAYAINNVHK(1)AHYVMLNVECSGK	3	-0.31001	11	1.061	1.154	1.137		0.793	1.036	0.609	0.7
	A0A0C4WKP5	195	0.348	Down	0.0063187	K	CTP synthase OS=Azotobacter chroococcum NCIMB 8003 OX=1328314 GN=pyrG PE=3 SV=1	pyrG	1	0.000145	99.174	PTQHSVK(1)ELR	2	-2.876	11	1.29	1.114	1.467		0.759	0.709	0.38		0.518
	A0A0C4WSI9	298	0.403	Down	0.00150358	K	Succinate dehydrogenase flavoprotein subunit OS=Azotobacter chroococcum NCIMB 8003 OX=1328314 GN=sdhA PE=3 SV=1	sdhA	1	1.63e-73	195.66	SMVK(1)EIIAGNGCGPDGDHVLLK	3	1.1566	26	1.349	1.311	1.505	0.57	0.727	0.678		0.514	0.604
	A0A0C4WMP2	234	1.584	Up	0.0065043	K	ClpP class periplasmic serine protease OS=Azotobacter chroococcum NCIMB 8003 OX=1328314 GN=Achr_22500 PE=4 SV=1	Achr_22500	1	2.74e-06	92.445	TLTVFGENTEK(1)GR	2	-2.5961	7	0.781		0.789		1.019	1.04	1.36	1.234	1.136
	A0A0C4WQF9	78	0.462	Down	4.2896e-05	K	50S ribosomal protein L24 OS=Azotobacter chroococcum NCIMB 8003 OX=1328314 GN=rplX PE=3 SV=1	rplX	1	4.72e-38	243.8	EAPLHVSNVAIFNAETNK(1)ADR	3	-0.24999	18	1.491	1.49	1.36	0.664	0.635	0.693	0.646	0.656	0.705
	A0A0C4WPD0	404	1.844	Up	6.3574e-05	K	Probable cytosol aminopeptidase OS=Azotobacter chroococcum NCIMB 8003 OX=1328314 GN=pepA PE=3 SV=1	pepA	1	1.12e-52	262.39	QILK(1)AGEHAADR	2	-0.98378	29	0.601	0.635	0.661	1.397	1.362	1.389	1.219	1.142	1.137
	A0A0C4WK78	419	0.518	Down	0.000116803	K	GMP synthase [glutamine-hydrolyzing] OS=Azotobacter chroococcum NCIMB 8003 OX=1328314 GN=guaA PE=3 SV=1	guaA	1	7.26e-05	110.22	K(1)EYADLLR	2	-1.0701	10	1.42	1.31	1.27	0.825	0.784	0.821	0.684	0.728	0.661
	A0A0C4WMT7	99	2.223	Up	0.00022318	K	GTP cyclohydrolase 1 OS=Azotobacter chroococcum NCIMB 8003 OX=1328314 GN=folE PE=3 SV=1	folE	1	0.00226	60.589	VLGLSK(1)VAR	2	-1.5547	8	0.607	0.582	0.568	1.307	1.473		1.219	1.224	1.462
	A0A0C4WVW6	184	0.339	Down	8.0322e-05	K	Phosphoenolpyruvate carboxykinase (ATP) OS=Azotobacter chroococcum NCIMB 8003 OX=1328314 GN=pckA PE=3 SV=1	pckA	1	5.42e-10	122.51	VLLAGMQYAGEMK(1)K	2	-1.3017	18	1.733	1.466	1.518	0.592	0.551	0.691	0.571	0.532	0.494
	A0A0C4WGQ7	79	0.62	Down	4.0684e-05	K	Polyribonucleotide nucleotidyltransferase OS=Azotobacter chroococcum NCIMB 8003 OX=1328314 GN=pnp PE=3 SV=1	pnp	1	0.000905	76.833	IPGGFFK(1)R	2	-1.9566	9	1.238	1.302	1.326	0.77	0.809	0.739	0.79	0.82	0.785
	A0A0C4WTF0	82	0.373	Down	5.7426e-07	K	50S ribosomal protein L3 OS=Azotobacter chroococcum NCIMB 8003 OX=1328314 GN=rplC PE=3 SV=1	rplC	1	1.15e-27	211.84	AQAGHFAK(1)ANVAAGR	3	-0.80038	26	1.566	1.552	1.525	0.605	0.563	0.648	0.556	0.593	0.582
	A0A0C4WR14	227	2.745	Up	6.2463e-05	K	GTP pyrophosphokinase, ppGpp synthetase I / Guanosine-3',5'-diphosphate-3'-pyrophosphohydrolase OS=Azotobacter chroococcum NCIMB 8003 OX=1328314 GN=Achr_12600 PE=3 SV=1	Achr_12600	1	4.88e-05	114.64	QIAK(1)LLHER	2	-0.96788	9	0.517	0.532	0.577	1.254	1.202	1.137	1.634	1.418	1.412
	A0A0C4WJJ8	95	1.825	Up	0.00050216	K	Vfr transcriptional regulator / Cyclic AMP receptor protein OS=Azotobacter chroococcum NCIMB 8003 OX=1328314 GN=Achr_5410 PE=4 SV=1	Achr_5410	1	4.48e-55	234.58	AK(1)TECEVAEISYAK	2	-1.382	9	0.747	0.75	0.75	0.973	1.001	1.054	1.404	1.348	1.349
	A0A0C4WKF2	154	2.485	Up	0.00119929	K	Guanosine 3,5-bis-pyrophosphate (PpGpp) synthetase, RelA/SpoT protein OS=Azotobacter chroococcum NCIMB 8003 OX=1328314 GN=Achr_38720 PE=3 SV=1	Achr_38720	1	5.22e-05	103.87	TLDAMPYEK(1)SR	2	-0.94875	11	0.499	0.57		1.253	1.291	1.168	1.441	1.298	1.245
	A0A0C4WK21	62	0.272	Down	8.0622e-05	K	50S ribosomal protein L27 OS=Azotobacter chroococcum NCIMB 8003 OX=1328314 GN=rpmA PE=3 SV=1	rpmA	1	1.34e-17	156.14	DHTLFAK(1)VEGVVK	2	-2.8	10	1.884	1.491	1.577	0.648	0.545	0.539	0.433	0.432	0.482
	A0A0C4WRV2	119	0.569	Down	0.0027389	K	ATP synthase subunit alpha OS=Azotobacter chroococcum NCIMB 8003 OX=1328314 GN=atpA PE=3 SV=1	atpA	1	1.9e-46	194.55	VVDALGNPIDGK(1)GPIDAK	2	-1.0964	29	1.246	1.251	1.259	0.931	0.894	0.911	0.755	0.688	0.695
	A0A0C4WKN7	362	0.325	Down	1.87536e-05	K	Aspartate--tRNA(Asp/Asn) ligase OS=Azotobacter chroococcum NCIMB 8003 OX=1328314 GN=aspS PE=3 SV=1	aspS	1	3.06e-09	117.21	AK(1)GVEGLQSPIVK	2	-1.7134	15	1.416	1.576	1.622	0.702	0.676	0.726	0.486	0.521	0.492
	A0A0C4WTR8	3	0.462	Down	3.5251e-05	K	Peptidyl-prolyl cis-trans isomerase OS=Azotobacter chroococcum NCIMB 8003 OX=1328314 GN=Achr_23040 PE=3 SV=1	Achr_23040	1	4.59e-08	126.21	MIK(1)LHTNHGTITLK	3	-1.0721	21	1.31	1.474	1.374	0.62		0.592	0.629	0.657	0.634
	A0A0C4WTF0	74	0.41	Down	6.3206e-05	K	50S ribosomal protein L3 OS=Azotobacter chroococcum NCIMB 8003 OX=1328314 GN=rplC PE=3 SV=1	rplC	1	0.000121	90.263	VTK(1)AQAGHFAK	2	-2.8001	9	1.412	1.529	1.441	0.756	0.718	0.671	0.651	0.591	0.556
	A0A0C4WTN5	393	0.52	Down	0.000159407	K	Glucose-6-phosphate 1-dehydrogenase OS=Azotobacter chroococcum NCIMB 8003 OX=1328314 GN=zwf-1 PE=3 SV=1	zwf-1	1	5.12e-05	135.63	EQGLDK(1)GMQLR	2	-0.85655	13	1.339	1.225	1.187	0.955	0.962	1	0.66	0.679	0.613
	A0A0C4WK48	170	0.43	Down	4.066e-05	K	Transcription termination factor Rho OS=Azotobacter chroococcum NCIMB 8003 OX=1328314 GN=rho PE=3 SV=1	rho	1	1.22e-10	133.76	VIDLCAPIGK(1)GQR	2	-2.2382	9	1.595	1.463	1.426	0.603	0.658	0.592	0.615	0.636	0.675
	A0A0C4WJI2	319	0.276	Down	0.00032421	K	Glutamine synthetase OS=Azotobacter chroococcum NCIMB 8003 OX=1328314 GN=glnA PE=3 SV=1	glnA	1	1.03e-27	212.78	ALNGFTNPSTNSYK(1)R	2	2.9436	36	1.628	1.619	1.635	0.633	0.602	0.612	0.444	0.47	0.435
	A0A0C4WJR3	313	0.364	Down	0.00010474	K	Carbamoyl-phosphate synthase large chain OS=Azotobacter chroococcum NCIMB 8003 OX=1328314 GN=carB PE=3 SV=1	carB	1	9.83e-17	145.08	SSALASK(1)ATGFPIAK	2	-2.5109	7	1.377	1.41	1.289	0.561		0.536	0.485		0.503
	A0A0C4WND0	74	0.625	Down	0.0065158	K	Beta sliding clamp OS=Azotobacter chroococcum NCIMB 8003 OX=1328314 GN=dnaN PE=3 SV=1	dnaN	1	0.00265	79.809	K(1)LMDICK	2	-0.03403	9	1.054	1.212	1.167	0.786	0.825		0.757		0.674
	A0A0C4WRN8	452	0.629	Down	0.000163089	K	Ribonuclease E OS=Azotobacter chroococcum NCIMB 8003 OX=1328314 GN=rne PE=3 SV=1	rne	1	2.24e-13	105.08	AQVPIPVAAFLLNEK(1)R	2	-0.60449	11	1.175	1.22	1.16			0.192		0.747	0.743
	A0A0C4WLP4	787	0.324	Down	3.6953e-05	K	2-oxoglutarate dehydrogenase E1 component OS=Azotobacter chroococcum NCIMB 8003 OX=1328314 GN=sucA PE=4 SV=1	sucA	1	9.58e-05	110.88	KPLVVLTPK(1)SLLR	2	-1.3641	18	1.418	1.555	1.61	0.704	0.731	0.723	0.46	0.499	0.528
	A0A0C4WQ47	86	0.475	Down	0.031575	K	50S ribosomal protein L25 OS=Azotobacter chroococcum NCIMB 8003 OX=1328314 GN=rplY PE=3 SV=1	rplY	1	1.56e-10	168.43	HPSK(1)AVVMHADFLR	3	-2.3931	29	1.114	2.025	1.036	0.748	0.747	0.775	0.651	0.706	0.626
	A0A0C4WGX3	33	0.413	Down	0.00026298	K	50S ribosomal protein L21 OS=Azotobacter chroococcum NCIMB 8003 OX=1328314 GN=rplU PE=3 SV=1	rplU	1	6.84e-05	116.13	QYK(1)VAEGEFLK	2	-1.3639	9	1.612	1.626	1.48	0.564	0.483	0.446	0.67	0.71	0.568
	A0A0C4WQT5	126	0.399	Down	1.75848e-05	K	Outer membrane chaperone Skp OS=Azotobacter chroococcum NCIMB 8003 OX=1328314 GN=ompH PE=4 SV=1	ompH	1	2.48e-06	159.93	LDK(1)AVEEVIK	2	-2.7873	10	1.419	1.523	1.505	0.687	0.681	0.707	0.568	0.626	0.58
	A0A0C4WQD9	264	1.703	Up	0.0227	K	Citrate synthase OS=Azotobacter chroococcum NCIMB 8003 OX=1328314 GN=prpC PE=3 SV=1	prpC	1	2.01e-05	71.912	K(1)EVVIGFGHPVYTVADPR	3	-0.94876	7	0.563		0.693		1.49	1.546	1.03	0.954	1.225
	A0A0C4WP45	231	0.639	Down	1.50857e-05	K	D-3-phosphoglycerate dehydrogenase OS=Azotobacter chroococcum NCIMB 8003 OX=1328314 GN=serA PE=3 SV=1	serA	1	3.15e-06	129.72	K(1)GAILLNAAR	2	-2.2129	9	1.234	1.258	1.249	0.84	0.847	0.818	0.82	0.791	0.779
	A0A0C4WM43	114	0.489	Down	9.9239e-05	K	Oxygen-insensitive NAD(P)H nitroreductase / dihydropteridine reductase OS=Azotobacter chroococcum NCIMB 8003 OX=1328314 GN=Achr_19840 PE=4 SV=1	Achr_19840	1	7e-11	157.77	FANPEGK(1)AGQGNVR	2	-1.4191	9	1.216	1.344	1.336	0.918	0.88	0.965	0.641	0.667	0.597
	A0A0C4WWV9	168	0.465	Down	4.1934e-05	K	ATP synthase subunit delta OS=Azotobacter chroococcum NCIMB 8003 OX=1328314 GN=atpH PE=3 SV=1	atpH	1	6.48e-05	105.94	GK(1)LSQLAESLK	2	-3.0105	19	1.373	1.334	1.432	0.801	0.793	0.788	0.684	0.609	0.631
	A0A0C4WJI2	451	0.623	Down	0.0063556	K	Glutamine synthetase OS=Azotobacter chroococcum NCIMB 8003 OX=1328314 GN=glnA PE=3 SV=1	glnA	1	0.00014	109.36	SEEEIK(1)VR	2	-0.42432	8	1.237		1.422	0.942	0.974	0.935	0.813	0.885	0.787
	A0A0C4WK51	186	0.469	Down	0.00035936	K	Glyoxalase OS=Azotobacter chroococcum NCIMB 8003 OX=1328314 GN=Achr_36820 PE=3 SV=1	Achr_36820	1	0.000162	103.87	K(1)LVTTPAYMLAK	2	-1.4196	15	1.267	1.43	1.309	0.779		0.701	0.558	0.644	0.675
	A0A0C4WQF5	97	0.378	Down	3.7117e-05	K	50S ribosomal protein L18 OS=Azotobacter chroococcum NCIMB 8003 OX=1328314 GN=rplR PE=3 SV=1	rplR	1	0.000398	109.36	SGFK(1)YHGR	2	-0.34482	6	1.187	1.25	1.309				0.504	0.47	0.441
	A0A0C4WKL2	489	3.174	Up	0.035658	K	Bifunctional uridylyltransferase/uridylyl-removing enzyme OS=Azotobacter chroococcum NCIMB 8003 OX=1328314 GN=glnD PE=3 SV=1	glnD	1	0.00143	81.163	YPLASK(1)LIEK	2	-1.3649	7	0.565		0.358	1.282	1.451	1.097	1.434		1.496
	A0A0C4WU17	103	0.651	Down	0.0094198	K	Thiazole synthase OS=Azotobacter chroococcum NCIMB 8003 OX=1328314 GN=thiG PE=3 SV=1	thiG	1	1.4e-05	131.22	ELLDGHK(1)LVK	2	-1.6161	9	1.133	1.399	1.356	0.753	0.735	0.674	0.945	0.759	0.828
	A0A0C4WQF9	96	0.374	Down	1.4935e-06	K	50S ribosomal protein L24 OS=Azotobacter chroococcum NCIMB 8003 OX=1328314 GN=rplX PE=3 SV=1	rplX	1	7.73e-06	159.93	VFK(1)STQKPVDA	2	-1.0823	9	1.471	1.567	1.593	0.623	0.62	0.598	0.589	0.571	0.574
	A0A0C4WKR6	78	2.161	Up	4.2682e-05	K	Pyruvate kinase OS=Azotobacter chroococcum NCIMB 8003 OX=1328314 GN=Achr_11860 PE=3 SV=1	Achr_11860	1	0.00036	106.93	IAK(1)FVDK	2	0.66281	16	0.585	0.626	0.653	1.256	1.238	1.176	1.41	1.316	1.302
	A0A0C4WMT4	216	2.028	Up	1.9502e-06	K	Acyl-[acyl-carrier-protein]--UDP-N-acetylglucosamine O-acyltransferase OS=Azotobacter chroococcum NCIMB 8003 OX=1328314 GN=lpxA PE=3 SV=1	lpxA	1	0.000967	117.18	RAYK(1)VVYR	2	-2.6912	12	0.589	0.601	0.624	1.373	1.369	1.345	1.246	1.232	1.201
	A0A0C4WKE3	122	2.162	Up	3.6608e-05	K	3-hydroxyacyl-[acyl-carrier-protein] dehydratase FabZ OS=Azotobacter chroococcum NCIMB 8003 OX=1328314 GN=fabZ PE=3 SV=1	fabZ	1	2.68e-06	130.31	SIWK(1)FECQAR	2	-1.5183	9	0.65	0.585	0.582	1.299	1.256	1.274	1.299	1.338	1.292
	A0A0C4WLQ6	1833	0.482	Down	1.80211e-05	K	Type I fatty acid synthase ArsA OS=Azotobacter chroococcum NCIMB 8003 OX=1328314 GN=arsA PE=4 SV=1	arsA	1	4.06e-46	181.08	TEAPK(1)LAVAAAAPAAPAAK	3	-0.27637	17	1.302	1.389	1.352	0.829	0.826	0.842	0.629	0.642	0.679
	A0A0C4WIK5	315	1.692	Up	0.0039828	K	Phosphoserine aminotransferase OS=Azotobacter chroococcum NCIMB 8003 OX=1328314 GN=serC PE=3 SV=1	serC	1	6.13e-31	142.71	LDK(1)AFLAGAEAR	2	-1.1532	35	0.848	0.837	0.663	1.04	1.01	0.949	1.295	1.251	1.426
	A0A0C4WGC4	395	1.665	Up	0.00021724	K	PrkA family serine protein kinase OS=Azotobacter chroococcum NCIMB 8003 OX=1328314 GN=Achr_4780 PE=4 SV=1	Achr_4780	1	4.72e-45	184.65	VYDGENLKDTDPK(1)AK	2	-0.62889	15	0.672	0.718	0.765	1.197	1.267	1.21	1.184	1.175	1.229
	A0A0C4WP89	477	0.286	Down	0.03904	K	Aspartyl/glutamyl-tRNA(Asn/Gln) amidotransferase subunit B OS=Azotobacter chroococcum NCIMB 8003 OX=1328314 GN=gatB PE=3 SV=1	gatB	1	3.97e-05	113.46	ANPGQVNELLK(1)K	2	-1.7581	8	1.507	1.546	1.554	0.507	0.542	0.511		0.472	0.405
	A0A0C4WIB6	365	0.242	Down	0.00020395	K	Trigger factor OS=Azotobacter chroococcum NCIMB 8003 OX=1328314 GN=tig PE=3 SV=1	tig	1	2.14e-10	136.94	QFEIKPDESK(1)VK	2	-1.948	18	1.587	1.876	1.727	0.537	0.42	0.535	0.499	0.355	0.403
	A0A0C4WHW4	60	1.936	Up	9.5192e-07	K	6-carboxy-5,6,7,8-tetrahydropterin synthase OS=Azotobacter chroococcum NCIMB 8003 OX=1328314 GN=Achr_19180 PE=3 SV=1	Achr_19180	1	7.56e-06	114.64	EIFK(1)PIYER	2	-0.27116	9	0.703	0.731	0.725	1.058	1.022	1	1.421	1.373	1.386
	A0A0C4WNM6	42	0.268	Down	2.7583e-06	K	Elongation factor P OS=Azotobacter chroococcum NCIMB 8003 OX=1328314 GN=efp PE=3 SV=1	efp	1	7.53e-71	213.77	LK(1)NLLTGAGTETVYR	2	-0.79697	10	1.806	1.605	1.711	0.499	0.475	0.485	0.479	0.447	0.449
	A0A0C4WRC5	284	0.523	Down	0.024602	K	Amidophosphoribosyltransferase OS=Azotobacter chroococcum NCIMB 8003 OX=1328314 GN=purF PE=3 SV=1	purF	1	0.00261	85.813	LAEK(1)ILR	2	-2.0322	6	1.235	1.47		0.737	0.739			0.669	0.747
	A0A0C4WS23	109	1.659	Up	2.2719e-06	K	Ribosomal RNA small subunit methyltransferase G OS=Azotobacter chroococcum NCIMB 8003 OX=1328314 GN=rsmG PE=3 SV=1	rsmG	1	2.35e-15	146.03	FTLLDSNGK(1)K	2	-1.6946	19	0.74	0.712	0.733	1.197	1.221	1.168	1.193	1.202	1.231
	A0A0C4WVV1	265	1.778	Up	1.84999e-05	K	DNA-directed RNA polymerase subunit beta OS=Azotobacter chroococcum NCIMB 8003 OX=1328314 GN=rpoB PE=3 SV=1	rpoB	1	3.24e-16	173.07	DAAGK(1)VIVEQGR	2	-1.3369	9	0.623	0.651	0.672	1.385	1.387	1.338	1.174	1.143	1.143
	A0A0C4WUY1	72	0.128	Down	0.02782	K	50S ribosomal protein L13 OS=Azotobacter chroococcum NCIMB 8003 OX=1328314 GN=rplM PE=3 SV=1	rplM	1	1.45e-25	137.58	SSDK(1)MYYSHSGFPGGIK	3	0.80443	14	2.072	2.018	2.022	0.143	0.262	0.176	0.318	0.354	0.111
	A0A0C4WP52	16	2.106	Up	0.0112163	K	Phosphoenolpyruvate-protein phosphotransferase PtsP OS=Azotobacter chroococcum NCIMB 8003 OX=1328314 GN=ptsP PE=3 SV=1	ptsP	1	8.2e-12	130.71	IVQEVNAAK(1)DLK	2	-2.9808	14	0.7	0.844	0.588	0.964	1.149	1.032	1.487		1.507
	A0A0C4WLQ6	2282	0.445	Down	0.000158321	K	Type I fatty acid synthase ArsA OS=Azotobacter chroococcum NCIMB 8003 OX=1328314 GN=arsA PE=4 SV=1	arsA	0.999997	7.01e-13	137.58	GEGDAK(1)VKPAEVDR	2	-1.2832	24	1.303	1.376	1.309	0.846	0.948	0.952	0.64	0.53	0.605
	A0A0C4WP58	114	2.273	Up	4.1653e-06	K	Sulfate adenylyltransferase subunit 2 OS=Azotobacter chroococcum NCIMB 8003 OX=1328314 GN=cysD PE=3 SV=1	cysD	1	5.99e-39	199.59	HTDIMK(1)TEGLK	2	-1.9905	17	0.563	0.546	0.56	1.45	1.365	1.373	1.278	1.314	1.201
	A0A0C4WKR6	7	0.257	Down	0.0104009	K	Pyruvate kinase OS=Azotobacter chroococcum NCIMB 8003 OX=1328314 GN=Achr_11860 PE=3 SV=1	Achr_11860	1	5.66e-50	203.76	TK(1)IVATLGPATSSPER	2	-1.3127	9	1.699	1.709	1.743	0.461	0.536	0.476	0.39	0.571	0.361
	A0A0C4WLP4	92	0.457	Down	8.1556e-05	K	2-oxoglutarate dehydrogenase E1 component OS=Azotobacter chroococcum NCIMB 8003 OX=1328314 GN=sucA PE=4 SV=1	sucA	1	3.04e-05	134.85	K(1)QVEVLR	2	-1.2036	9	1.357	1.332	1.498	0.766	0.797	0.759	0.678	0.614	0.621
	A0A0C4WK21	72	0.344	Down	3.2338e-06	K	50S ribosomal protein L27 OS=Azotobacter chroococcum NCIMB 8003 OX=1328314 GN=rpmA PE=3 SV=1	rpmA	1	0.000588	93.561	FEVK(1)GAFGR	2	-2.5068	9	1.532	1.546	1.639	0.696	0.564	0.564	0.523	0.57	0.528
	A0A0C4WUQ1	287	1.757	Up	2.0228e-05	K	Malonyl CoA-acyl carrier protein transacylase OS=Azotobacter chroococcum NCIMB 8003 OX=1328314 GN=fabD PE=3 SV=1	fabD	1	0.000664	81.32	VLSGLNK(1)R	2	-1.2721	10	0.688	0.742	0.729	1.191	1.154	1.119	1.286	1.253	1.255
	A0A0C4WMV5	664	0.501	Down	0.00102049	K	Phosphoenolpyruvate synthase OS=Azotobacter chroococcum NCIMB 8003 OX=1328314 GN=ppsA PE=3 SV=1	ppsA	1	1.31e-19	173.26	TPGEASQVIDLLGSHDLK(1)R	3	-1.8107	9	1.29	1.394	1.604	0.581	0.758	0.605	0.658	0.71	0.78
	A0A0C4WK48	298	0.486	Down	0.0105637	K	Transcription termination factor Rho OS=Azotobacter chroococcum NCIMB 8003 OX=1328314 GN=rho PE=3 SV=1	rho	0.948545	2.62e-06	73.891	VLTGGVDAHALEK(0.051)PK(0.949)R	3	-0.76097	7		1.444	1.558	0.808	0.773	0.708	0.777		0.683
	A0A0C4WJI2	26	0.292	Down	2.0062e-05	K	Glutamine synthetase OS=Azotobacter chroococcum NCIMB 8003 OX=1328314 GN=glnA PE=3 SV=1	glnA	1	8.82e-30	212.4	GK(1)QQHVTMPAR	3	0.35176	31	1.517	1.628	1.63	0.683	0.634	0.646	0.493	0.48	0.423
	A0A0C4WQT5	49	0.369	Down	6.0016e-05	K	Outer membrane chaperone Skp OS=Azotobacter chroococcum NCIMB 8003 OX=1328314 GN=ompH PE=4 SV=1	ompH	1	0.00078	101.41	YAVDAEK(1)K	2	-1.0205	10	1.395	1.348	1.506		0.733	0.67	0.571	0.495	0.5
	A0A0C4WQT5	42	0.361	Down	0.0003796	K	Outer membrane chaperone Skp OS=Azotobacter chroococcum NCIMB 8003 OX=1328314 GN=ompH PE=4 SV=1	ompH	1	0.00123	86.205	K(1)YAVDAEK	2	-1.1013	7	1.308	1.275	1.369		0.66	0.633	0.508	0.444
	A0A0C4WQD8	1251	0.283	Down	1.9316e-06	K	DNA-directed RNA polymerase subunit beta' OS=Azotobacter chroococcum NCIMB 8003 OX=1328314 GN=rpoC PE=3 SV=1	rpoC	1	6.46e-05	112.7	INDK(1)HIETILR	2	-3.1926	14	1.437	1.617	1.52	0.736	0.751	0.872	0.428	0.441	0.426
	A0A0C4WJU3	44	0.236	Down	0.00023609	K	50S ribosomal protein L23 OS=Azotobacter chroococcum NCIMB 8003 OX=1328314 GN=rplW PE=3 SV=1	rplW	1	0.000712	58.889	K(1)AVEALFEVK	2	-2.8928	5	1.071	1.267	1.2				0.269	0.287
	A0A0C4WUC7	11	0.395	Down	0.00054115	K	50S ribosomal protein L34 OS=Azotobacter chroococcum NCIMB 8003 OX=1328314 GN=rpmH PE=3 SV=1	rpmH	1	6.11e-08	96.311	TFQPSTLK(1)R	2	-2.5722	9	1.373	1.517	1.486	0.68	0.802	0.743	0.649	0.595	0.483
	A0A0C4WQ46	251	1.803	Up	3.6591e-06	K	Ribonuclease R OS=Azotobacter chroococcum NCIMB 8003 OX=1328314 GN=rnr PE=3 SV=1	rnr	1	1.94e-21	177.47	EACK(1)LKPEVEEK	2	-1.2055	21	0.707	0.722	0.708	1.166	1.145	1.125	1.33	1.273	1.25
	A0A0C4WRA0	59	0.36	Down	2.3564e-05	K	Aspartate carbamoyltransferase OS=Azotobacter chroococcum NCIMB 8003 OX=1328314 GN=pyrB PE=3 SV=1	pyrB	1	2.77e-25	188.88	GK(1)TVCNVFFENSTR	2	-0.47206	9	1.696	1.536	1.604	0.489	0.507	0.523	0.613	0.54	0.59
	A0A0C4WRG6	208	0.393	Down	0.00187774	K	Adenosylhomocysteinase OS=Azotobacter chroococcum NCIMB 8003 OX=1328314 GN=ahcY PE=3 SV=1	ahcY	1	0.000199	118.06	HSLSDAIK(1)R	2	-0.25895	6	1.504		1.629		0.535	0.518		0.612	0.62
	A0A0C4WKL2	615	1.993	Up	4.0183e-05	K	Bifunctional uridylyltransferase/uridylyl-removing enzyme OS=Azotobacter chroococcum NCIMB 8003 OX=1328314 GN=glnD PE=3 SV=1	glnD	1	4.24e-05	88.181	QLYTETK(1)HALR	3	-1.0323	14	0.604	0.653	0.642		1.365	1.313	1.318	1.204	1.262
	A0A0C4WJL3	108	0.261	Down	0.0087212	K	ATP-dependent protease ATPase subunit HslU OS=Azotobacter chroococcum NCIMB 8003 OX=1328314 GN=hslU PE=3 SV=1	hslU	1	6.24e-05	99.855	DLADAALK(1)MLR	2	-2.1887	16	1.248	1.439	1.626		0.6		0.199	0.506	0.419
primary metabolic process	A0A0C4WQ64	238	0.257	Down	8.0488e-05	K	Biotin carboxylase OS=Azotobacter chroococcum NCIMB 8003 OX=1328314 GN=accC PE=4 SV=1	accC	1	6.85e-07	111.98	HQK(1)VLEEAPAPGIDPQAR	3	-1.5299	14	1.596	1.567	1.796	0.597	0.641	0.575	0.449	0.367	0.459
	A0A0C4WRV2	315	0.559	Down	3.8459e-05	K	ATP synthase subunit alpha OS=Azotobacter chroococcum NCIMB 8003 OX=1328314 GN=atpA PE=3 SV=1	atpA	1	8.96e-103	277.22	VSEEYVEQFTK(1)GEVK	2	0.4841	15	1.262	1.273	1.321	0.817	0.867	0.884	0.686	0.722	0.749
	A0A0C4WVU2	5	0.641	Down	0.0097021	K	50S ribosomal protein L30 OS=Azotobacter chroococcum NCIMB 8003 OX=1328314 GN=rpmD PE=3 SV=1	rpmD	1	0.00814	54.436	ATVK(1)VTLVK	2	-2.1708	4	1.044		1.134					0.688	0.709
	A0A0C4WRK4	256	2.051	Up	1.89937e-05	K	YicC family protein [Azotobacter chroococcum](predicted) OS=Azotobacter chroococcum NCIMB 8003 OX=1328314 GN=Achr_38680 PE=4 SV=1	Achr_38680	1	9.86e-05	105.36	VLK(1)DGGTVGR	2	-2.5012	9	0.636	0.674	0.655	1.04	1.259	1.213	1.408	1.295	1.327
	A0A0C4WRV2	132	0.237	Down	0.0034956	K	ATP synthase subunit alpha OS=Azotobacter chroococcum NCIMB 8003 OX=1328314 GN=atpA PE=3 SV=1	atpA	1	2.11e-21	165.09	LTDAVEK(1)VAPGVIWR	3	-1.6825	14	1.543	1.602	2.023	0.429	0.519	0.613	0.412	0.406	0.407
	A0A0C4WPS3	561	1.511	Up	0.0092221	K	Glutamate synthase subunit alpha OS=Azotobacter chroococcum NCIMB 8003 OX=1328314 GN=gltB PE=4 SV=1	gltB	1	3.85e-10	101.48	AILTTPVISPAK(1)WR	2	-1.7759	8	0.702	0.77	0.845	0.922	1.259	1.345	1.163		1.171
	A0A0C4WNY3	137	0.602	Down	0.00123694	K	Argininosuccinate synthase OS=Azotobacter chroococcum NCIMB 8003 OX=1328314 GN=argG PE=3 SV=1	argG	1	8.57e-06	116.13	FELGAYALK(1)PGVK	2	-1.7865	13	1.155	1.23	1.382	0.803	0.898	0.893	0.717	0.746	0.803
	A0A0C4WJU3	65	0.403	Down	2.0344e-05	K	50S ribosomal protein L23 OS=Azotobacter chroococcum NCIMB 8003 OX=1328314 GN=rplW PE=3 SV=1	rplW	1	4.65e-06	141.29	VTTLNVQGK(1)TK	2	-1.8455	8	1.373	1.469	1.5	0.548	0.546		0.612	0.585	0.554
	A0A0C4WP45	224	0.565	Down	0.0070197	K	D-3-phosphoglycerate dehydrogenase OS=Azotobacter chroococcum NCIMB 8003 OX=1328314 GN=serA PE=3 SV=1	serA	1	3.11e-05	113.7	WMIGEK(1)EIR	2	-2.128	21	1.594	1.218	1.128	0.722	0.764	0.864	0.697	0.784	0.744
	A0A0C4WPS3	936	0.525	Down	0.0037614	K	Glutamate synthase subunit alpha OS=Azotobacter chroococcum NCIMB 8003 OX=1328314 GN=gltB PE=4 SV=1	gltB	1	2.67e-13	128.46	VAQGAK(1)PGEGGQLPGGK	2	-0.14481	9	1.23	1.229	1.153	0.929	0.87	0.847		0.569	0.694
	A0A0C4WQ64	4	0.514	Down	0.0088762	K	Biotin carboxylase OS=Azotobacter chroococcum NCIMB 8003 OX=1328314 GN=accC PE=4 SV=1	accC	1	2.26e-06	142.56	MLEK(1)VLIANR	2	-7.7778	18	1.7	1.249	1.168	0.711	0.67	0.811	0.61	0.791	0.714
	A0A0C4WS39	333	1.72	Up	0.000180106	K	Ribonuclease D OS=Azotobacter chroococcum NCIMB 8003 OX=1328314 GN=rnd PE=3 SV=1	rnd	1	0.00112	92.732	K(1)ILEALLK	2	-1.3144	17	0.734	0.69	0.764	1.062	1.203	1.181	1.221	1.218	1.325
	A0A0C4WQD8	1263	0.18	Down	0.00052047	K	DNA-directed RNA polymerase subunit beta' OS=Azotobacter chroococcum NCIMB 8003 OX=1328314 GN=rpoC PE=3 SV=1	rpoC	1	3.17e-13	123.92	K(1)VEVAEAGDSSFIK	2	-0.68608	11	1.685	1.742	1.549	0.57	0.719	0.861	0.335	0.208	0.351
	A0A0C4WFH6	147	1.678	Up	0.00042163	K	N5-carboxyaminoimidazole ribonucleotide synthase OS=Azotobacter chroococcum NCIMB 8003 OX=1328314 GN=purK PE=3 SV=1	purK	1	9.86e-05	115.86	TLGYDGK(1)GQK	2	-1.1326	8	0.76	0.719	0.729	1.171	1.148		1.325	1.135	1.244
	A0A0C4WSI9	33	0.592	Down	0.0023365	K	Succinate dehydrogenase flavoprotein subunit OS=Azotobacter chroococcum NCIMB 8003 OX=1328314 GN=sdhA PE=3 SV=1	sdhA	1	2.69e-80	253.15	AALQLAQGGHK(1)TAVVTK	3	-2.4301	21	0.992	1.208	1.202	1.004	1.272	1.108	0.621	0.707	0.686
	A0A0C4WLQ6	597	1.774	Up	0.0037193	K	Type I fatty acid synthase ArsA OS=Azotobacter chroococcum NCIMB 8003 OX=1328314 GN=arsA PE=4 SV=1	arsA	1	2.69e-18	177.47	RDMLLALETPEK(1)VLK	3	-2.5477	33	0.905	0.775	1.03	0.371	0.535	0.739	1.741	1.475	1.592
	A0A0C4WNZ3	246	0.322	Down	3.279e-06	K	Dihydrolipoyllysine-residue succinyltransferase component of 2-oxoglutarate dehydrogenase complex OS=Azotobacter chroococcum NCIMB 8003 OX=1328314 GN=sucB PE=3 SV=1	sucB	1	0.000911	93.561	AAVEALK(1)R	2	-0.93756	9	1.432	1.455	1.537	0.826	0.819	0.809	0.5	0.451	0.475
	A0A0C4WTE5	49	0.276	Down	0.0014247	K	50S ribosomal protein L22 OS=Azotobacter chroococcum NCIMB 8003 OX=1328314 GN=rplV PE=3 SV=1	rplV	1	1.7e-84	215.67	K(1)VLESAVANAEHNEGADVDDLK	3	-0.63795	8	1.648	1.687	1.656	0.216		0.291	0.437	0.435	0.504
	A0A0C4WVU2	24	0.383	Down	4.244e-05	K	50S ribosomal protein L30 OS=Azotobacter chroococcum NCIMB 8003 OX=1328314 GN=rpmD PE=3 SV=1	rpmD	1	1.11e-05	113.1	ACVK(1)GLGLR	2	-1.8023	9	1.573	1.689	1.669	0.435	0.412	0.399	0.687	0.61	0.592
	A0A0C4WND0	278	1.524	Up	1.68825e-05	K	Beta sliding clamp OS=Azotobacter chroococcum NCIMB 8003 OX=1328314 GN=dnaN PE=3 SV=1	dnaN	1	9.2e-07	115.86	TAILSNEK(1)YR	2	-1.4612	14	0.774	0.758	0.79	1.181	1.179	1.112	1.195	1.19	1.153
	A0A0C4WSI9	463	0.295	Down	0.000139987	K	Succinate dehydrogenase flavoprotein subunit OS=Azotobacter chroococcum NCIMB 8003 OX=1328314 GN=sdhA PE=3 SV=1	sdhA	1	2.99e-21	143.22	K(1)ELQNCMQNYFGVFR	2	9.7808	12	1.711	1.548	1.574	0.459	0.653	0.716	0.405	0.489	0.531
	A0A0C4WLX8	251	1.511	Up	0.0056021	K	Dihydrolipoyl dehydrogenase OS=Azotobacter chroococcum NCIMB 8003 OX=1328314 GN=lpdA PE=3 SV=1	lpdA	1	0.000762	84.368	VIGTEVK(1)GK	2	0.40735	13	0.803	0.791	0.799	1.108	1.118	1.064	1.275	1.148	1.193
	A0A0C4WKD6	10	0.192	Down	1.84564e-05	K	Elongation factor Ts OS=Azotobacter chroococcum NCIMB 8003 OX=1328314 GN=tsf PE=3 SV=1	tsf	1	5.85e-11	167.76	AEITAALVK(1)ELR	2	-2.0517	15	1.974	1.652	1.948	0.302	0.382	0.407	0.339	0.348	0.382
	A0A0C4WGQ7	663	0.404	Down	2.0428e-06	K	Polyribonucleotide nucleotidyltransferase OS=Azotobacter chroococcum NCIMB 8003 OX=1328314 GN=pnp PE=3 SV=1	pnp	1	0.00104	98.009	IEK(1)VTDVLK	2	-2.535	9	1.506	1.542	1.544	0.588	0.581	0.608	0.591	0.619	0.644
	A0A0C4WKH1	209	0.308	Down	3.7694e-06	K	Peptide chain release factor 2 OS=Azotobacter chroococcum NCIMB 8003 OX=1328314 GN=prfB PE=3 SV=1	prfB	1	0.00077	83.358	AK(1)LYELEVQK	2	-3.1186	6	1.24	1.299	1.271			0.526	0.393	0.389
	A0A0C4WNX3	410	0.423	Down	2.9371e-06	K	Aconitate hydratase B OS=Azotobacter chroococcum NCIMB 8003 OX=1328314 GN=acnB PE=3 SV=1	acnB	1	1.07e-115	229.08	PGTYCEPK(1)MTTVGSQDTTGPMTR	3	-3.248	56	1.449	1.414	1.41	0.754	0.769	0.769	0.574	0.627	0.606
	A0A0C4WGX3	41	0.589	Down	0.00033587	K	50S ribosomal protein L21 OS=Azotobacter chroococcum NCIMB 8003 OX=1328314 GN=rplU PE=3 SV=1	rplU	1	7.18e-05	127.93	VAEGEFLK(1)IEK	2	-2.7603	7	1.239	1.245	1.206	0.597		0.602		0.7	0.749
	A0A0C4WSI9	578	0.386	Down	2.1263e-06	K	Succinate dehydrogenase flavoprotein subunit OS=Azotobacter chroococcum NCIMB 8003 OX=1328314 GN=sdhA PE=3 SV=1	sdhA	1	3.94e-08	112.95	AVNFAPK(1)TVPAFEPK	2	-0.59837	9	1.426	1.453	1.344	0.868	0.852	0.821	0.559	0.533	0.538
	A0A0C4WHW4	23	1.961	Up	6.4094e-05	K	6-carboxy-5,6,7,8-tetrahydropterin synthase OS=Azotobacter chroococcum NCIMB 8003 OX=1328314 GN=Achr_19180 PE=3 SV=1	Achr_19180	1	8.16e-05	122.44	LPHVPAGHK(1)CGR	3	-0.91373	10	0.695	0.734	0.724	1.046	1.005	1.001	1.509	1.359	1.353
	A0A0C4WGM5	291	1.571	Up	0.00045508	K	Glutamate synthase subunit beta OS=Azotobacter chroococcum NCIMB 8003 OX=1328314 GN=gltD PE=4 SV=1	gltD	1	4.58e-21	144.09	K(1)VVVLGGGDTAMDCNR	2	-1.5978	18	0.846	0.799	0.766	1.009	1.007	1.071	1.199	1.336	1.252
	A0A0C4WJI2	250	0.177	Down	0.0059951	K	Glutamine synthetase OS=Azotobacter chroococcum NCIMB 8003 OX=1328314 GN=glnA PE=3 SV=1	glnA	1	2.72e-13	137.4	YCVHNVADAYGK(1)TVTFMPK	3	7.0379	20	1.957	1.269	1.799		0.461	0.451	0.305	0.292	0.29
	A0A0C4WVV1	1065	0.238	Down	5.7434e-05	K	DNA-directed RNA polymerase subunit beta OS=Azotobacter chroococcum NCIMB 8003 OX=1328314 GN=rpoB PE=3 SV=1	rpoB	1	1.41e-26	174.72	LQQGDDLAPGVLK(1)IVK	2	-2.8744	9	1.477	1.72	1.653	0.644	0.689	0.763	0.435	0.351	0.368
	A0A0C4WQE4	78	0.411	Down	0.0119006	K	50S ribosomal protein L17 OS=Azotobacter chroococcum NCIMB 8003 OX=1328314 GN=rplQ PE=3 SV=1	rplQ	1	0.000286	75.474	SAVGK(1)LFNDLGK	2	-1.9571	4	1.105		1.341					0.508	0.497
	A0A0C4WKU2	139	2.342	Up	1.50181e-05	K	ATP synthase subunit b OS=Azotobacter chroococcum NCIMB 8003 OX=1328314 GN=atpF PE=3 SV=1	atpF	1	0.000497	90.761	ILESK(1)VDTK	2	0.28867	9	0.526	0.553	0.58	1.395	1.365	1.354	1.321	1.297	1.267
	A0A0C4WVU8	147	0.594	Down	9.6172e-05	K	50S ribosomal protein L2 OS=Azotobacter chroococcum NCIMB 8003 OX=1328314 GN=rplB PE=3 SV=1	rplB	1	6.8e-20	142.03	NIPVGSTIHAIELK(1)PGK	2	-1.4006	22	1.387	1.443	1.493	0.742	0.373	0.366	0.813	0.875	0.878
	A0A0C4WRN8	580	1.751	Up	0.0021604	K	Ribonuclease E OS=Azotobacter chroococcum NCIMB 8003 OX=1328314 GN=rne PE=3 SV=1	rne	1	0.000156	74.424	ETAK(1)PVAAER	2	-1.8178	8	0.806		0.84	0.829	0.86	0.846	1.563	1.392	1.368
	A0A0C4WT25	44	1.571	Up	0.012557	K	Geranyltranstransferase OS=Azotobacter chroococcum NCIMB 8003 OX=1328314 GN=ispA-2 PE=3 SV=1	ispA-2	1	0.000487	105.04	YSVVNGGK(1)R	2	-0.70541	12	0.643		0.711		1.438	1.351		1.053	1.074
	A0A0C4WGP4	470	2.119	Up	5.8354e-05	K	DNA topoisomerase 4 subunit A OS=Azotobacter chroococcum NCIMB 8003 OX=1328314 GN=parC PE=3 SV=1	parC	1	6.55e-25	169.57	K(1)ELLADAETYGDAR	2	-0.61768	9	0.601	0.616	0.563	1.333	1.339	1.371	1.211	1.222	1.339
	A0A0C4WK27	194	0.514	Down	0.000103606	K	4-hydroxy-3-methylbut-2-enyl diphosphate reductase OS=Azotobacter chroococcum NCIMB 8003 OX=1328314 GN=ispH PE=3 SV=1	ispH	1	1.23e-09	160.98	K(1)DDICYATQNR	2	-1.2769	9	1.313	1.379	1.356	0.667	0.856	0.833	0.654	0.75	0.676
	A0A0C4WIK5	111	1.633	Up	0.00031739	K	Phosphoserine aminotransferase OS=Azotobacter chroococcum NCIMB 8003 OX=1328314 GN=serC PE=3 SV=1	serC	1	2.77e-05	133.9	K(1)AMEEAR	2	-0.40821	9	0.709	0.78	0.758	1.211	1.11	1.137	1.301	1.19	1.179
	A0A0C4WMN7	503	0.534	Down	0.0007805	K	6-phosphogluconate dehydratase OS=Azotobacter chroococcum NCIMB 8003 OX=1328314 GN=edd-2 PE=3 SV=1	edd-2	1	2.01e-05	107.08	GFK(1)VALVTDGR	2	-2.1376	9	1.38	1.385	1.489	0.594	0.617	0.656	0.716	0.7	0.857
	A0A0C4WS28	28	2.028	Up	6.6049e-07	K	Ribonuclease P protein component OS=Azotobacter chroococcum NCIMB 8003 OX=1328314 GN=rnpA PE=3 SV=1	rnpA	1	2.06e-12	157.77	AVFDSPTAK(1)VPGK	2	-0.55098	13	0.647	0.666	0.663	1.18	1.165	1.178	1.369	1.318	1.32
	A0A0C4WTQ4	31	0.579	Down	0.00135576	K	Acireductone dioxygenase OS=Azotobacter chroococcum NCIMB 8003 OX=1328314 GN=mtnD PE=3 SV=1	mtnD	1	3.12e-05	97.084	ILNHGEDITATLAK(1)VGVR	3	-0.93702	9	1.169	1.314	1.475	0.744	0.827	0.723	0.745	0.775	0.77
	A0A0C4WLQ6	450	1.697	Up	5.9407e-05	K	Type I fatty acid synthase ArsA OS=Azotobacter chroococcum NCIMB 8003 OX=1328314 GN=arsA PE=4 SV=1	arsA	1	0.000748	82.716	GFIK(1)DGAR	2	-0.010547	9	0.591	0.635	0.64	1.515	1.504	1.5	1.088	1.046	1.033
	A0A0C4WS30	69	2.291	Up	0.00052191	K	Nucleotide-binding protein Achr_29920 OS=Azotobacter chroococcum NCIMB 8003 OX=1328314 GN=Achr_29920 PE=3 SV=1	Achr_29920	1	0.00164	85.813	NLPSQLK(1)R	2	-1.4478	7	0.599	0.53		1.343		1.248	1.342	1.267	1.27
	A0A0C4WJG5	395	2.92	Up	0.00083699	K	tRNA-2-methylthio-N(6)-dimethylallyladenosine synthase OS=Azotobacter chroococcum NCIMB 8003 OX=1328314 GN=miaB PE=3 SV=1	miaB	1	0.000156	121.67	K(1)DPGMLQGR	2	-0.12503	7	0.558	0.487	0.457	1.515		1.505	1.426		1.498
	A0A0C4WVU4	28	0.158	Down	0.000135776	K	30S ribosomal protein S14 OS=Azotobacter chroococcum NCIMB 8003 OX=1328314 GN=rpsN PE=3 SV=1	rpsN	1	1.34e-08	105.78	RAELK(1)AIIANPNSAPEQR	3	-4.203	13	1.811	1.863	1.639	0.245	0.32	0.261	0.26		0.299
	A0A0C4WNZ3	149	0.355	Down	6.3849e-05	K	Dihydrolipoyllysine-residue succinyltransferase component of 2-oxoglutarate dehydrogenase complex OS=Azotobacter chroococcum NCIMB 8003 OX=1328314 GN=sucB PE=3 SV=1	sucB	1	7.11e-13	149.02	EDAVAAVEAK(1)K	2	-1.1102	14	1.441	1.652	1.456	0.716	0.712	0.652	0.583	0.518	0.512
	A0A0C4WMU3	178	0.247	Down	4.4313e-05	K	Glutamine--tRNA ligase OS=Azotobacter chroococcum NCIMB 8003 OX=1328314 GN=glnS PE=3 SV=1	glnS	1	4.94e-06	103.69	AK(1)IDMASPNMNLR	2	-1.0661	10	1.619	1.462	1.543	0.519	0.585	0.54		0.375	0.385
	A0A0C4WQE4	56	0.322	Down	2.3709e-05	K	50S ribosomal protein L17 OS=Azotobacter chroococcum NCIMB 8003 OX=1328314 GN=rplQ PE=3 SV=1	rplQ	1	4.7e-26	148.57	VAEPLITLAK(1)EDSVSNRR	3	-1.4175	16	1.73	1.63	1.882	0.245	0.426	0.309	0.538	0.551	0.598
	A0A0C4WHC8	721	0.547	Down	0.000104109	K	Alanine--tRNA ligase OS=Azotobacter chroococcum NCIMB 8003 OX=1328314 GN=alaS PE=3 SV=1	alaS	1	0.000103	115.86	EAAALVK(1)GSR	2	-0.29114	9	1.357	1.252	1.38	0.8	0.835	0.709	0.723	0.761	0.696
	A0A0C4WP58	173	0.281	Down	0.0172231	K	Sulfate adenylyltransferase subunit 2 OS=Azotobacter chroococcum NCIMB 8003 OX=1328314 GN=cysD PE=3 SV=1	cysD	1	1.72e-05	94.791	NQRPELWNVYNGK(1)VK	3	-2.3833	5	1.652		1.369			0.443	0.365	0.484
	A0A0C4WQT5	109	0.406	Down	5.607e-05	K	Outer membrane chaperone Skp OS=Azotobacter chroococcum NCIMB 8003 OX=1328314 GN=ompH PE=4 SV=1	ompH	1	6.94e-05	108.4	ELNEAK(1)AVADR	2	-1.1952	7	1.204	1.362	1.371		0.681		0.526	0.514	0.559
	A0A0C4WVW6	425	0.483	Down	0.00115789	K	Phosphoenolpyruvate carboxykinase (ATP) OS=Azotobacter chroococcum NCIMB 8003 OX=1328314 GN=pckA PE=3 SV=1	pckA	1	2.5e-26	132.93	VYLVNTGWTGGGYGVGK(1)R	2	0.062124	8	1.467	1.238	1.324	0.521		0.843	0.557	0.689	0.698
	A0A0C4WPX0	159	1.664	Up	3.8961e-05	K	4-hydroxy-tetrahydrodipicolinate reductase OS=Azotobacter chroococcum NCIMB 8003 OX=1328314 GN=dapB PE=3 SV=1	dapB	1	3.82e-11	157.77	HK(1)VDAPSGTALR	2	-1.8067	9	0.653	0.685	0.686	1.339	1.369	1.376	1.163	1.086	1.118
	A0A0C4WK18	66	0.444	Down	0.00038051	K	Acetolactate synthase 3 regulatory subunit OS=Azotobacter chroococcum NCIMB 8003 OX=1328314 GN=ilvH PE=4 SV=1	ilvH	1	0.000115	139.02	NLNK(1)LIEVVK	2	-2.2687	8	1.507		1.658	0.77	0.847	0.856	0.703	0.728	0.675
	A0A0C4WJR6	446	1.611	Up	8.4784e-05	K	Translation initiation factor IF-2 OS=Azotobacter chroococcum NCIMB 8003 OX=1328314 GN=infB PE=3 SV=1	infB	1	0.000206	90.263	IDK(1)PAADLDR	2	-0.70057	9	0.7	0.756	0.752	1.264	1.204	1.157	1.208	1.203	1.147
	A0A0C4WJS0	5	3.583	Up	0.00073676	K	Pantothenate synthetase OS=Azotobacter chroococcum NCIMB 8003 OX=1328314 GN=panC PE=3 SV=1	panC	1	0.000876	97.033	MITLK(1)TVR	2	-3.0481	12	0.529	0.395	0.345	1.285	1.195	1.544	1.35	1.603	1.594
	A0A0C4WNX3	380	0.627	Down	0.00039981	K	Aconitate hydratase B OS=Azotobacter chroococcum NCIMB 8003 OX=1328314 GN=acnB PE=3 SV=1	acnB	1	8.99e-67	260.14	KPEAPADSGK(1)GFTLAQK	2	-1.8439	30	1.149	1.303	1.263	0.867	0.896	0.848	0.806	0.77	0.754
	A0A0C4WNZ3	133	0.318	Down	1.6609e-06	K	Dihydrolipoyllysine-residue succinyltransferase component of 2-oxoglutarate dehydrogenase complex OS=Azotobacter chroococcum NCIMB 8003 OX=1328314 GN=sucB PE=3 SV=1	sucB	1	1.04e-75	249.71	KIAEENALAADSITGTGK(1)GGR	3	-0.50483	31	1.627	1.589	1.493	0.663	0.641	0.645	0.484	0.515	0.498
	A0A0C4WQ46	402	1.733	Up	8.2903e-05	K	Ribonuclease R OS=Azotobacter chroococcum NCIMB 8003 OX=1328314 GN=rnr PE=3 SV=1	rnr	1	3.06e-25	169.57	VSTMLEQPK(1)SPEGK	2	-1.5574	23	0.718	0.716	0.774	1.126	1.123	1.108	1.297	1.31	1.219
	A0A0C4WIK2	496	0.448	Down	2.2116e-05	K	30S ribosomal protein S1 OS=Azotobacter chroococcum NCIMB 8003 OX=1328314 GN=rpsA PE=3 SV=1	rpsA	1	1.18e-05	134.2	NVLK(1)EGDEVEAK	2	-1.1608	9	1.342	1.455	1.423	0.786	0.788	0.722	0.664	0.611	0.614
	A0A0C4WVU0	106	0.584	Down	0.0057426	K	30S ribosomal protein S11 OS=Azotobacter chroococcum NCIMB 8003 OX=1328314 GN=rpsK PE=3 SV=1	rpsK	1	7e-74	194.01	ALNACGYK(1)IASITDVTPIPHNGCRPPK	3	-1.0294	18	1.418	1.371	1.747	0.318	0.413	0.35	0.773	0.927	0.948
	A0A0C4WQ43	18	0.4	Down	3.7899e-06	K	50S ribosomal protein L9 OS=Azotobacter chroococcum NCIMB 8003 OX=1328314 GN=rplI PE=3 SV=1	rplI	1	1.04e-10	136.06	IANLGNLGDK(1)VSVK	2	-1.1136	9	1.414	1.467	1.552	0.723	0.677	0.697	0.575	0.604	0.595
	A0A0C4WNX3	725	0.463	Down	0.00081873	K	Aconitate hydratase B OS=Azotobacter chroococcum NCIMB 8003 OX=1328314 GN=acnB PE=3 SV=1	acnB	1	0.00178	67.464	AAGK(1)LLDK	2	-1.2367	7	1.178	1.219	1.335	0.759		0.685		0.554	0.597
	A0A0C4WR14	223	2.936	Up	2.4008e-06	K	GTP pyrophosphokinase, ppGpp synthetase I / Guanosine-3',5'-diphosphate-3'-pyrophosphohydrolase OS=Azotobacter chroococcum NCIMB 8003 OX=1328314 GN=Achr_12600 PE=3 SV=1	Achr_12600	1	1.87e-07	156.57	YLEPEQYK(1)QIAK	2	-1.3498	9	0.489	0.506	0.459	1.359	1.35	1.324	1.459	1.425	1.385
	A0A0C4WMJ6	87	0.219	Down	0.00072263	K	Chaperone protein HscA homolog OS=Azotobacter chroococcum NCIMB 8003 OX=1328314 GN=hscA PE=3 SV=1	hscA	1	4.97e-16	132.9	AAAAVDPLNTVLSVK(1)R	2	-1.7839	7	1.226	1.616	1.467		0.525	0.568		0.31	0.319
	A0A0C4WQ79	40	1.904	Up	0.0037044	K	Pyruvate kinase OS=Azotobacter chroococcum NCIMB 8003 OX=1328314 GN=pykA-1 PE=3 SV=1	pykA-1	1	2.37e-43	191.95	LNFSHGK(1)AEEHMAR	3	-1.2023	93	0.821	0.651	0.577	1.181	1.135	1.191	1.377	1.277	1.248
	A0A0C4WGC4	129	0.296	Down	0.000403	K	PrkA family serine protein kinase OS=Azotobacter chroococcum NCIMB 8003 OX=1328314 GN=Achr_4780 PE=4 SV=1	Achr_4780	1	6.51e-06	140.05	QLIEK(1)VPFYAIK	2	-1.2162	17	1.529	1.739	1.573	0.278	0.822	0.714	0.384	0.545	0.503
	A0A0C4WKL8	166	1.773	Up	3.9358e-05	K	Ribosome-recycling factor OS=Azotobacter chroococcum NCIMB 8003 OX=1328314 GN=frr PE=3 SV=1	frr	1	1.11e-06	160.98	LTDK(1)AIAEVDK	2	-0.51766	9	0.66	0.698	0.681	1.298	1.266	1.255	1.254	1.207	1.154
	A0A0C4WVV1	8	0.292	Down	0.0274	K	DNA-directed RNA polymerase subunit beta OS=Azotobacter chroococcum NCIMB 8003 OX=1328314 GN=rpoB PE=3 SV=1	rpoB	1	0.000986	79.809	AYSYTEK(1)K	2	-2.1962	9	1.463	1.447	1.476	0.565	0.653	0.689		0.404	0.449
	A0A0C4WMN7	433	0.242	Down	5.1057e-07	K	6-phosphogluconate dehydratase OS=Azotobacter chroococcum NCIMB 8003 OX=1328314 GN=edd-2 PE=3 SV=1	edd-2	1	2.49e-20	198.04	GVMK(1)VSAVAPEHQVVEAPAR	3	-0.87199	20	1.731	1.755	1.775	0.449	0.457	0.453	0.412	0.449	0.414
	A0A0C4WJR6	443	0.431	Down	0.0117627	K	Translation initiation factor IF-2 OS=Azotobacter chroococcum NCIMB 8003 OX=1328314 GN=infB PE=3 SV=1	infB	0.997481	7e-10	89.923	AAGVPIVVAVNK(0.997)IDK(0.003)PAADLDR	3	-0.93338	8	1.359	1.701		0.634	1.015	1.064	0.689	0.75	0.538
	A0A0C4WQ64	159	0.378	Down	0.00103925	K	Biotin carboxylase OS=Azotobacter chroococcum NCIMB 8003 OX=1328314 GN=accC PE=4 SV=1	accC	1	4.58e-09	131.54	QVGYPVIIK(1)AAGGGGGR	2	-1.0229	10	1.42	1.728	1.406	0.615	0.722	0.628	0.685	0.519	0.518
	A0A0C4WQ64	180	1.565	Up	0.00078026	K	Biotin carboxylase OS=Azotobacter chroococcum NCIMB 8003 OX=1328314 GN=accC PE=4 SV=1	accC	1	5.65e-20	207.88	EEDLIK(1)SAR	2	0.27323	12	0.683	0.742	0.71		1.333	1.36		1.102	1.126
	A0A0C4WQR5	472	1.512	Up	0.0028042	K	Aconitate hydratase OS=Azotobacter chroococcum NCIMB 8003 OX=1328314 GN=acnA PE=3 SV=1	acnA	1	1.52e-05	61.067	SSLAPGSK(1)VVTDYLAK	2	-0.9114	5		0.76	0.803				1.256	1.137	1.151
	A0A0C4WIE9	226	2.562	Up	1.9684e-05	K	Threonine--tRNA ligase OS=Azotobacter chroococcum NCIMB 8003 OX=1328314 GN=thrS PE=3 SV=1	thrS	1	1.94e-10	164.53	K(1)QLAAYIQR	2	-1.8731	9	0.554	0.523	0.58	1.273	1.265	1.22	1.484	1.408	1.354
	A0A0C4WTF6	197	0.598	Down	0.00181797	K	50S ribosomal protein L1 OS=Azotobacter chroococcum NCIMB 8003 OX=1328314 GN=rplA PE=3 SV=1	rplA	1	3.4e-22	192.14	QNVEALLSDLK(1)R	2	-1.092	9	1.168	1.336	1.421	0.554	0.845	0.881	0.767	0.842	0.74
	A0A0C4WS28	19	1.806	Up	0.00055777	K	Ribonuclease P protein component OS=Azotobacter chroococcum NCIMB 8003 OX=1328314 GN=rnpA PE=3 SV=1	rnpA	1	8.95e-06	111.61	QFK(1)AVFDSPTAK	2	-1.6848	8	0.725		0.732	0.986	1.102	1.096	1.319	1.248	1.379
	A0A0C4WLY6	584	0.592	Down	0.004665	K	NADH-quinone oxidoreductase OS=Azotobacter chroococcum NCIMB 8003 OX=1328314 GN=nuoG PE=3 SV=1	nuoG	1	7.31e-32	235.69	VDTALAAAK(1)AVIVADHQQTATAAR	3	-1.817	9	1.001	1.205	1.31	0.976	1.087	1.096	0.678	0.648	0.754
	A0A0C4WM90	136	0.351	Down	6.0937e-05	K	Acetolactate synthase OS=Azotobacter chroococcum NCIMB 8003 OX=1328314 GN=ilvI PE=3 SV=1	ilvI	1	1.85e-13	133.13	HSFIVK(1)HPSEIPEVLK	3	-1.3093	18	1.545	1.583	1.527	0.636	0.675	0.591	0.484	0.558	0.59
	A0A0C4WII7	13	0.268	Down	5.7619e-05	K	DNA gyrase subunit B OS=Azotobacter chroococcum NCIMB 8003 OX=1328314 GN=gyrB PE=3 SV=1	gyrB	1	4.06e-28	144.2	SENQTYDSSSIK(1)VLK	2	-4.0246	6	1.352	1.282	1.371			0.306	0.371		0.344
	A0A0C4WTN5	226	1.512	Up	0.0024015	K	Glucose-6-phosphate 1-dehydrogenase OS=Azotobacter chroococcum NCIMB 8003 OX=1328314 GN=zwf-1 PE=3 SV=1	zwf-1	1	1.15e-14	170.95	WGYFDK(1)AGQLR	2	-2.4363	9	0.801	0.703	0.669	1.304	1.229	1.406	1.037	1.143	1.105
	A0A0C4WVW6	500	2.32	Up	9.3196e-07	K	Phosphoenolpyruvate carboxykinase (ATP) OS=Azotobacter chroococcum NCIMB 8003 OX=1328314 GN=pckA PE=3 SV=1	pckA	1	2.12e-10	162.59	K(1)FDVSDAIR	2	-1.4296	9	0.626	0.629	0.596	1.151	1.156	1.112	1.403	1.446	1.445
	A0A0C4WP45	74	0.453	Down	5.2902e-07	K	D-3-phosphoglycerate dehydrogenase OS=Azotobacter chroococcum NCIMB 8003 OX=1328314 GN=serA PE=3 SV=1	serA	1	1.63e-67	244.44	TQLTEEVFDCAK(1)K	2	-2.9039	10	1.459	1.497	1.478	0.62	0.648	0.587	0.662	0.658	0.689
	A0A0C4WQ46	253	2.127	Up	0.000124558	K	Ribonuclease R OS=Azotobacter chroococcum NCIMB 8003 OX=1328314 GN=rnr PE=3 SV=1	rnr	1	0.000815	85.716	LK(1)PEVEEK	2	-0.27771	14	0.695	0.715	0.677	1.07	1.09	1.093	1.522		1.438
	A0A0C4WRC5	348	2.086	Up	3.5045e-05	K	Amidophosphoribosyltransferase OS=Azotobacter chroococcum NCIMB 8003 OX=1328314 GN=purF PE=3 SV=1	purF	1	6.21e-21	208.6	QK(1)LNAIDLEFR	2	0.37112	15	0.61	0.6	0.657	1.189	1.305	1.3	1.259	1.284	1.351
	A0A0C4WLP4	279	0.466	Down	4.3183e-05	K	2-oxoglutarate dehydrogenase E1 component OS=Azotobacter chroococcum NCIMB 8003 OX=1328314 GN=sucA PE=4 SV=1	sucA	1	1.22e-42	195.58	LNLLVNALGK(1)NPR	2	-3.3604	17	1.326	1.305	1.465	0.805	0.869	0.788	0.619	0.632	0.658
	A0A0C4WM90	302	0.426	Down	0.040916	K	Acetolactate synthase OS=Azotobacter chroococcum NCIMB 8003 OX=1328314 GN=ilvI PE=3 SV=1	ilvI	1	8.75e-07	74.62	FCPNAK(1)IIHVDIDPASISK	3	-1.5275	5	1.231	1.538		0.485			0.508		0.672
	A0A0C4WTF6	186	0.151	Down	1.8653e-06	K	50S ribosomal protein L1 OS=Azotobacter chroococcum NCIMB 8003 OX=1328314 GN=rplA PE=3 SV=1	rplA	1	1.11e-25	256.71	LK(1)QNVEALLSDLKR	3	-0.53627	24	1.83	1.72	2.027	0.325	0.524	0.47	0.274	0.275	0.294
	A0A0C4WMM0	356	0.483	Down	0.006282	K	Formate-dependent phosphoribosylglycinamide formyltransferase OS=Azotobacter chroococcum NCIMB 8003 OX=1328314 GN=purT PE=3 SV=1	purT	1	6.76e-05	74.269	LFGK(1)PEVAGQR	2	-3.2738	7		1.431	1.299	0.968	0.935	0.903		0.68	0.638
	A0A0C4WND0	96	0.568	Down	0.00044327	K	Beta sliding clamp OS=Azotobacter chroococcum NCIMB 8003 OX=1328314 GN=dnaN PE=3 SV=1	dnaN	1	6.62e-07	125.98	LDEQK(1)LLIK	2	-1.0432	8	1.144	1.238	1.224	0.853	0.865	0.847	0.674	0.692
	A0A0C4WG60	93	1.833	Up	0.02338	K	L-threonine dehydratase OS=Azotobacter chroococcum NCIMB 8003 OX=1328314 GN=ilvA PE=3 SV=1	ilvA	1	5.76e-05	95.311	HLGIK(1)AIIVMPR	2	-2.6622	9	0.594	0.501	0.624	1.58	1.6	1.565	0.78	1.06	1.311
	A0A0C4WSI9	270	0.593	Down	2.4159e-05	K	Succinate dehydrogenase flavoprotein subunit OS=Azotobacter chroococcum NCIMB 8003 OX=1328314 GN=sdhA PE=3 SV=1	sdhA	1	5.63e-24	190.68	GEGGYLINK(1)HGER	3	-0.097199	18	1.218	1.273	1.229	0.849	0.92	0.953	0.709	0.761	0.735
	A0A0C4WQA9	83	0.312	Down	0.035682	K	30S ribosomal protein S4 OS=Azotobacter chroococcum NCIMB 8003 OX=1328314 GN=rpsD PE=3 SV=1	rpsD	1	8.7e-36	169.52	RK(1)GSTGENLLQLLECR	3	-2.3602	7	1.051	1.641	0.736				0.386		0.328
	A0A0C4WS16	143	0.26	Down	4.5921e-06	K	ATP synthase subunit beta OS=Azotobacter chroococcum NCIMB 8003 OX=1328314 GN=atpD PE=3 SV=1	atpD	1	0.000651	79.311	GGK(1)VGLFGGAGVGK	2	-1.0624	9	1.897		1.903	0.694	0.734	0.71	0.485	0.511	0.487
	A0A0C4WQF9	16	0.359	Down	0.0126229	K	50S ribosomal protein L24 OS=Azotobacter chroococcum NCIMB 8003 OX=1328314 GN=rplX PE=3 SV=1	rplX	1	8.17e-42	220.81	RDDEIIVIAGK(1)DK	2	-2.5361	9	1.572	1.543	1.553	0.595	0.559	0.682	0.546	0.452	0.679
	A0A0C4WQB5	63	0.394	Down	0.00037893	K	50S ribosomal protein L15 OS=Azotobacter chroococcum NCIMB 8003 OX=1328314 GN=rplO PE=3 SV=1	rplO	1	7.43e-09	144.47	RLPK(1)FGFTSLK	2	-2.0715	15	1.689	1.625	1.503	0.269	0.298	0.287		0.609	0.655
	A0A0C4WLP4	206	0.296	Down	1.7356e-06	K	2-oxoglutarate dehydrogenase E1 component OS=Azotobacter chroococcum NCIMB 8003 OX=1328314 GN=sucA PE=4 SV=1	sucA	1	1.37e-07	154.81	EVK(1)SHLLER	2	-1.4227	9	1.473	1.641	1.598	0.68	0.681	0.699	0.46	0.463	0.473
	A0A0C4WH09	204	1.503	Up	0.000103331	K	Inosine-5'-monophosphate dehydrogenase OS=Azotobacter chroococcum NCIMB 8003 OX=1328314 GN=guaB PE=3 SV=1	guaB	1	0.000174	105.36	AK(1)AYPLASK	2	-0.11577	9	0.771	0.775	0.813	1.144	1.127	1.141	1.23	1.167	1.149
	A0A0C4WHT3	219	0.285	Down	3.0242e-06	K	Succinate dehydrogenase iron-sulfur subunit OS=Azotobacter chroococcum NCIMB 8003 OX=1328314 GN=sdhB PE=4 SV=1	sdhB	1	1.76e-38	209.7	GIMNCVYVCPK(1)GLNPTK	2	8.5815	23	1.566	1.451	1.583	0.734	0.781	0.784	0.414	0.441	0.457
	A0A0C4WM75	86	3.135	Up	0.0167041	K	Serine--tRNA ligase OS=Azotobacter chroococcum NCIMB 8003 OX=1328314 GN=serS PE=3 SV=1	serS	1	0.000368	98.009	MGSDLEAGK(1)R	2	-0.88255	10		0.391	0.527	1.205		1.557		1.472	1.406
	A0A0C4WK48	128	2.005	Up	0.000117838	K	Transcription termination factor Rho OS=Azotobacter chroococcum NCIMB 8003 OX=1328314 GN=rho PE=3 SV=1	rho	1	4.32e-70	209.43	VDSINFDRPENAK(1)NK	3	-3.3877	29	0.599	0.626	0.697	1.218	1.336	1.203	1.259	1.282	1.312
	A0A0C4WTF3	18	0.542	Down	1.83686e-05	K	30S ribosomal protein S12 OS=Azotobacter chroococcum NCIMB 8003 OX=1328314 GN=rpsL PE=3 SV=1	rpsL	1	5.06e-40	169.57	LVDK(1)SDVPALQNCPQR	3	0.10868	10	1.454	1.475	1.388	0.56	0.581	0.558	0.755	0.801	0.782
	A0A0C4WLU4	108	0.278	Down	0.0073435	K	Glycerol-3-phosphate dehydrogenase [NAD(P)+] OS=Azotobacter chroococcum NCIMB 8003 OX=1328314 GN=gpsA PE=3 SV=1	gpsA	1	7.29e-10	106.11	MLVSTTK(1)GIEAQSFK	2	1.9638	9	2.262		1.438		0.454	0.569	0.443	0.552	0.55
	A0A0C4WPD0	210	1.56	Up	0.0046365	K	Probable cytosol aminopeptidase OS=Azotobacter chroococcum NCIMB 8003 OX=1328314 GN=pepA PE=3 SV=1	pepA	1	0.00301	62.969	ALAK(1)AHGALK	2	-0.2919	7	0.69	0.767	0.777	1.247		1.277	1.212	1.112
	A0A0C4WQD3	82	1.51	Up	0.002136	K	30S ribosomal protein S10 OS=Azotobacter chroococcum NCIMB 8003 OX=1328314 GN=rpsJ PE=3 SV=1	rpsJ	1	4.47e-26	150.81	VLDIVQPTDK(1)TVDALMK	2	0.44573	25	0.815	0.729	0.864	1.07	1.099	1.083	1.157	1.194	1.284
	A0A0C4WP62	35	1.775	Up	0.00027553	K	ATP phosphoribosyltransferase OS=Azotobacter chroococcum NCIMB 8003 OX=1328314 GN=hisG PE=3 SV=1	hisG	1	1.65e-07	90.306	K(1)LIIPTSQEDVR	2	-1.4672	9	0.687	0.789	0.777	0.982	1.138	0.999	1.283	1.357	1.358
	A0A0C4WLX8	111	0.418	Down	0.022298	K	Dihydrolipoyl dehydrogenase OS=Azotobacter chroococcum NCIMB 8003 OX=1328314 GN=lpdA PE=3 SV=1	lpdA	1	1.02e-18	166.59	NLTGGVASLIK(1)ANGVTLFEGHGK	3	-1.2468	10	1.159	1.484	1.806	0.373		0.48	0.395	0.663	0.803
	A0A0C4WTF3	43	0.573	Down	0.00050097	K	30S ribosomal protein S12 OS=Azotobacter chroococcum NCIMB 8003 OX=1328314 GN=rpsL PE=3 SV=1	rpsL	0.984002	4.87e-06	108.2	VYTTTPK(0.984)K(0.016)PNSALR	2	-0.47297	10	1.286	1.348	1.365		0.307	0.361	0.738		0.789
	A0A0C4WM16	70	2.223	Up	1.9203e-06	K	Sulfurtransferase OS=Azotobacter chroococcum NCIMB 8003 OX=1328314 GN=Achr_19590 PE=3 SV=1	Achr_19590	1	0.00135	77.072	PLIK(1)YVALK	2	-1.6933	8	0.63	0.632	0.623	1.146	1.17		1.446	1.34	1.405
	A0A0C4WIK2	271	0.299	Down	7.6925e-05	K	30S ribosomal protein S1 OS=Azotobacter chroococcum NCIMB 8003 OX=1328314 GN=rpsA PE=3 SV=1	rpsA	1	1.6e-17	160.62	QLGEDPWVAIK(1)AR	2	-2.4832	9	1.569	1.649	1.638	0.527	0.593	0.664	0.42	0.531	0.501
	A0A0C4WJB1	152	2.832	Up	2.1247e-05	K	4-aminobutyrate transaminase OS=Azotobacter chroococcum NCIMB 8003 OX=1328314 GN=gabT PE=3 SV=1	gabT	1	5.73e-15	154.81	TLMTLALTGK(1)K	2	-0.58752	26	0.509	0.498	0.55	1.279	1.228	1.24	1.545	1.374	1.49
	A0A0C4WLQ6	1847	0.361	Down	0.000159568	K	Type I fatty acid synthase ArsA OS=Azotobacter chroococcum NCIMB 8003 OX=1328314 GN=arsA PE=4 SV=1	arsA	1	3.68e-05	110.48	LAVAAAAPAAPAAK(1)SAAPAGVASTEAFK	3	-0.71522	8	1.424	1.411	1.355	0.689	0.684	0.68	0.529	0.478
	A0A0C4WRV2	389	1.821	Up	0.0124792	K	ATP synthase subunit alpha OS=Azotobacter chroococcum NCIMB 8003 OX=1328314 GN=atpA PE=3 SV=1	atpA	1	0.00176	108.92	K(1)LSGGIR	2	1.7933	18	0.712	0.448	0.599	1.977	1.49	1.17	0.975	1.098	1.131
	A0A0C4WGV7	26	0.482	Down	0.00147621	K	Uracil phosphoribosyltransferase OS=Azotobacter chroococcum NCIMB 8003 OX=1328314 GN=upp PE=3 SV=1	upp	1	0.00213	60.892	RADISTK(1)SFR	2	-3.1859	10	1.221	1.357	1.392		0.812	0.659	0.647	0.726	0.541
	A0A0C4WTR8	14	0.586	Down	0.00106277	K	Peptidyl-prolyl cis-trans isomerase OS=Azotobacter chroococcum NCIMB 8003 OX=1328314 GN=Achr_23040 PE=3 SV=1	Achr_23040	1	3.82e-32	155.34	LHTNHGTITLK(1)LFADK	3	-1.4147	13	1.208	1.112	1.184	0.938	1.08	1.167	0.635	0.654	0.766
	A0A0C4WIK2	532	0.385	Down	3.5855e-05	K	30S ribosomal protein S1 OS=Azotobacter chroococcum NCIMB 8003 OX=1328314 GN=rpsA PE=3 SV=1	rpsA	1	1.23e-11	149.58	DVDDEKDAIK(1)ELR	2	-0.27838	17	1.634	1.557	1.55	0.524	0.604	0.45	0.557	0.628	0.638
	A0A0C4WJR6	700	0.49	Down	0.00030196	K	Translation initiation factor IF-2 OS=Azotobacter chroococcum NCIMB 8003 OX=1328314 GN=infB PE=3 SV=1	infB	1	0.00198	64.906	K(1)IVEQEGLDLR	2	-3.4373	7	1.193	1.274	1.212		0.753	0.701	0.623		0.58
	A0A0C4WQD8	681	0.397	Down	0.00077846	K	DNA-directed RNA polymerase subunit beta' OS=Azotobacter chroococcum NCIMB 8003 OX=1328314 GN=rpoC PE=3 SV=1	rpoC	1	0.000726	74.424	YNK(1)VIDLWSK	2	-8.2085	10	1.413	1.224	1.514	0.681	0.79		0.467	0.584	0.598
	A0A0C4WKD6	127	0.376	Down	4.7801e-07	K	Elongation factor Ts OS=Azotobacter chroococcum NCIMB 8003 OX=1328314 GN=tsf PE=3 SV=1	tsf	1	3.17e-43	212.93	EALVAK(1)CGENVNIR	2	-1.6141	9	1.5	1.555	1.505	0.633	0.638	0.691	0.558	0.589	0.569
	A0A0C4WRG6	40	0.448	Down	6.4266e-05	K	Adenosylhomocysteinase OS=Azotobacter chroococcum NCIMB 8003 OX=1328314 GN=ahcY PE=3 SV=1	ahcY	1	0.000178	83.623	K(1)YAAEQPLK	2	-0.067646	9	1.463	1.433	1.64	0.636	0.463	0.591	0.693	0.689	0.649
	A0A0C4WQD7	252	1.652	Up	0.000183593	K	Inositol-1-monophosphatase OS=Azotobacter chroococcum NCIMB 8003 OX=1328314 GN=suhB PE=3 SV=1	suhB	1	3.64e-22	195.4	GHVVAGNTK(1)CFK	2	-2.1529	10	0.642	0.69	0.691	1.379	1.342	1.393	1.179	1.085	1.077
	A0A0C4WN07	271	1.984	Up	0.00042444	K	Acetate kinase OS=Azotobacter chroococcum NCIMB 8003 OX=1328314 GN=ackA PE=3 SV=1	ackA	1	8.62e-05	84.266	TLNHDSGLK(1)GLSGLSNDMR	3	1.5747	10	0.596	0.583	0.635	1.446	1.557		1.183	1.087	1.329
	A0A0C4WJN1	189	0.446	Down	0.0114848	K	Lipopolysaccharide heptosyltransferase II OS=Azotobacter chroococcum NCIMB 8003 OX=1328314 GN=waaF PE=4 SV=1	waaF	1	2.74e-06	78.864	PLLALCPGAEFGEAK(1)R	2	-0.21178	8	0.981	1.278	1.144	0.918	1.216	1.083	0.433	0.578
	A0A0C4WKR6	266	2.125	Up	6.1596e-05	K	Pyruvate kinase OS=Azotobacter chroococcum NCIMB 8003 OX=1328314 GN=Achr_11860 PE=3 SV=1	Achr_11860	1	0.00192	84.699	K(1)IILHAR	2	0.38006	11	0.604	0.622	0.648	1.242	1.245	1.213	1.43	1.275	1.277
	A0A0C4WQD0	32	1.554	Up	0.00084334	K	30S ribosomal protein S19 OS=Azotobacter chroococcum NCIMB 8003 OX=1328314 GN=rpsS PE=3 SV=1	rpsS	0.999999	9.35e-06	158.61	KPVK(1)TWSR	2	-0.67	8	0.78	0.796	0.81	1.141	1.056	1.064		1.284	1.188
	A0A0C4WP45	256	0.503	Down	9.8988e-05	K	D-3-phosphoglycerate dehydrogenase OS=Azotobacter chroococcum NCIMB 8003 OX=1328314 GN=serA PE=3 SV=1	serA	1	1.32e-55	179.9	DK(1)HLNGAAIDVFPVEPR	2	-0.17214	64	1.324	1.295	1.397	0.76	0.889	0.814	0.721	0.667	0.633
	A0A0C4WJT8	35	0.541	Down	0.00049934	K	50S ribosomal protein L16 OS=Azotobacter chroococcum NCIMB 8003 OX=1328314 GN=rplP PE=3 SV=1	rplP	1	4.43e-14	177.47	VSFGEFALK(1)SVSR	2	-2.1454	9	1.233	1.415	1.447	0.609	0.681	0.874	0.7	0.782	0.732
	A0A0C4WLX8	329	0.296	Down	1.66149e-05	K	Dihydrolipoyl dehydrogenase OS=Azotobacter chroococcum NCIMB 8003 OX=1328314 GN=lpdA PE=3 SV=1	lpdA	1	1.03e-19	151.08	GAMLAHK(1)ASEEGVMVAER	3	-0.90166	19	1.709	1.66	1.539	0.556	0.56	0.582	0.482	0.515	0.456
	A0A0C4WPH1	207	2.013	Up	0.00119964	K	N-acetyl-gamma-glutamyl-phosphate reductase OS=Azotobacter chroococcum NCIMB 8003 OX=1328314 GN=argC PE=3 SV=1	argC	1	2.74e-07	90.376	VGSLFCEAGESMMAYSVK(1)GHR	3	-2.6609	10	0.644	0.626			1.215		1.176	1.366	1.292
	A0A0C4WQ79	72	2.203	Up	0.028339	K	Pyruvate kinase OS=Azotobacter chroococcum NCIMB 8003 OX=1328314 GN=pykA-1 PE=3 SV=1	pykA-1	1	2.71e-18	179.31	FVAILADLQGPK(1)IR	2	-1.7518	17	0.585	1.061	0.476	0.446	0.922	1.264	1.365	1.546	1.764
	A0A0C4WM90	166	2.005	Up	7.4486e-07	K	Acetolactate synthase OS=Azotobacter chroococcum NCIMB 8003 OX=1328314 GN=ilvI PE=3 SV=1	ilvI	1	1.96e-26	172.09	PGPVVVDIPK(1)DMGDPTQK	2	3.9591	29	0.638	0.617	0.645	1.319	1.143	1.372	1.263	1.29	1.257
	A0A0C4WPD0	147	0.4	Down	1.55223e-05	K	Probable cytosol aminopeptidase OS=Azotobacter chroococcum NCIMB 8003 OX=1328314 GN=pepA PE=3 SV=1	pepA	1	0.00054	90.142	SEK(1)ATAPTLK	2	-1.256	9	1.359	1.453	1.504	0.803	0.769	0.745	0.594	0.569	0.564
	A0A0C4WLP4	258	0.444	Down	0.0008773	K	2-oxoglutarate dehydrogenase E1 component OS=Azotobacter chroococcum NCIMB 8003 OX=1328314 GN=sucA PE=4 SV=1	sucA	1	2.19e-40	181.44	SGSYGTK(1)EVVIGMAHR	2	-1.756	27	1.455	1.301	1.267	0.653	0.718	0.737	0.615	0.576
	A0A0C4WMU1	98	0.419	Down	4.8378e-06	K	ATP-dependent Clp protease ATP-binding subunit ClpX OS=Azotobacter chroococcum NCIMB 8003 OX=1328314 GN=clpX2 PE=3 SV=1	clpX2	1	4.03e-30	180.34	VLAVAVYNHYK(1)R	2	-2.7368	9	1.473	1.42	1.489	0.704	0.717	0.685	0.646	0.592	0.598
	A0A0C4WMU1	87	0.583	Down	1.61304e-05	K	ATP-dependent Clp protease ATP-binding subunit ClpX OS=Azotobacter chroococcum NCIMB 8003 OX=1328314 GN=clpX2 PE=3 SV=1	clpX2	1	1.43e-15	154.81	K(1)VLAVAVYNHYK	2	-1.5755	11	1.294	1.244	1.255	0.827	0.867	0.908	0.715	0.74	0.757
	A0A0C4WLQ6	2284	2.844	Up	2.2872e-05	K	Type I fatty acid synthase ArsA OS=Azotobacter chroococcum NCIMB 8003 OX=1328314 GN=arsA PE=4 SV=1	arsA	1	0.000398	98.009	VK(1)PAEVDR	2	-0.78765	9	0.393	0.362	0.417	1.808	1.843	1.727	1.164	1.072	1.097
	A0A0C4WQF2	143	1.516	Up	0.0033192	K	4-hydroxy-3-methylbut-2-en-1-yl diphosphate synthase (flavodoxin) OS=Azotobacter chroococcum NCIMB 8003 OX=1328314 GN=ispG PE=3 SV=1	ispG	1	2.74e-25	168.05	IGVNAGSLEK(1)DLQK	2	-2.5427	8		0.831	0.739	1.138	1.153	1.144	1.219	1.153	1.199
	A0A0C4WQE2	97	0.389	Down	0.000184404	K	50S ribosomal protein L11 OS=Azotobacter chroococcum NCIMB 8003 OX=1328314 GN=rplK PE=3 SV=1	rplK	1	2.57e-28	199.4	PNTQK(1)VGTVNR	2	-4.3974	16	1.452	1.532	1.545	0.671	0.633	0.662	0.645	0.512	0.606
	A0A0C4WTE5	106	1.756	Up	0.0093366	K	50S ribosomal protein L22 OS=Azotobacter chroococcum NCIMB 8003 OX=1328314 GN=rplV PE=3 SV=1	rplV	1	8.28e-21	184.27	SCHITVK(1)VADK	3	-1.0209	29	0.788	0.793	0.779	0.913	0.924	0.979	1.478	1.238	1.428
	A0A0C4WGQ1	95	0.363	Down	0.000161816	K	Carbamoyl-phosphate synthase small chain OS=Azotobacter chroococcum NCIMB 8003 OX=1328314 GN=carA PE=3 SV=1	carA	1	9.82e-10	170.95	NK(1)QSLPDYLR	2	-2.479	8	1.536	1.49	1.361	0.555		0.629	0.465	0.559	0.569
	A0A0C4WTN5	179	0.25	Down	0.003056	K	Glucose-6-phosphate 1-dehydrogenase OS=Azotobacter chroococcum NCIMB 8003 OX=1328314 GN=zwf-1 PE=3 SV=1	zwf-1	1	2.77e-32	206.03	IDHYLGK(1)ETVQNLIALR	3	-1.537	16	1.234	1.634	1.656	0.272	1.174	1.147	0.245	0.434	0.454
	A0A0C4WJJ8	207	1.82	Up	2.8136e-07	K	Vfr transcriptional regulator / Cyclic AMP receptor protein OS=Azotobacter chroococcum NCIMB 8003 OX=1328314 GN=Achr_5410 PE=4 SV=1	Achr_5410	1	2.42e-06	140.05	GK(1)TMVVFGTR	2	-2.8168	15	0.76	0.748	0.741	0.985	1.021	1.025	1.381	1.366	1.346
	A0A0C4WMU1	105	0.455	Down	0.035776	K	ATP-dependent Clp protease ATP-binding subunit ClpX OS=Azotobacter chroococcum NCIMB 8003 OX=1328314 GN=clpX2 PE=3 SV=1	clpX2	0.998494	0.000189	139.78	DK(0.998)K(0.002)DDVELGK	2	-1.6125	13	1.41	1.439	1.457	0.667	0.693	0.744	0.872	0.539	0.547
	A0A0C4WGM5	199	0.378	Down	0.02988	K	Glutamate synthase subunit beta OS=Azotobacter chroococcum NCIMB 8003 OX=1328314 GN=gltD PE=4 SV=1	gltD	1	0.00224	81.642	LEK(1)SVLSR	2	1.1437	4	1.243		1.247				0.449		0.492
	A0A0C4WK81	1231	1.536	Up	0.00021858	K	Phosphoribosylformylglycinamidine synthase OS=Azotobacter chroococcum NCIMB 8003 OX=1328314 GN=purL PE=3 SV=1	purL	1	4.41e-21	188.6	FVDNHGK(1)VTER	3	-0.31904	18	0.778	0.795	0.782	1.242	1.127	0.981	1.27	1.134	1.214
	A0A0C4WUC0	74	0.478	Down	0.00030457	K	ATP synthase gamma chain OS=Azotobacter chroococcum NCIMB 8003 OX=1328314 GN=atpG PE=3 SV=1	atpG	1	5.45e-05	112.8	HPFMVERPVK(1)R	3	-0.8936	14	1.331		1.384	1.226	1.022	1.052	0.68	0.618	0.649
	A0A0C4WK48	105	1.992	Up	0.0004564	K	Transcription termination factor Rho OS=Azotobacter chroococcum NCIMB 8003 OX=1328314 GN=rho PE=3 SV=1	rho	1	0.00224	85.716	PPK(1)EGER	2	1.3712	13	0.594	0.635	0.658		1.39	1.424	1.275		1.231
	A0A0C4WQN3	164	1.808	Up	4.7479e-06	K	Phosphate acetyltransferase OS=Azotobacter chroococcum NCIMB 8003 OX=1328314 GN=pta-1 PE=3 SV=1	pta-1	1	3.97e-05	138.26	NPK(1)ILGAIINK	2	-1.1726	9	0.646	0.686	0.669	1.312	1.299	1.261	1.224	1.178	1.216
	A0A0C4WM66	19	0.36	Down	7.6749e-05	K	Transcription elongation factor GreA OS=Azotobacter chroococcum NCIMB 8003 OX=1328314 GN=greA PE=3 SV=1	greA	1	0.000115	83.358	ALEEELK(1)HLK	2	-1.4378	9	1.385	1.582	1.642	0.641	0.654	0.662	0.572	0.568	0.518
	A0A0C4WLY6	288	1.744	Up	0.000195426	K	NADH-quinone oxidoreductase OS=Azotobacter chroococcum NCIMB 8003 OX=1328314 GN=nuoG PE=3 SV=1	nuoG	1	0.000515	88.181	QPLLGSDK(1)K	2	-0.09344	9	0.629	0.686	0.677	1.364	1.366	1.296	1.23	1.142	1.102
	A0A0C4WQV2	11	1.521	Up	0.00141518	K	Porphobilinogen deaminase OS=Azotobacter chroococcum NCIMB 8003 OX=1328314 GN=hemC PE=3 SV=1	hemC	1	1.37e-42	240.94	K(1)SALALWQAEHVK	2	-1.0879	17	0.776	0.693	0.712	1.291	1.262	1.343	1.084	1.194	1.04
	A0A0C4WJZ2	2	1.772	Up	0.0101631	K	Probable alpha-L-glutamate ligase OS=Azotobacter chroococcum NCIMB 8003 OX=1328314 GN=rimK PE=3 SV=1	rimK	1	0.000117	113.7	MK(1)IAVLSR	2	-1.064	11	0.805	0.642	0.58	1.368	1.16	1.321	1.029	1.355	1.207
	A0A0C4WJT8	133	0.527	Down	3.0566e-06	K	50S ribosomal protein L16 OS=Azotobacter chroococcum NCIMB 8003 OX=1328314 GN=rplP PE=3 SV=1	rplP	1	5.84e-21	194.22	LPLATTFVK(1)R	2	-1.7831	9	1.433	1.435	1.362	0.646	0.67	0.62	0.745	0.729	0.757
	A0A0C4WQ10	38	0.494	Down	1.73323e-05	K	30S ribosomal protein S18 OS=Azotobacter chroococcum NCIMB 8003 OX=1328314 GN=rpsR PE=3 SV=1	rpsR	1	8.19e-55	212.27	AYISETGK(1)IVPSR	2	-1.6504	9	1.312	1.36	1.396	0.802	0.8	0.798	0.685	0.684	0.642
	A0A0C4WLX8	66	0.319	Down	1.4727e-06	K	Dihydrolipoyl dehydrogenase OS=Azotobacter chroococcum NCIMB 8003 OX=1328314 GN=lpdA PE=3 SV=1	lpdA	1	5.61e-09	102.57	ALLDSSYK(1)FHEAHESFK	3	0.58966	12	1.659	1.615	1.558	0.543	0.604	0.575	0.519	0.533	0.491
	A0A0C4WTF0	201	0.35	Down	0.00087754	K	50S ribosomal protein L3 OS=Azotobacter chroococcum NCIMB 8003 OX=1328314 GN=rplC PE=3 SV=1	rplC	1	5.1e-32	205.45	NLLLVK(1)GAVPGATGGDVIVRPAAK	3	-1.3039	9	1.439	1.509	1.905	0.421	0.563	0.577	0.484	0.578	0.635
	A0A0C4WIK2	459	0.362	Down	0.00092377	K	30S ribosomal protein S1 OS=Azotobacter chroococcum NCIMB 8003 OX=1328314 GN=rpsA PE=3 SV=1	rpsA	1	0.000317	92.732	GTVK(1)EVDAK	2	-1.1942	8	1.277	1.468	1.558	0.684	0.613	0.573	0.524		0.514
	A0A0C4WLH2	196	1.791	Up	2.2332e-05	K	Bis(5'-nucleosyl)-tetraphosphatase, symmetrical OS=Azotobacter chroococcum NCIMB 8003 OX=1328314 GN=apaH PE=3 SV=1	apaH	1	6.15e-06	115.04	FCSPDGTLDLK(1)SK	2	-2.5445	9	0.757	0.716	0.704	1.126	1.107	1.094	1.262	1.314	1.322
	A0A0C4WGQ7	573	1.506	Up	0.00021868	K	Polyribonucleotide nucleotidyltransferase OS=Azotobacter chroococcum NCIMB 8003 OX=1328314 GN=pnp PE=3 SV=1	pnp	1	6.61e-05	108.93	DVIGK(1)GGATIR	2	-2.2221	9	0.771	0.821	0.833	1.072	1.068	1.069	1.266	1.175	1.212
	A0A0C4WQA5	7	0.282	Down	5.5147e-05	K	Single-stranded DNA-binding protein OS=Azotobacter chroococcum NCIMB 8003 OX=1328314 GN=Achr_34770 PE=3 SV=1	Achr_34770	1	1.02e-38	158.02	GVNK(1)VILIGNVGGDPETR	2	0.24185	9	1.714	1.646	1.657	0.441	0.6	0.534	0.414	0.478	0.522
	A0A0C4WRN8	71	1.652	Up	0.02	K	Ribonuclease E OS=Azotobacter chroococcum NCIMB 8003 OX=1328314 GN=rne PE=3 SV=1	rne	1	4.3e-05	101.82	HGFLPLK(1)EISR	2	1.7719	8		0.777	1.011	0.869	0.722	0.681	1.563	1.359	1.51
	A0A0C4WJL3	84	0.318	Down	0.0026608	K	ATP-dependent protease ATPase subunit HslU OS=Azotobacter chroococcum NCIMB 8003 OX=1328314 GN=hslU PE=3 SV=1	hslU	1	3.6e-18	183.08	VEATK(1)FTEVGYVGR	2	-1.6453	8	1.321	1.631	1.36	0.631	0.584	0.755	0.402	0.512
	A0A0C4WGC4	324	0.447	Down	0.033439	K	PrkA family serine protein kinase OS=Azotobacter chroococcum NCIMB 8003 OX=1328314 GN=Achr_4780 PE=4 SV=1	Achr_4780	1	1.89e-06	146.27	IYIVK(1)VPYCLR	2	-1.5539	15	1.15	1.489	1.913	0.452	0.561	0.673	0.69	0.674	0.669
	A0A0C4WP89	264	0.647	Down	0.0115848	K	Aspartyl/glutamyl-tRNA(Asn/Gln) amidotransferase subunit B OS=Azotobacter chroococcum NCIMB 8003 OX=1328314 GN=gatB PE=3 SV=1	gatB	1	6.93e-05	100.84	SK(1)EEANDYR	2	-2.1693	7	1.237	1.047	1.089		0.729	0.913	0.684	0.77
	A0A0C4WP45	141	0.535	Down	0.00075904	K	D-3-phosphoglycerate dehydrogenase OS=Azotobacter chroococcum NCIMB 8003 OX=1328314 GN=serA PE=3 SV=1	serA	1	2.71e-55	256.93	GGWLK(1)SASHSYEIR	2	-1.0316	40	1.427	1.251	1.234	0.813	0.822	0.901	0.689	0.761	0.642
	A0A0C4WQD9	13	2.55	Up	3.567e-05	K	Citrate synthase OS=Azotobacter chroococcum NCIMB 8003 OX=1328314 GN=prpC PE=3 SV=1	prpC	1	4.26e-47	203.8	SATAETTTVGFK(1)PK	2	-1.0649	14	0.444	0.517	0.48	1.555	1.546	1.543	1.249	1.212	1.214
	A0A0C4WJZ7	50	1.642	Up	5.5636e-05	K	RNA-binding protein, YhbY family OS=Azotobacter chroococcum NCIMB 8003 OX=1328314 GN=Achr_7730 PE=4 SV=1	Achr_7730	1	5.21e-05	125.17	VK(1)INLAERDDR	2	-1.1986	25	0.66	0.69	0.709	1.335	1.32	1.365	1.163	1.121	1.097
	A0A0C4WM90	201	1.596	Up	0.0024413	K	Acetolactate synthase OS=Azotobacter chroococcum NCIMB 8003 OX=1328314 GN=ilvI PE=3 SV=1	ilvI	1	9.72e-07	140.05	K(1)AVEMLLAAK	2	-1.2022	13	0.84	0.704	0.791	1.12	1.147	0.995	1.199	1.172	1.356
	A0A0C4WJT4	33	0.371	Down	0.0021645	K	50S ribosomal protein L5 OS=Azotobacter chroococcum NCIMB 8003 OX=1328314 GN=rplE PE=3 SV=1	rplE	1	9.67e-09	113.48	VTK(1)ITLNMGLGEAIGDK	2	0.20119	10		1.812	1.779		0.403	0.48	0.615	0.61	0.773
	A0A0C4WKP7	241	0.442	Down	0.0127967	K	4-hydroxy-tetrahydrodipicolinate synthase OS=Azotobacter chroococcum NCIMB 8003 OX=1328314 GN=dapA PE=3 SV=1	dapA	1	6.14e-09	101.43	LMPLHK(1)ALFLESNPIPVK	3	-1.8714	32	0.933	1.288	1.663	0.438	1.155	1.387	0.639	0.488	0.591
	A0A0C4WLY6	490	0.237	Down	8.1076e-05	K	NADH-quinone oxidoreductase OS=Azotobacter chroococcum NCIMB 8003 OX=1328314 GN=nuoG PE=3 SV=1	nuoG	1	1.12e-15	149.57	IADALLAAK(1)RPLLVSGTSLGSR	3	-0.53243	17	1.3	1.538	1.469		0.969	0.89	0.295	0.347	0.378
	A0A0C4WQC5	72	0.341	Down	1.6002e-05	K	30S ribosomal protein S17 OS=Azotobacter chroococcum NCIMB 8003 OX=1328314 GN=rpsQ PE=3 SV=1	rpsQ	1	0.000546	121.8	ETRPLAK(1)TK	2	-1.9137	9	1.65	1.609	1.705	0.198	0.602	0.578	0.578	0.591	0.524
	A0A0C4WGC4	546	1.855	Up	0.000141336	K	PrkA family serine protein kinase OS=Azotobacter chroococcum NCIMB 8003 OX=1328314 GN=Achr_4780 PE=4 SV=1	Achr_4780	1	4.45e-13	156.02	IEKPAGISNPK(1)DFR	3	-3.9029	18	0.655	0.699	0.716	1.214	1.165	1.169	1.215	1.365	1.26
	A0A0C4WGQ7	566	0.42	Down	4.408e-05	K	Polyribonucleotide nucleotidyltransferase OS=Azotobacter chroococcum NCIMB 8003 OX=1328314 GN=pnp PE=3 SV=1	pnp	1	0.0027	87.251	IDQDK(1)IR	2	0.7021	7	1.305	1.363	1.288	0.601	0.551		0.561		0.546
	A0A0C4WKL8	162	1.564	Up	0.00164305	K	Ribosome-recycling factor OS=Azotobacter chroococcum NCIMB 8003 OX=1328314 GN=frr PE=3 SV=1	frr	1	3.13e-15	168.05	RAADEVQK(1)LTDK	2	-1.8927	18	0.676	0.817	0.734	1.243	1.262	1.166	1.215	1.143	1.126
	A0A0C4WQE2	72	0.185	Down	0.00129723	K	50S ribosomal protein L11 OS=Azotobacter chroococcum NCIMB 8003 OX=1328314 GN=rplK PE=3 SV=1	rplK	1	2.2e-61	219.16	SFTFETK(1)STPASVLLK	2	-0.39284	8	1.308	1.856	1.879		0.416	0.465	0.219	0.312	0.401
	A0A0C4WR14	97	3.407	Up	8.2262e-05	K	GTP pyrophosphokinase, ppGpp synthetase I / Guanosine-3',5'-diphosphate-3'-pyrophosphohydrolase OS=Azotobacter chroococcum NCIMB 8003 OX=1328314 GN=Achr_12600 PE=3 SV=1	Achr_12600	1	5.28e-29	207.88	QK(1)QIALDEVQR	2	-1.4634	9	0.411	0.451	0.518	1.287	1.235	1.2	1.652	1.584	1.466
	A0A0C4WGC4	535	0.423	Down	0.00078097	K	PrkA family serine protein kinase OS=Azotobacter chroococcum NCIMB 8003 OX=1328314 GN=Achr_4780 PE=4 SV=1	Achr_4780	0.99931	8.81e-14	85.742	VALNEELEK(0.999)IEK(0.001)PAGISNPK	3	-0.85506	8	1.345	1.521	1.335	0.596	0.631	0.64	0.57		0.614
	A0A0C4WJZ6	295	1.947	Up	4.2913e-05	K	Chaperone protein DnaJ OS=Azotobacter chroococcum NCIMB 8003 OX=1328314 GN=dnaJ PE=3 SV=1	dnaJ	1	6.47e-05	97.277	LK(1)IPEGTQTGK	2	-1.7212	7	0.628	0.665	0.685	1.385			1.346	1.26	1.245
	A0A0C4WRC5	325	2.524	Up	5.6069e-05	K	Amidophosphoribosyltransferase OS=Azotobacter chroococcum NCIMB 8003 OX=1328314 GN=purF PE=3 SV=1	purF	1	0.00226	72.355	EGFVK(1)NR	2	-0.21477	9	0.497	0.554	0.544	1.381	1.379	1.313	1.443	1.275	1.308
	A0A0C4WJE2	7	1.915	Up	2.5002e-06	K	30S ribosomal protein S21 OS=Azotobacter chroococcum NCIMB 8003 OX=1328314 GN=rpsU PE=3 SV=1	rpsU	1	1.85e-11	169.81	VK(1)ENEPFDVALRR	3	-1.7983	19	0.733	0.766	0.72	0.953	1.004	0.963	1.434	1.415	1.4
	A0A0C4WJL2	100	1.727	Up	5.415e-07	K	Oligoribonuclease OS=Azotobacter chroococcum NCIMB 8003 OX=1328314 GN=orn PE=3 SV=1	orn	1	6.75e-25	154.09	GK(1)SPMCGNSICQDRR	3	-0.15513	25	0.661	0.664	0.672	1.362	1.333	1.35	1.171	1.146	1.131
	A0A0C4WGZ2	11	0.317	Down	3.2784e-07	K	Nucleoside diphosphate kinase OS=Azotobacter chroococcum NCIMB 8003 OX=1328314 GN=ndk PE=3 SV=1	ndk	1	1.08e-08	171.34	TLSIIK(1)PDAVAK	2	-2.1075	16	1.511	1.59	1.569	0.648	0.706	0.68	0.5	0.479	0.5
	A0A0C4WLQ6	615	0.342	Down	0.000102734	K	Type I fatty acid synthase ArsA OS=Azotobacter chroococcum NCIMB 8003 OX=1328314 GN=arsA PE=4 SV=1	arsA	1	7.77e-16	168.69	MASK(1)GISQNPDR	2	-2.0329	17	1.407	1.418	1.613	0.789	0.852	0.702	0.555	0.46	0.503
	A0A0C4WM75	255	0.218	Down	3.1637e-06	K	Serine--tRNA ligase OS=Azotobacter chroococcum NCIMB 8003 OX=1328314 GN=serS PE=3 SV=1	serS	1	0.000131	83.775	QLPLK(1)FVAHTPCFR	3	-1.6448	9	1.452	1.445	1.485		0.532	0.44	0.326	0.31
	A0A0C4WR32	98	0.431	Down	0.00064243	K	Diaminopimelate decarboxylase OS=Azotobacter chroococcum NCIMB 8003 OX=1328314 GN=lysA PE=3 SV=1	lysA	1	3.06e-06	93.649	VLAAGGDPAK(1)VVFSGVGK	2	-1.83	8	1.483	1.35	1.42	0.459	0.723	0.561	0.647		0.575
	A0A0C4WR14	542	1.793	Up	0.00036234	K	GTP pyrophosphokinase, ppGpp synthetase I / Guanosine-3',5'-diphosphate-3'-pyrophosphohydrolase OS=Azotobacter chroococcum NCIMB 8003 OX=1328314 GN=Achr_12600 PE=3 SV=1	Achr_12600	1	0.00315	65.156	LAEK(1)CNLK	2	-0.83889	8	0.643	0.757	0.71	1.232	1.157		1.311	1.214	1.259
	A0A0C4WUU8	546	2.116	Up	0.0177414	K	Elongation factor 4 OS=Azotobacter chroococcum NCIMB 8003 OX=1328314 GN=lepA PE=3 SV=1	lepA	1	0.00546	56.091	TTVK(1)ALR	2	-0.69747	5	0.619		0.601			1.402		1.163	1.419
	A0A0C4WRS8	42	0.458	Down	6.2158e-05	K	Glutamine--fructose-6-phosphate aminotransferase [isomerizing] OS=Azotobacter chroococcum NCIMB 8003 OX=1328314 GN=glmS PE=3 SV=1	glmS	1	7.07e-07	108.5	GYDSAGVAVIDGAGK(1)LAR	2	-0.8464	7	1.318	1.161	1.294			0.798	0.553	0.581	0.594
	A0A0C4WGZ4	372	1.638	Up	0.00047571	K	Histidine--tRNA ligase OS=Azotobacter chroococcum NCIMB 8003 OX=1328314 GN=hisS PE=3 SV=1	hisS	1	1.11e-45	212.93	LAVNAGAGSFK(1)SQLK	2	-2.126	14	0.695	0.745	0.746	1.267	1.149	1.218	1.133	1.156	1.292
	A0A0C4WHC8	636	0.242	Down	0.00051814	K	Alanine--tRNA ligase OS=Azotobacter chroococcum NCIMB 8003 OX=1328314 GN=alaS PE=3 SV=1	alaS	1	3.78e-61	184.65	NSTVETEVTDIDSAK(1)K	2	-0.94766	9	1.747	1.784	1.581	0.509	0.602	0.494	0.342	0.529	0.366
	A0A0C4WT99	84	0.413	Down	0.00120266	K	DNA-binding protein Fis OS=Azotobacter chroococcum NCIMB 8003 OX=1328314 GN=Achr_34350 PE=3 SV=1	Achr_34350	1	1.59e-11	144.27	GNQTK(1)ASELLGLNR	2	-2.6412	5	1.038	1.161	1.105				0.418		0.491
	A0A0C4WJL3	332	0.283	Down	0.00064007	K	ATP-dependent protease ATPase subunit HslU OS=Azotobacter chroococcum NCIMB 8003 OX=1328314 GN=hslU PE=3 SV=1	hslU	1	4.29e-08	101.64	VELK(1)ALTPEDFER	2	-1.2206	8	1.388	1.434	1.65	0.437	0.616	0.758	0.449		0.394
	A0A0C4WPS3	1254	0.569	Down	8.4168e-05	K	Glutamate synthase subunit alpha OS=Azotobacter chroococcum NCIMB 8003 OX=1328314 GN=gltB PE=4 SV=1	gltB	1	1.89e-30	166.66	VSGEIAK(1)VHGNR	2	-1.6985	9	1.212	1.322	1.26	0.902	0.905	0.855	0.754	0.708	0.695
	A0A0C4WK61	355	0.346	Down	0.00087546	K	Argininosuccinate lyase OS=Azotobacter chroococcum NCIMB 8003 OX=1328314 GN=argH PE=3 SV=1	argH	1	0.00022	70.389	AFADMVPALK(1)PR	2	-1.0703	11	1.864	1.274	1.574	0.521	0.74	0.54	0.569	0.499	0.562
	A0A0C4WKL8	173	0.665	Down	0.0049229	K	Ribosome-recycling factor OS=Azotobacter chroococcum NCIMB 8003 OX=1328314 GN=frr PE=3 SV=1	frr	1	1.37e-05	117.99	AIAEVDK(1)ALEAK	2	0.22236	9	1.047	1.109	1.155	1.145	1.048	1.142	0.731	0.739	0.731
	A0A0C4WTF0	127	0.437	Down	0.00095643	K	50S ribosomal protein L3 OS=Azotobacter chroococcum NCIMB 8003 OX=1328314 GN=rplC PE=3 SV=1	rplC	1	0.00195	74.269	GK(1)GYAGTIK	2	0.24601	8	1.318	1.437	1.417	0.633	0.641	0.605	0.651	0.565
	A0A0C4WKE8	33	0.656	Down	0.021157	K	Acetylglutamate kinase OS=Azotobacter chroococcum NCIMB 8003 OX=1328314 GN=argB PE=3 SV=1	argB	1	3.23e-13	122.66	TLVIK(1)YGGNAMESDELK	2	0.38648	19	1.521	1.098	1.248	0.491	0.68	0.985	0.775	0.812	0.95
	A0A0C4WN15	34	1.551	Up	0.00022011	K	Phenylalanine--tRNA ligase alpha subunit OS=Azotobacter chroococcum NCIMB 8003 OX=1328314 GN=pheS PE=3 SV=1	pheS	1	0.00788	84.064	VHYLGK(1)K	2	-0.67226	8	0.703	0.701	0.73	1.29	1.289	1.338	1.12	1.086
	A0A0C4WS16	228	0.232	Down	9.5747e-05	K	ATP synthase subunit beta OS=Azotobacter chroococcum NCIMB 8003 OX=1328314 GN=atpD PE=3 SV=1	atpD	1	4.64e-25	199.59	VALTGLTMAEK(1)FRDEGR	3	-0.88094	37	1.431	1.839	1.863	0.454	0.517	0.679	0.378	0.421	0.392
	A0A0C4WQ47	48	0.432	Down	0.0036159	K	50S ribosomal protein L25 OS=Azotobacter chroococcum NCIMB 8003 OX=1328314 GN=rplY PE=3 SV=1	rplY	1	1.72e-13	165.09	APLSISVLAK(1)EIAK	2	-1.7386	13	1.836	1.753	1.264	0.616	0.254	0.262	0.629	0.674	0.792
	A0A0C4WSX5	663	0.386	Down	3.7436e-05	K	ATP-dependent Clp protease ATP-binding subunit ClpA OS=Azotobacter chroococcum NCIMB 8003 OX=1328314 GN=clpA PE=3 SV=1	clpA	1	6.73e-17	153.25	LSHEVIK(1)SIVDK	2	-1.1602	12	1.393	1.479	1.481	0.737	0.778	0.791	0.58	0.587	0.514
	A0A0C4WK78	382	2.935	Up	6.3258e-05	K	GMP synthase [glutamine-hydrolyzing] OS=Azotobacter chroococcum NCIMB 8003 OX=1328314 GN=guaA PE=3 SV=1	guaA	1	3.66e-05	122.44	LVEPLRELFK(1)DEVR	3	-0.044436	21	0.433	0.465	0.531	1.349	1.375	1.427	1.41	1.436	1.348
	A0A0C4WJ19	157	0.387	Down	0.00053502	K	Phosphofructokinase OS=Azotobacter chroococcum NCIMB 8003 OX=1328314 GN=fruK PE=3 SV=1	fruK	1	4.77e-09	112.68	LK(1)ACGVPLVLDSSGAALR	2	-1.1331	17	1.319	1.637	1.792	0.512	0.514	0.557	0.598	0.635	0.603
	A0A0C4WJI2	14	0.319	Down	0.0059157	K	Glutamine synthetase OS=Azotobacter chroococcum NCIMB 8003 OX=1328314 GN=glnA PE=3 SV=1	glnA	1	1.06e-09	170.85	EHDVK(1)WIDLR	2	-2.0795	12	1.848	1.472	1.388	0.629	0.645	0.655	0.494	0.506	0.503
	A0A0C4WPS3	711	2.038	Up	2.4016e-05	K	Glutamate synthase subunit alpha OS=Azotobacter chroococcum NCIMB 8003 OX=1328314 GN=gltB PE=4 SV=1	gltB	1	0.00148	74.486	GLLK(1)ILSK	2	-0.44393	9	0.628	0.64	0.662	1.286	1.175	1.205	1.376	1.314	1.243
	A0A0C4WMS6	215	0.388	Down	0.00055808	K	Uridylate kinase OS=Azotobacter chroococcum NCIMB 8003 OX=1328314 GN=pyrH PE=3 SV=1	pyrH	1	0.00133	104.76	DHK(1)MPLR	2	-1.4356	20	1.339	1.447	1.524	0.79	0.948	0.641	0.511	0.502	0.658
	A0A0C4WIK2	522	0.374	Down	6.7307e-07	K	30S ribosomal protein S1 OS=Azotobacter chroococcum NCIMB 8003 OX=1328314 GN=rpsA PE=3 SV=1	rpsA	1	2.81e-15	197.3	AK(1)DVDDEKDAIK	2	-0.20599	18	1.419	1.465	1.471	0.8	0.785	0.773	0.559	0.544	0.525
	A0A0C4WPZ6	325	1.947	Up	0.00055882	K	1-deoxy-D-xylulose-5-phosphate synthase OS=Azotobacter chroococcum NCIMB 8003 OX=1328314 GN=dxs-1 PE=3 SV=1	dxs-1	1	0.000124	90.761	GPK(1)YSSVFGR	2	-1.147	7	0.655	0.669	0.729			1.25		1.326	1.339
	A0A0C4WRN8	254	0.559	Down	0.0015583	K	Ribonuclease E OS=Azotobacter chroococcum NCIMB 8003 OX=1328314 GN=rne PE=3 SV=1	rne	1	1.59e-18	159.12	IK(1)LYEDSVPLFNR	2	-2.1497	9	1.209	1.489	1.512	0.398	0.689	0.768	0.76	0.817	0.777
	A0A0C4WSI9	500	0.564	Down	0.00021937	K	Succinate dehydrogenase flavoprotein subunit OS=Azotobacter chroococcum NCIMB 8003 OX=1328314 GN=sdhA PE=3 SV=1	sdhA	1	1.02e-05	129.72	VAQVK(1)INDK	2	-2.558	19	1.144	1.227	1.218	1.062	1.044	0.992	0.728	0.654	0.642
	A0A0C4WJT0	62	0.516	Down	0.000197254	K	30S ribosomal protein S13 OS=Azotobacter chroococcum NCIMB 8003 OX=1328314 GN=rpsM PE=3 SV=1	rpsM	1	2.13e-17	153.25	GEVAK(1)LTTEGDLRR	2	-1.1979	22	1.472	1.449	1.323	0.63	0.638	0.682	0.68	0.774	0.738
	A0A0C4WRG6	190	0.327	Down	4.9481e-06	K	Adenosylhomocysteinase OS=Azotobacter chroococcum NCIMB 8003 OX=1328314 GN=ahcY PE=3 SV=1	ahcY	1	7.02e-14	162.23	VPAINVNDSVTK(1)SK	2	-2.0348	9	1.65	1.747	1.602	0.455	0.446	0.485	0.556	0.568	0.513
	A0A0C4WS06	389	1.638	Up	0.0024389	K	Tryptophan--tRNA ligase OS=Azotobacter chroococcum NCIMB 8003 OX=1328314 GN=trpS PE=3 SV=1	trpS	1	0.000134	107.08	PFDDPK(1)AVGR	2	-2.7396	8	0.656	0.713		1.264	1.3	1.314	1.177	1.055	1.131
	A0A0C4WLX8	100	0.418	Down	0.0111607	K	Dihydrolipoyl dehydrogenase OS=Azotobacter chroococcum NCIMB 8003 OX=1328314 GN=lpdA PE=3 SV=1	lpdA	1	1.68e-79	240.82	DQIVK(1)NLTGGVASLIK	2	-2.1103	41	1.18	2.139	1.719	0.33	0.203	0.361	0.612	0.696	0.8
	A0A0C4WKL2	383	2.305	Up	2.1974e-05	K	Bifunctional uridylyltransferase/uridylyl-removing enzyme OS=Azotobacter chroococcum NCIMB 8003 OX=1328314 GN=glnD PE=3 SV=1	glnD	1	0.000367	101.41	HPEIK(1)GVR	2	-1.0682	9	0.545	0.541	0.586	1.358	1.394	1.373	1.346	1.224	1.284
	A0A0C4WIK5	330	1.687	Up	0.00177541	K	Phosphoserine aminotransferase OS=Azotobacter chroococcum NCIMB 8003 OX=1328314 GN=serC PE=3 SV=1	serC	1	2.31e-05	117.18	GLLNLK(1)GHR	2	-1.5147	9	0.753	0.88	0.741	1.039	0.981	0.918	1.456	1.281	1.267
	A0A0C4WJR6	630	0.516	Down	0.00118387	K	Translation initiation factor IF-2 OS=Azotobacter chroococcum NCIMB 8003 OX=1328314 GN=infB PE=3 SV=1	infB	1	2.6e-19	181.44	LENIFETMGQDEK(1)K	2	-1.1087	16	1.428	1.277	1.332	0.674	0.888	0.799	0.604	0.699	0.78
	A0A0C4WKE8	77	0.596	Down	0.0061767	K	Acetylglutamate kinase OS=Azotobacter chroococcum NCIMB 8003 OX=1328314 GN=argB PE=3 SV=1	argB	1	2.96e-29	149.14	AVGINPVVVHGGGPQIGDLLK(1)R	3	-1.3389	9	1.043	1.116	1.284	0.931	1.205	1.153	0.769	0.59	0.693
	A0A0C4WQA9	77	0.659	Down	4.4793e-05	K	30S ribosomal protein S4 OS=Azotobacter chroococcum NCIMB 8003 OX=1328314 GN=rpsD PE=3 SV=1	rpsD	1	2.08e-14	162.8	QFSGYYK(1)EASR	2	-1.1984	9	1.342	1.29	1.338	0.651	0.644	0.645	0.845	0.901	0.869
	A0A0C4WGM5	363	2.077	Up	0.00077639	K	Glutamate synthase subunit beta OS=Azotobacter chroococcum NCIMB 8003 OX=1328314 GN=gltD PE=4 SV=1	gltD	1	2.04e-11	125.14	VEGVK(1)VVETR	2	-2.0065	19	0.591	0.657	0.757	0.803	1.233	1.289	1.468	1.301	1.395
	A0A0C4WNX3	165	0.509	Down	0.00067953	K	Aconitate hydratase B OS=Azotobacter chroococcum NCIMB 8003 OX=1328314 GN=acnB PE=3 SV=1	acnB	1	1.78e-07	147.72	PAVPEK(1)VTLTVFK	2	-2.8791	9	1.201	1.319	1.503	0.78	0.82	0.842	0.699	0.646	0.703
	A0A0C4WNZ3	224	1.852	Up	6.1127e-05	K	Dihydrolipoyllysine-residue succinyltransferase component of 2-oxoglutarate dehydrogenase complex OS=Azotobacter chroococcum NCIMB 8003 OX=1328314 GN=sucB PE=3 SV=1	sucB	1	6.91e-67	256.7	DLFEK(1)THNGVR	2	1.7135	197	0.638	0.682	0.693	1.295	1.246	1.206	1.3	1.232	1.196
	A0A0C4WQC0	22	0.661	Down	0.0024038	K	30S ribosomal protein S8 OS=Azotobacter chroococcum NCIMB 8003 OX=1328314 GN=rpsH PE=3 SV=1	rpsH	1	2.48e-90	258.79	NAQMAEK(1)TVVSMPSSK	2	-0.54801	49	1.25	1.251	1.242	0.795	0.806	0.817	0.801	0.857	0.815
	A0A0C4WH09	202	0.486	Down	7.7607e-05	K	Inosine-5'-monophosphate dehydrogenase OS=Azotobacter chroococcum NCIMB 8003 OX=1328314 GN=guaB PE=3 SV=1	guaB	1	2.23e-11	138.23	GMMTVNDIEK(1)AK	2	-1.6341	32	1.311	1.472	1.441	0.666	0.748	0.717	0.716	0.677	0.659
	A0A0C4WVU8	254	0.591	Down	0.00172254	K	50S ribosomal protein L2 OS=Azotobacter chroococcum NCIMB 8003 OX=1328314 GN=rplB PE=3 SV=1	rplB	1	3.33e-13	121.96	HPVSPWGFPTK(1)GAK	2	-1.2664	7	1.304	1.155	1.294	0.35			0.756	0.658	0.803
	A0A0C4WJU3	8	0.323	Down	1.57043e-05	K	50S ribosomal protein L23 OS=Azotobacter chroococcum NCIMB 8003 OX=1328314 GN=rplW PE=3 SV=1	rplW	1	8.56e-05	83.775	VFK(1)VLLGPHISEK	3	-1.4085	9	1.652	1.598	1.446		0.387	0.394	0.518	0.497	0.5
	A0A0C4WQH8	97	0.649	Down	0.00099877	K	50S ribosomal protein L10 OS=Azotobacter chroococcum NCIMB 8003 OX=1328314 GN=rplJ PE=3 SV=1	rplJ	1	0.00385	73.637	IFK(1)EFAK	2	-0.76021	7	1.061	1.115	1.137		0.888	0.879	0.736		0.697
	A0A0C4WU10	174	0.513	Down	0.00074467	K	Translation initiation factor IF-3 OS=Azotobacter chroococcum NCIMB 8003 OX=1328314 GN=infC PE=3 SV=1	infC	1	0.000116	79.059	QLIMVIAPK(1)K	2	-1.9759	8	1.39	1.401	1.323	0.587	0.578	0.611	0.665		0.742
	A0A0C4WT43	86	1.972	Up	2.2984e-05	K	Adenylosuccinate synthetase OS=Azotobacter chroococcum NCIMB 8003 OX=1328314 GN=purA PE=3 SV=1	purA	1	9.74e-05	110.22	EIVK(1)LEEK	2	0.18844	9	0.61	0.674	0.661	1.254	1.28	1.207	1.294	1.273	1.269
	A0A0C4WQD0	17	0.539	Down	0.0007623	K	30S ribosomal protein S19 OS=Azotobacter chroococcum NCIMB 8003 OX=1328314 GN=rpsS PE=3 SV=1	rpsS	1	0.000182	117.45	GPFIDLHLLK(1)K	2	-1.7877	20	1.336	1.455	1.532	0.542	0.628	0.543	0.825	0.695	0.808
	A0A0C4WP62	8	2.269	Up	0.00149663	K	ATP phosphoribosyltransferase OS=Azotobacter chroococcum NCIMB 8003 OX=1328314 GN=hisG PE=3 SV=1	hisG	1	2.59e-21	203.02	MLTIALSK(1)GR	2	-2.82	20	0.743	0.587	0.573	1.118	1.052	1.142	1.265	1.468	1.585
	A0A0C4WGV2	57	0.384	Down	0.0071386	K	Peptide chain release factor 1 OS=Azotobacter chroococcum NCIMB 8003 OX=1328314 GN=prfA PE=3 SV=1	prfA	1	6.01e-10	140.57	K(1)VQDDLAGAQALLK	2	-1.2756	8	1.392	1.413	1.444	0.733	0.614		0.572	0.6	0.461
	A0A0C4WIK5	312	1.573	Up	0.0151561	K	Phosphoserine aminotransferase OS=Azotobacter chroococcum NCIMB 8003 OX=1328314 GN=serC PE=3 SV=1	serC	1	0.00315	72.038	LADEK(1)LDK	2	-0.14807	10	0.725	0.828	0.877	0.979	1.083	0.976	1.272	1.26	1.29
	A0A0C4WQ79	220	0.18	Down	0.0190794	K	Pyruvate kinase OS=Azotobacter chroococcum NCIMB 8003 OX=1328314 GN=pykA-1 PE=3 SV=1	pykA-1	1	7.53e-47	199.04	LMQEAGGNAGLVAK(1)IER	2	-1.9046	29	1.811	1.526	1.959	0.297	0.133	0.361	0.47		0.167
	A0A0C4WQ10	30	0.131	Down	0.00169864	K	30S ribosomal protein S18 OS=Azotobacter chroococcum NCIMB 8003 OX=1328314 GN=rpsR PE=3 SV=1	rpsR	1	4.85e-25	181.44	DLNTLK(1)AYISETGK	2	-2.0178	9	2.326	1.124	1.177	0.953	1.181	0.761	0.165	0.191	0.251
	A0A0C4WM12	161	1.67	Up	0.0118198	K	Recombination factor protein RarA OS=Azotobacter chroococcum NCIMB 8003 OX=1328314 GN=rarA PE=4 SV=1	rarA	1	1.37e-09	115.41	VYVLK(1)SLDEAALR	2	-1.441	9	0.579	0.775	0.784	0.952	1.2	1.564	1.044	1.285	1.242
	A0A0C4WQD8	74	1.809	Up	6.2126e-05	K	DNA-directed RNA polymerase subunit beta' OS=Azotobacter chroococcum NCIMB 8003 OX=1328314 GN=rpoC PE=3 SV=1	rpoC	1	0.000415	72.038	DYECLCGK(1)YK	2	-1.0772	9	0.749	0.675	0.693	1.163	1.17	1.153	1.256	1.262	1.312
	A0A0C4WVU8	150	0.48	Down	5.6237e-05	K	50S ribosomal protein L2 OS=Azotobacter chroococcum NCIMB 8003 OX=1328314 GN=rplB PE=3 SV=1	rplB	0.989794	1.56e-14	132.4	NIPVGSTIHAIELK(0.01)PGK(0.99)GAQIAR	3	-2.2371	9	1.404	1.552	1.585	0.511	0.528	0.499	0.728	0.707	0.743
	A0A0C4WJI2	3	0.412	Down	2.1233e-06	K	Glutamine synthetase OS=Azotobacter chroococcum NCIMB 8003 OX=1328314 GN=glnA PE=3 SV=1	glnA	1	7.82e-05	114.64	SK(1)SLQLIK	2	-2.2947	10	1.423	1.489	1.485	0.714	0.718	0.678	0.629	0.593	0.588
	A0A0C4WT43	90	0.645	Down	0.0024842	K	Adenylosuccinate synthetase OS=Azotobacter chroococcum NCIMB 8003 OX=1328314 GN=purA PE=3 SV=1	purA	1	1.52e-08	128.97	LEEK(1)GVPVR	2	-0.78806	18	1.227	1.216	1.178	0.717	0.939	1.076	0.857	0.688	0.791
	A0A0C4WQA8	143	0.315	Down	0.0056027	K	Chorismate synthase OS=Azotobacter chroococcum NCIMB 8003 OX=1328314 GN=aroC PE=3 SV=1	aroC	1	8.61e-05	114.39	K(1)YLATQGVVVR	2	-1.6671	7	1.628		1.78	0.677	0.628	0.664		0.577	0.497
	A0A0C4WMQ5	254	2.134	Up	0.0048249	K	HesA/MoeB/ThiF family protein, EC-YgdL-like protein OS=Azotobacter chroococcum NCIMB 8003 OX=1328314 GN=Achr_11140 PE=4 SV=1	Achr_11140	1	0.000385	83.623	AVDK(1)LVAGAR	2	-1.5495	7	0.7		0.623	0.699	1.227		1.227	1.549	1.458
	A0A0C4WGZ2	29	0.469	Down	1.8956e-07	K	Nucleoside diphosphate kinase OS=Azotobacter chroococcum NCIMB 8003 OX=1328314 GN=ndk PE=3 SV=1	ndk	1	1.51e-05	131.54	FEK(1)AGLSVVAAK	2	-1.6905	9	1.365	1.418	1.408	0.747	0.787	0.725	0.652	0.658	0.656
	A0A0C4WPS3	773	1.647	Up	0.0067359	K	Glutamate synthase subunit alpha OS=Azotobacter chroococcum NCIMB 8003 OX=1328314 GN=gltB PE=4 SV=1	gltB	1	0.000113	108.3	LLAAEAWSK(1)R	2	0.4001	8	0.812	0.703		1.067	1.115	1.091	1.161	1.333	1.249
	A0A0C4WQS8	39	1.621	Up	3.754e-05	K	Ditrans,polycis-undecaprenyl-diphosphate synthase ((2E,6E)-farnesyl-diphosphate specific) OS=Azotobacter chroococcum NCIMB 8003 OX=1328314 GN=uppS PE=3 SV=1	uppS	1	9.31e-09	128.57	LLPGIAGHK(1)AGVDAVR	2	-1.5598	12	0.715	0.693	0.685	1.299	1.333	1.32	1.086	1.155	1.152
	A0A0C4WFV6	344	1.547	Up	0.00043654	K	NAD(P) transhydrogenase, subunit alpha part 1 OS=Azotobacter chroococcum NCIMB 8003 OX=1328314 GN=Achr_1740 PE=4 SV=1	Achr_1740	1	1.87e-09	141.93	LIVDK(1)DGQFR	2	-1.0218	8		0.738	0.742	1.163	1.266	1.272	1.19	1.12	1.124
	A0A0C4WGQ7	338	0.346	Down	0.00072415	K	Polyribonucleotide nucleotidyltransferase OS=Azotobacter chroococcum NCIMB 8003 OX=1328314 GN=pnp PE=3 SV=1	pnp	1	6.53e-26	146.37	IEVGVLPK(1)THGSALFTR	3	-1.5649	15	1.472	1.988	1.406	0.527	0.517	0.499	0.593	0.54	0.549
	A0A0C4WNL8	8	0.306	Down	0.0136204	K	Aminotransferase AlaT OS=Azotobacter chroococcum NCIMB 8003 OX=1328314 GN=alaT PE=4 SV=1	alaT	1	0.000269	69.276	SNK(1)LANVCYDIR	2	-2.2848	5		1.532	1.509	0.444			0.401		0.531
	A0A0C4WP80	334	0.335	Down	0.0094592	K	Modulator of DNA gyrase, PmbA/TldD OS=Azotobacter chroococcum NCIMB 8003 OX=1328314 GN=tldD PE=4 SV=1	tldD	1	0.00139	65.156	GYMQDK(1)LNAR	2	-2.6491	6	1.605	1.501			0.617	0.626	0.574		0.468
	A0A0C4WJR3	369	1.574	Up	0.00034073	K	Carbamoyl-phosphate synthase large chain OS=Azotobacter chroococcum NCIMB 8003 OX=1328314 GN=carB PE=3 SV=1	carB	1	0.00771	67.903	FPK(1)ADAR	2	0.14868	7	0.746	0.738		1.191	1.213		1.201	1.127	1.175
	A0A0C4WNM6	59	0.653	Down	1.80798e-05	K	Elongation factor P OS=Azotobacter chroococcum NCIMB 8003 OX=1328314 GN=efp PE=3 SV=1	efp	1	1.1e-10	159.44	ADDK(1)LEPIILDR	2	-1.2225	9	1.172	1.212	1.199	0.893	1.013	0.882	0.768	0.769	0.802
	A0A0C4WPE4	842	2.35	Up	0.032457	K	Valine--tRNA ligase OS=Azotobacter chroococcum NCIMB 8003 OX=1328314 GN=valS PE=3 SV=1	valS	1	0.000144	117.39	LAK(1)LESIR	2	-2.472	12	0.571	0.589	0.586	1.061	1.677	1.02	1.589	1.529	0.985
	A0A0C4WRD3	338	2.003	Up	0.002477	K	3-phosphoshikimate 1-carboxyvinyltransferase OS=Azotobacter chroococcum NCIMB 8003 OX=1328314 GN=aroA PE=3 SV=1	aroA	1	1.6e-05	146.27	VPGDK(1)SISHR	2	-0.97135	9	0.576	0.574	0.569	1.53	1.447	1.484	1.222	1.136	1.086
	A0A0C4WK74	52	0.404	Down	0.00084145	K	Peptidyl-prolyl cis-trans isomerase OS=Azotobacter chroococcum NCIMB 8003 OX=1328314 GN=Achr_9340 PE=3 SV=1	Achr_9340	1	0.000273	81.335	ALEGK(1)QAGDELK	2	-2.3657	5		1.416	1.397				0.606	0.512	0.585
	A0A0C4WGP7	97	1.929	Up	0.0150795	K	SsrA-binding protein OS=Azotobacter chroococcum NCIMB 8003 OX=1328314 GN=smpB PE=3 SV=1	smpB	1	2.14e-07	135.63	ELGK(1)LFGAVQQK	2	-2.1006	8	0.655	0.635		1.206	1.165	1.257	1.247	1.241	1.245
	A0A0C4WQT5	103	0.396	Down	1.61288e-05	K	Outer membrane chaperone Skp OS=Azotobacter chroococcum NCIMB 8003 OX=1328314 GN=ompH PE=4 SV=1	ompH	1	9.49e-08	114.93	DFQFQSK(1)ELNEAK	2	-1.209	9		1.706	1.667	0.789	0.762	0.805	0.667	0.656	0.681
	A0A0C4WTD1	303	0.442	Down	0.00015673	K	DNA-directed RNA polymerase subunit alpha OS=Azotobacter chroococcum NCIMB 8003 OX=1328314 GN=rpoA PE=3 SV=1	rpoA	1	6.97e-31	224.13	SLTEIK(1)DVLASR	2	-3.1422	9	1.332	1.359	1.54	0.675	0.787	0.842	0.66	0.581	0.627
	A0A0C4WQE2	113	0.315	Down	2.3742e-06	K	50S ribosomal protein L11 OS=Azotobacter chroococcum NCIMB 8003 OX=1328314 GN=rplK PE=3 SV=1	rplK	1	8.63e-09	113.86	AK(1)QADLTAADLEAAVR	2	-1.0775	6	1.266	1.263	1.344				0.403	0.389	0.428
	A0A0C4WUC0	58	0.41	Down	0.0046242	K	ATP synthase gamma chain OS=Azotobacter chroococcum NCIMB 8003 OX=1328314 GN=atpG PE=3 SV=1	atpG	1	2.53e-13	149.58	QVIGHLAK(1)ANPEYK	2	0.67727	16	1.581	1.271	1.495	0.717	0.854	0.633	0.728	0.61	0.444
	A0A0C4WQD8	1340	0.345	Down	0.00174147	K	DNA-directed RNA polymerase subunit beta' OS=Azotobacter chroococcum NCIMB 8003 OX=1328314 GN=rpoC PE=3 SV=1	rpoC	1	1.22e-09	166.66	VLTEAAVTGK(1)R	2	-0.51373	8	1.242	1.383	1.442	0.731	0.797	0.79	0.519		0.417
	A0A0C4WMV5	275	0.451	Down	4.2075e-06	K	Phosphoenolpyruvate synthase OS=Azotobacter chroococcum NCIMB 8003 OX=1328314 GN=ppsA PE=3 SV=1	ppsA	1	2.33e-07	130.79	SVK(1)TVEVSGEDR	2	-1.2817	9	1.388	1.451	1.505	0.686	0.704	0.651	0.672	0.641	0.648
	A0A0C4WKD6	52	0.178	Down	0.0120801	K	Elongation factor Ts OS=Azotobacter chroococcum NCIMB 8003 OX=1328314 GN=tsf PE=3 SV=1	tsf	1	1.77e-05	91.245	K(1)AGNIAAEGSIAVK	2	-3.4648	8		1.744	3.024	0.192	0.327	0.542	0.299	0.405	0.569
	A0A0C4WJT0	44	0.327	Down	2.5474e-06	K	30S ribosomal protein S13 OS=Azotobacter chroococcum NCIMB 8003 OX=1328314 GN=rpsM PE=3 SV=1	rpsM	1	1.5e-74	227.47	TTAQAICAATGVNPAAK(1)IK	2	-0.88046	16	1.664	1.616	1.615	0.496	0.555	0.526	0.553	0.499	0.547
	A0A0C4WGM5	314	1.831	Up	0.00171939	K	Glutamate synthase subunit beta OS=Azotobacter chroococcum NCIMB 8003 OX=1328314 GN=gltD PE=4 SV=1	gltD	1	0.000194	101.82	QGAK(1)GVTCAYR	2	-1.64	6	0.74	0.771			0.948	0.979	1.403	1.363
	A0A0C4WKD6	245	0.425	Down	7.7687e-05	K	Elongation factor Ts OS=Azotobacter chroococcum NCIMB 8003 OX=1328314 GN=tsf PE=3 SV=1	tsf	1	7e-05	133.76	DPEVK(1)VGDLAK	2	-1.4154	8	1.349	1.425	1.379	0.733	0.628		0.615	0.617	0.532
	A0A0C4WPS3	640	1.631	Up	0.00076366	K	Glutamate synthase subunit alpha OS=Azotobacter chroococcum NCIMB 8003 OX=1328314 GN=gltB PE=4 SV=1	gltB	1	0.00546	76.833	LVEK(1)GLR	2	0.5523	7		0.771	0.766	1.101	1.037		1.321	1.216	1.223
	A0A0C4WQT5	50	0.392	Down	2.4147e-05	K	Outer membrane chaperone Skp OS=Azotobacter chroococcum NCIMB 8003 OX=1328314 GN=ompH PE=4 SV=1	ompH	1	0.000578	121.52	K(1)FGPQLNK	2	-0.61751	9	1.392	1.436	1.568	0.729	0.748	0.724	0.569	0.602	0.552
	A0A0C4WPZ6	280	0.473	Down	0.0025786	K	1-deoxy-D-xylulose-5-phosphate synthase OS=Azotobacter chroococcum NCIMB 8003 OX=1328314 GN=dxs-1 PE=3 SV=1	dxs-1	1	5.49e-05	83.214	DLK(1)GPQFLHVVTK	3	-0.82468	12	1.187	1.201	1.141		0.885	0.867	0.498	0.614
	A0A0C4WLY6	514	0.232	Down	1.63171e-05	K	NADH-quinone oxidoreductase OS=Azotobacter chroococcum NCIMB 8003 OX=1328314 GN=nuoG PE=3 SV=1	nuoG	1	3.92e-11	108.2	AILEAAANIAK(1)ALHK	2	-1.5962	13	1.586	1.549	1.795	0.624	0.676	0.687	0.382	0.359	0.401
	A0A0C4WKY6	26	1.586	Up	0.0040224	K	Phosphoribosylaminoimidazole-succinocarboxamide synthase OS=Azotobacter chroococcum NCIMB 8003 OX=1328314 GN=purC PE=3 SV=1	purC	1	2.58e-05	91.783	VRDLYEVDAK(1)R	2	-2.0649	15	0.802	0.702	0.79	1.172	1.118	1.169	1.244	1.182
	A0A0C4WP39	266	1.876	Up	1.381e-06	K	Ribosomal RNA small subunit methyltransferase I OS=Azotobacter chroococcum NCIMB 8003 OX=1328314 GN=rsmI PE=3 SV=1	rsmI	1	1.49e-09	152.17	K(1)NLLYQAALER	2	-2.682	9	0.69	0.697	0.693	1.114	1.173	1.182	1.313	1.26	1.329
	A0A0C4WH33	199	1.635	Up	0.0067439	K	Succinyl-diaminopimelate desuccinylase OS=Azotobacter chroococcum NCIMB 8003 OX=1328314 GN=dapE PE=3 SV=1	dapE	1	6.58e-05	68.49	GK(1)QGHVAYPQLAK	3	-0.067504	7	0.628	0.687	0.76		1.316	1.464	1.102		1.16
	A0A0C4WNY3	122	0.624	Down	0.0020041	K	Argininosuccinate synthase OS=Azotobacter chroococcum NCIMB 8003 OX=1328314 GN=argG PE=3 SV=1	argG	1	3.36e-82	204.43	LIEIANATGADAISHGATGK(1)GNDQVR	3	0.31788	18	1.122	1.324	1.386	0.786	0.79	0.805	0.798	0.781	0.813
	A0A0C4WQJ8	32	1.878	Up	1.51679e-05	K	Phosphoglycerate kinase OS=Azotobacter chroococcum NCIMB 8003 OX=1328314 GN=pgk PE=3 SV=1	pgk	1	3.57e-46	254.47	DGVVK(1)SDAR	2	-1.1148	24	0.651	0.683	0.683	1.246	1.237	1.197	1.302	1.232	1.253
	A0A0C4WHU7	1220	0.566	Down	0.0062189	K	Methionine synthase OS=Azotobacter chroococcum NCIMB 8003 OX=1328314 GN=metH PE=4 SV=1	metH	1	3.44e-06	121.96	VEK(1)DQVASYSAR	2	-1.9742	8	1.454		1.509	0.889	0.672	0.809	0.831	0.934	0.75
	A0A0C4WHU7	1217	1.508	Up	0.00022215	K	Methionine synthase OS=Azotobacter chroococcum NCIMB 8003 OX=1328314 GN=metH PE=4 SV=1	metH	1	2.62e-13	99.305	YFAVGK(1)VEK	2	-1.1251	25	0.763	0.807	0.834	1.085	1.089	1.095	1.253	1.201	1.172
	A0A0C4WGC4	178	0.156	Down	0.0129588	K	PrkA family serine protein kinase OS=Azotobacter chroococcum NCIMB 8003 OX=1328314 GN=Achr_4780 PE=4 SV=1	Achr_4780	1	5.69e-05	86.243	YLSTIMSPWATK(1)R	2	0.12561	5		1.576	1.688		0.517		0.201		0.308
	A0A0C4WPE4	839	1.795	Up	0.0176839	K	Valine--tRNA ligase OS=Azotobacter chroococcum NCIMB 8003 OX=1328314 GN=valS PE=3 SV=1	valS	1	2.61e-07	128.97	LAENEPLLAK(1)LAK(1)LESIR	3	8.7069	12	0.671	0.653	0.71	1.014	1.741	1.021	1.347	1.408	0.897
	A0A0C4WNU6	489	1.914	Up	3.6656e-06	K	DNA topoisomerase 1 OS=Azotobacter chroococcum NCIMB 8003 OX=1328314 GN=topA PE=3 SV=1	topA	1	4.6e-40	207.6	YSEASLVK(1)EMEK	2	-2.3915	19	0.595	0.628	0.613	1.383	1.439	1.391	1.153	1.155	1.207
	A0A0C4WNL8	340	0.621	Down	0.00090177	K	Aminotransferase AlaT OS=Azotobacter chroococcum NCIMB 8003 OX=1328314 GN=alaT PE=4 SV=1	alaT	1	1.98e-24	183.08	IDPK(1)VCPIHNDEK	2	-0.7815	13	1.135	1.228	1.145	1.055	1.043	0.964	0.692	0.797	0.688
	A0A0C4WKF2	111	2.257	Up	0.0124843	K	Guanosine 3,5-bis-pyrophosphate (PpGpp) synthetase, RelA/SpoT protein OS=Azotobacter chroococcum NCIMB 8003 OX=1328314 GN=Achr_38720 PE=3 SV=1	Achr_38720	1	3.63e-10	142.51	FENK(1)AEAQAENFQK	2	-0.36046	8		0.447	0.656	0.895	1.499	1.55	1.317	1.139	1.279
	A0A0C4WPH6	110	0.654	Down	0.00175851	K	Tyrosine--tRNA ligase OS=Azotobacter chroococcum NCIMB 8003 OX=1328314 GN=tyrS PE=3 SV=1	tyrS	1	7e-05	106.35	AQVFK(1)ILDPSK	2	-1.8378	8	1.379		1.275	0.883	0.919	0.93	0.904	0.848	0.85
	A0A0C4WTV4	21	0.325	Down	1.7922e-06	K	50S ribosomal protein L33 OS=Azotobacter chroococcum NCIMB 8003 OX=1328314 GN=rpmG PE=3 SV=1	rpmG	1	1.2e-19	181.9	LVSSAGTGHFYTTDK(1)NK	3	-0.15494	19	1.57	1.64	1.603	0.554	0.587	0.594	0.55	0.515	0.499
	A0A0C4WS06	223	1.616	Up	0.0077786	K	Tryptophan--tRNA ligase OS=Azotobacter chroococcum NCIMB 8003 OX=1328314 GN=trpS PE=3 SV=1	trpS	1	0.0011	97.033	QLK(1)DAIAR	2	-7.3387	8	0.718	0.744		1.183	1.239	1.132	1.059	1.197	1.287
	A0A0C4WP45	50	0.442	Down	0.006521	K	D-3-phosphoglycerate dehydrogenase OS=Azotobacter chroococcum NCIMB 8003 OX=1328314 GN=serA PE=3 SV=1	serA	1	1.28e-22	207.67	EK(1)IADAHFIGIR	3	-0.82767	19	1.29	1.517	1.6	0.629	0.621	0.718	0.475	0.724	0.749
	A0A0C4WIK2	363	0.558	Down	0.00032023	K	30S ribosomal protein S1 OS=Azotobacter chroococcum NCIMB 8003 OX=1328314 GN=rpsA PE=3 SV=1	rpsA	1	9.91e-09	81.48	SNPWEDFSSHYNK(1)GDR	3	-1.736	12	1.399	1.245	1.196	0.879	0.846	0.869	0.689	0.726	0.728
	A0A0C4WLW7	35	0.628	Down	0.00022041	K	Fructose-1,6-bisphosphatase class 1 OS=Azotobacter chroococcum NCIMB 8003 OX=1328314 GN=fbp PE=3 SV=1	fbp	1	4.77e-10	156.14	ACK(1)EISHAVSK	2	-2.2001	10	1.406		1.46	0.767	0.769	0.79	0.895	0.922	0.883
	A0A0C4WJ40	143	1.652	Up	0.023956	K	Pseudouridine synthase OS=Azotobacter chroococcum NCIMB 8003 OX=1328314 GN=rluD PE=3 SV=1	rluD	1	2.24e-12	124.06	LDK(1)DTTGLMVVAK	2	-3.0374	12	0.686		0.775	1.197		1.213	1.146	1.268
	A0A0C4WTV4	33	0.342	Down	1.1382e-08	K	50S ribosomal protein L33 OS=Azotobacter chroococcum NCIMB 8003 OX=1328314 GN=rpmG PE=3 SV=1	rpmG	0.999935	0.000726	87.895	TTPDKIEIK(1)K	2	-0.78849	9	1.544	1.587	1.566	0.63	0.605	0.634	0.538	0.533	0.534
	A0A0C4WS16	193	0.468	Down	0.00168268	K	ATP synthase subunit beta OS=Azotobacter chroococcum NCIMB 8003 OX=1328314 GN=atpD PE=3 SV=1	atpD	1	1.89e-13	120.75	TREGNDFYHEMK(1)DSNVLDK	3	-0.21322	17	1.417	1.219	1.218	0.767	0.751	0.828	0.58	0.622
	A0A0C4WQC0	31	0.415	Down	5.9718e-05	K	30S ribosomal protein S8 OS=Azotobacter chroococcum NCIMB 8003 OX=1328314 GN=rpsH PE=3 SV=1	rpsH	1	7.12e-07	154.81	TVVSMPSSK(1)LK	2	-1.8797	17	1.38	1.481	1.399		0.596	0.59	0.639	0.582	0.548
	A0A0C4WNZ3	139	0.337	Down	0.000162628	K	Dihydrolipoyllysine-residue succinyltransferase component of 2-oxoglutarate dehydrogenase complex OS=Azotobacter chroococcum NCIMB 8003 OX=1328314 GN=sucB PE=3 SV=1	sucB	1	3.35e-09	142.08	VTK(1)EDAVAAVEAK	2	-1.5584	14	1.669	1.742		0.807	0.797	0.831	0.604	0.581	0.539
	A0A0C4WQ69	77	0.281	Down	0.0025756	K	Bifunctional purine biosynthesis protein PurH OS=Azotobacter chroococcum NCIMB 8003 OX=1328314 GN=purH PE=3 SV=1	purH	1	9.82e-05	62.271	TLHPK(1)IHGGILGR	2	-2.0008	11	1.369	1.509	1.4		0.518	0.45	0.47		0.33
	A0A0C4WQM7	151	1.875	Up	0.00020317	K	Lysine--tRNA ligase OS=Azotobacter chroococcum NCIMB 8003 OX=1328314 GN=lysS PE=3 SV=1	lysS	1	2.05e-19	144.09	SLRPLPDK(1)HHGLTDTEQR	4	-0.15582	17	0.579	0.641	0.656	1.406	1.429	1.323	1.243	1.13	1.144
	A0A0C4WIB6	183	0.194	Down	0.000118271	K	Trigger factor OS=Azotobacter chroococcum NCIMB 8003 OX=1328314 GN=tig PE=3 SV=1	tig	1	2.59e-38	135.89	IDGEAFAGGSAK(1)GTSLVLGSGR	2	0.022458	7	1.374	1.275	1.485			0.292	0.276	0.259
	A0A0C4WQB7	265	0.421	Down	6.1702e-05	K	Lon protease OS=Azotobacter chroococcum NCIMB 8003 OX=1328314 GN=pepS16 PE=2 SV=1	pepS16	1	4.64e-52	236.23	EALAK(1)AHAELNK	2	-1.2999	9	1.317	1.511	1.493	0.748	0.729	0.743	0.634	0.596	0.589
	A0A0C4WIE9	136	0.373	Down	0.0059571	K	Threonine--tRNA ligase OS=Azotobacter chroococcum NCIMB 8003 OX=1328314 GN=thrS PE=3 SV=1	thrS	1	1.11e-06	143.22	ELIDKDYDVVK(1)K	2	-0.30378	10	1.774	1.378	1.453	0.33	0.58	0.361		0.649	0.496
	A0A0C4WIK2	536	0.441	Down	1.5046e-05	K	30S ribosomal protein S1 OS=Azotobacter chroococcum NCIMB 8003 OX=1328314 GN=rpsA PE=3 SV=1	rpsA	1	7.03e-46	174.02	K(1)QETEAPGPTTIGDLIR	2	-0.87764	12	1.42	1.363	1.45	0.769	0.786	0.741	0.635	0.593	0.637
	A0A0C4WRD3	531	0.435	Down	7.9773e-05	K	3-phosphoshikimate 1-carboxyvinyltransferase OS=Azotobacter chroococcum NCIMB 8003 OX=1328314 GN=aroA PE=3 SV=1	aroA	1	6.22e-24	148.76	VEGSK(1)VTVESGHK	3	-0.70657	12	1.335	1.488	1.434	0.761	0.763	0.757	0.627	0.652	0.571
	A0A0C4WRV2	14	0.223	Down	0.000164322	K	ATP synthase subunit alpha OS=Azotobacter chroococcum NCIMB 8003 OX=1328314 GN=atpA PE=3 SV=1	atpA	1	7.35e-50	185.9	QQLNPAEISEIIK(1)QR	2	0.47895	33	1.491	1.838	1.677	0.412	0.727	0.76	0.338	0.443	0.333
	A0A0C4WPS3	1122	1.884	Up	0.00066479	K	Glutamate synthase subunit alpha OS=Azotobacter chroococcum NCIMB 8003 OX=1328314 GN=gltB PE=4 SV=1	gltB	1	6.05e-21	174.72	ICHLNNCATGVATQNDK(1)LR	3	-0.75682	9	0.71	0.813	0.821	0.813	0.951	0.808	1.584	1.485	1.348
	A0A0C4WQT4	23	1.551	Up	0.022337	K	Recombination protein RecR OS=Azotobacter chroococcum NCIMB 8003 OX=1328314 GN=recR PE=3 SV=1	recR	1	0.00011	68.49	ILPGVGQK(1)TAQR	2	-1.0789	7	0.684	0.78		1.199	1.363	1.097	1.15	1.12
	A0A0C4WQB8	284	0.604	Down	8.4114e-05	K	Cysteine--tRNA ligase OS=Azotobacter chroococcum NCIMB 8003 OX=1328314 GN=cysS PE=3 SV=1	cysS	1	3.34e-07	141.44	EVLEK(1)YHPEVVR	2	-1.7183	9	1.218	1.204	1.243	0.889	0.956	0.947	0.783	0.716	0.715
	A0A0C4WMN7	201	0.363	Down	0.00025854	K	6-phosphogluconate dehydratase OS=Azotobacter chroococcum NCIMB 8003 OX=1328314 GN=edd-2 PE=3 SV=1	edd-2	1	0.00015	56.08	YAEGK(1)ASRDELLESEMK	3	-0.98103	8	1.182	1.245	1.334		0.461			0.467	0.442
	A0A0C4WJT2	7	0.374	Down	8.6917e-08	K	30S ribosomal protein S5 OS=Azotobacter chroococcum NCIMB 8003 OX=1328314 GN=rpsE PE=3 SV=1	rpsE	1	5.16e-33	191.95	ANNEQK(1)RDEGYIEK	2	-0.18982	10	1.568	1.572	1.541	0.58	0.566	0.599	0.596	0.58	0.574
	A0A0C4WNM6	2	0.343	Down	2.0103e-05	K	Elongation factor P OS=Azotobacter chroococcum NCIMB 8003 OX=1328314 GN=efp PE=3 SV=1	efp	1	0.000589	99.305	MK(1)TAQEFR	2	-2.1455	17	1.592	1.416	1.595	0.696	0.753	0.578	0.549	0.526	0.506
	A0A0C4WUZ8	43	2.811	Up	2.1174e-05	K	Cytoplasmic axial filament protein CafA and Ribonuclease G OS=Azotobacter chroococcum NCIMB 8003 OX=1328314 GN=cafA PE=4 SV=1	cafA	1	0.000187	98.009	GIVGNIYK(1)GR	2	-1.3794	8		0.466	0.447	1.365	1.394	1.357	1.292	1.305	1.252
	A0A0C4WU10	87	0.355	Down	0.00182011	K	Translation initiation factor IF-3 OS=Azotobacter chroococcum NCIMB 8003 OX=1328314 GN=infC PE=3 SV=1	infC	1	7.82e-10	146.27	NQK(1)QVQIK	2	0.046398	7	1.613	1.573			0.539	0.485		0.589	0.541
	A0A0C4WMV9	245	0.282	Down	0.0193598	K	2-methylisocitrate lyase OS=Azotobacter chroococcum NCIMB 8003 OX=1328314 GN=prpB PE=3 SV=1	prpB	1	1.05e-06	88.734	AMNK(1)AAENVYTALR	2	-1.5773	11	1.252	1.597	1.514	0.542		0.302	0.267	0.554
	A0A0C4WSI9	126	0.301	Down	0.0028569	K	Succinate dehydrogenase flavoprotein subunit OS=Azotobacter chroococcum NCIMB 8003 OX=1328314 GN=sdhA PE=3 SV=1	sdhA	1	2.15e-112	265.89	PFGGQSK(1)DYGNGGQAAR	2	0.16265	52	1.486	1.473	1.489	0.795	0.852	0.849	0.456	0.489	0.393
	A0A0C4WS62	217	2.354	Up	9.5803e-05	K	ATP-dependent DNA helicase, RecQ family OS=Azotobacter chroococcum NCIMB 8003 OX=1328314 GN=recQ PE=4 SV=1	recQ	1	8.88e-05	127.94	K(1)QLLGFLAER	2	-3.2958	9	0.509	0.589	0.594	1.169	1.399	1.401	1.381	1.295	1.307
	A0A0C4WGX5	50	0.474	Down	0.0132789	K	30S ribosomal protein S20 OS=Azotobacter chroococcum NCIMB 8003 OX=1328314 GN=rpsT PE=3 SV=1	rpsT	1	1.33e-18	163.93	AK(1)TAYTAAVPVIDR	2	-3.2083	7	1.715	1.389			0.641	0.598	0.788	0.811	0.608
	A0A0C4WPS3	1226	1.563	Up	0.021779	K	Glutamate synthase subunit alpha OS=Azotobacter chroococcum NCIMB 8003 OX=1328314 GN=gltB PE=4 SV=1	gltB	1	4.49e-05	108.2	MVEQALPAIK(1)SK	2	-2.9944	9	0.971	0.748	0.669	1.017	0.939	1.211	1.15	1.391	1.192
	A0A0C4WQD3	11	0.384	Down	1.2557e-06	K	30S ribosomal protein S10 OS=Azotobacter chroococcum NCIMB 8003 OX=1328314 GN=rpsJ PE=3 SV=1	rpsJ	1	0.00137	100.75	LK(1)AFDHR	2	-1.4645	9	1.491	1.576	1.561	0.62	0.612	0.572	0.612	0.578	0.585
	A0A0C4WUS4	261	2.532	Up	2.3164e-05	K	Fatty acid oxidation complex subunit alpha OS=Azotobacter chroococcum NCIMB 8003 OX=1328314 GN=fadB PE=3 SV=1	fadB	1	2.19e-05	154.81	TIQK(1)AANSGR	2	-1.4474	10	0.564	0.504	0.555	1.366	1.279	1.3	1.402	1.403	1.304
	A0A0C4WLX8	266	0.542	Down	3.8985e-07	K	Dihydrolipoyl dehydrogenase OS=Azotobacter chroococcum NCIMB 8003 OX=1328314 GN=lpdA PE=3 SV=1	lpdA	1	2.48e-68	233.7	FTDAEGEK(1)SLTFDK	2	-1.584	9	1.37	1.371	1.339	0.714	0.735	0.726	0.725	0.745	0.743
	A0A0C4WM70	187	1.8	Up	3.7622e-05	K	Phosphoglucosamine mutase OS=Azotobacter chroococcum NCIMB 8003 OX=1328314 GN=glmM PE=3 SV=1	glmM	1	1.08e-54	271.8	IVVDCAHGATYK(1)VAPSVFR	3	-1.4016	15	0.674	0.696	0.632	1.296	1.339	1.244	1.19	1.197	1.216
	A0A0C4WQD9	15	0.34	Down	0.000122415	K	Citrate synthase OS=Azotobacter chroococcum NCIMB 8003 OX=1328314 GN=prpC PE=3 SV=1	prpC	0.995853	2.21e-20	177.47	SATAETTTVGFK(0.004)PK(0.996)K	2	-0.23031	10	1.338	1.463	1.479	0.721		0.776	0.521	0.423	0.511
	A0A0C4WK98	390	0.332	Down	0.00115878	K	Glutamine-dependent NAD(+) synthetase OS=Azotobacter chroococcum NCIMB 8003 OX=1328314 GN=nadE PE=3 SV=1	nadE	1	0.000251	81.099	GTLLMAISNK(1)K	2	-1.7091	9	1.539	1.458	1.408	0.602	0.567	0.596	0.433		0.542
	A0A0C4WVM4	113	2.76	Up	0.000157277	K	Epoxyqueuosine reductase OS=Azotobacter chroococcum NCIMB 8003 OX=1328314 GN=queG PE=3 SV=1	queG	1	0.00305	66.087	DYHK(1)LIR	2	0.62177	8	0.514	0.481	0.467	1.368	1.5	1.539		1.308	1.382
	A0A0C4WNX3	762	0.583	Down	0.013977	K	Aconitate hydratase B OS=Azotobacter chroococcum NCIMB 8003 OX=1328314 GN=acnB PE=3 SV=1	acnB	1	6.45e-21	126.63	MDAHQLTEEGYYGIYGK(1)AGAR	3	-0.87269	34	1.522	1.219	1.084	0.736	0.718	1.065	0.634	0.76	0.836
	A0A0C4WMV5	156	0.274	Down	0.031702	K	Phosphoenolpyruvate synthase OS=Azotobacter chroococcum NCIMB 8003 OX=1328314 GN=ppsA PE=3 SV=1	ppsA	1	1.53e-06	108.24	AAK(1)EVFASLFNDR	2	-1.3721	9	1.603	1.739	1.596	0.229	0.804	0.71	0.264	0.51	0.581
	A0A0C4WHT3	225	0.376	Down	8.1649e-05	K	Succinate dehydrogenase iron-sulfur subunit OS=Azotobacter chroococcum NCIMB 8003 OX=1328314 GN=sdhB PE=4 SV=1	sdhB	1	1.15e-10	151.22	GLNPTK(1)AIGHVR	2	-2.647	10	1.305	1.54	1.421	0.876	0.855	0.779	0.565	0.54	0.499
	A0A0C4WLP4	292	0.547	Down	2.36e-05	K	2-oxoglutarate dehydrogenase E1 component OS=Azotobacter chroococcum NCIMB 8003 OX=1328314 GN=sucA PE=4 SV=1	sucA	1	8.62e-05	113.46	K(1)LVELGSGDVK	2	-2.939	9	1.207	1.289	1.311	0.922	0.889	0.904	0.685	0.687	0.711
	A0A0C4WGQ5	113	0.309	Down	8.0821e-07	K	Transcription termination/antitermination protein NusA OS=Azotobacter chroococcum NCIMB 8003 OX=1328314 GN=nusA PE=3 SV=1	nusA	1	1.54e-12	169.81	IAAQTAK(1)QVIVQK	2	-1.6801	14	1.591	1.626	1.535	0.641	0.633	0.645	0.492	0.506	0.471
	A0A0C4WIS2	97	0.573	Down	0.00096248	K	Glycine--tRNA ligase beta subunit OS=Azotobacter chroococcum NCIMB 8003 OX=1328314 GN=glyS PE=3 SV=1	glyS	1	5.62e-36	187.47	K(1)CGVELSEIDSSGAK	2	-1.1125	9	1.265	1.284	1.162	0.944	0.991	0.871	0.632	0.758	0.736
	A0A0C4WRV2	176	0.132	Down	0.004038	K	ATP synthase subunit alpha OS=Azotobacter chroococcum NCIMB 8003 OX=1328314 GN=atpA PE=3 SV=1	atpA	1	5.61e-125	285.28	QIGK(1)TAMAIDAIINQK	2	-1.4025	35	1.905	1.965	1.899	0.186	0.44	0.481	0.197	0.307	0.26
	A0A0C4WRV2	188	0.375	Down	0.000163544	K	ATP synthase subunit alpha OS=Azotobacter chroococcum NCIMB 8003 OX=1328314 GN=atpA PE=3 SV=1	atpA	1	3.69e-95	215.93	TAMAIDAIINQK(1)NSGIR	2	8.4001	43	1.453	1.37	1.679	0.616	0.775	0.687	0.575	0.521	0.592
	A0A0C4WVU2	10	0.367	Down	1.3338e-06	K	50S ribosomal protein L30 OS=Azotobacter chroococcum NCIMB 8003 OX=1328314 GN=rpmD PE=3 SV=1	rpmD	1	3.93e-14	158.37	VTLVK(1)SLNGR	2	-0.99363	16	1.452	1.534	1.562		0.44	0.425	0.572	0.55	0.548
	A0A0C4WS16	140	0.36	Down	0.00132077	K	ATP synthase subunit beta OS=Azotobacter chroococcum NCIMB 8003 OX=1328314 GN=atpD PE=3 SV=1	atpD	1	3.32e-07	99.34	VIDLVCPFAK(1)GGK	2	-1.3046	9	1.367	1.454	1.554	0.74	0.825	0.818	0.527	0.521	0.525
	A0A0C4WIK2	350	0.258	Down	5.724e-05	K	30S ribosomal protein S1 OS=Azotobacter chroococcum NCIMB 8003 OX=1328314 GN=rpsA PE=3 SV=1	rpsA	1	2.41e-16	137.39	QCK(1)SNPWEDFSSHYNK	3	-1.741	11	1.716	1.629	1.612	0.57	0.611	0.619	0.453	0.367	0.459
	A0A0C4WKE3	132	1.674	Up	0.0040984	K	3-hydroxyacyl-[acyl-carrier-protein] dehydratase FabZ OS=Azotobacter chroococcum NCIMB 8003 OX=1328314 GN=fabZ PE=3 SV=1	fabZ	1	1.81e-50	200.9	VDDK(1)QVCSGEIICAER	2	-0.69403	10	0.774	0.616	0.809	1.252	1.163	1.098	1.169	1.275	1.237
	A0A0C4WLX8	234	1.704	Up	3.717e-05	K	Dihydrolipoyl dehydrogenase OS=Azotobacter chroococcum NCIMB 8003 OX=1328314 GN=lpdA PE=3 SV=1	lpdA	1	0.00162	85.813	ILTK(1)QGLK	2	-2.4174	11	0.724	0.751	0.766	1.119	1.114	1.083	1.302	1.295	1.222
	A0A0C4WJ19	94	0.302	Down	2.1879e-06	K	Phosphofructokinase OS=Azotobacter chroococcum NCIMB 8003 OX=1328314 GN=fruK PE=3 SV=1	fruK	1	1.13e-09	152.17	SNIK(1)LSEHSGR	2	-2.2644	9	1.478	1.628	1.606	0.697	0.66	0.673	0.479	0.487	0.459
	A0A0C4WJT2	157	0.332	Down	0.00034453	K	30S ribosomal protein S5 OS=Azotobacter chroococcum NCIMB 8003 OX=1328314 GN=rpsE PE=3 SV=1	rpsE	1	1.63e-15	151.22	EMQSPESVAAK(1)R	2	-1.7789	16	1.418	1.655	1.691	0.623	0.604	0.578	0.613	0.501	0.469
	A0A0C4WK88	76	0.581	Down	0.040223	K	30S ribosomal protein S16 OS=Azotobacter chroococcum NCIMB 8003 OX=1328314 GN=rpsP PE=3 SV=1	rpsP	1	0.00089	72.042	VAQLLK(1)EAAK	2	-1.3561	4	1.075		1.167					0.72	0.583
	A0A0C4WVV1	905	0.495	Down	1.2139e-06	K	DNA-directed RNA polymerase subunit beta OS=Azotobacter chroococcum NCIMB 8003 OX=1328314 GN=rpoB PE=3 SV=1	rpoB	1	1.19e-13	153.33	GETQLTPEEK(1)LLR	2	-1.3512	9	1.354	1.358	1.323	0.834	0.822	0.802	0.671	0.646	0.681
	A0A0C4WIC3	274	1.603	Up	0.00102121	K	AcnD-accessory protein PrpF OS=Azotobacter chroococcum NCIMB 8003 OX=1328314 GN=prpF PE=4 SV=1	prpF	1	3.22e-11	153.08	QHTPK(1)IAFVAPATDYVASSGK	3	-0.76776	20	0.82	0.816	0.737	0.985	1.116	1.028	1.333	1.163	1.308
	A0A0C4WUY1	12	0.63	Down	0.000160789	K	50S ribosomal protein L13 OS=Azotobacter chroococcum NCIMB 8003 OX=1328314 GN=rplM PE=3 SV=1	rplM	1	3.69e-38	203.52	TFTAKPETVK(1)R	2	-2.5172	19	1.202	1.33	1.265	0.764	0.839	0.82	0.772	0.807	0.814
	A0A0C4WJR3	397	0.273	Down	6.2244e-05	K	Carbamoyl-phosphate synthase large chain OS=Azotobacter chroococcum NCIMB 8003 OX=1328314 GN=carB PE=3 SV=1	carB	1	6.73e-05	108.93	TFQESVQK(1)ALR	2	-1.5721	9	1.731	1.633	1.648	0.57	0.546	0.513	0.449	0.516	0.401
	A0A0C4WRM7	293	2.575	Up	9.5707e-05	K	DNA polymerase III delta prime subunit OS=Azotobacter chroococcum NCIMB 8003 OX=1328314 GN=holB PE=4 SV=1	holB	1	4.8e-05	111.39	YLAEK(1)STQPR	2	-0.8503	12	0.476	0.475	0.511	1.604	1.598	1.325	1.233	1.148	1.383
	A0A0C4WKD6	25	0.421	Down	3.1872e-06	K	Elongation factor Ts OS=Azotobacter chroococcum NCIMB 8003 OX=1328314 GN=tsf PE=3 SV=1	tsf	1	8.24e-11	178.65	K(1)ALTAAGGDIEK	2	-2.2388	9	1.436	1.481	1.536	0.649	0.666	0.649	0.644	0.63	0.602
	A0A0C4WKT7	107	0.308	Down	4.016e-05	K	ATP synthase epsilon chain OS=Azotobacter chroococcum NCIMB 8003 OX=1328314 GN=atpC PE=3 SV=1	atpC	1	3.52e-56	208.23	ALNEK(1)GAEFDYGSASAR	2	-0.71587	9	1.522	1.561	1.596	0.675	0.7	0.682	0.505	0.511	0.426
	A0A0C4WQP1	112	2.039	Up	4.384e-05	K	50S ribosomal protein L20 OS=Azotobacter chroococcum NCIMB 8003 OX=1328314 GN=rplT PE=3 SV=1	rplT	1	0.000232	83.358	AAFAAIVEK(1)AK	2	-1.4406	10	0.728	0.68	0.7	0.971	1.023	1.042	1.428	1.355	1.516
	A0A0C4WLP4	779	0.209	Down	0.0066965	K	2-oxoglutarate dehydrogenase E1 component OS=Azotobacter chroococcum NCIMB 8003 OX=1328314 GN=sucA PE=4 SV=1	sucA	1	1.01e-05	112.8	K(1)PLVVLTPK	2	-1.0617	14	1.296	1.852	1.937	0.842	0.535	0.485	0.348	0.36	0.354
	A0A0C4WQF5	103	0.622	Down	0.0023826	K	50S ribosomal protein L18 OS=Azotobacter chroococcum NCIMB 8003 OX=1328314 GN=rplR PE=3 SV=1	rplR	1	1.32e-05	114.64	VK(1)ALADAAR	2	-0.5142	10	1.302	1.406	1.458	0.577	0.544	0.564	0.963	0.78	0.849
	A0A0C4WP89	215	0.663	Down	0.0021017	K	Aspartyl/glutamyl-tRNA(Asn/Gln) amidotransferase subunit B OS=Azotobacter chroococcum NCIMB 8003 OX=1328314 GN=gatB PE=3 SV=1	gatB	1	0.000156	95.311	AEIK(1)NVNSFR	2	-1.3649	12	1.224	1.058	1.257	0.931	1.063	0.853	0.811	0.783	0.753
	A0A0C4WTF6	54	0.581	Down	0.0078167	K	50S ribosomal protein L1 OS=Azotobacter chroococcum NCIMB 8003 OX=1328314 GN=rplA PE=3 SV=1	rplA	1	0.00102	147.16	K(1)SDQVVR	2	-0.86542	12	1.135	1.25	1.335	0.913	0.966	0.89	0.838	0.731	0.592
	A0A0C4WGC4	311	0.626	Down	4.8479e-06	K	PrkA family serine protein kinase OS=Azotobacter chroococcum NCIMB 8003 OX=1328314 GN=Achr_4780 PE=4 SV=1	Achr_4780	1	6.65e-05	116.13	NNK(1)NNEAFIDR	2	-1.2925	9	1.22	1.26	1.281	0.828	0.847	0.839	0.777	0.798	0.778
	A0A0C4WQC0	33	0.479	Down	2.2886e-05	K	30S ribosomal protein S8 OS=Azotobacter chroococcum NCIMB 8003 OX=1328314 GN=rpsH PE=3 SV=1	rpsH	1	8.92e-05	129.28	LK(1)VAVASVLK	2	-1.8198	9	1.39	1.448	1.522	0.627	0.6	0.667	0.7	0.669	0.719
	A0A0C4WVU2	49	0.191	Down	0.00114324	K	50S ribosomal protein L30 OS=Azotobacter chroococcum NCIMB 8003 OX=1328314 GN=rpmD PE=3 SV=1	rpmD	1	7.06e-05	106.93	GMINK(1)AYYLLR	2	-3.6237	11	1.426	1.344	1.862		0.302	0.359	0.283	0.308
	A0A0C4WJZ2	45	1.59	Up	0.045999	K	Probable alpha-L-glutamate ligase OS=Azotobacter chroococcum NCIMB 8003 OX=1328314 GN=rimK PE=3 SV=1	rimK	1	6.3e-10	96.946	AYMNIASHK(1)PQIHYR	3	-0.7213	8	0.874	0.697		1.15	1.061	0.98	1.453	1.216	1.077
	A0A0C4WLQ6	1460	1.622	Up	2.0706e-05	K	Type I fatty acid synthase ArsA OS=Azotobacter chroococcum NCIMB 8003 OX=1328314 GN=arsA PE=4 SV=1	arsA	1	1.37e-36	181.08	VK(1)VLPVSAAFHSPAMASAR	3	-1.151	17	0.619	0.586	0.6	1.582	1.606	1.652	1	0.953	0.975
	A0A0C4WVV1	1258	0.581	Down	0.00037849	K	DNA-directed RNA polymerase subunit beta OS=Azotobacter chroococcum NCIMB 8003 OX=1328314 GN=rpoB PE=3 SV=1	rpoB	1	6.86e-11	157.77	LNHLVDDK(1)MHAR	3	0.076474	19	1.137	1.165	1.204	0.912	0.931	0.868		0.698	0.659
	A0A0C4WJT4	120	1.544	Up	0.00026276	K	50S ribosomal protein L5 OS=Azotobacter chroococcum NCIMB 8003 OX=1328314 GN=rplE PE=3 SV=1	rplE	1	8.68e-05	115.86	GLNAK(1)SFDGR	2	-0.44347	9	0.767	0.815	0.816	1.062	1.087	1.05	1.306	1.186	1.21
	A0A0C4WSI9	484	0.62	Down	0.0002226	K	Succinate dehydrogenase flavoprotein subunit OS=Azotobacter chroococcum NCIMB 8003 OX=1328314 GN=sdhA PE=3 SV=1	sdhA	1	8.08e-21	146.37	TGEYMQK(1)GIAQLAELR	2	-0.97243	17	1.245	1.225	1.111	1.024	0.944	0.941	0.722	0.75	0.749
	A0A0C4WNU6	28	0.619	Down	0.033364	K	DNA topoisomerase 1 OS=Azotobacter chroococcum NCIMB 8003 OX=1328314 GN=topA PE=3 SV=1	topA	1	0.000114	68.548	YLGSQYVVK(1)SSIGHIR	3	-0.49903	7	1.425		1.271	0.891	0.691	0.847		0.776	0.892
[truncated: 7,605 more rows]
