# Supplementary material for: Rhamnolipid Enhances the Nitrogen Fixation Activity of Azotobacter chroococcum by Influencing Lysine Succinylation
Source: Front Microbiol. 2021 Jul 30;12:697963. doi: 10.3389/fmicb.2021.697963 (PMC8360865; doi:10.3389/fmicb.2021.697963)
Supplement: Supplementary file 8 [file Data_Sheet_8.xlsx]

## Sheet: CK22vsCK0 GO Protein
GO Terms Level	GO Terms ID	GO Terms Level	GO Terms Description	Fisher's exact test P value	Protein accession	Position	Ratio	Regulated Type	P value	Amino acid	Protein description	Gene name	Localization probability	PEP	Score	Modified sequence	Charge	Mass error [ppm]	MS/MS Count	CK0_rep1	CK0_rep2	CK0_rep3	CK22_rep1	CK22_rep2	CK22_rep3	RL22_rep1	RL22_rep2	RL22_rep3
Cellular Component	GO:0044216	2	other organism cell	0.32166	A0A0C4WM65	495	0.594	Down	0.000117765	K	Chaperone protein DnaK OS=Azotobacter chroococcum NCIMB 8003 OX=1328314 GN=dnaK PE=2 SV=1	dnaK	1	7.92e-12	139.7	ATGK(1)HQSIVIK	2	-1.9948	18	1.355	1.409	1.448	0.88	0.797	0.827	0.587	0.541	0.564
Cellular Component	GO:0044216	2	other organism cell	0.32166	A0A0C4WM65	304	0.24	Down	0.039679	K	Chaperone protein DnaK OS=Azotobacter chroococcum NCIMB 8003 OX=1328314 GN=dnaK PE=2 SV=1	dnaK	1	1.32e-09	132.44	AK(1)LEALVEELVQR	2	0.039965	7	1.702	1.271	1.081		0.162	0.487		0.767	0.654
Cellular Component	GO:0044216	2	other organism cell	0.32166	A0A0C4WM65	183	0.411	Down	0.0042402	K	Chaperone protein DnaK OS=Azotobacter chroococcum NCIMB 8003 OX=1328314 GN=dnaK PE=2 SV=1	dnaK	1	4.74e-20	139.94	IINEPTAAALAYGMDK(1)AK	2	-0.22684	21	1.342	1.499	1.809	0.498	0.643	0.769	0.473	0.547	0.626
Cellular Component	GO:0044216	2	other organism cell	0.32166	A0A0C4WM65	618	0.554	Down	0.0056379	K	Chaperone protein DnaK OS=Azotobacter chroococcum NCIMB 8003 OX=1328314 GN=dnaK PE=2 SV=1	dnaK	1	7.98e-88	251.28	MYAEQAESGEAAQGGEK(1)AK	2	1.4203	18	1.771	1.37	1.276	0.829	0.753	0.864	0.436	0.541	0.436
Cellular Component	GO:0044216	2	other organism cell	0.32166	A0A0C4WM65	620	0.382	Down	0.0152401	K	Chaperone protein DnaK OS=Azotobacter chroococcum NCIMB 8003 OX=1328314 GN=dnaK PE=2 SV=1	dnaK	1	5.44e-27	178.51	AK(1)AGDDVVDAEFEEVK	2	0.57322	15	1.568	1.565	1.558	0.468	0.708	0.618	0.538	0.582	0.561
Cellular Component	GO:0044216	2	other organism cell	0.32166	A0A0C4WUV7	42	0.628	Down	1.60385e-05	K	60 kDa chaperonin OS=Azotobacter chroococcum NCIMB 8003 OX=1328314 GN=groEL PE=3 SV=1	groEL	1	5.39e-36	202.24	NVVLDK(1)SFGAPTITK	2	0.10036	10	1.252	1.184	1.23	0.76	0.767	0.776	0.915	0.864	0.925
Cellular Component	GO:0044216	2	other organism cell	0.32166	A0A0C4WUV7	34	0.654	Down	0.00066499	K	60 kDa chaperonin OS=Azotobacter chroococcum NCIMB 8003 OX=1328314 GN=groEL PE=3 SV=1	groEL	1	0.00165	67.903	ATLGPK(1)GR	2	0.52563	8	1.132	1.25	1.289	0.833	0.778	0.79	0.729	0.711
Cellular Component	GO:0044216	2	other organism cell	0.32166	A0A0C4WUV7	75	0.339	Down	3.9984e-05	K	60 kDa chaperonin OS=Azotobacter chroococcum NCIMB 8003 OX=1328314 GN=groEL PE=3 SV=1	groEL	1	1.89e-55	178.03	FENMGAQLVK(1)DVASK	2	-1.003	51	1.637	1.473	1.627	0.508	0.517	0.583	0.577	0.6	0.625
Cellular Component	GO:0044216	2	other organism cell	0.32166	A0A0C4WUV7	390	0.655	Down	0.00148142	K	60 kDa chaperonin OS=Azotobacter chroococcum NCIMB 8003 OX=1328314 GN=groEL PE=3 SV=1	groEL	1	3.23e-22	163.43	VGAATEVEMK(1)EK	2	-1.6796	18	1.113	1.252	1.322	0.83	0.807	0.777	0.939	0.774	0.862
Cellular Component	GO:0044216	2	other organism cell	0.32166	A0A0C4WUV7	51	0.516	Down	2.2352e-05	K	60 kDa chaperonin OS=Azotobacter chroococcum NCIMB 8003 OX=1328314 GN=groEL PE=3 SV=1	groEL	1	1.41e-26	188.88	SFGAPTITK(1)DGVSVAK	2	-1.1021	15	1.37	1.419	1.318	0.678	0.725	0.718	0.741	0.714	0.774
Cellular Component	GO:0044216	2	other organism cell	0.32166	A0A0C4WUV7	122	0.54	Down	0.03024	K	60 kDa chaperonin OS=Azotobacter chroococcum NCIMB 8003 OX=1328314 GN=groEL PE=3 SV=1	groEL	1	4.25e-25	199.3	RGIDK(1)ATHAIVAELK	3	-2.053	27	1.252	1.299	1.283	0.846	0.584	0.641	0.853	0.923	0.92
Cellular Component	GO:0044216	2	other organism cell	0.32166	A0A0C4WUV7	65	0.436	Down	0.0043243	K	60 kDa chaperonin OS=Azotobacter chroococcum NCIMB 8003 OX=1328314 GN=groEL PE=3 SV=1	groEL	1	1.11e-22	195.8	DK(1)FENMGAQLVK	2	-1.7315	24	1.632	1.374	1.404	0.648	0.643	0.633	0.665	0.636	0.667
Cellular Component	GO:0044216	2	other organism cell	0.32166	A0A0C4WUV7	242	0.621	Down	0.003796	K	60 kDa chaperonin OS=Azotobacter chroococcum NCIMB 8003 OX=1328314 GN=groEL PE=3 SV=1	groEL	1	2.84e-33	197.3	ELLPVLEAVAK(1)SGR	2	-2.9433	10	0.966	1.164	1.04	0.664	0.589	0.717	1.067	1.27	1.452
Cellular Component	GO:0060187	2	cell pole	0.32166	A0A0C4WN28	11	0.515	Down	3.7451e-05	K	Site-determining protein OS=Azotobacter chroococcum NCIMB 8003 OX=1328314 GN=minD PE=3 SV=1	minD	1	3.81e-09	96.957	ILVVTSGK(1)GGVGK	2	-2.1181	9	1.314	1.426	1.403	0.734	0.683	0.716	0.77	0.725	0.675
Cellular Component	GO:0060187	2	cell pole	0.32166	A0A0C4WN28	174	0.325	Down	0.00096457	K	Site-determining protein OS=Azotobacter chroococcum NCIMB 8003 OX=1328314 GN=minD PE=3 SV=1	minD	1	3.01e-16	104	RAENGEEPIK(1)EHLLLTR	3	-1.7663	37	1.509	1.932	1.803	0.518	0.694	0.491	0.226	0.19	0.548
Cellular Component	GO:0060187	2	cell pole	0.32166	A0A0C4WN28	259	0.433	Down	9.7702e-05	K	Site-determining protein OS=Azotobacter chroococcum NCIMB 8003 OX=1328314 GN=minD PE=3 SV=1	minD	1	0.00373	76.833	FLDVQK(1)K	2	-0.52938	6	1.169	1.255	1.243	0.534	0.525			0.453
Cellular Component	GO:0060187	2	cell pole	0.32166	A0A0C4WN28	162	0.453	Down	0.0020426	K	Site-determining protein OS=Azotobacter chroococcum NCIMB 8003 OX=1328314 GN=minD PE=3 SV=1	minD	1	1.01e-05	123.5	MLGLLASK(1)SR	2	-2.5183	16	1.775	1.348	1.269	0.635	0.643	0.713	0.556	0.661	0.694
Cellular Component	GO:0060187	2	cell pole	0.32166	A0A0C4WN28	248	0.503	Down	5.7889e-05	K	Site-determining protein OS=Azotobacter chroococcum NCIMB 8003 OX=1328314 GN=minD PE=3 SV=1	minD	1	0.000118	121.67	LLGK(1)ETPHR	2	-4.0984	7	1.282	1.179	1.335	0.642	0.645	0.624	0.577
Cellular Component	GO:0060187	2	cell pole	0.32166	A0A0C4WN28	16	0.266	Down	1.59193e-05	K	Site-determining protein OS=Azotobacter chroococcum NCIMB 8003 OX=1328314 GN=minD PE=3 SV=1	minD	1	3.57e-27	133.93	GGVGK(1)TTTSAAIGTGLALR	2	-0.89536	9	1.603	1.745	1.659	0.431	0.418	0.482	0.572	0.493	0.619
Cellular Component	GO:0060187	2	cell pole	0.32166	A0A0C4WL00	131	2.387	Up	0.0039784	K	Probable septum site-determining protein MinC OS=Azotobacter chroococcum NCIMB 8003 OX=1328314 GN=minC PE=3 SV=1	minC	1	1.64e-06	119.43	AEK(1)PAEPAVRPTR	3	0.15063	14	0.649	0.692	0.547		1.384	1.621	1.413	0.794	1.263
Cellular Component	GO:0045282	3	plasma membrane succinate dehydrogenase complex	0.32166	A0A0C4WSI9	578	0.602	Down	5.9722e-05	K	Succinate dehydrogenase flavoprotein subunit OS=Azotobacter chroococcum NCIMB 8003 OX=1328314 GN=sdhA PE=3 SV=1	sdhA	1	3.94e-08	112.95	AVNFAPK(1)TVPAFEPK	2	-0.59837	9	1.426	1.453	1.344	0.868	0.852	0.821	0.559	0.533	0.538
Cellular Component	GO:0045282	3	plasma membrane succinate dehydrogenase complex	0.32166	A0A0C4WSI9	39	0.393	Down	0.00021678	K	Succinate dehydrogenase flavoprotein subunit OS=Azotobacter chroococcum NCIMB 8003 OX=1328314 GN=sdhA PE=3 SV=1	sdhA	1	2.78e-29	195.3	TAVVTK(1)VFPTR	2	-3.1534	9	1.465	1.585	1.711	0.574	0.601	0.695	0.43	0.541	0.542
Cellular Component	GO:0045282	3	plasma membrane succinate dehydrogenase complex	0.32166	A0A0C4WSI9	298	0.474	Down	0.00085953	K	Succinate dehydrogenase flavoprotein subunit OS=Azotobacter chroococcum NCIMB 8003 OX=1328314 GN=sdhA PE=3 SV=1	sdhA	1	1.63e-73	195.66	SMVK(1)EIIAGNGCGPDGDHVLLK	3	1.1566	26	1.349	1.311	1.505	0.57	0.727	0.678		0.514	0.604
Cellular Component	GO:0045282	3	plasma membrane succinate dehydrogenase complex	0.32166	A0A0C4WSI9	463	0.378	Down	0.0020612	K	Succinate dehydrogenase flavoprotein subunit OS=Azotobacter chroococcum NCIMB 8003 OX=1328314 GN=sdhA PE=3 SV=1	sdhA	1	2.99e-21	143.22	K(1)ELQNCMQNYFGVFR	2	9.7808	12	1.711	1.548	1.574	0.459	0.653	0.716	0.405	0.489	0.531
Cellular Component	GO:0045282	3	plasma membrane succinate dehydrogenase complex	0.32166	A0A0C4WSI9	504	0.491	Down	9.2568e-07	K	Succinate dehydrogenase flavoprotein subunit OS=Azotobacter chroococcum NCIMB 8003 OX=1328314 GN=sdhA PE=3 SV=1	sdhA	1	5.35e-52	232.19	INDK(1)SQAFNTDR	2	1.6868	12	1.451	1.531	1.505	0.735	0.742	0.728	0.561	0.528	0.494
Cellular Component	GO:0045282	3	plasma membrane succinate dehydrogenase complex	0.32166	A0A0C4WSI9	126	0.561	Down	0.00154277	K	Succinate dehydrogenase flavoprotein subunit OS=Azotobacter chroococcum NCIMB 8003 OX=1328314 GN=sdhA PE=3 SV=1	sdhA	1	2.15e-112	265.89	PFGGQSK(1)DYGNGGQAAR	2	0.16265	52	1.486	1.473	1.489	0.795	0.852	0.849	0.456	0.489	0.393
Cellular Component	GO:0045282	3	plasma membrane succinate dehydrogenase complex	0.32166	A0A0C4WHT3	225	0.588	Down	0.00089681	K	Succinate dehydrogenase iron-sulfur subunit OS=Azotobacter chroococcum NCIMB 8003 OX=1328314 GN=sdhB PE=4 SV=1	sdhB	1	1.15e-10	151.22	GLNPTK(1)AIGHVR	2	-2.647	10	1.305	1.54	1.421	0.876	0.855	0.779	0.565	0.54	0.499
Cellular Component	GO:0045282	3	plasma membrane succinate dehydrogenase complex	0.32166	A0A0C4WHT3	118	0.159	Down	0.00088246	K	Succinate dehydrogenase iron-sulfur subunit OS=Azotobacter chroococcum NCIMB 8003 OX=1328314 GN=sdhB PE=4 SV=1	sdhB	1	3.47e-37	193.96	QYEK(1)VQPYLQNNTPAPAIER	3	0.071968	5	1.311	1.243	1.087	0.223		0.163
Cellular Component	GO:0045282	3	plasma membrane succinate dehydrogenase complex	0.32166	A0A0C4WHT3	219	0.5	Down	3.8603e-05	K	Succinate dehydrogenase iron-sulfur subunit OS=Azotobacter chroococcum NCIMB 8003 OX=1328314 GN=sdhB PE=4 SV=1	sdhB	1	1.76e-38	209.7	GIMNCVYVCPK(1)GLNPTK	2	8.5815	23	1.566	1.451	1.583	0.734	0.781	0.784	0.414	0.441	0.457
Cellular Component	GO:0043657	3	host cell	0.32166	A0A0C4WM65	495	0.594	Down	0.000117765	K	Chaperone protein DnaK OS=Azotobacter chroococcum NCIMB 8003 OX=1328314 GN=dnaK PE=2 SV=1	dnaK	1	7.92e-12	139.7	ATGK(1)HQSIVIK	2	-1.9948	18	1.355	1.409	1.448	0.88	0.797	0.827	0.587	0.541	0.564
Cellular Component	GO:0043657	3	host cell	0.32166	A0A0C4WM65	304	0.24	Down	0.039679	K	Chaperone protein DnaK OS=Azotobacter chroococcum NCIMB 8003 OX=1328314 GN=dnaK PE=2 SV=1	dnaK	1	1.32e-09	132.44	AK(1)LEALVEELVQR	2	0.039965	7	1.702	1.271	1.081		0.162	0.487		0.767	0.654
Cellular Component	GO:0043657	3	host cell	0.32166	A0A0C4WM65	183	0.411	Down	0.0042402	K	Chaperone protein DnaK OS=Azotobacter chroococcum NCIMB 8003 OX=1328314 GN=dnaK PE=2 SV=1	dnaK	1	4.74e-20	139.94	IINEPTAAALAYGMDK(1)AK	2	-0.22684	21	1.342	1.499	1.809	0.498	0.643	0.769	0.473	0.547	0.626
Cellular Component	GO:0043657	3	host cell	0.32166	A0A0C4WM65	618	0.554	Down	0.0056379	K	Chaperone protein DnaK OS=Azotobacter chroococcum NCIMB 8003 OX=1328314 GN=dnaK PE=2 SV=1	dnaK	1	7.98e-88	251.28	MYAEQAESGEAAQGGEK(1)AK	2	1.4203	18	1.771	1.37	1.276	0.829	0.753	0.864	0.436	0.541	0.436
Cellular Component	GO:0043657	3	host cell	0.32166	A0A0C4WM65	620	0.382	Down	0.0152401	K	Chaperone protein DnaK OS=Azotobacter chroococcum NCIMB 8003 OX=1328314 GN=dnaK PE=2 SV=1	dnaK	1	5.44e-27	178.51	AK(1)AGDDVVDAEFEEVK	2	0.57322	15	1.568	1.565	1.558	0.468	0.708	0.618	0.538	0.582	0.561
Cellular Component	GO:0043657	3	host cell	0.32166	A0A0C4WUV7	42	0.628	Down	1.60385e-05	K	60 kDa chaperonin OS=Azotobacter chroococcum NCIMB 8003 OX=1328314 GN=groEL PE=3 SV=1	groEL	1	5.39e-36	202.24	NVVLDK(1)SFGAPTITK	2	0.10036	10	1.252	1.184	1.23	0.76	0.767	0.776	0.915	0.864	0.925
Cellular Component	GO:0043657	3	host cell	0.32166	A0A0C4WUV7	34	0.654	Down	0.00066499	K	60 kDa chaperonin OS=Azotobacter chroococcum NCIMB 8003 OX=1328314 GN=groEL PE=3 SV=1	groEL	1	0.00165	67.903	ATLGPK(1)GR	2	0.52563	8	1.132	1.25	1.289	0.833	0.778	0.79	0.729	0.711
Cellular Component	GO:0043657	3	host cell	0.32166	A0A0C4WUV7	75	0.339	Down	3.9984e-05	K	60 kDa chaperonin OS=Azotobacter chroococcum NCIMB 8003 OX=1328314 GN=groEL PE=3 SV=1	groEL	1	1.89e-55	178.03	FENMGAQLVK(1)DVASK	2	-1.003	51	1.637	1.473	1.627	0.508	0.517	0.583	0.577	0.6	0.625
Cellular Component	GO:0043657	3	host cell	0.32166	A0A0C4WUV7	390	0.655	Down	0.00148142	K	60 kDa chaperonin OS=Azotobacter chroococcum NCIMB 8003 OX=1328314 GN=groEL PE=3 SV=1	groEL	1	3.23e-22	163.43	VGAATEVEMK(1)EK	2	-1.6796	18	1.113	1.252	1.322	0.83	0.807	0.777	0.939	0.774	0.862
Cellular Component	GO:0043657	3	host cell	0.32166	A0A0C4WUV7	51	0.516	Down	2.2352e-05	K	60 kDa chaperonin OS=Azotobacter chroococcum NCIMB 8003 OX=1328314 GN=groEL PE=3 SV=1	groEL	1	1.41e-26	188.88	SFGAPTITK(1)DGVSVAK	2	-1.1021	15	1.37	1.419	1.318	0.678	0.725	0.718	0.741	0.714	0.774
Cellular Component	GO:0043657	3	host cell	0.32166	A0A0C4WUV7	122	0.54	Down	0.03024	K	60 kDa chaperonin OS=Azotobacter chroococcum NCIMB 8003 OX=1328314 GN=groEL PE=3 SV=1	groEL	1	4.25e-25	199.3	RGIDK(1)ATHAIVAELK	3	-2.053	27	1.252	1.299	1.283	0.846	0.584	0.641	0.853	0.923	0.92
Cellular Component	GO:0043657	3	host cell	0.32166	A0A0C4WUV7	65	0.436	Down	0.0043243	K	60 kDa chaperonin OS=Azotobacter chroococcum NCIMB 8003 OX=1328314 GN=groEL PE=3 SV=1	groEL	1	1.11e-22	195.8	DK(1)FENMGAQLVK	2	-1.7315	24	1.632	1.374	1.404	0.648	0.643	0.633	0.665	0.636	0.667
Cellular Component	GO:0043657	3	host cell	0.32166	A0A0C4WUV7	242	0.621	Down	0.003796	K	60 kDa chaperonin OS=Azotobacter chroococcum NCIMB 8003 OX=1328314 GN=groEL PE=3 SV=1	groEL	1	2.84e-33	197.3	ELLPVLEAVAK(1)SGR	2	-2.9433	10	0.966	1.164	1.04	0.664	0.589	0.717	1.067	1.27	1.452
Cellular Component	GO:0030894	3	replisome	0.32166	A0A0C4WM12	161	1.738	Up	0.035984	K	Recombination factor protein RarA OS=Azotobacter chroococcum NCIMB 8003 OX=1328314 GN=rarA PE=4 SV=1	rarA	1	1.37e-09	115.41	VYVLK(1)SLDEAALR	2	-1.441	9	0.579	0.775	0.784	0.952	1.2	1.564	1.044	1.285	1.242
Cellular Component	GO:0030894	3	replisome	0.32166	A0A0C4WS62	217	2.346	Up	0.00040257	K	ATP-dependent DNA helicase, RecQ family OS=Azotobacter chroococcum NCIMB 8003 OX=1328314 GN=recQ PE=4 SV=1	recQ	1	8.88e-05	127.94	K(1)QLLGFLAER	2	-3.2958	9	0.509	0.589	0.594	1.169	1.399	1.401	1.381	1.295	1.307
Cellular Component	GO:0098803	3	respiratory chain complex	0.0288454	A0A0C4WM56	39	0.39	Down	2.7946e-06	K	NADH dehydrogenase I chain E OS=Azotobacter chroococcum NCIMB 8003 OX=1328314 GN=nuoE PE=4 SV=1	nuoE	1	3.04e-07	136.84	AASIEALK(1)IVQK	2	-2.4379	9	1.527	1.597	1.627	0.618	0.594	0.642	0.52	0.494	0.527
Cellular Component	GO:0098803	3	respiratory chain complex	0.0288454	A0A0C4WM56	110	0.621	Down	0.000178232	K	NADH dehydrogenase I chain E OS=Azotobacter chroococcum NCIMB 8003 OX=1328314 GN=nuoE PE=4 SV=1	nuoE	1	1.45e-05	142.71	QK(1)LGIAPGQTTR	2	-2.2557	9	1.252	1.344	1.405	0.816	0.846	0.821	0.69	0.678	0.66
Cellular Component	GO:0098803	3	respiratory chain complex	0.0288454	A0A0C4WHT3	225	0.588	Down	0.00089681	K	Succinate dehydrogenase iron-sulfur subunit OS=Azotobacter chroococcum NCIMB 8003 OX=1328314 GN=sdhB PE=4 SV=1	sdhB	1	1.15e-10	151.22	GLNPTK(1)AIGHVR	2	-2.647	10	1.305	1.54	1.421	0.876	0.855	0.779	0.565	0.54	0.499
Cellular Component	GO:0098803	3	respiratory chain complex	0.0288454	A0A0C4WHT3	118	0.159	Down	0.00088246	K	Succinate dehydrogenase iron-sulfur subunit OS=Azotobacter chroococcum NCIMB 8003 OX=1328314 GN=sdhB PE=4 SV=1	sdhB	1	3.47e-37	193.96	QYEK(1)VQPYLQNNTPAPAIER	3	0.071968	5	1.311	1.243	1.087	0.223		0.163
Cellular Component	GO:0098803	3	respiratory chain complex	0.0288454	A0A0C4WHT3	219	0.5	Down	3.8603e-05	K	Succinate dehydrogenase iron-sulfur subunit OS=Azotobacter chroococcum NCIMB 8003 OX=1328314 GN=sdhB PE=4 SV=1	sdhB	1	1.76e-38	209.7	GIMNCVYVCPK(1)GLNPTK	2	8.5815	23	1.566	1.451	1.583	0.734	0.781	0.784	0.414	0.441	0.457
Cellular Component	GO:0098803	3	respiratory chain complex	0.0288454	A0A0C4WSU9	165	0.287	Down	3.5172e-06	K	NADH-quinone oxidoreductase subunit I OS=Azotobacter chroococcum NCIMB 8003 OX=1328314 GN=nuoI PE=3 SV=1	nuoI	1	1.13e-32	193.62	PK(1)GTAQNEAEPINVK	2	-0.25882	16	1.709	1.731	1.627	0.495	0.509	0.451	0.142		0.154
Cellular Component	GO:0098803	3	respiratory chain complex	0.0288454	A0A0C4WSV5	498	0.515	Down	0.00061713	K	NADH-quinone oxidoreductase subunit C/D OS=Azotobacter chroococcum NCIMB 8003 OX=1328314 GN=nuocd PE=3 SV=1	nuocd	1	4.96e-24	162.21	ADHPLTTPPPK(1)ER	2	-1.6729	7	1.298	1.457	1.393		0.714	0.711		0.289	0.233
Cellular Component	GO:0098803	3	respiratory chain complex	0.0288454	A0A0C4WSV5	292	1.526	Up	7.8646e-05	K	NADH-quinone oxidoreductase subunit C/D OS=Azotobacter chroococcum NCIMB 8003 OX=1328314 GN=nuocd PE=3 SV=1	nuocd	1	0.000501	97.033	LAGIK(1)VPQR	2	-2.0163	9	0.813	0.838	0.855	1.284	1.315	1.225	1.069	0.957	0.885
Cellular Component	GO:0098803	3	respiratory chain complex	0.0288454	A0A0C4WLY3	520	1.544	Up	5.8818e-05	K	Proton-translocating NADH-quinone oxidoreductase, chain L OS=Azotobacter chroococcum NCIMB 8003 OX=1328314 GN=nuoL PE=4 SV=1	nuoL	1	4.11e-09	128.57	K(1)LLDGIAQSEPAR	2	-1.8164	9	0.797	0.795	0.751	1.194	1.183	1.241	1.056	1.119	1.18
Cellular Component	GO:0098803	3	respiratory chain complex	0.0288454	A0A0C4WP96	159	1.532	Up	3.5458e-05	K	NADH-quinone oxidoreductase subunit F OS=Azotobacter chroococcum NCIMB 8003 OX=1328314 GN=nuoF PE=3 SV=1	nuoF	1	0.000224	84.309	AIAEAK(1)AAGLLGK	2	-1.9701	9	0.791	0.818	0.83	1.277	1.246	1.214	1.023	0.983	1.091
Cellular Component	GO:0098803	3	respiratory chain complex	0.0288454	A0A0C4WP96	208	1.817	Up	0.00031903	K	NADH-quinone oxidoreductase subunit F OS=Azotobacter chroococcum NCIMB 8003 OX=1328314 GN=nuoF PE=3 SV=1	nuoF	1	0.000164	84.309	SK(1)PPFPAAVGVWGK	2	-1.8356	9	0.759	0.722	0.745	1.222	1.439	1.384	1.067	1.034	0.996
Cellular Component	GO:0098803	3	respiratory chain complex	0.0288454	A0A0C4WSI9	578	0.602	Down	5.9722e-05	K	Succinate dehydrogenase flavoprotein subunit OS=Azotobacter chroococcum NCIMB 8003 OX=1328314 GN=sdhA PE=3 SV=1	sdhA	1	3.94e-08	112.95	AVNFAPK(1)TVPAFEPK	2	-0.59837	9	1.426	1.453	1.344	0.868	0.852	0.821	0.559	0.533	0.538
Cellular Component	GO:0098803	3	respiratory chain complex	0.0288454	A0A0C4WSI9	39	0.393	Down	0.00021678	K	Succinate dehydrogenase flavoprotein subunit OS=Azotobacter chroococcum NCIMB 8003 OX=1328314 GN=sdhA PE=3 SV=1	sdhA	1	2.78e-29	195.3	TAVVTK(1)VFPTR	2	-3.1534	9	1.465	1.585	1.711	0.574	0.601	0.695	0.43	0.541	0.542
Cellular Component	GO:0098803	3	respiratory chain complex	0.0288454	A0A0C4WSI9	298	0.474	Down	0.00085953	K	Succinate dehydrogenase flavoprotein subunit OS=Azotobacter chroococcum NCIMB 8003 OX=1328314 GN=sdhA PE=3 SV=1	sdhA	1	1.63e-73	195.66	SMVK(1)EIIAGNGCGPDGDHVLLK	3	1.1566	26	1.349	1.311	1.505	0.57	0.727	0.678		0.514	0.604
Cellular Component	GO:0098803	3	respiratory chain complex	0.0288454	A0A0C4WSI9	463	0.378	Down	0.0020612	K	Succinate dehydrogenase flavoprotein subunit OS=Azotobacter chroococcum NCIMB 8003 OX=1328314 GN=sdhA PE=3 SV=1	sdhA	1	2.99e-21	143.22	K(1)ELQNCMQNYFGVFR	2	9.7808	12	1.711	1.548	1.574	0.459	0.653	0.716	0.405	0.489	0.531
Cellular Component	GO:0098803	3	respiratory chain complex	0.0288454	A0A0C4WSI9	504	0.491	Down	9.2568e-07	K	Succinate dehydrogenase flavoprotein subunit OS=Azotobacter chroococcum NCIMB 8003 OX=1328314 GN=sdhA PE=3 SV=1	sdhA	1	5.35e-52	232.19	INDK(1)SQAFNTDR	2	1.6868	12	1.451	1.531	1.505	0.735	0.742	0.728	0.561	0.528	0.494
Cellular Component	GO:0098803	3	respiratory chain complex	0.0288454	A0A0C4WSI9	126	0.561	Down	0.00154277	K	Succinate dehydrogenase flavoprotein subunit OS=Azotobacter chroococcum NCIMB 8003 OX=1328314 GN=sdhA PE=3 SV=1	sdhA	1	2.15e-112	265.89	PFGGQSK(1)DYGNGGQAAR	2	0.16265	52	1.486	1.473	1.489	0.795	0.852	0.849	0.456	0.489	0.393
Cellular Component	GO:0098803	3	respiratory chain complex	0.0288454	A0A0C4WLZ1	44	0.569	Down	0.00024367	K	NADH-quinone oxidoreductase subunit A OS=Azotobacter chroococcum NCIMB 8003 OX=1328314 GN=nuoA PE=3 SV=1	nuoA	1	8.23e-09	109.47	SK(1)NEPFESGIVPTGGAR	2	-1.1565	7	1.216	1.28	1.245		0.728	0.691	0.571		0.575
Cellular Component	GO:0098803	3	respiratory chain complex	0.0288454	A0A0C4WLY6	514	0.403	Down	7.8192e-05	K	NADH-quinone oxidoreductase OS=Azotobacter chroococcum NCIMB 8003 OX=1328314 GN=nuoG PE=3 SV=1	nuoG	1	3.92e-11	108.2	AILEAAANIAK(1)ALHK	2	-1.5962	13	1.586	1.549	1.795	0.624	0.676	0.687	0.382	0.359	0.401
Cellular Component	GO:0098803	3	respiratory chain complex	0.0288454	A0A0C4WLY6	51	0.419	Down	4.1633e-05	K	NADH-quinone oxidoreductase OS=Azotobacter chroococcum NCIMB 8003 OX=1328314 GN=nuoG PE=3 SV=1	nuoG	1	3.11e-11	187.85	QCAVK(1)QYNDENDK	2	-1.506	12	1.284	1.311	1.417	0.534	0.55	0.598		0.478
Cellular Component	GO:0098803	3	respiratory chain complex	0.0288454	A0A0C4WLY6	490	0.647	Down	0.0092412	K	NADH-quinone oxidoreductase OS=Azotobacter chroococcum NCIMB 8003 OX=1328314 GN=nuoG PE=3 SV=1	nuoG	1	1.12e-15	149.57	IADALLAAK(1)RPLLVSGTSLGSR	3	-0.53243	17	1.3	1.538	1.469		0.969	0.89	0.295	0.347	0.378
Cellular Component	GO:0098803	3	respiratory chain complex	0.0288454	A0A0C4WLY6	288	2.021	Up	2.271e-05	K	NADH-quinone oxidoreductase OS=Azotobacter chroococcum NCIMB 8003 OX=1328314 GN=nuoG PE=3 SV=1	nuoG	1	0.000515	88.181	QPLLGSDK(1)K	2	-0.09344	9	0.629	0.686	0.677	1.364	1.366	1.296	1.23	1.142	1.102
Cellular Component	GO:0022626	5	cytosolic ribosome	7.95152e-09	A0A0C4WJU3	8	0.249	Down	0.00011816	K	50S ribosomal protein L23 OS=Azotobacter chroococcum NCIMB 8003 OX=1328314 GN=rplW PE=3 SV=1	rplW	1	8.56e-05	83.775	VFK(1)VLLGPHISEK	3	-1.4085	9	1.652	1.598	1.446		0.387	0.394	0.518	0.497	0.5
Cellular Component	GO:0022626	5	cytosolic ribosome	7.95152e-09	A0A0C4WJU3	39	0.289	Down	2.6595e-07	K	50S ribosomal protein L23 OS=Azotobacter chroococcum NCIMB 8003 OX=1328314 GN=rplW PE=3 SV=1	rplW	1	6.2e-10	172.1	VATDATK(1)LEIK	2	-2.7947	15	1.622	1.728	1.699	0.496	0.483	0.48	0.519	0.508	0.469
Cellular Component	GO:0022626	5	cytosolic ribosome	7.95152e-09	A0A0C4WJU3	18	0.211	Down	0.000120617	K	50S ribosomal protein L23 OS=Azotobacter chroococcum NCIMB 8003 OX=1328314 GN=rplW PE=3 SV=1	rplW	1	1.09e-19	198.1	VLLGPHISEK(1)ATVLAESK	3	-0.45599	8	1.457	1.37	1.25	0.292	0.281		0.328
Cellular Component	GO:0022626	5	cytosolic ribosome	7.95152e-09	A0A0C4WJU3	26	1.917	Up	0.0023047	K	50S ribosomal protein L23 OS=Azotobacter chroococcum NCIMB 8003 OX=1328314 GN=rplW PE=3 SV=1	rplW	1	0.000175	79.059	ATVLAESK(1)K	2	-0.50276	9	0.551	0.76	0.625	1.276	1.242	1.194	1.381	1.214	1.284
Cellular Component	GO:0022626	5	cytosolic ribosome	7.95152e-09	A0A0C4WJU3	65	0.378	Down	9.9008e-05	K	50S ribosomal protein L23 OS=Azotobacter chroococcum NCIMB 8003 OX=1328314 GN=rplW PE=3 SV=1	rplW	1	4.65e-06	141.29	VTTLNVQGK(1)TK	2	-1.8455	8	1.373	1.469	1.5	0.548	0.546		0.612	0.585	0.554
Cellular Component	GO:0022626	5	cytosolic ribosome	7.95152e-09	A0A0C4WGX5	50	0.399	Down	0.0144418	K	30S ribosomal protein S20 OS=Azotobacter chroococcum NCIMB 8003 OX=1328314 GN=rpsT PE=3 SV=1	rpsT	1	1.33e-18	163.93	AK(1)TAYTAAVPVIDR	2	-3.2083	7	1.715	1.389			0.641	0.598	0.788	0.811	0.608
Cellular Component	GO:0022626	5	cytosolic ribosome	7.95152e-09	A0A0C4WGX5	86	0.515	Down	1.6841e-05	K	30S ribosomal protein S20 OS=Azotobacter chroococcum NCIMB 8003 OX=1328314 GN=rpsT PE=3 SV=1	rpsT	1	4.94e-07	138.23	LNTHIK(1)ALGVAAAA	2	-1.9667	11	1.29	1.29	1.381	0.684	0.664	0.692	0.809	0.835	0.889
Cellular Component	GO:0022626	5	cytosolic ribosome	7.95152e-09	A0A0C4WQP1	22	0.646	Down	0.003341	K	50S ribosomal protein L20 OS=Azotobacter chroococcum NCIMB 8003 OX=1328314 GN=rplT PE=3 SV=1	rplT	1	0.00043	67.903	LAK(1)GYYGAR	2	0.073412	8	1.066	1.166	1.214	0.73		0.753	0.994	0.928	0.794
Cellular Component	GO:0022626	5	cytosolic ribosome	7.95152e-09	A0A0C4WN41	34	0.273	Down	0.00096053	K	50S ribosomal protein L35 OS=Azotobacter chroococcum NCIMB 8003 OX=1328314 GN=rpmI PE=3 SV=1	rpmI	1	0.00018	76.85	SHILTK(1)MTTK	2	-2.6619	6	1.037	1.129	1.322	0.302		0.333
Cellular Component	GO:0022626	5	cytosolic ribosome	7.95152e-09	A0A0C4WN41	56	0.209	Down	0.0042404	K	50S ribosomal protein L35 OS=Azotobacter chroococcum NCIMB 8003 OX=1328314 GN=rpmI PE=3 SV=1	rpmI	1	3.59e-10	121.86	GTSLMHPSDVAK(1)VER	3	-0.69681	10		1.374	1.401		0.319	0.26
Cellular Component	GO:0022626	5	cytosolic ribosome	7.95152e-09	A0A0C4WQC0	22	0.646	Down	3.7188e-07	K	30S ribosomal protein S8 OS=Azotobacter chroococcum NCIMB 8003 OX=1328314 GN=rpsH PE=3 SV=1	rpsH	1	2.48e-90	258.79	NAQMAEK(1)TVVSMPSSK	2	-0.54801	49	1.25	1.251	1.242	0.795	0.806	0.817	0.801	0.857	0.815
Cellular Component	GO:0022626	5	cytosolic ribosome	7.95152e-09	A0A0C4WQC0	33	0.434	Down	3.6234e-05	K	30S ribosomal protein S8 OS=Azotobacter chroococcum NCIMB 8003 OX=1328314 GN=rpsH PE=3 SV=1	rpsH	1	8.92e-05	129.28	LK(1)VAVASVLK	2	-1.8198	9	1.39	1.448	1.522	0.627	0.6	0.667	0.7	0.669	0.719
Cellular Component	GO:0022626	5	cytosolic ribosome	7.95152e-09	A0A0C4WQC0	108	0.657	Down	0.00034344	K	30S ribosomal protein S8 OS=Azotobacter chroococcum NCIMB 8003 OX=1328314 GN=rpsH PE=3 SV=1	rpsH	1	3.57e-32	174.72	GGLGVSIVSTNK(1)GVMTDR	2	8.9859	20	1.116	1.237	1.162	0.793	0.78	0.738	0.911	0.913	1.104
Cellular Component	GO:0022626	5	cytosolic ribosome	7.95152e-09	A0A0C4WQC0	31	0.418	Down	7.6964e-05	K	30S ribosomal protein S8 OS=Azotobacter chroococcum NCIMB 8003 OX=1328314 GN=rpsH PE=3 SV=1	rpsH	1	7.12e-07	154.81	TVVSMPSSK(1)LK	2	-1.8797	17	1.38	1.481	1.399		0.596	0.59	0.639	0.582	0.548
Cellular Component	GO:0022626	5	cytosolic ribosome	7.95152e-09	A0A0C4WJE2	25	0.56	Down	0.036197	K	30S ribosomal protein S21 OS=Azotobacter chroococcum NCIMB 8003 OX=1328314 GN=rpsU PE=3 SV=1	rpsU	1	4.26e-40	188.6	SCEK(1)AGVLAEVR	2	-1.1637	9	1.023	1.174			0.56	0.671	1.132	1.226	1.244
Cellular Component	GO:0022626	5	cytosolic ribosome	7.95152e-09	A0A0C4WQD0	25	0.551	Down	0.0022029	K	30S ribosomal protein S19 OS=Azotobacter chroococcum NCIMB 8003 OX=1328314 GN=rpsS PE=3 SV=1	rpsS	1	6.11e-09	136.94	VEVAVEK(1)NDR	2	-1.2095	18	1.376	1.385	1.248	0.79	0.793	0.624	0.704	0.789	0.791
Cellular Component	GO:0022626	5	cytosolic ribosome	7.95152e-09	A0A0C4WQD0	18	0.66	Down	0.00103855	K	30S ribosomal protein S19 OS=Azotobacter chroococcum NCIMB 8003 OX=1328314 GN=rpsS PE=3 SV=1	rpsS	1	0.000737	100.84	K(1)VEVAVEK	2	-1.9957	9	1.049	1.224	1.093	0.76	0.739	0.721	1.142	1.04	1.063
Cellular Component	GO:0022626	5	cytosolic ribosome	7.95152e-09	A0A0C4WQD0	17	0.396	Down	0.000122335	K	30S ribosomal protein S19 OS=Azotobacter chroococcum NCIMB 8003 OX=1328314 GN=rpsS PE=3 SV=1	rpsS	1	0.000182	117.45	GPFIDLHLLK(1)K	2	-1.7877	20	1.336	1.455	1.532	0.542	0.628	0.543	0.825	0.695	0.808
Cellular Component	GO:0022626	5	cytosolic ribosome	7.95152e-09	A0A0C4WVL5	104	0.647	Down	0.0181185	K	30S ribosomal protein S6 OS=Azotobacter chroococcum NCIMB 8003 OX=1328314 GN=rpsF PE=3 SV=1	rpsF	1	6.64e-67	233.59	RDEAITGQSEMLK(1)AEENR	3	-0.43559	45	1.193	1.2	1.194	0.688	0.842	0.792	0.998	0.959	0.847
Cellular Component	GO:0022626	5	cytosolic ribosome	7.95152e-09	A0A0C4WQE4	56	0.187	Down	0.00050388	K	50S ribosomal protein L17 OS=Azotobacter chroococcum NCIMB 8003 OX=1328314 GN=rplQ PE=3 SV=1	rplQ	1	4.7e-26	148.57	VAEPLITLAK(1)EDSVSNRR	3	-1.4175	16	1.73	1.63	1.882	0.245	0.426	0.309	0.538	0.551	0.598
Cellular Component	GO:0022626	5	cytosolic ribosome	7.95152e-09	A0A0C4WVU4	28	0.155	Down	3.5588e-05	K	30S ribosomal protein S14 OS=Azotobacter chroococcum NCIMB 8003 OX=1328314 GN=rpsN PE=3 SV=1	rpsN	1	1.34e-08	105.78	RAELK(1)AIIANPNSAPEQR	3	-4.203	13	1.811	1.863	1.639	0.245	0.32	0.261	0.26		0.299
Cellular Component	GO:0022626	5	cytosolic ribosome	7.95152e-09	A0A0C4WVU4	19	0.411	Down	0.0025012	K	30S ribosomal protein S14 OS=Azotobacter chroococcum NCIMB 8003 OX=1328314 GN=rpsN PE=3 SV=1	rpsN	1	0.00214	76.605	QQTVAK(1)YAK	2	-2.7664	5	1.32		1.423	0.55		0.577			0.601
Cellular Component	GO:0022626	5	cytosolic ribosome	7.95152e-09	A0A0C4WUC7	11	0.508	Down	0.00027884	K	50S ribosomal protein L34 OS=Azotobacter chroococcum NCIMB 8003 OX=1328314 GN=rpmH PE=3 SV=1	rpmH	1	6.11e-08	96.311	TFQPSTLK(1)R	2	-2.5722	9	1.373	1.517	1.486	0.68	0.802	0.743	0.649	0.595	0.483
Cellular Component	GO:0022626	5	cytosolic ribosome	7.95152e-09	A0A0C4WQD3	59	0.359	Down	2.8315e-09	K	30S ribosomal protein S10 OS=Azotobacter chroococcum NCIMB 8003 OX=1328314 GN=rpsJ PE=3 SV=1	rpsJ	1	2.02e-68	224.49	YTVLVSPHVNK(1)DAR	2	-1.8684	13	1.578	1.574	1.552	0.565	0.561	0.561	0.626	0.575	0.573
Cellular Component	GO:0022626	5	cytosolic ribosome	7.95152e-09	A0A0C4WQD3	11	0.39	Down	3.1739e-06	K	30S ribosomal protein S10 OS=Azotobacter chroococcum NCIMB 8003 OX=1328314 GN=rpsJ PE=3 SV=1	rpsJ	1	0.00137	100.75	LK(1)AFDHR	2	-1.4645	9	1.491	1.576	1.561	0.62	0.612	0.572	0.612	0.578	0.585
Cellular Component	GO:0022626	5	cytosolic ribosome	7.95152e-09	A0A0C4WQD3	30	0.531	Down	0.0027437	K	30S ribosomal protein S10 OS=Azotobacter chroococcum NCIMB 8003 OX=1328314 GN=rpsJ PE=3 SV=1	rpsJ	1	7.28e-86	237.27	LIDQSTQEIVETAK(1)R	2	2.9465	20	1.264	1.423	1.174	0.773	0.589	0.687	0.869	0.886	0.919
Cellular Component	GO:0022626	5	cytosolic ribosome	7.95152e-09	A0A0C4WQA9	77	0.489	Down	3.4021e-07	K	30S ribosomal protein S4 OS=Azotobacter chroococcum NCIMB 8003 OX=1328314 GN=rpsD PE=3 SV=1	rpsD	1	2.08e-14	162.8	QFSGYYK(1)EASR	2	-1.1984	9	1.342	1.29	1.338	0.651	0.644	0.645	0.845	0.901	0.869
Cellular Component	GO:0022626	5	cytosolic ribosome	7.95152e-09	A0A0C4WTF0	74	0.49	Down	6.4874e-05	K	50S ribosomal protein L3 OS=Azotobacter chroococcum NCIMB 8003 OX=1328314 GN=rplC PE=3 SV=1	rplC	1	0.000121	90.263	VTK(1)AQAGHFAK	2	-2.8001	9	1.412	1.529	1.441	0.756	0.718	0.671	0.651	0.591	0.556
Cellular Component	GO:0022626	5	cytosolic ribosome	7.95152e-09	A0A0C4WTF0	50	0.396	Down	9.0577e-07	K	50S ribosomal protein L3 OS=Azotobacter chroococcum NCIMB 8003 OX=1328314 GN=rplC PE=3 SV=1	rplC	1	4.43e-14	165.09	VTQFK(1)NEESDGYR	2	-0.52886	9	1.562	1.535	1.516	0.587	0.609	0.629	0.598	0.596	0.577
Cellular Component	GO:0022626	5	cytosolic ribosome	7.95152e-09	A0A0C4WTF0	127	0.45	Down	1.77267e-05	K	50S ribosomal protein L3 OS=Azotobacter chroococcum NCIMB 8003 OX=1328314 GN=rplC PE=3 SV=1	rplC	1	0.00195	74.269	GK(1)GYAGTIK	2	0.24601	8	1.318	1.437	1.417	0.633	0.641	0.605	0.651	0.565
Cellular Component	GO:0022626	5	cytosolic ribosome	7.95152e-09	A0A0C4WTF0	201	0.322	Down	0.00103883	K	50S ribosomal protein L3 OS=Azotobacter chroococcum NCIMB 8003 OX=1328314 GN=rplC PE=3 SV=1	rplC	1	5.1e-32	205.45	NLLLVK(1)GAVPGATGGDVIVRPAAK	3	-1.3039	9	1.439	1.509	1.905	0.421	0.563	0.577	0.484	0.578	0.635
Cellular Component	GO:0022626	5	cytosolic ribosome	7.95152e-09	A0A0C4WTF0	219	0.376	Down	0.00025822	K	50S ribosomal protein L3 OS=Azotobacter chroococcum NCIMB 8003 OX=1328314 GN=rplC PE=3 SV=1	rplC	1	3.09e-06	115.35	GAVPGATGGDVIVRPAAK(1)AR	3	-1.9106	7	1.255	1.349	1.39	0.519		0.482	0.661		0.554
Cellular Component	GO:0022626	5	cytosolic ribosome	7.95152e-09	A0A0C4WTF0	82	0.391	Down	2.106e-05	K	50S ribosomal protein L3 OS=Azotobacter chroococcum NCIMB 8003 OX=1328314 GN=rplC PE=3 SV=1	rplC	1	1.15e-27	211.84	AQAGHFAK(1)ANVAAGR	3	-0.80038	26	1.566	1.552	1.525	0.605	0.563	0.648	0.556	0.593	0.582
Cellular Component	GO:0022626	5	cytosolic ribosome	7.95152e-09	A0A0C4WTE1	90	0.291	Down	0.04488	K	50S ribosomal protein L14 OS=Azotobacter chroococcum NCIMB 8003 OX=1328314 GN=rplN PE=3 SV=1	rplN	1	5.27e-118	272.81	FDGNAAVLLNNK(1)QEPIGTR	2	0.49982	23	2.065	0.921	1.012	0.404	0.377	0.382	1.046	1.183	1.079
Cellular Component	GO:0022626	5	cytosolic ribosome	7.95152e-09	A0A0C4WTE1	23	0.241	Down	8.1069e-05	K	50S ribosomal protein L14 OS=Azotobacter chroococcum NCIMB 8003 OX=1328314 GN=rplN PE=3 SV=1	rplN	1	1.63e-22	195.58	VMCIK(1)VLGGSHR	3	-0.42566	43	1.575	1.499	1.521	0.392	0.407	0.309	0.905	0.873	0.742
Cellular Component	GO:0022626	5	cytosolic ribosome	7.95152e-09	A0A0C4WQF5	103	0.404	Down	1.8774e-05	K	50S ribosomal protein L18 OS=Azotobacter chroococcum NCIMB 8003 OX=1328314 GN=rplR PE=3 SV=1	rplR	1	1.32e-05	114.64	VK(1)ALADAAR	2	-0.5142	10	1.302	1.406	1.458	0.577	0.544	0.564	0.963	0.78	0.849
Cellular Component	GO:0022626	5	cytosolic ribosome	7.95152e-09	A0A0C4WQF5	57	0.589	Down	5.9185e-05	K	50S ribosomal protein L18 OS=Azotobacter chroococcum NCIMB 8003 OX=1328314 GN=rplR PE=3 SV=1	rplR	1	4.92e-55	224.13	VLASASTLDK(1)ELR	2	-0.13544	8	1.15	1.201	1.27	0.701	0.717	0.716	0.889	0.897
Cellular Component	GO:0022626	5	cytosolic ribosome	7.95152e-09	A0A0C4WQF5	72	0.503	Down	1.7915e-05	K	50S ribosomal protein L18 OS=Azotobacter chroococcum NCIMB 8003 OX=1328314 GN=rplR PE=3 SV=1	rplR	1	1.02e-05	137.84	K(1)VGQLVAER	2	-1.7817	9	1.213	1.307	1.312	0.653	0.644	0.629	0.966	0.942	0.939
Cellular Component	GO:0022626	5	cytosolic ribosome	7.95152e-09	A0A0C4WQF5	82	0.653	Down	2.2891e-05	K	50S ribosomal protein L18 OS=Azotobacter chroococcum NCIMB 8003 OX=1328314 GN=rplR PE=3 SV=1	rplR	1	2.28e-12	157.74	AK(1)AAGVTQVAFDR	2	-1.9548	9	1.163	1.095	1.145	0.73	0.745	0.747	1.074	1.037	1.069
Cellular Component	GO:0022626	5	cytosolic ribosome	7.95152e-09	A0A0C4WQC5	39	0.418	Down	4.5146e-06	K	30S ribosomal protein S17 OS=Azotobacter chroococcum NCIMB 8003 OX=1328314 GN=rpsQ PE=3 SV=1	rpsQ	1	0.00035	101.41	HPIYGK(1)YVK	2	-1.6968	19	1.461	1.517	1.614	0.644	0.628	0.648	0.557	0.558	0.599
Cellular Component	GO:0022626	5	cytosolic ribosome	7.95152e-09	A0A0C4WQ10	38	0.59	Down	0.00116451	K	30S ribosomal protein S18 OS=Azotobacter chroococcum NCIMB 8003 OX=1328314 GN=rpsR PE=3 SV=1	rpsR	1	8.19e-55	212.27	AYISETGK(1)IVPSR	2	-1.6504	9	1.312	1.36	1.396	0.802	0.8	0.798	0.685	0.684	0.642
Cellular Component	GO:0022626	5	cytosolic ribosome	7.95152e-09	A0A0C4WQ10	60	0.462	Down	8.0017e-05	K	30S ribosomal protein S18 OS=Azotobacter chroococcum NCIMB 8003 OX=1328314 GN=rpsR PE=3 SV=1	rpsR	1	0.000319	101.41	QLATAIK(1)R	2	-0.3523	9	1.444	1.608	1.579	0.703	0.758	0.677	0.495	0.455	0.486
Cellular Component	GO:0022626	5	cytosolic ribosome	7.95152e-09	A0A0C4WQ10	24	0.402	Down	8.3865e-05	K	30S ribosomal protein S18 OS=Azotobacter chroococcum NCIMB 8003 OX=1328314 GN=rpsR PE=3 SV=1	rpsR	1	1.47e-09	171.34	EIDFK(1)DLNTLK	2	-1.2546	9	1.526	1.504	1.668	0.572	0.658	0.658	0.559	0.448	0.578
Cellular Component	GO:0022626	5	cytosolic ribosome	7.95152e-09	A0A0C4WQK9	4	0.613	Down	0.000184502	K	50S ribosomal protein L19 OS=Azotobacter chroococcum NCIMB 8003 OX=1328314 GN=rplS PE=3 SV=1	rplS	1	2.38e-86	261.63	TNK(1)IIQQLEAEQMNK	2	25.342	21	1.324	1.172	1.239	0.776	0.748	0.767	0.832	0.851	0.926
Cellular Component	GO:0022626	5	cytosolic ribosome	7.95152e-09	A0A0C4WQK9	97	0.302	Down	0.0002615	K	50S ribosomal protein L19 OS=Azotobacter chroococcum NCIMB 8003 OX=1328314 GN=rplS PE=3 SV=1	rplS	1	0.00479	56.091	AK(1)LYYLR	2	-4.0182	7	1.243	1.157	1.172		0.384	0.334	0.945
Cellular Component	GO:0022626	5	cytosolic ribosome	7.95152e-09	A0A0C4WQK9	51	0.599	Down	0.0392	K	50S ribosomal protein L19 OS=Azotobacter chroococcum NCIMB 8003 OX=1328314 GN=rplS PE=3 SV=1	rplS	1	8.5e-08	142.71	LQAFEGVVIGK(1)R	2	-3.9972	10	1.326	1.145	0.96	0.61		0.759	0.835	0.928	1.063
Cellular Component	GO:0022626	5	cytosolic ribosome	7.95152e-09	A0A0C4WVU6	33	0.277	Down	9.8688e-05	K	50S ribosomal protein L29 OS=Azotobacter chroococcum NCIMB 8003 OX=1328314 GN=rpmC PE=3 SV=1	rpmC	1	4.59e-32	155.61	MQK(1)ATGQLGQSHLLSQVK	2	0.064159	32	1.924	1.724	1.477	0.456	0.465	0.5	0.427	0.494	0.475
Cellular Component	GO:0022626	5	cytosolic ribosome	7.95152e-09	A0A0C4WVU6	48	0.269	Down	4.6951e-06	K	50S ribosomal protein L29 OS=Azotobacter chroococcum NCIMB 8003 OX=1328314 GN=rpmC PE=3 SV=1	rpmC	1	9.11e-125	278.73	ATGQLGQSHLLSQVK(1)R	3	-1.1718	19	1.637	1.812	1.722	0.495	0.461	0.437	0.505	0.44	0.436
Cellular Component	GO:0022626	5	cytosolic ribosome	7.95152e-09	A0A0C4WTV4	33	0.398	Down	3.2059e-07	K	50S ribosomal protein L33 OS=Azotobacter chroococcum NCIMB 8003 OX=1328314 GN=rpmG PE=3 SV=1	rpmG	0.999935	0.000726	87.895	TTPDKIEIK(1)K	2	-0.78849	9	1.544	1.587	1.566	0.63	0.605	0.634	0.538	0.533	0.534
Cellular Component	GO:0022626	5	cytosolic ribosome	7.95152e-09	A0A0C4WTV4	34	0.389	Down	1.97648e-05	K	50S ribosomal protein L33 OS=Azotobacter chroococcum NCIMB 8003 OX=1328314 GN=rpmG PE=3 SV=1	rpmG	1	0.00162	117.18	K(1)YDPVVR	2	0.4577	9	1.531	1.529	1.578	0.616	0.633	0.557	0.623	0.571	0.562
Cellular Component	GO:0022626	5	cytosolic ribosome	7.95152e-09	A0A0C4WTV4	21	0.36	Down	1.0671e-06	K	50S ribosomal protein L33 OS=Azotobacter chroococcum NCIMB 8003 OX=1328314 GN=rpmG PE=3 SV=1	rpmG	1	1.2e-19	181.9	LVSSAGTGHFYTTDK(1)NK	3	-0.15494	19	1.57	1.64	1.603	0.554	0.587	0.594	0.55	0.515	0.499
Cellular Component	GO:0022626	5	cytosolic ribosome	7.95152e-09	A0A0C4WNQ8	31	0.634	Down	0.0032182	K	50S ribosomal protein L32 OS=Azotobacter chroococcum NCIMB 8003 OX=1328314 GN=rpmF PE=3 SV=1	rpmF	1	5.8e-50	257.12	SHDALEANALSVEK(1)STGEVHLR	3	3.8157	23	1.227	1.33	1.409	0.742	0.902	0.872	0.652	0.648	0.747
Cellular Component	GO:0022626	5	cytosolic ribosome	7.95152e-09	A0A0C4WTF6	197	0.581	Down	0.024343	K	50S ribosomal protein L1 OS=Azotobacter chroococcum NCIMB 8003 OX=1328314 GN=rplA PE=3 SV=1	rplA	1	3.4e-22	192.14	QNVEALLSDLK(1)R	2	-1.092	9	1.168	1.336	1.421	0.554	0.845	0.881	0.767	0.842	0.74
Cellular Component	GO:0022626	5	cytosolic ribosome	7.95152e-09	A0A0C4WTF6	154	0.647	Down	0.00017593	K	50S ribosomal protein L1 OS=Azotobacter chroococcum NCIMB 8003 OX=1328314 GN=rplA PE=3 SV=1	rplA	1	4.89e-26	178.65	VGTVTPDVATAVK(1)NAK	2	1.4049	10	1.218	1.298	1.194	0.815	0.768	0.816	0.821	0.866	0.857
Cellular Component	GO:0022626	5	cytosolic ribosome	7.95152e-09	A0A0C4WTF6	71	0.408	Down	4.1982e-06	K	50S ribosomal protein L1 OS=Azotobacter chroococcum NCIMB 8003 OX=1328314 GN=rplA PE=3 SV=1	rplA	1	3.84e-10	150.44	GATVLPNGTGK(1)SVR	2	-1.5984	19	1.46	1.543	1.53	0.629	0.636	0.586	0.652	0.605	0.614
Cellular Component	GO:0022626	5	cytosolic ribosome	7.95152e-09	A0A0C4WTF6	141	1.711	Up	0.0040154	K	50S ribosomal protein L1 OS=Azotobacter chroococcum NCIMB 8003 OX=1328314 GN=rplA PE=3 SV=1	rplA	1	5.71e-64	203.52	GLMPNPK(1)VGTVTPDVATAVK	2	0.026315	27	0.661	0.824	0.782	1.161	1.282	1.435	1.019	1.09	1.102
Cellular Component	GO:0022626	5	cytosolic ribosome	7.95152e-09	A0A0C4WTF6	186	0.237	Down	0.00066108	K	50S ribosomal protein L1 OS=Azotobacter chroococcum NCIMB 8003 OX=1328314 GN=rplA PE=3 SV=1	rplA	1	1.11e-25	256.71	LK(1)QNVEALLSDLKR	3	-0.53627	24	1.83	1.72	2.027	0.325	0.524	0.47	0.274	0.275	0.294
Cellular Component	GO:0022626	5	cytosolic ribosome	7.95152e-09	A0A0C4WVU0	87	0.319	Down	8.6951e-07	K	30S ribosomal protein S11 OS=Azotobacter chroococcum NCIMB 8003 OX=1328314 GN=rpsK PE=3 SV=1	rpsK	1	2.86e-54	236.95	NLDVNVK(1)GPGPGR	2	-2.3349	13	1.474	1.528	1.464	0.49	0.454	0.481	0.825	0.796	0.778
Cellular Component	GO:0022626	5	cytosolic ribosome	7.95152e-09	A0A0C4WVU0	106	0.238	Down	0.000181525	K	30S ribosomal protein S11 OS=Azotobacter chroococcum NCIMB 8003 OX=1328314 GN=rpsK PE=3 SV=1	rpsK	1	7e-74	194.01	ALNACGYK(1)IASITDVTPIPHNGCRPPK	3	-1.0294	18	1.418	1.371	1.747	0.318	0.413	0.35	0.773	0.927	0.948
Cellular Component	GO:0022626	5	cytosolic ribosome	7.95152e-09	A0A0C4WTF3	18	0.394	Down	1.0017e-06	K	30S ribosomal protein S12 OS=Azotobacter chroococcum NCIMB 8003 OX=1328314 GN=rpsL PE=3 SV=1	rpsL	1	5.06e-40	169.57	LVDK(1)SDVPALQNCPQR	3	0.10868	10	1.454	1.475	1.388	0.56	0.581	0.558	0.755	0.801	0.782
Cellular Component	GO:0022626	5	cytosolic ribosome	7.95152e-09	A0A0C4WTF3	43	0.251	Down	0.00022142	K	30S ribosomal protein S12 OS=Azotobacter chroococcum NCIMB 8003 OX=1328314 GN=rpsL PE=3 SV=1	rpsL	0.984002	4.87e-06	108.2	VYTTTPK(0.984)K(0.016)PNSALR	2	-0.47297	10	1.286	1.348	1.365		0.307	0.361	0.738		0.789
Cellular Component	GO:0022626	5	cytosolic ribosome	7.95152e-09	A0A0C4WTF3	44	0.62	Down	0.0059151	K	30S ribosomal protein S12 OS=Azotobacter chroococcum NCIMB 8003 OX=1328314 GN=rpsL PE=3 SV=1	rpsL	1	0.00864	60.709	K(1)PNSALR	2	0.23684	8	1.151		1.334	0.757	0.738	0.817	1.119	1.101	1.073
Cellular Component	GO:0022626	5	cytosolic ribosome	7.95152e-09	A0A0C4WJT2	63	0.521	Down	0.00143504	K	30S ribosomal protein S5 OS=Azotobacter chroococcum NCIMB 8003 OX=1328314 GN=rpsE PE=3 SV=1	rpsE	1	4.1e-14	169.81	EVPAAIQK(1)AMEAAR	2	-1.6295	22	1.258	1.262	1.53	0.653	0.776	0.682	0.779	0.748	0.808
Cellular Component	GO:0022626	5	cytosolic ribosome	7.95152e-09	A0A0C4WJT2	7	0.373	Down	3.0014e-07	K	30S ribosomal protein S5 OS=Azotobacter chroococcum NCIMB 8003 OX=1328314 GN=rpsE PE=3 SV=1	rpsE	1	5.16e-33	191.95	ANNEQK(1)RDEGYIEK	2	-0.18982	10	1.568	1.572	1.541	0.58	0.566	0.599	0.596	0.58	0.574
Cellular Component	GO:0022626	5	cytosolic ribosome	7.95152e-09	A0A0C4WJT2	157	0.379	Down	8.1955e-05	K	30S ribosomal protein S5 OS=Azotobacter chroococcum NCIMB 8003 OX=1328314 GN=rpsE PE=3 SV=1	rpsE	1	1.63e-15	151.22	EMQSPESVAAK(1)R	2	-1.7789	16	1.418	1.655	1.691	0.623	0.604	0.578	0.613	0.501	0.469
Cellular Component	GO:0022626	5	cytosolic ribosome	7.95152e-09	A0A0C4WJT2	15	0.325	Down	0.00174176	K	30S ribosomal protein S5 OS=Azotobacter chroococcum NCIMB 8003 OX=1328314 GN=rpsE PE=3 SV=1	rpsE	1	2.76e-32	187.33	RDEGYIEK(1)LVQVNR	3	-1.2735	25	1.435	1.584	1.711	0.411	0.462	0.665	0.542	0.661	0.693
Cellular Component	GO:0022626	5	cytosolic ribosome	7.95152e-09	A0A0C4WJT4	33	0.246	Down	0.0038814	K	50S ribosomal protein L5 OS=Azotobacter chroococcum NCIMB 8003 OX=1328314 GN=rplE PE=3 SV=1	rplE	1	9.67e-09	113.48	VTK(1)ITLNMGLGEAIGDK	2	0.20119	10		1.812	1.779		0.403	0.48	0.615	0.61	0.773
Cellular Component	GO:0022626	5	cytosolic ribosome	7.95152e-09	A0A0C4WJT4	72	0.494	Down	0.0186041	K	50S ribosomal protein L5 OS=Azotobacter chroococcum NCIMB 8003 OX=1328314 GN=rplE PE=3 SV=1	rplE	1	0.00526	56.378	K(1)SIAGFK	2	0.93704	5	1.206	1.321		0.678		0.57		0.761
Cellular Component	GO:0022626	5	cytosolic ribosome	7.95152e-09	A0A0C4WJT4	64	0.63	Down	4.6162e-06	K	50S ribosomal protein L5 OS=Azotobacter chroococcum NCIMB 8003 OX=1328314 GN=rplE PE=3 SV=1	rplE	1	9.29e-11	159.12	ITGQK(1)PIVTYAR	2	-1.8604	8	1.202	1.22	1.21	0.769	0.74	0.78	0.758		0.851
Cellular Component	GO:0022626	5	cytosolic ribosome	7.95152e-09	A0A0C4WQE2	72	0.262	Down	0.0035961	K	50S ribosomal protein L11 OS=Azotobacter chroococcum NCIMB 8003 OX=1328314 GN=rplK PE=3 SV=1	rplK	1	2.2e-61	219.16	SFTFETK(1)STPASVLLK	2	-0.39284	8	1.308	1.856	1.879		0.416	0.465	0.219	0.312	0.401
Cellular Component	GO:0022626	5	cytosolic ribosome	7.95152e-09	A0A0C4WQE2	97	0.434	Down	2.9125e-06	K	50S ribosomal protein L11 OS=Azotobacter chroococcum NCIMB 8003 OX=1328314 GN=rplK PE=3 SV=1	rplK	1	2.57e-28	199.4	PNTQK(1)VGTVNR	2	-4.3974	16	1.452	1.532	1.545	0.671	0.633	0.662	0.645	0.512	0.606
Cellular Component	GO:0022626	5	cytosolic ribosome	7.95152e-09	A0A0C4WJT8	35	0.528	Down	0.0053786	K	50S ribosomal protein L16 OS=Azotobacter chroococcum NCIMB 8003 OX=1328314 GN=rplP PE=3 SV=1	rplP	1	4.43e-14	177.47	VSFGEFALK(1)SVSR	2	-2.1454	9	1.233	1.415	1.447	0.609	0.681	0.874	0.7	0.782	0.732
Cellular Component	GO:0022626	5	cytosolic ribosome	7.95152e-09	A0A0C4WJT8	133	0.458	Down	1.50557e-05	K	50S ribosomal protein L16 OS=Azotobacter chroococcum NCIMB 8003 OX=1328314 GN=rplP PE=3 SV=1	rplP	1	5.84e-21	194.22	LPLATTFVK(1)R	2	-1.7831	9	1.433	1.435	1.362	0.646	0.67	0.62	0.745	0.729	0.757
Cellular Component	GO:0022626	5	cytosolic ribosome	7.95152e-09	A0A0C4WQG9	193	0.52	Down	0.00035855	K	50S ribosomal protein L4 OS=Azotobacter chroococcum NCIMB 8003 OX=1328314 GN=rplD PE=3 SV=1	rplD	1	0.00015	83.623	VLITVPAVK(1)K	2	-1.2864	8	1.113	1.193	1.218	0.616		0.606	0.946	0.906	1.007
Cellular Component	GO:0022626	5	cytosolic ribosome	7.95152e-09	A0A0C4WQB5	84	0.102	Down	0.00100424	K	50S ribosomal protein L15 OS=Azotobacter chroococcum NCIMB 8003 OX=1328314 GN=rplO PE=3 SV=1	rplO	1	5.25e-26	121.39	TSELAK(1)VDGDVVTLQALK	2	-1.9477	6	1.219	1.517	1.687		0.125	0.176			0.107
Cellular Component	GO:0022626	5	cytosolic ribosome	7.95152e-09	A0A0C4WQB5	63	0.177	Down	1.4316e-06	K	50S ribosomal protein L15 OS=Azotobacter chroococcum NCIMB 8003 OX=1328314 GN=rplO PE=3 SV=1	rplO	1	7.43e-09	144.47	RLPK(1)FGFTSLK	2	-2.0715	15	1.689	1.625	1.503	0.269	0.298	0.287		0.609	0.655
Cellular Component	GO:0022626	5	cytosolic ribosome	7.95152e-09	A0A0C4WQ47	102	0.239	Down	1.55684e-05	K	50S ribosomal protein L25 OS=Azotobacter chroococcum NCIMB 8003 OX=1328314 GN=rplY PE=3 SV=1	rplY	1	3.19e-24	119.26	VVADHK(1)LTAHVPLHFVNAENSVGVK	4	-1.8045	19	1.534	1.791	1.718	0.383	0.418	0.405	0.296	0.298
Cellular Component	GO:0022626	5	cytosolic ribosome	7.95152e-09	A0A0C4WQ47	48	0.233	Down	0.0080797	K	50S ribosomal protein L25 OS=Azotobacter chroococcum NCIMB 8003 OX=1328314 GN=rplY PE=3 SV=1	rplY	1	1.72e-13	165.09	APLSISVLAK(1)EIAK	2	-1.7386	13	1.836	1.753	1.264	0.616	0.254	0.262	0.629	0.674	0.792
Cellular Component	GO:0022626	5	cytosolic ribosome	7.95152e-09	A0A0C4WH44	37	0.464	Down	0.000199528	K	30S ribosomal protein S2 OS=Azotobacter chroococcum NCIMB 8003 OX=1328314 GN=rpsB PE=3 SV=1	rpsB	1	1.12e-20	178.95	NK(1)IHIINLEK	2	-1.7474	9	1.358	1.631	1.58	0.687	0.708	0.725	0.543	0.529	0.479
Cellular Component	GO:0022626	5	cytosolic ribosome	7.95152e-09	A0A0C4WH44	73	0.33	Down	5.5567e-07	K	30S ribosomal protein S2 OS=Azotobacter chroococcum NCIMB 8003 OX=1328314 GN=rpsB PE=3 SV=1	rpsB	1	0.000162	130	ILFVGTK(1)R	2	-2.1351	9	1.666	1.708	1.621	0.548	0.534	0.567	0.485	0.413	0.482
Cellular Component	GO:0022626	5	cytosolic ribosome	7.95152e-09	A0A0C4WQ43	18	0.473	Down	2.1329e-05	K	50S ribosomal protein L9 OS=Azotobacter chroococcum NCIMB 8003 OX=1328314 GN=rplI PE=3 SV=1	rplI	1	1.04e-10	136.06	IANLGNLGDK(1)VSVK	2	-1.1136	9	1.414	1.467	1.552	0.723	0.677	0.697	0.575	0.604	0.595
Cellular Component	GO:0022626	5	cytosolic ribosome	7.95152e-09	A0A0C4WK21	72	0.387	Down	0.000199841	K	50S ribosomal protein L27 OS=Azotobacter chroococcum NCIMB 8003 OX=1328314 GN=rpmA PE=3 SV=1	rpmA	1	0.000588	93.561	FEVK(1)GAFGR	2	-2.5068	9	1.532	1.546	1.639	0.696	0.564	0.564	0.523	0.57	0.528
Cellular Component	GO:0022626	5	cytosolic ribosome	7.95152e-09	A0A0C4WK21	62	0.35	Down	0.00034123	K	50S ribosomal protein L27 OS=Azotobacter chroococcum NCIMB 8003 OX=1328314 GN=rpmA PE=3 SV=1	rpmA	1	1.34e-17	156.14	DHTLFAK(1)VEGVVK	2	-2.8	10	1.884	1.491	1.577	0.648	0.545	0.539	0.433	0.432	0.482
Cellular Component	GO:0022626	5	cytosolic ribosome	7.95152e-09	A0A0C4WR09	10	0.082	Down	0.041055	K	50S ribosomal protein L28 OS=Azotobacter chroococcum NCIMB 8003 OX=1328314 GN=rpmB PE=3 SV=1	rpmB	1	5.65e-49	182.52	VCQVTGK(1)GPVTGNNISHANNK	3	-0.31421	14	1.561	1.776	1.833	0.035	0.207	0.183	0.75	0.79	0.821
Cellular Component	GO:0022626	5	cytosolic ribosome	7.95152e-09	A0A0C4WK88	13	0.283	Down	2.423e-05	K	30S ribosomal protein S16 OS=Azotobacter chroococcum NCIMB 8003 OX=1328314 GN=rpsP PE=3 SV=1	rpsP	1	5.54e-06	150.21	K(1)RPFYHLTVTNSR	3	1.1654	16	1.672	1.81	1.862	0.51	0.543	0.458	0.42	0.335	0.248
Cellular Component	GO:0022626	5	cytosolic ribosome	7.95152e-09	A0A0C4WIK2	350	0.363	Down	2.9928e-06	K	30S ribosomal protein S1 OS=Azotobacter chroococcum NCIMB 8003 OX=1328314 GN=rpsA PE=3 SV=1	rpsA	1	2.41e-16	137.39	QCK(1)SNPWEDFSSHYNK	3	-1.741	11	1.716	1.629	1.612	0.57	0.611	0.619	0.453	0.367	0.459
Cellular Component	GO:0022626	5	cytosolic ribosome	7.95152e-09	A0A0C4WIK2	271	0.367	Down	0.000122681	K	30S ribosomal protein S1 OS=Azotobacter chroococcum NCIMB 8003 OX=1328314 GN=rpsA PE=3 SV=1	rpsA	1	1.6e-17	160.62	QLGEDPWVAIK(1)AR	2	-2.4832	9	1.569	1.649	1.638	0.527	0.593	0.664	0.42	0.531	0.501
Cellular Component	GO:0022626	5	cytosolic ribosome	7.95152e-09	A0A0C4WIK2	347	0.404	Down	1.53321e-05	K	30S ribosomal protein S1 OS=Azotobacter chroococcum NCIMB 8003 OX=1328314 GN=rpsA PE=3 SV=1	rpsA	1	6.64e-05	113.14	ISLGIK(1)QCK	2	-1.4566	9	1.405	1.566	1.481	0.608	0.604	0.587	0.738	0.672	0.632
Cellular Component	GO:0022626	5	cytosolic ribosome	7.95152e-09	A0A0C4WIK2	536	0.542	Down	1.83119e-05	K	30S ribosomal protein S1 OS=Azotobacter chroococcum NCIMB 8003 OX=1328314 GN=rpsA PE=3 SV=1	rpsA	1	7.03e-46	174.02	K(1)QETEAPGPTTIGDLIR	2	-0.87764	12	1.42	1.363	1.45	0.769	0.786	0.741	0.635	0.593	0.637
Cellular Component	GO:0022626	5	cytosolic ribosome	7.95152e-09	A0A0C4WIK2	528	0.659	Down	3.9624e-05	K	30S ribosomal protein S1 OS=Azotobacter chroococcum NCIMB 8003 OX=1328314 GN=rpsA PE=3 SV=1	rpsA	1	5.83e-10	165.09	DVDDEK(1)DAIK	2	-0.29501	19	1.306	1.336	1.385	0.881	0.905	0.867	0.647	0.582	0.588
Cellular Component	GO:0022626	5	cytosolic ribosome	7.95152e-09	A0A0C4WIK2	532	0.333	Down	0.00021813	K	30S ribosomal protein S1 OS=Azotobacter chroococcum NCIMB 8003 OX=1328314 GN=rpsA PE=3 SV=1	rpsA	1	1.23e-11	149.58	DVDDEKDAIK(1)ELR	2	-0.27838	17	1.634	1.557	1.55	0.524	0.604	0.45	0.557	0.628	0.638
Cellular Component	GO:0022626	5	cytosolic ribosome	7.95152e-09	A0A0C4WIK2	459	0.435	Down	0.00044175	K	30S ribosomal protein S1 OS=Azotobacter chroococcum NCIMB 8003 OX=1328314 GN=rpsA PE=3 SV=1	rpsA	1	0.000317	92.732	GTVK(1)EVDAK	2	-1.1942	8	1.277	1.468	1.558	0.684	0.613	0.573	0.524		0.514
Cellular Component	GO:0022626	5	cytosolic ribosome	7.95152e-09	A0A0C4WIK2	522	0.541	Down	1.0966e-06	K	30S ribosomal protein S1 OS=Azotobacter chroococcum NCIMB 8003 OX=1328314 GN=rpsA PE=3 SV=1	rpsA	1	2.81e-15	197.3	AK(1)DVDDEKDAIK	2	-0.20599	18	1.419	1.465	1.471	0.8	0.785	0.773	0.559	0.544	0.525
Cellular Component	GO:0022626	5	cytosolic ribosome	7.95152e-09	A0A0C4WIK2	196	0.215	Down	0.00048421	K	30S ribosomal protein S1 OS=Azotobacter chroococcum NCIMB 8003 OX=1328314 GN=rpsA PE=3 SV=1	rpsA	1	5.67e-221	305.67	EALLESLQEGQQVK(1)GIVK	2	-0.36579	11	1.439	1.88	2.3	0.413	0.36	0.434	0.301	0.355	0.273
Cellular Component	GO:0022626	5	cytosolic ribosome	7.95152e-09	A0A0C4WIK2	496	0.544	Down	8.2165e-05	K	30S ribosomal protein S1 OS=Azotobacter chroococcum NCIMB 8003 OX=1328314 GN=rpsA PE=3 SV=1	rpsA	1	1.18e-05	134.2	NVLK(1)EGDEVEAK	2	-1.1608	9	1.342	1.455	1.423	0.786	0.788	0.722	0.664	0.611	0.614
Cellular Component	GO:0022626	5	cytosolic ribosome	7.95152e-09	A0A0C4WPY2	8	0.296	Down	0.000159688	K	30S ribosomal protein S15 OS=Azotobacter chroococcum NCIMB 8003 OX=1328314 GN=rpsO PE=3 SV=1	rpsO	1	5.25e-17	175.68	ALTVEEK(1)AQIVNEYK	2	3.9969	9	1.665	1.755	1.625	0.417	0.524	0.551	0.342	0.479	0.635
Cellular Component	GO:0022626	5	cytosolic ribosome	7.95152e-09	A0A0C4WGX3	33	0.316	Down	0.00010243	K	50S ribosomal protein L21 OS=Azotobacter chroococcum NCIMB 8003 OX=1328314 GN=rplU PE=3 SV=1	rplU	1	6.84e-05	116.13	QYK(1)VAEGEFLK	2	-1.3639	9	1.612	1.626	1.48	0.564	0.483	0.446	0.67	0.71	0.568
Cellular Component	GO:0022626	5	cytosolic ribosome	7.95152e-09	A0A0C4WGX3	91	0.27	Down	0.00021976	K	50S ribosomal protein L21 OS=Azotobacter chroococcum NCIMB 8003 OX=1328314 GN=rplU PE=3 SV=1	rplU	1	0.00272	81.163	HDK(1)VSIIK	2	0.13505	8	1.425	1.592	1.659		0.43	0.412	0.518	0.48	0.505
Cellular Component	GO:0022626	5	cytosolic ribosome	7.95152e-09	A0A0C4WGX3	41	0.487	Down	1.67591e-05	K	50S ribosomal protein L21 OS=Azotobacter chroococcum NCIMB 8003 OX=1328314 GN=rplU PE=3 SV=1	rplU	1	7.18e-05	127.93	VAEGEFLK(1)IEK	2	-2.7603	7	1.239	1.245	1.206	0.597		0.602		0.7	0.749
Cellular Component	GO:0022626	5	cytosolic ribosome	7.95152e-09	A0A0C4WVU2	49	0.214	Down	0.00178309	K	50S ribosomal protein L30 OS=Azotobacter chroococcum NCIMB 8003 OX=1328314 GN=rpmD PE=3 SV=1	rpmD	1	7.06e-05	106.93	GMINK(1)AYYLLR	2	-3.6237	11	1.426	1.344	1.862		0.302	0.359	0.283	0.308
Cellular Component	GO:0022626	5	cytosolic ribosome	7.95152e-09	A0A0C4WVU2	24	0.253	Down	1.0458e-06	K	50S ribosomal protein L30 OS=Azotobacter chroococcum NCIMB 8003 OX=1328314 GN=rpmD PE=3 SV=1	rpmD	1	1.11e-05	113.1	ACVK(1)GLGLR	2	-1.8023	9	1.573	1.689	1.669	0.435	0.412	0.399	0.687	0.61	0.592
Cellular Component	GO:0022626	5	cytosolic ribosome	7.95152e-09	A0A0C4WVU2	10	0.285	Down	3.6875e-05	K	50S ribosomal protein L30 OS=Azotobacter chroococcum NCIMB 8003 OX=1328314 GN=rpmD PE=3 SV=1	rpmD	1	3.93e-14	158.37	VTLVK(1)SLNGR	2	-0.99363	16	1.452	1.534	1.562		0.44	0.425	0.572	0.55	0.548
Cellular Component	GO:0022626	5	cytosolic ribosome	7.95152e-09	A0A0C4WVU8	147	0.343	Down	0.040258	K	50S ribosomal protein L2 OS=Azotobacter chroococcum NCIMB 8003 OX=1328314 GN=rplB PE=3 SV=1	rplB	1	6.8e-20	142.03	NIPVGSTIHAIELK(1)PGK	2	-1.4006	22	1.387	1.443	1.493	0.742	0.373	0.366	0.813	0.875	0.878
Cellular Component	GO:0022626	5	cytosolic ribosome	7.95152e-09	A0A0C4WVU8	36	0.402	Down	4.4549e-06	K	50S ribosomal protein L2 OS=Azotobacter chroococcum NCIMB 8003 OX=1328314 GN=rplB PE=3 SV=1	rplB	1	8.94e-05	85.716	GAPYAPLLEK(1)K	2	-2.2204	7	1.24	1.231	1.199	0.496	0.488			0.813	0.868
Cellular Component	GO:0022626	5	cytosolic ribosome	7.95152e-09	A0A0C4WVU8	95	0.496	Down	0.0036027	K	50S ribosomal protein L2 OS=Azotobacter chroococcum NCIMB 8003 OX=1328314 GN=rplB PE=3 SV=1	rplB	1	3.22e-10	147.19	TAHIALLK(1)YADGERR	2	-2.6045	20	1.31	1.335	1.308	0.615	0.637	0.707	0.772	0.936	0.917
Cellular Component	GO:0022626	5	cytosolic ribosome	7.95152e-09	A0A0C4WVU8	125	0.188	Down	0.00087987	K	50S ribosomal protein L2 OS=Azotobacter chroococcum NCIMB 8003 OX=1328314 GN=rplB PE=3 SV=1	rplB	1	1.05e-23	149.62	GVAAGDQLISGVNAPIK(1)AGNTLPLR	3	-1.2098	8	1.646	1.26	1.23		0.268	0.25			0.273
Cellular Component	GO:0022626	5	cytosolic ribosome	7.95152e-09	A0A0C4WVU8	150	0.339	Down	1.60397e-05	K	50S ribosomal protein L2 OS=Azotobacter chroococcum NCIMB 8003 OX=1328314 GN=rplB PE=3 SV=1	rplB	0.989794	1.56e-14	132.4	NIPVGSTIHAIELK(0.01)PGK(0.99)GAQIAR	3	-2.2371	9	1.404	1.552	1.585	0.511	0.528	0.499	0.728	0.707	0.743
Cellular Component	GO:0022626	5	cytosolic ribosome	7.95152e-09	A0A0C4WQF9	42	0.426	Down	0.00035913	K	50S ribosomal protein L24 OS=Azotobacter chroococcum NCIMB 8003 OX=1328314 GN=rplX PE=3 SV=1	rplX	1	1.55e-09	168.08	LVVGGVNLIK(1)R	2	-0.67645	11	1.407	1.436	1.553	0.677	0.656	0.541	0.737	0.651	0.666
Cellular Component	GO:0022626	5	cytosolic ribosome	7.95152e-09	A0A0C4WQF9	16	0.393	Down	0.0039408	K	50S ribosomal protein L24 OS=Azotobacter chroococcum NCIMB 8003 OX=1328314 GN=rplX PE=3 SV=1	rplX	1	8.17e-42	220.81	RDDEIIVIAGK(1)DK	2	-2.5361	9	1.572	1.543	1.553	0.595	0.559	0.682	0.546	0.452	0.679
Cellular Component	GO:0022626	5	cytosolic ribosome	7.95152e-09	A0A0C4WQF9	96	0.398	Down	2.3631e-06	K	50S ribosomal protein L24 OS=Azotobacter chroococcum NCIMB 8003 OX=1328314 GN=rplX PE=3 SV=1	rplX	1	7.73e-06	159.93	VFK(1)STQKPVDA	2	-1.0823	9	1.471	1.567	1.593	0.623	0.62	0.598	0.589	0.571	0.574
Cellular Component	GO:0022626	5	cytosolic ribosome	7.95152e-09	A0A0C4WQF9	78	0.459	Down	3.9761e-05	K	50S ribosomal protein L24 OS=Azotobacter chroococcum NCIMB 8003 OX=1328314 GN=rplX PE=3 SV=1	rplX	1	4.72e-38	243.8	EAPLHVSNVAIFNAETNK(1)ADR	3	-0.24999	18	1.491	1.49	1.36	0.664	0.635	0.693	0.646	0.656	0.705
Cellular Component	GO:0022626	5	cytosolic ribosome	7.95152e-09	A0A0C4WQH4	35	0.358	Down	2.1577e-06	K	30S ribosomal protein S7 OS=Azotobacter chroococcum NCIMB 8003 OX=1328314 GN=rpsG PE=3 SV=1	rpsG	1	2.03e-09	145.75	FMNHVMESGK(1)K	2	-1.7767	22	1.668	1.569	1.543	0.562	0.559	0.592	0.499	0.6	0.529
Cellular Component	GO:0022626	5	cytosolic ribosome	7.95152e-09	A0A0C4WQH4	54	0.389	Down	1.98359e-05	K	30S ribosomal protein S7 OS=Azotobacter chroococcum NCIMB 8003 OX=1328314 GN=rpsG PE=3 SV=1	rpsG	1	1.13e-20	192.95	K(1)NSDPLEIFEK	2	-0.78488	12	1.577	1.455	1.556	0.558	0.616	0.611	0.604	0.619	0.624
Cellular Component	GO:0022626	5	cytosolic ribosome	7.95152e-09	A0A0C4WJT0	76	0.602	Down	0.046515	K	30S ribosomal protein S13 OS=Azotobacter chroococcum NCIMB 8003 OX=1328314 GN=rpsM PE=3 SV=1	rpsM	1	0.00825	56.091	EVNMK(1)IK	2	0.55757	6	1.285	1.174			0.818	0.663	0.968		0.815
Cellular Component	GO:0022626	5	cytosolic ribosome	7.95152e-09	A0A0C4WJT0	44	0.322	Down	2.3905e-06	K	30S ribosomal protein S13 OS=Azotobacter chroococcum NCIMB 8003 OX=1328314 GN=rpsM PE=3 SV=1	rpsM	1	1.5e-74	227.47	TTAQAICAATGVNPAAK(1)IK	2	-0.88046	16	1.664	1.616	1.615	0.496	0.555	0.526	0.553	0.499	0.547
Cellular Component	GO:0022626	5	cytosolic ribosome	7.95152e-09	A0A0C4WJT0	62	0.459	Down	4.3642e-05	K	30S ribosomal protein S13 OS=Azotobacter chroococcum NCIMB 8003 OX=1328314 GN=rpsM PE=3 SV=1	rpsM	1	2.13e-17	153.25	GEVAK(1)LTTEGDLRR	2	-1.1979	22	1.472	1.449	1.323	0.63	0.638	0.682	0.68	0.774	0.738
Cellular Component	GO:0022626	5	cytosolic ribosome	7.95152e-09	A0A0C4WQG5	4	0.286	Down	1.3631e-06	K	30S ribosomal protein S3 OS=Azotobacter chroococcum NCIMB 8003 OX=1328314 GN=rpsC PE=3 SV=1	rpsC	1	1.11e-09	121.67	GQK(1)VHPVGIR	2	-2.2428	9	1.622	1.734	1.664	0.488	0.455	0.495	0.531	0.517	0.51
Cellular Component	GO:0022626	5	cytosolic ribosome	7.95152e-09	A0A0C4WQG5	93	0.343	Down	0.0038156	K	30S ribosomal protein S3 OS=Azotobacter chroococcum NCIMB 8003 OX=1328314 GN=rpsC PE=3 SV=1	rpsC	1	1.4e-19	149.14	QDLTK(1)QMGVPVHINIEEIR	3	-0.96858	12	1.33	1.668	1.819	0.534	0.413	0.704	0.472	0.602	0.591
Cellular Component	GO:0022626	5	cytosolic ribosome	7.95152e-09	A0A0C4WQG5	86	0.654	Down	1.6885e-05	K	30S ribosomal protein S3 OS=Azotobacter chroococcum NCIMB 8003 OX=1328314 GN=rpsC PE=3 SV=1	rpsC	1	7.99e-10	139.02	KGEDVEK(1)LR	2	-1.621	9	1.172	1.228	1.231	0.794	0.795	0.784	0.956	0.873	0.863
Cellular Component	GO:0022626	5	cytosolic ribosome	7.95152e-09	A0A0C4WQG5	26	0.344	Down	0.0003356	K	30S ribosomal protein S3 OS=Azotobacter chroococcum NCIMB 8003 OX=1328314 GN=rpsC PE=3 SV=1	rpsC	1	7.57e-64	207.88	EHTSVWYADK(1)R	2	-0.5412	11	1.81	1.59	1.534	0.562	0.491	0.645	0.447	0.516	0.445
Cellular Component	GO:0022626	5	cytosolic ribosome	7.95152e-09	A0A0C4WUY1	72	0.095	Down	0.0055163	K	50S ribosomal protein L13 OS=Azotobacter chroococcum NCIMB 8003 OX=1328314 GN=rplM PE=3 SV=1	rplM	1	1.45e-25	137.58	SSDK(1)MYYSHSGFPGGIK	3	0.80443	14	2.072	2.018	2.022	0.143	0.262	0.176	0.318	0.354	0.111
Cellular Component	GO:0022626	5	cytosolic ribosome	7.95152e-09	A0A0C4WUY1	106	0.285	Down	0.0080815	K	50S ribosomal protein L13 OS=Azotobacter chroococcum NCIMB 8003 OX=1328314 GN=rplM PE=3 SV=1	rplM	1	6.32e-05	108.93	VIETAVK(1)GMLPK	2	-2.9455	19	1.313	1.488	1.922	0.444	0.445	0.456	0.654	0.729	0.733
Cellular Component	GO:0022626	5	cytosolic ribosome	7.95152e-09	A0A0C4WUY1	2	0.344	Down	0.00118206	K	50S ribosomal protein L13 OS=Azotobacter chroococcum NCIMB 8003 OX=1328314 GN=rplM PE=3 SV=1	rplM	1	1.69e-10	173.07	MK(1)TFTAKPETVK	2	-1.2961	24	1.819	1.455	1.343	0.524	0.447	0.616	0.607	0.729	0.647
Cellular Component	GO:0022626	5	cytosolic ribosome	7.95152e-09	A0A0C4WUY1	12	0.638	Down	0.00037969	K	50S ribosomal protein L13 OS=Azotobacter chroococcum NCIMB 8003 OX=1328314 GN=rplM PE=3 SV=1	rplM	1	3.69e-38	203.52	TFTAKPETVK(1)R	2	-2.5172	19	1.202	1.33	1.265	0.764	0.839	0.82	0.772	0.807	0.814
Cellular Component	GO:0022626	5	cytosolic ribosome	7.95152e-09	A0A0C4WUY1	126	0.626	Down	0.00021966	K	50S ribosomal protein L13 OS=Azotobacter chroococcum NCIMB 8003 OX=1328314 GN=rplM PE=3 SV=1	rplM	1	4.86e-39	212.69	VYK(1)GAVHPHTAQQPQELK	3	7.1731	16	1.17	1.322	1.266	0.781	0.776	0.797	0.937	0.742	0.848
Cellular Component	GO:0005840	4	ribosome	3.95816e-08	A0A0C4WJU3	8	0.249	Down	0.00011816	K	50S ribosomal protein L23 OS=Azotobacter chroococcum NCIMB 8003 OX=1328314 GN=rplW PE=3 SV=1	rplW	1	8.56e-05	83.775	VFK(1)VLLGPHISEK	3	-1.4085	9	1.652	1.598	1.446		0.387	0.394	0.518	0.497	0.5
Cellular Component	GO:0005840	4	ribosome	3.95816e-08	A0A0C4WJU3	39	0.289	Down	2.6595e-07	K	50S ribosomal protein L23 OS=Azotobacter chroococcum NCIMB 8003 OX=1328314 GN=rplW PE=3 SV=1	rplW	1	6.2e-10	172.1	VATDATK(1)LEIK	2	-2.7947	15	1.622	1.728	1.699	0.496	0.483	0.48	0.519	0.508	0.469
Cellular Component	GO:0005840	4	ribosome	3.95816e-08	A0A0C4WJU3	18	0.211	Down	0.000120617	K	50S ribosomal protein L23 OS=Azotobacter chroococcum NCIMB 8003 OX=1328314 GN=rplW PE=3 SV=1	rplW	1	1.09e-19	198.1	VLLGPHISEK(1)ATVLAESK	3	-0.45599	8	1.457	1.37	1.25	0.292	0.281		0.328
Cellular Component	GO:0005840	4	ribosome	3.95816e-08	A0A0C4WJU3	26	1.917	Up	0.0023047	K	50S ribosomal protein L23 OS=Azotobacter chroococcum NCIMB 8003 OX=1328314 GN=rplW PE=3 SV=1	rplW	1	0.000175	79.059	ATVLAESK(1)K	2	-0.50276	9	0.551	0.76	0.625	1.276	1.242	1.194	1.381	1.214	1.284
Cellular Component	GO:0005840	4	ribosome	3.95816e-08	A0A0C4WJU3	65	0.378	Down	9.9008e-05	K	50S ribosomal protein L23 OS=Azotobacter chroococcum NCIMB 8003 OX=1328314 GN=rplW PE=3 SV=1	rplW	1	4.65e-06	141.29	VTTLNVQGK(1)TK	2	-1.8455	8	1.373	1.469	1.5	0.548	0.546		0.612	0.585	0.554
Cellular Component	GO:0005840	4	ribosome	3.95816e-08	A0A0C4WGX5	50	0.399	Down	0.0144418	K	30S ribosomal protein S20 OS=Azotobacter chroococcum NCIMB 8003 OX=1328314 GN=rpsT PE=3 SV=1	rpsT	1	1.33e-18	163.93	AK(1)TAYTAAVPVIDR	2	-3.2083	7	1.715	1.389			0.641	0.598	0.788	0.811	0.608
Cellular Component	GO:0005840	4	ribosome	3.95816e-08	A0A0C4WGX5	86	0.515	Down	1.6841e-05	K	30S ribosomal protein S20 OS=Azotobacter chroococcum NCIMB 8003 OX=1328314 GN=rpsT PE=3 SV=1	rpsT	1	4.94e-07	138.23	LNTHIK(1)ALGVAAAA	2	-1.9667	11	1.29	1.29	1.381	0.684	0.664	0.692	0.809	0.835	0.889
Cellular Component	GO:0005840	4	ribosome	3.95816e-08	A0A0C4WQP1	22	0.646	Down	0.003341	K	50S ribosomal protein L20 OS=Azotobacter chroococcum NCIMB 8003 OX=1328314 GN=rplT PE=3 SV=1	rplT	1	0.00043	67.903	LAK(1)GYYGAR	2	0.073412	8	1.066	1.166	1.214	0.73		0.753	0.994	0.928	0.794
Cellular Component	GO:0005840	4	ribosome	3.95816e-08	A0A0C4WN41	34	0.273	Down	0.00096053	K	50S ribosomal protein L35 OS=Azotobacter chroococcum NCIMB 8003 OX=1328314 GN=rpmI PE=3 SV=1	rpmI	1	0.00018	76.85	SHILTK(1)MTTK	2	-2.6619	6	1.037	1.129	1.322	0.302		0.333
Cellular Component	GO:0005840	4	ribosome	3.95816e-08	A0A0C4WN41	56	0.209	Down	0.0042404	K	50S ribosomal protein L35 OS=Azotobacter chroococcum NCIMB 8003 OX=1328314 GN=rpmI PE=3 SV=1	rpmI	1	3.59e-10	121.86	GTSLMHPSDVAK(1)VER	3	-0.69681	10		1.374	1.401		0.319	0.26
Cellular Component	GO:0005840	4	ribosome	3.95816e-08	A0A0C4WQC0	22	0.646	Down	3.7188e-07	K	30S ribosomal protein S8 OS=Azotobacter chroococcum NCIMB 8003 OX=1328314 GN=rpsH PE=3 SV=1	rpsH	1	2.48e-90	258.79	NAQMAEK(1)TVVSMPSSK	2	-0.54801	49	1.25	1.251	1.242	0.795	0.806	0.817	0.801	0.857	0.815
Cellular Component	GO:0005840	4	ribosome	3.95816e-08	A0A0C4WQC0	33	0.434	Down	3.6234e-05	K	30S ribosomal protein S8 OS=Azotobacter chroococcum NCIMB 8003 OX=1328314 GN=rpsH PE=3 SV=1	rpsH	1	8.92e-05	129.28	LK(1)VAVASVLK	2	-1.8198	9	1.39	1.448	1.522	0.627	0.6	0.667	0.7	0.669	0.719
Cellular Component	GO:0005840	4	ribosome	3.95816e-08	A0A0C4WQC0	108	0.657	Down	0.00034344	K	30S ribosomal protein S8 OS=Azotobacter chroococcum NCIMB 8003 OX=1328314 GN=rpsH PE=3 SV=1	rpsH	1	3.57e-32	174.72	GGLGVSIVSTNK(1)GVMTDR	2	8.9859	20	1.116	1.237	1.162	0.793	0.78	0.738	0.911	0.913	1.104
Cellular Component	GO:0005840	4	ribosome	3.95816e-08	A0A0C4WQC0	31	0.418	Down	7.6964e-05	K	30S ribosomal protein S8 OS=Azotobacter chroococcum NCIMB 8003 OX=1328314 GN=rpsH PE=3 SV=1	rpsH	1	7.12e-07	154.81	TVVSMPSSK(1)LK	2	-1.8797	17	1.38	1.481	1.399		0.596	0.59	0.639	0.582	0.548
Cellular Component	GO:0005840	4	ribosome	3.95816e-08	A0A0C4WJE2	25	0.56	Down	0.036197	K	30S ribosomal protein S21 OS=Azotobacter chroococcum NCIMB 8003 OX=1328314 GN=rpsU PE=3 SV=1	rpsU	1	4.26e-40	188.6	SCEK(1)AGVLAEVR	2	-1.1637	9	1.023	1.174			0.56	0.671	1.132	1.226	1.244
Cellular Component	GO:0005840	4	ribosome	3.95816e-08	A0A0C4WQD0	25	0.551	Down	0.0022029	K	30S ribosomal protein S19 OS=Azotobacter chroococcum NCIMB 8003 OX=1328314 GN=rpsS PE=3 SV=1	rpsS	1	6.11e-09	136.94	VEVAVEK(1)NDR	2	-1.2095	18	1.376	1.385	1.248	0.79	0.793	0.624	0.704	0.789	0.791
Cellular Component	GO:0005840	4	ribosome	3.95816e-08	A0A0C4WQD0	18	0.66	Down	0.00103855	K	30S ribosomal protein S19 OS=Azotobacter chroococcum NCIMB 8003 OX=1328314 GN=rpsS PE=3 SV=1	rpsS	1	0.000737	100.84	K(1)VEVAVEK	2	-1.9957	9	1.049	1.224	1.093	0.76	0.739	0.721	1.142	1.04	1.063
Cellular Component	GO:0005840	4	ribosome	3.95816e-08	A0A0C4WQD0	17	0.396	Down	0.000122335	K	30S ribosomal protein S19 OS=Azotobacter chroococcum NCIMB 8003 OX=1328314 GN=rpsS PE=3 SV=1	rpsS	1	0.000182	117.45	GPFIDLHLLK(1)K	2	-1.7877	20	1.336	1.455	1.532	0.542	0.628	0.543	0.825	0.695	0.808
Cellular Component	GO:0005840	4	ribosome	3.95816e-08	A0A0C4WVL5	104	0.647	Down	0.0181185	K	30S ribosomal protein S6 OS=Azotobacter chroococcum NCIMB 8003 OX=1328314 GN=rpsF PE=3 SV=1	rpsF	1	6.64e-67	233.59	RDEAITGQSEMLK(1)AEENR	3	-0.43559	45	1.193	1.2	1.194	0.688	0.842	0.792	0.998	0.959	0.847
Cellular Component	GO:0005840	4	ribosome	3.95816e-08	A0A0C4WQE4	56	0.187	Down	0.00050388	K	50S ribosomal protein L17 OS=Azotobacter chroococcum NCIMB 8003 OX=1328314 GN=rplQ PE=3 SV=1	rplQ	1	4.7e-26	148.57	VAEPLITLAK(1)EDSVSNRR	3	-1.4175	16	1.73	1.63	1.882	0.245	0.426	0.309	0.538	0.551	0.598
Cellular Component	GO:0005840	4	ribosome	3.95816e-08	A0A0C4WVU4	28	0.155	Down	3.5588e-05	K	30S ribosomal protein S14 OS=Azotobacter chroococcum NCIMB 8003 OX=1328314 GN=rpsN PE=3 SV=1	rpsN	1	1.34e-08	105.78	RAELK(1)AIIANPNSAPEQR	3	-4.203	13	1.811	1.863	1.639	0.245	0.32	0.261	0.26		0.299
Cellular Component	GO:0005840	4	ribosome	3.95816e-08	A0A0C4WVU4	19	0.411	Down	0.0025012	K	30S ribosomal protein S14 OS=Azotobacter chroococcum NCIMB 8003 OX=1328314 GN=rpsN PE=3 SV=1	rpsN	1	0.00214	76.605	QQTVAK(1)YAK	2	-2.7664	5	1.32		1.423	0.55		0.577			0.601
Cellular Component	GO:0005840	4	ribosome	3.95816e-08	A0A0C4WUC7	11	0.508	Down	0.00027884	K	50S ribosomal protein L34 OS=Azotobacter chroococcum NCIMB 8003 OX=1328314 GN=rpmH PE=3 SV=1	rpmH	1	6.11e-08	96.311	TFQPSTLK(1)R	2	-2.5722	9	1.373	1.517	1.486	0.68	0.802	0.743	0.649	0.595	0.483
Cellular Component	GO:0005840	4	ribosome	3.95816e-08	A0A0C4WQD3	59	0.359	Down	2.8315e-09	K	30S ribosomal protein S10 OS=Azotobacter chroococcum NCIMB 8003 OX=1328314 GN=rpsJ PE=3 SV=1	rpsJ	1	2.02e-68	224.49	YTVLVSPHVNK(1)DAR	2	-1.8684	13	1.578	1.574	1.552	0.565	0.561	0.561	0.626	0.575	0.573
Cellular Component	GO:0005840	4	ribosome	3.95816e-08	A0A0C4WQD3	11	0.39	Down	3.1739e-06	K	30S ribosomal protein S10 OS=Azotobacter chroococcum NCIMB 8003 OX=1328314 GN=rpsJ PE=3 SV=1	rpsJ	1	0.00137	100.75	LK(1)AFDHR	2	-1.4645	9	1.491	1.576	1.561	0.62	0.612	0.572	0.612	0.578	0.585
Cellular Component	GO:0005840	4	ribosome	3.95816e-08	A0A0C4WQD3	30	0.531	Down	0.0027437	K	30S ribosomal protein S10 OS=Azotobacter chroococcum NCIMB 8003 OX=1328314 GN=rpsJ PE=3 SV=1	rpsJ	1	7.28e-86	237.27	LIDQSTQEIVETAK(1)R	2	2.9465	20	1.264	1.423	1.174	0.773	0.589	0.687	0.869	0.886	0.919
Cellular Component	GO:0005840	4	ribosome	3.95816e-08	A0A0C4WQA9	77	0.489	Down	3.4021e-07	K	30S ribosomal protein S4 OS=Azotobacter chroococcum NCIMB 8003 OX=1328314 GN=rpsD PE=3 SV=1	rpsD	1	2.08e-14	162.8	QFSGYYK(1)EASR	2	-1.1984	9	1.342	1.29	1.338	0.651	0.644	0.645	0.845	0.901	0.869
Cellular Component	GO:0005840	4	ribosome	3.95816e-08	A0A0C4WTF0	74	0.49	Down	6.4874e-05	K	50S ribosomal protein L3 OS=Azotobacter chroococcum NCIMB 8003 OX=1328314 GN=rplC PE=3 SV=1	rplC	1	0.000121	90.263	VTK(1)AQAGHFAK	2	-2.8001	9	1.412	1.529	1.441	0.756	0.718	0.671	0.651	0.591	0.556
Cellular Component	GO:0005840	4	ribosome	3.95816e-08	A0A0C4WTF0	50	0.396	Down	9.0577e-07	K	50S ribosomal protein L3 OS=Azotobacter chroococcum NCIMB 8003 OX=1328314 GN=rplC PE=3 SV=1	rplC	1	4.43e-14	165.09	VTQFK(1)NEESDGYR	2	-0.52886	9	1.562	1.535	1.516	0.587	0.609	0.629	0.598	0.596	0.577
Cellular Component	GO:0005840	4	ribosome	3.95816e-08	A0A0C4WTF0	127	0.45	Down	1.77267e-05	K	50S ribosomal protein L3 OS=Azotobacter chroococcum NCIMB 8003 OX=1328314 GN=rplC PE=3 SV=1	rplC	1	0.00195	74.269	GK(1)GYAGTIK	2	0.24601	8	1.318	1.437	1.417	0.633	0.641	0.605	0.651	0.565
Cellular Component	GO:0005840	4	ribosome	3.95816e-08	A0A0C4WTF0	201	0.322	Down	0.00103883	K	50S ribosomal protein L3 OS=Azotobacter chroococcum NCIMB 8003 OX=1328314 GN=rplC PE=3 SV=1	rplC	1	5.1e-32	205.45	NLLLVK(1)GAVPGATGGDVIVRPAAK	3	-1.3039	9	1.439	1.509	1.905	0.421	0.563	0.577	0.484	0.578	0.635
Cellular Component	GO:0005840	4	ribosome	3.95816e-08	A0A0C4WTF0	219	0.376	Down	0.00025822	K	50S ribosomal protein L3 OS=Azotobacter chroococcum NCIMB 8003 OX=1328314 GN=rplC PE=3 SV=1	rplC	1	3.09e-06	115.35	GAVPGATGGDVIVRPAAK(1)AR	3	-1.9106	7	1.255	1.349	1.39	0.519		0.482	0.661		0.554
Cellular Component	GO:0005840	4	ribosome	3.95816e-08	A0A0C4WTF0	82	0.391	Down	2.106e-05	K	50S ribosomal protein L3 OS=Azotobacter chroococcum NCIMB 8003 OX=1328314 GN=rplC PE=3 SV=1	rplC	1	1.15e-27	211.84	AQAGHFAK(1)ANVAAGR	3	-0.80038	26	1.566	1.552	1.525	0.605	0.563	0.648	0.556	0.593	0.582
Cellular Component	GO:0005840	4	ribosome	3.95816e-08	A0A0C4WTE1	90	0.291	Down	0.04488	K	50S ribosomal protein L14 OS=Azotobacter chroococcum NCIMB 8003 OX=1328314 GN=rplN PE=3 SV=1	rplN	1	5.27e-118	272.81	FDGNAAVLLNNK(1)QEPIGTR	2	0.49982	23	2.065	0.921	1.012	0.404	0.377	0.382	1.046	1.183	1.079
Cellular Component	GO:0005840	4	ribosome	3.95816e-08	A0A0C4WTE1	23	0.241	Down	8.1069e-05	K	50S ribosomal protein L14 OS=Azotobacter chroococcum NCIMB 8003 OX=1328314 GN=rplN PE=3 SV=1	rplN	1	1.63e-22	195.58	VMCIK(1)VLGGSHR	3	-0.42566	43	1.575	1.499	1.521	0.392	0.407	0.309	0.905	0.873	0.742
Cellular Component	GO:0005840	4	ribosome	3.95816e-08	A0A0C4WQF5	103	0.404	Down	1.8774e-05	K	50S ribosomal protein L18 OS=Azotobacter chroococcum NCIMB 8003 OX=1328314 GN=rplR PE=3 SV=1	rplR	1	1.32e-05	114.64	VK(1)ALADAAR	2	-0.5142	10	1.302	1.406	1.458	0.577	0.544	0.564	0.963	0.78	0.849
Cellular Component	GO:0005840	4	ribosome	3.95816e-08	A0A0C4WQF5	57	0.589	Down	5.9185e-05	K	50S ribosomal protein L18 OS=Azotobacter chroococcum NCIMB 8003 OX=1328314 GN=rplR PE=3 SV=1	rplR	1	4.92e-55	224.13	VLASASTLDK(1)ELR	2	-0.13544	8	1.15	1.201	1.27	0.701	0.717	0.716	0.889	0.897
Cellular Component	GO:0005840	4	ribosome	3.95816e-08	A0A0C4WQF5	72	0.503	Down	1.7915e-05	K	50S ribosomal protein L18 OS=Azotobacter chroococcum NCIMB 8003 OX=1328314 GN=rplR PE=3 SV=1	rplR	1	1.02e-05	137.84	K(1)VGQLVAER	2	-1.7817	9	1.213	1.307	1.312	0.653	0.644	0.629	0.966	0.942	0.939
Cellular Component	GO:0005840	4	ribosome	3.95816e-08	A0A0C4WQF5	82	0.653	Down	2.2891e-05	K	50S ribosomal protein L18 OS=Azotobacter chroococcum NCIMB 8003 OX=1328314 GN=rplR PE=3 SV=1	rplR	1	2.28e-12	157.74	AK(1)AAGVTQVAFDR	2	-1.9548	9	1.163	1.095	1.145	0.73	0.745	0.747	1.074	1.037	1.069
Cellular Component	GO:0005840	4	ribosome	3.95816e-08	A0A0C4WQC5	39	0.418	Down	4.5146e-06	K	30S ribosomal protein S17 OS=Azotobacter chroococcum NCIMB 8003 OX=1328314 GN=rpsQ PE=3 SV=1	rpsQ	1	0.00035	101.41	HPIYGK(1)YVK	2	-1.6968	19	1.461	1.517	1.614	0.644	0.628	0.648	0.557	0.558	0.599
Cellular Component	GO:0005840	4	ribosome	3.95816e-08	A0A0C4WQ10	38	0.59	Down	0.00116451	K	30S ribosomal protein S18 OS=Azotobacter chroococcum NCIMB 8003 OX=1328314 GN=rpsR PE=3 SV=1	rpsR	1	8.19e-55	212.27	AYISETGK(1)IVPSR	2	-1.6504	9	1.312	1.36	1.396	0.802	0.8	0.798	0.685	0.684	0.642
Cellular Component	GO:0005840	4	ribosome	3.95816e-08	A0A0C4WQ10	60	0.462	Down	8.0017e-05	K	30S ribosomal protein S18 OS=Azotobacter chroococcum NCIMB 8003 OX=1328314 GN=rpsR PE=3 SV=1	rpsR	1	0.000319	101.41	QLATAIK(1)R	2	-0.3523	9	1.444	1.608	1.579	0.703	0.758	0.677	0.495	0.455	0.486
Cellular Component	GO:0005840	4	ribosome	3.95816e-08	A0A0C4WQ10	24	0.402	Down	8.3865e-05	K	30S ribosomal protein S18 OS=Azotobacter chroococcum NCIMB 8003 OX=1328314 GN=rpsR PE=3 SV=1	rpsR	1	1.47e-09	171.34	EIDFK(1)DLNTLK	2	-1.2546	9	1.526	1.504	1.668	0.572	0.658	0.658	0.559	0.448	0.578
Cellular Component	GO:0005840	4	ribosome	3.95816e-08	A0A0C4WQK9	4	0.613	Down	0.000184502	K	50S ribosomal protein L19 OS=Azotobacter chroococcum NCIMB 8003 OX=1328314 GN=rplS PE=3 SV=1	rplS	1	2.38e-86	261.63	TNK(1)IIQQLEAEQMNK	2	25.342	21	1.324	1.172	1.239	0.776	0.748	0.767	0.832	0.851	0.926
Cellular Component	GO:0005840	4	ribosome	3.95816e-08	A0A0C4WQK9	97	0.302	Down	0.0002615	K	50S ribosomal protein L19 OS=Azotobacter chroococcum NCIMB 8003 OX=1328314 GN=rplS PE=3 SV=1	rplS	1	0.00479	56.091	AK(1)LYYLR	2	-4.0182	7	1.243	1.157	1.172		0.384	0.334	0.945
Cellular Component	GO:0005840	4	ribosome	3.95816e-08	A0A0C4WQK9	51	0.599	Down	0.0392	K	50S ribosomal protein L19 OS=Azotobacter chroococcum NCIMB 8003 OX=1328314 GN=rplS PE=3 SV=1	rplS	1	8.5e-08	142.71	LQAFEGVVIGK(1)R	2	-3.9972	10	1.326	1.145	0.96	0.61		0.759	0.835	0.928	1.063
Cellular Component	GO:0005840	4	ribosome	3.95816e-08	A0A0C4WVU6	33	0.277	Down	9.8688e-05	K	50S ribosomal protein L29 OS=Azotobacter chroococcum NCIMB 8003 OX=1328314 GN=rpmC PE=3 SV=1	rpmC	1	4.59e-32	155.61	MQK(1)ATGQLGQSHLLSQVK	2	0.064159	32	1.924	1.724	1.477	0.456	0.465	0.5	0.427	0.494	0.475
Cellular Component	GO:0005840	4	ribosome	3.95816e-08	A0A0C4WVU6	48	0.269	Down	4.6951e-06	K	50S ribosomal protein L29 OS=Azotobacter chroococcum NCIMB 8003 OX=1328314 GN=rpmC PE=3 SV=1	rpmC	1	9.11e-125	278.73	ATGQLGQSHLLSQVK(1)R	3	-1.1718	19	1.637	1.812	1.722	0.495	0.461	0.437	0.505	0.44	0.436
Cellular Component	GO:0005840	4	ribosome	3.95816e-08	A0A0C4WTV4	33	0.398	Down	3.2059e-07	K	50S ribosomal protein L33 OS=Azotobacter chroococcum NCIMB 8003 OX=1328314 GN=rpmG PE=3 SV=1	rpmG	0.999935	0.000726	87.895	TTPDKIEIK(1)K	2	-0.78849	9	1.544	1.587	1.566	0.63	0.605	0.634	0.538	0.533	0.534
Cellular Component	GO:0005840	4	ribosome	3.95816e-08	A0A0C4WTV4	34	0.389	Down	1.97648e-05	K	50S ribosomal protein L33 OS=Azotobacter chroococcum NCIMB 8003 OX=1328314 GN=rpmG PE=3 SV=1	rpmG	1	0.00162	117.18	K(1)YDPVVR	2	0.4577	9	1.531	1.529	1.578	0.616	0.633	0.557	0.623	0.571	0.562
Cellular Component	GO:0005840	4	ribosome	3.95816e-08	A0A0C4WTV4	21	0.36	Down	1.0671e-06	K	50S ribosomal protein L33 OS=Azotobacter chroococcum NCIMB 8003 OX=1328314 GN=rpmG PE=3 SV=1	rpmG	1	1.2e-19	181.9	LVSSAGTGHFYTTDK(1)NK	3	-0.15494	19	1.57	1.64	1.603	0.554	0.587	0.594	0.55	0.515	0.499
Cellular Component	GO:0005840	4	ribosome	3.95816e-08	A0A0C4WNQ8	31	0.634	Down	0.0032182	K	50S ribosomal protein L32 OS=Azotobacter chroococcum NCIMB 8003 OX=1328314 GN=rpmF PE=3 SV=1	rpmF	1	5.8e-50	257.12	SHDALEANALSVEK(1)STGEVHLR	3	3.8157	23	1.227	1.33	1.409	0.742	0.902	0.872	0.652	0.648	0.747
Cellular Component	GO:0005840	4	ribosome	3.95816e-08	A0A0C4WTF6	197	0.581	Down	0.024343	K	50S ribosomal protein L1 OS=Azotobacter chroococcum NCIMB 8003 OX=1328314 GN=rplA PE=3 SV=1	rplA	1	3.4e-22	192.14	QNVEALLSDLK(1)R	2	-1.092	9	1.168	1.336	1.421	0.554	0.845	0.881	0.767	0.842	0.74
Cellular Component	GO:0005840	4	ribosome	3.95816e-08	A0A0C4WTF6	154	0.647	Down	0.00017593	K	50S ribosomal protein L1 OS=Azotobacter chroococcum NCIMB 8003 OX=1328314 GN=rplA PE=3 SV=1	rplA	1	4.89e-26	178.65	VGTVTPDVATAVK(1)NAK	2	1.4049	10	1.218	1.298	1.194	0.815	0.768	0.816	0.821	0.866	0.857
Cellular Component	GO:0005840	4	ribosome	3.95816e-08	A0A0C4WTF6	71	0.408	Down	4.1982e-06	K	50S ribosomal protein L1 OS=Azotobacter chroococcum NCIMB 8003 OX=1328314 GN=rplA PE=3 SV=1	rplA	1	3.84e-10	150.44	GATVLPNGTGK(1)SVR	2	-1.5984	19	1.46	1.543	1.53	0.629	0.636	0.586	0.652	0.605	0.614
Cellular Component	GO:0005840	4	ribosome	3.95816e-08	A0A0C4WTF6	141	1.711	Up	0.0040154	K	50S ribosomal protein L1 OS=Azotobacter chroococcum NCIMB 8003 OX=1328314 GN=rplA PE=3 SV=1	rplA	1	5.71e-64	203.52	GLMPNPK(1)VGTVTPDVATAVK	2	0.026315	27	0.661	0.824	0.782	1.161	1.282	1.435	1.019	1.09	1.102
Cellular Component	GO:0005840	4	ribosome	3.95816e-08	A0A0C4WTF6	186	0.237	Down	0.00066108	K	50S ribosomal protein L1 OS=Azotobacter chroococcum NCIMB 8003 OX=1328314 GN=rplA PE=3 SV=1	rplA	1	1.11e-25	256.71	LK(1)QNVEALLSDLKR	3	-0.53627	24	1.83	1.72	2.027	0.325	0.524	0.47	0.274	0.275	0.294
Cellular Component	GO:0005840	4	ribosome	3.95816e-08	A0A0C4WVU0	87	0.319	Down	8.6951e-07	K	30S ribosomal protein S11 OS=Azotobacter chroococcum NCIMB 8003 OX=1328314 GN=rpsK PE=3 SV=1	rpsK	1	2.86e-54	236.95	NLDVNVK(1)GPGPGR	2	-2.3349	13	1.474	1.528	1.464	0.49	0.454	0.481	0.825	0.796	0.778
Cellular Component	GO:0005840	4	ribosome	3.95816e-08	A0A0C4WVU0	106	0.238	Down	0.000181525	K	30S ribosomal protein S11 OS=Azotobacter chroococcum NCIMB 8003 OX=1328314 GN=rpsK PE=3 SV=1	rpsK	1	7e-74	194.01	ALNACGYK(1)IASITDVTPIPHNGCRPPK	3	-1.0294	18	1.418	1.371	1.747	0.318	0.413	0.35	0.773	0.927	0.948
Cellular Component	GO:0005840	4	ribosome	3.95816e-08	A0A0C4WTF3	18	0.394	Down	1.0017e-06	K	30S ribosomal protein S12 OS=Azotobacter chroococcum NCIMB 8003 OX=1328314 GN=rpsL PE=3 SV=1	rpsL	1	5.06e-40	169.57	LVDK(1)SDVPALQNCPQR	3	0.10868	10	1.454	1.475	1.388	0.56	0.581	0.558	0.755	0.801	0.782
Cellular Component	GO:0005840	4	ribosome	3.95816e-08	A0A0C4WTF3	43	0.251	Down	0.00022142	K	30S ribosomal protein S12 OS=Azotobacter chroococcum NCIMB 8003 OX=1328314 GN=rpsL PE=3 SV=1	rpsL	0.984002	4.87e-06	108.2	VYTTTPK(0.984)K(0.016)PNSALR	2	-0.47297	10	1.286	1.348	1.365		0.307	0.361	0.738		0.789
Cellular Component	GO:0005840	4	ribosome	3.95816e-08	A0A0C4WTF3	44	0.62	Down	0.0059151	K	30S ribosomal protein S12 OS=Azotobacter chroococcum NCIMB 8003 OX=1328314 GN=rpsL PE=3 SV=1	rpsL	1	0.00864	60.709	K(1)PNSALR	2	0.23684	8	1.151		1.334	0.757	0.738	0.817	1.119	1.101	1.073
Cellular Component	GO:0005840	4	ribosome	3.95816e-08	A0A0C4WJT2	63	0.521	Down	0.00143504	K	30S ribosomal protein S5 OS=Azotobacter chroococcum NCIMB 8003 OX=1328314 GN=rpsE PE=3 SV=1	rpsE	1	4.1e-14	169.81	EVPAAIQK(1)AMEAAR	2	-1.6295	22	1.258	1.262	1.53	0.653	0.776	0.682	0.779	0.748	0.808
Cellular Component	GO:0005840	4	ribosome	3.95816e-08	A0A0C4WJT2	7	0.373	Down	3.0014e-07	K	30S ribosomal protein S5 OS=Azotobacter chroococcum NCIMB 8003 OX=1328314 GN=rpsE PE=3 SV=1	rpsE	1	5.16e-33	191.95	ANNEQK(1)RDEGYIEK	2	-0.18982	10	1.568	1.572	1.541	0.58	0.566	0.599	0.596	0.58	0.574
Cellular Component	GO:0005840	4	ribosome	3.95816e-08	A0A0C4WJT2	157	0.379	Down	8.1955e-05	K	30S ribosomal protein S5 OS=Azotobacter chroococcum NCIMB 8003 OX=1328314 GN=rpsE PE=3 SV=1	rpsE	1	1.63e-15	151.22	EMQSPESVAAK(1)R	2	-1.7789	16	1.418	1.655	1.691	0.623	0.604	0.578	0.613	0.501	0.469
Cellular Component	GO:0005840	4	ribosome	3.95816e-08	A0A0C4WJT2	15	0.325	Down	0.00174176	K	30S ribosomal protein S5 OS=Azotobacter chroococcum NCIMB 8003 OX=1328314 GN=rpsE PE=3 SV=1	rpsE	1	2.76e-32	187.33	RDEGYIEK(1)LVQVNR	3	-1.2735	25	1.435	1.584	1.711	0.411	0.462	0.665	0.542	0.661	0.693
Cellular Component	GO:0005840	4	ribosome	3.95816e-08	A0A0C4WJT4	33	0.246	Down	0.0038814	K	50S ribosomal protein L5 OS=Azotobacter chroococcum NCIMB 8003 OX=1328314 GN=rplE PE=3 SV=1	rplE	1	9.67e-09	113.48	VTK(1)ITLNMGLGEAIGDK	2	0.20119	10		1.812	1.779		0.403	0.48	0.615	0.61	0.773
Cellular Component	GO:0005840	4	ribosome	3.95816e-08	A0A0C4WJT4	72	0.494	Down	0.0186041	K	50S ribosomal protein L5 OS=Azotobacter chroococcum NCIMB 8003 OX=1328314 GN=rplE PE=3 SV=1	rplE	1	0.00526	56.378	K(1)SIAGFK	2	0.93704	5	1.206	1.321		0.678		0.57		0.761
Cellular Component	GO:0005840	4	ribosome	3.95816e-08	A0A0C4WJT4	64	0.63	Down	4.6162e-06	K	50S ribosomal protein L5 OS=Azotobacter chroococcum NCIMB 8003 OX=1328314 GN=rplE PE=3 SV=1	rplE	1	9.29e-11	159.12	ITGQK(1)PIVTYAR	2	-1.8604	8	1.202	1.22	1.21	0.769	0.74	0.78	0.758		0.851
Cellular Component	GO:0005840	4	ribosome	3.95816e-08	A0A0C4WQE2	72	0.262	Down	0.0035961	K	50S ribosomal protein L11 OS=Azotobacter chroococcum NCIMB 8003 OX=1328314 GN=rplK PE=3 SV=1	rplK	1	2.2e-61	219.16	SFTFETK(1)STPASVLLK	2	-0.39284	8	1.308	1.856	1.879		0.416	0.465	0.219	0.312	0.401
Cellular Component	GO:0005840	4	ribosome	3.95816e-08	A0A0C4WQE2	97	0.434	Down	2.9125e-06	K	50S ribosomal protein L11 OS=Azotobacter chroococcum NCIMB 8003 OX=1328314 GN=rplK PE=3 SV=1	rplK	1	2.57e-28	199.4	PNTQK(1)VGTVNR	2	-4.3974	16	1.452	1.532	1.545	0.671	0.633	0.662	0.645	0.512	0.606
Cellular Component	GO:0005840	4	ribosome	3.95816e-08	A0A0C4WJT8	35	0.528	Down	0.0053786	K	50S ribosomal protein L16 OS=Azotobacter chroococcum NCIMB 8003 OX=1328314 GN=rplP PE=3 SV=1	rplP	1	4.43e-14	177.47	VSFGEFALK(1)SVSR	2	-2.1454	9	1.233	1.415	1.447	0.609	0.681	0.874	0.7	0.782	0.732
Cellular Component	GO:0005840	4	ribosome	3.95816e-08	A0A0C4WJT8	133	0.458	Down	1.50557e-05	K	50S ribosomal protein L16 OS=Azotobacter chroococcum NCIMB 8003 OX=1328314 GN=rplP PE=3 SV=1	rplP	1	5.84e-21	194.22	LPLATTFVK(1)R	2	-1.7831	9	1.433	1.435	1.362	0.646	0.67	0.62	0.745	0.729	0.757
Cellular Component	GO:0005840	4	ribosome	3.95816e-08	A0A0C4WQG9	193	0.52	Down	0.00035855	K	50S ribosomal protein L4 OS=Azotobacter chroococcum NCIMB 8003 OX=1328314 GN=rplD PE=3 SV=1	rplD	1	0.00015	83.623	VLITVPAVK(1)K	2	-1.2864	8	1.113	1.193	1.218	0.616		0.606	0.946	0.906	1.007
Cellular Component	GO:0005840	4	ribosome	3.95816e-08	A0A0C4WQB5	84	0.102	Down	0.00100424	K	50S ribosomal protein L15 OS=Azotobacter chroococcum NCIMB 8003 OX=1328314 GN=rplO PE=3 SV=1	rplO	1	5.25e-26	121.39	TSELAK(1)VDGDVVTLQALK	2	-1.9477	6	1.219	1.517	1.687		0.125	0.176			0.107
Cellular Component	GO:0005840	4	ribosome	3.95816e-08	A0A0C4WQB5	63	0.177	Down	1.4316e-06	K	50S ribosomal protein L15 OS=Azotobacter chroococcum NCIMB 8003 OX=1328314 GN=rplO PE=3 SV=1	rplO	1	7.43e-09	144.47	RLPK(1)FGFTSLK	2	-2.0715	15	1.689	1.625	1.503	0.269	0.298	0.287		0.609	0.655
Cellular Component	GO:0005840	4	ribosome	3.95816e-08	A0A0C4WQ47	102	0.239	Down	1.55684e-05	K	50S ribosomal protein L25 OS=Azotobacter chroococcum NCIMB 8003 OX=1328314 GN=rplY PE=3 SV=1	rplY	1	3.19e-24	119.26	VVADHK(1)LTAHVPLHFVNAENSVGVK	4	-1.8045	19	1.534	1.791	1.718	0.383	0.418	0.405	0.296	0.298
Cellular Component	GO:0005840	4	ribosome	3.95816e-08	A0A0C4WQ47	48	0.233	Down	0.0080797	K	50S ribosomal protein L25 OS=Azotobacter chroococcum NCIMB 8003 OX=1328314 GN=rplY PE=3 SV=1	rplY	1	1.72e-13	165.09	APLSISVLAK(1)EIAK	2	-1.7386	13	1.836	1.753	1.264	0.616	0.254	0.262	0.629	0.674	0.792
Cellular Component	GO:0005840	4	ribosome	3.95816e-08	A0A0C4WH44	37	0.464	Down	0.000199528	K	30S ribosomal protein S2 OS=Azotobacter chroococcum NCIMB 8003 OX=1328314 GN=rpsB PE=3 SV=1	rpsB	1	1.12e-20	178.95	NK(1)IHIINLEK	2	-1.7474	9	1.358	1.631	1.58	0.687	0.708	0.725	0.543	0.529	0.479
Cellular Component	GO:0005840	4	ribosome	3.95816e-08	A0A0C4WH44	73	0.33	Down	5.5567e-07	K	30S ribosomal protein S2 OS=Azotobacter chroococcum NCIMB 8003 OX=1328314 GN=rpsB PE=3 SV=1	rpsB	1	0.000162	130	ILFVGTK(1)R	2	-2.1351	9	1.666	1.708	1.621	0.548	0.534	0.567	0.485	0.413	0.482
Cellular Component	GO:0005840	4	ribosome	3.95816e-08	A0A0C4WQ43	18	0.473	Down	2.1329e-05	K	50S ribosomal protein L9 OS=Azotobacter chroococcum NCIMB 8003 OX=1328314 GN=rplI PE=3 SV=1	rplI	1	1.04e-10	136.06	IANLGNLGDK(1)VSVK	2	-1.1136	9	1.414	1.467	1.552	0.723	0.677	0.697	0.575	0.604	0.595
Cellular Component	GO:0005840	4	ribosome	3.95816e-08	A0A0C4WK21	72	0.387	Down	0.000199841	K	50S ribosomal protein L27 OS=Azotobacter chroococcum NCIMB 8003 OX=1328314 GN=rpmA PE=3 SV=1	rpmA	1	0.000588	93.561	FEVK(1)GAFGR	2	-2.5068	9	1.532	1.546	1.639	0.696	0.564	0.564	0.523	0.57	0.528
Cellular Component	GO:0005840	4	ribosome	3.95816e-08	A0A0C4WK21	62	0.35	Down	0.00034123	K	50S ribosomal protein L27 OS=Azotobacter chroococcum NCIMB 8003 OX=1328314 GN=rpmA PE=3 SV=1	rpmA	1	1.34e-17	156.14	DHTLFAK(1)VEGVVK	2	-2.8	10	1.884	1.491	1.577	0.648	0.545	0.539	0.433	0.432	0.482
Cellular Component	GO:0005840	4	ribosome	3.95816e-08	A0A0C4WR09	10	0.082	Down	0.041055	K	50S ribosomal protein L28 OS=Azotobacter chroococcum NCIMB 8003 OX=1328314 GN=rpmB PE=3 SV=1	rpmB	1	5.65e-49	182.52	VCQVTGK(1)GPVTGNNISHANNK	3	-0.31421	14	1.561	1.776	1.833	0.035	0.207	0.183	0.75	0.79	0.821
Cellular Component	GO:0005840	4	ribosome	3.95816e-08	A0A0C4WK88	13	0.283	Down	2.423e-05	K	30S ribosomal protein S16 OS=Azotobacter chroococcum NCIMB 8003 OX=1328314 GN=rpsP PE=3 SV=1	rpsP	1	5.54e-06	150.21	K(1)RPFYHLTVTNSR	3	1.1654	16	1.672	1.81	1.862	0.51	0.543	0.458	0.42	0.335	0.248
Cellular Component	GO:0005840	4	ribosome	3.95816e-08	A0A0C4WIK2	350	0.363	Down	2.9928e-06	K	30S ribosomal protein S1 OS=Azotobacter chroococcum NCIMB 8003 OX=1328314 GN=rpsA PE=3 SV=1	rpsA	1	2.41e-16	137.39	QCK(1)SNPWEDFSSHYNK	3	-1.741	11	1.716	1.629	1.612	0.57	0.611	0.619	0.453	0.367	0.459
Cellular Component	GO:0005840	4	ribosome	3.95816e-08	A0A0C4WIK2	271	0.367	Down	0.000122681	K	30S ribosomal protein S1 OS=Azotobacter chroococcum NCIMB 8003 OX=1328314 GN=rpsA PE=3 SV=1	rpsA	1	1.6e-17	160.62	QLGEDPWVAIK(1)AR	2	-2.4832	9	1.569	1.649	1.638	0.527	0.593	0.664	0.42	0.531	0.501
Cellular Component	GO:0005840	4	ribosome	3.95816e-08	A0A0C4WIK2	347	0.404	Down	1.53321e-05	K	30S ribosomal protein S1 OS=Azotobacter chroococcum NCIMB 8003 OX=1328314 GN=rpsA PE=3 SV=1	rpsA	1	6.64e-05	113.14	ISLGIK(1)QCK	2	-1.4566	9	1.405	1.566	1.481	0.608	0.604	0.587	0.738	0.672	0.632
Cellular Component	GO:0005840	4	ribosome	3.95816e-08	A0A0C4WIK2	536	0.542	Down	1.83119e-05	K	30S ribosomal protein S1 OS=Azotobacter chroococcum NCIMB 8003 OX=1328314 GN=rpsA PE=3 SV=1	rpsA	1	7.03e-46	174.02	K(1)QETEAPGPTTIGDLIR	2	-0.87764	12	1.42	1.363	1.45	0.769	0.786	0.741	0.635	0.593	0.637
Cellular Component	GO:0005840	4	ribosome	3.95816e-08	A0A0C4WIK2	528	0.659	Down	3.9624e-05	K	30S ribosomal protein S1 OS=Azotobacter chroococcum NCIMB 8003 OX=1328314 GN=rpsA PE=3 SV=1	rpsA	1	5.83e-10	165.09	DVDDEK(1)DAIK	2	-0.29501	19	1.306	1.336	1.385	0.881	0.905	0.867	0.647	0.582	0.588
Cellular Component	GO:0005840	4	ribosome	3.95816e-08	A0A0C4WIK2	532	0.333	Down	0.00021813	K	30S ribosomal protein S1 OS=Azotobacter chroococcum NCIMB 8003 OX=1328314 GN=rpsA PE=3 SV=1	rpsA	1	1.23e-11	149.58	DVDDEKDAIK(1)ELR	2	-0.27838	17	1.634	1.557	1.55	0.524	0.604	0.45	0.557	0.628	0.638
Cellular Component	GO:0005840	4	ribosome	3.95816e-08	A0A0C4WIK2	459	0.435	Down	0.00044175	K	30S ribosomal protein S1 OS=Azotobacter chroococcum NCIMB 8003 OX=1328314 GN=rpsA PE=3 SV=1	rpsA	1	0.000317	92.732	GTVK(1)EVDAK	2	-1.1942	8	1.277	1.468	1.558	0.684	0.613	0.573	0.524		0.514
Cellular Component	GO:0005840	4	ribosome	3.95816e-08	A0A0C4WIK2	522	0.541	Down	1.0966e-06	K	30S ribosomal protein S1 OS=Azotobacter chroococcum NCIMB 8003 OX=1328314 GN=rpsA PE=3 SV=1	rpsA	1	2.81e-15	197.3	AK(1)DVDDEKDAIK	2	-0.20599	18	1.419	1.465	1.471	0.8	0.785	0.773	0.559	0.544	0.525
Cellular Component	GO:0005840	4	ribosome	3.95816e-08	A0A0C4WIK2	196	0.215	Down	0.00048421	K	30S ribosomal protein S1 OS=Azotobacter chroococcum NCIMB 8003 OX=1328314 GN=rpsA PE=3 SV=1	rpsA	1	5.67e-221	305.67	EALLESLQEGQQVK(1)GIVK	2	-0.36579	11	1.439	1.88	2.3	0.413	0.36	0.434	0.301	0.355	0.273
Cellular Component	GO:0005840	4	ribosome	3.95816e-08	A0A0C4WIK2	496	0.544	Down	8.2165e-05	K	30S ribosomal protein S1 OS=Azotobacter chroococcum NCIMB 8003 OX=1328314 GN=rpsA PE=3 SV=1	rpsA	1	1.18e-05	134.2	NVLK(1)EGDEVEAK	2	-1.1608	9	1.342	1.455	1.423	0.786	0.788	0.722	0.664	0.611	0.614
Cellular Component	GO:0005840	4	ribosome	3.95816e-08	A0A0C4WPY2	8	0.296	Down	0.000159688	K	30S ribosomal protein S15 OS=Azotobacter chroococcum NCIMB 8003 OX=1328314 GN=rpsO PE=3 SV=1	rpsO	1	5.25e-17	175.68	ALTVEEK(1)AQIVNEYK	2	3.9969	9	1.665	1.755	1.625	0.417	0.524	0.551	0.342	0.479	0.635
Cellular Component	GO:0005840	4	ribosome	3.95816e-08	A0A0C4WGX3	33	0.316	Down	0.00010243	K	50S ribosomal protein L21 OS=Azotobacter chroococcum NCIMB 8003 OX=1328314 GN=rplU PE=3 SV=1	rplU	1	6.84e-05	116.13	QYK(1)VAEGEFLK	2	-1.3639	9	1.612	1.626	1.48	0.564	0.483	0.446	0.67	0.71	0.568
Cellular Component	GO:0005840	4	ribosome	3.95816e-08	A0A0C4WGX3	91	0.27	Down	0.00021976	K	50S ribosomal protein L21 OS=Azotobacter chroococcum NCIMB 8003 OX=1328314 GN=rplU PE=3 SV=1	rplU	1	0.00272	81.163	HDK(1)VSIIK	2	0.13505	8	1.425	1.592	1.659		0.43	0.412	0.518	0.48	0.505
Cellular Component	GO:0005840	4	ribosome	3.95816e-08	A0A0C4WGX3	41	0.487	Down	1.67591e-05	K	50S ribosomal protein L21 OS=Azotobacter chroococcum NCIMB 8003 OX=1328314 GN=rplU PE=3 SV=1	rplU	1	7.18e-05	127.93	VAEGEFLK(1)IEK	2	-2.7603	7	1.239	1.245	1.206	0.597		0.602		0.7	0.749
Cellular Component	GO:0005840	4	ribosome	3.95816e-08	A0A0C4WVU2	49	0.214	Down	0.00178309	K	50S ribosomal protein L30 OS=Azotobacter chroococcum NCIMB 8003 OX=1328314 GN=rpmD PE=3 SV=1	rpmD	1	7.06e-05	106.93	GMINK(1)AYYLLR	2	-3.6237	11	1.426	1.344	1.862		0.302	0.359	0.283	0.308
Cellular Component	GO:0005840	4	ribosome	3.95816e-08	A0A0C4WVU2	24	0.253	Down	1.0458e-06	K	50S ribosomal protein L30 OS=Azotobacter chroococcum NCIMB 8003 OX=1328314 GN=rpmD PE=3 SV=1	rpmD	1	1.11e-05	113.1	ACVK(1)GLGLR	2	-1.8023	9	1.573	1.689	1.669	0.435	0.412	0.399	0.687	0.61	0.592
Cellular Component	GO:0005840	4	ribosome	3.95816e-08	A0A0C4WVU2	10	0.285	Down	3.6875e-05	K	50S ribosomal protein L30 OS=Azotobacter chroococcum NCIMB 8003 OX=1328314 GN=rpmD PE=3 SV=1	rpmD	1	3.93e-14	158.37	VTLVK(1)SLNGR	2	-0.99363	16	1.452	1.534	1.562		0.44	0.425	0.572	0.55	0.548
Cellular Component	GO:0005840	4	ribosome	3.95816e-08	A0A0C4WVU8	147	0.343	Down	0.040258	K	50S ribosomal protein L2 OS=Azotobacter chroococcum NCIMB 8003 OX=1328314 GN=rplB PE=3 SV=1	rplB	1	6.8e-20	142.03	NIPVGSTIHAIELK(1)PGK	2	-1.4006	22	1.387	1.443	1.493	0.742	0.373	0.366	0.813	0.875	0.878
Cellular Component	GO:0005840	4	ribosome	3.95816e-08	A0A0C4WVU8	36	0.402	Down	4.4549e-06	K	50S ribosomal protein L2 OS=Azotobacter chroococcum NCIMB 8003 OX=1328314 GN=rplB PE=3 SV=1	rplB	1	8.94e-05	85.716	GAPYAPLLEK(1)K	2	-2.2204	7	1.24	1.231	1.199	0.496	0.488			0.813	0.868
Cellular Component	GO:0005840	4	ribosome	3.95816e-08	A0A0C4WVU8	95	0.496	Down	0.0036027	K	50S ribosomal protein L2 OS=Azotobacter chroococcum NCIMB 8003 OX=1328314 GN=rplB PE=3 SV=1	rplB	1	3.22e-10	147.19	TAHIALLK(1)YADGERR	2	-2.6045	20	1.31	1.335	1.308	0.615	0.637	0.707	0.772	0.936	0.917
Cellular Component	GO:0005840	4	ribosome	3.95816e-08	A0A0C4WVU8	125	0.188	Down	0.00087987	K	50S ribosomal protein L2 OS=Azotobacter chroococcum NCIMB 8003 OX=1328314 GN=rplB PE=3 SV=1	rplB	1	1.05e-23	149.62	GVAAGDQLISGVNAPIK(1)AGNTLPLR	3	-1.2098	8	1.646	1.26	1.23		0.268	0.25			0.273
Cellular Component	GO:0005840	4	ribosome	3.95816e-08	A0A0C4WVU8	150	0.339	Down	1.60397e-05	K	50S ribosomal protein L2 OS=Azotobacter chroococcum NCIMB 8003 OX=1328314 GN=rplB PE=3 SV=1	rplB	0.989794	1.56e-14	132.4	NIPVGSTIHAIELK(0.01)PGK(0.99)GAQIAR	3	-2.2371	9	1.404	1.552	1.585	0.511	0.528	0.499	0.728	0.707	0.743
Cellular Component	GO:0005840	4	ribosome	3.95816e-08	A0A0C4WQF9	42	0.426	Down	0.00035913	K	50S ribosomal protein L24 OS=Azotobacter chroococcum NCIMB 8003 OX=1328314 GN=rplX PE=3 SV=1	rplX	1	1.55e-09	168.08	LVVGGVNLIK(1)R	2	-0.67645	11	1.407	1.436	1.553	0.677	0.656	0.541	0.737	0.651	0.666
Cellular Component	GO:0005840	4	ribosome	3.95816e-08	A0A0C4WQF9	16	0.393	Down	0.0039408	K	50S ribosomal protein L24 OS=Azotobacter chroococcum NCIMB 8003 OX=1328314 GN=rplX PE=3 SV=1	rplX	1	8.17e-42	220.81	RDDEIIVIAGK(1)DK	2	-2.5361	9	1.572	1.543	1.553	0.595	0.559	0.682	0.546	0.452	0.679
Cellular Component	GO:0005840	4	ribosome	3.95816e-08	A0A0C4WQF9	96	0.398	Down	2.3631e-06	K	50S ribosomal protein L24 OS=Azotobacter chroococcum NCIMB 8003 OX=1328314 GN=rplX PE=3 SV=1	rplX	1	7.73e-06	159.93	VFK(1)STQKPVDA	2	-1.0823	9	1.471	1.567	1.593	0.623	0.62	0.598	0.589	0.571	0.574
Cellular Component	GO:0005840	4	ribosome	3.95816e-08	A0A0C4WQF9	78	0.459	Down	3.9761e-05	K	50S ribosomal protein L24 OS=Azotobacter chroococcum NCIMB 8003 OX=1328314 GN=rplX PE=3 SV=1	rplX	1	4.72e-38	243.8	EAPLHVSNVAIFNAETNK(1)ADR	3	-0.24999	18	1.491	1.49	1.36	0.664	0.635	0.693	0.646	0.656	0.705
Cellular Component	GO:0005840	4	ribosome	3.95816e-08	A0A0C4WQH4	35	0.358	Down	2.1577e-06	K	30S ribosomal protein S7 OS=Azotobacter chroococcum NCIMB 8003 OX=1328314 GN=rpsG PE=3 SV=1	rpsG	1	2.03e-09	145.75	FMNHVMESGK(1)K	2	-1.7767	22	1.668	1.569	1.543	0.562	0.559	0.592	0.499	0.6	0.529
Cellular Component	GO:0005840	4	ribosome	3.95816e-08	A0A0C4WQH4	54	0.389	Down	1.98359e-05	K	30S ribosomal protein S7 OS=Azotobacter chroococcum NCIMB 8003 OX=1328314 GN=rpsG PE=3 SV=1	rpsG	1	1.13e-20	192.95	K(1)NSDPLEIFEK	2	-0.78488	12	1.577	1.455	1.556	0.558	0.616	0.611	0.604	0.619	0.624
Cellular Component	GO:0005840	4	ribosome	3.95816e-08	A0A0C4WJT0	76	0.602	Down	0.046515	K	30S ribosomal protein S13 OS=Azotobacter chroococcum NCIMB 8003 OX=1328314 GN=rpsM PE=3 SV=1	rpsM	1	0.00825	56.091	EVNMK(1)IK	2	0.55757	6	1.285	1.174			0.818	0.663	0.968		0.815
Cellular Component	GO:0005840	4	ribosome	3.95816e-08	A0A0C4WJT0	44	0.322	Down	2.3905e-06	K	30S ribosomal protein S13 OS=Azotobacter chroococcum NCIMB 8003 OX=1328314 GN=rpsM PE=3 SV=1	rpsM	1	1.5e-74	227.47	TTAQAICAATGVNPAAK(1)IK	2	-0.88046	16	1.664	1.616	1.615	0.496	0.555	0.526	0.553	0.499	0.547
Cellular Component	GO:0005840	4	ribosome	3.95816e-08	A0A0C4WJT0	62	0.459	Down	4.3642e-05	K	30S ribosomal protein S13 OS=Azotobacter chroococcum NCIMB 8003 OX=1328314 GN=rpsM PE=3 SV=1	rpsM	1	2.13e-17	153.25	GEVAK(1)LTTEGDLRR	2	-1.1979	22	1.472	1.449	1.323	0.63	0.638	0.682	0.68	0.774	0.738
Cellular Component	GO:0005840	4	ribosome	3.95816e-08	A0A0C4WQG5	4	0.286	Down	1.3631e-06	K	30S ribosomal protein S3 OS=Azotobacter chroococcum NCIMB 8003 OX=1328314 GN=rpsC PE=3 SV=1	rpsC	1	1.11e-09	121.67	GQK(1)VHPVGIR	2	-2.2428	9	1.622	1.734	1.664	0.488	0.455	0.495	0.531	0.517	0.51
Cellular Component	GO:0005840	4	ribosome	3.95816e-08	A0A0C4WQG5	93	0.343	Down	0.0038156	K	30S ribosomal protein S3 OS=Azotobacter chroococcum NCIMB 8003 OX=1328314 GN=rpsC PE=3 SV=1	rpsC	1	1.4e-19	149.14	QDLTK(1)QMGVPVHINIEEIR	3	-0.96858	12	1.33	1.668	1.819	0.534	0.413	0.704	0.472	0.602	0.591
Cellular Component	GO:0005840	4	ribosome	3.95816e-08	A0A0C4WQG5	86	0.654	Down	1.6885e-05	K	30S ribosomal protein S3 OS=Azotobacter chroococcum NCIMB 8003 OX=1328314 GN=rpsC PE=3 SV=1	rpsC	1	7.99e-10	139.02	KGEDVEK(1)LR	2	-1.621	9	1.172	1.228	1.231	0.794	0.795	0.784	0.956	0.873	0.863
Cellular Component	GO:0005840	4	ribosome	3.95816e-08	A0A0C4WQG5	26	0.344	Down	0.0003356	K	30S ribosomal protein S3 OS=Azotobacter chroococcum NCIMB 8003 OX=1328314 GN=rpsC PE=3 SV=1	rpsC	1	7.57e-64	207.88	EHTSVWYADK(1)R	2	-0.5412	11	1.81	1.59	1.534	0.562	0.491	0.645	0.447	0.516	0.445
Cellular Component	GO:0005840	4	ribosome	3.95816e-08	A0A0C4WUY1	72	0.095	Down	0.0055163	K	50S ribosomal protein L13 OS=Azotobacter chroococcum NCIMB 8003 OX=1328314 GN=rplM PE=3 SV=1	rplM	1	1.45e-25	137.58	SSDK(1)MYYSHSGFPGGIK	3	0.80443	14	2.072	2.018	2.022	0.143	0.262	0.176	0.318	0.354	0.111
Cellular Component	GO:0005840	4	ribosome	3.95816e-08	A0A0C4WUY1	106	0.285	Down	0.0080815	K	50S ribosomal protein L13 OS=Azotobacter chroococcum NCIMB 8003 OX=1328314 GN=rplM PE=3 SV=1	rplM	1	6.32e-05	108.93	VIETAVK(1)GMLPK	2	-2.9455	19	1.313	1.488	1.922	0.444	0.445	0.456	0.654	0.729	0.733
Cellular Component	GO:0005840	4	ribosome	3.95816e-08	A0A0C4WUY1	2	0.344	Down	0.00118206	K	50S ribosomal protein L13 OS=Azotobacter chroococcum NCIMB 8003 OX=1328314 GN=rplM PE=3 SV=1	rplM	1	1.69e-10	173.07	MK(1)TFTAKPETVK	2	-1.2961	24	1.819	1.455	1.343	0.524	0.447	0.616	0.607	0.729	0.647
Cellular Component	GO:0005840	4	ribosome	3.95816e-08	A0A0C4WUY1	12	0.638	Down	0.00037969	K	50S ribosomal protein L13 OS=Azotobacter chroococcum NCIMB 8003 OX=1328314 GN=rplM PE=3 SV=1	rplM	1	3.69e-38	203.52	TFTAKPETVK(1)R	2	-2.5172	19	1.202	1.33	1.265	0.764	0.839	0.82	0.772	0.807	0.814
Cellular Component	GO:0005840	4	ribosome	3.95816e-08	A0A0C4WUY1	126	0.626	Down	0.00021966	K	50S ribosomal protein L13 OS=Azotobacter chroococcum NCIMB 8003 OX=1328314 GN=rplM PE=3 SV=1	rplM	1	4.86e-39	212.69	VYK(1)GAVHPHTAQQPQELK	3	7.1731	16	1.17	1.322	1.266	0.781	0.776	0.797	0.937	0.742	0.848
Cellular Component	GO:0031981	4	nuclear lumen	0.32166	A0A0C4WS28	28	1.783	Up	2.5147e-07	K	Ribonuclease P protein component OS=Azotobacter chroococcum NCIMB 8003 OX=1328314 GN=rnpA PE=3 SV=1	rnpA	1	2.06e-12	157.77	AVFDSPTAK(1)VPGK	2	-0.55098	13	0.647	0.666	0.663	1.18	1.165	1.178	1.369	1.318	1.32
Cellular Component	GO:0031981	4	nuclear lumen	0.32166	A0A0C4WLX8	345	0.54	Down	0.0150399	K	Dihydrolipoyl dehydrogenase OS=Azotobacter chroococcum NCIMB 8003 OX=1328314 GN=lpdA PE=3 SV=1	lpdA	1	1.44e-05	89.684	IAGHK(1)AQMNYDLIPAVIYTHPEIATVGK	4	-1.018	13	1.095	1.33	1.569	0.581	0.725	0.849	0.596	0.62
Cellular Component	GO:0031981	4	nuclear lumen	0.32166	A0A0C4WLX8	66	0.356	Down	4.2752e-06	K	Dihydrolipoyl dehydrogenase OS=Azotobacter chroococcum NCIMB 8003 OX=1328314 GN=lpdA PE=3 SV=1	lpdA	1	5.61e-09	102.57	ALLDSSYK(1)FHEAHESFK	3	0.58966	12	1.659	1.615	1.558	0.543	0.604	0.575	0.519	0.533	0.491
Cellular Component	GO:0031981	4	nuclear lumen	0.32166	A0A0C4WLX8	266	0.533	Down	3.2635e-07	K	Dihydrolipoyl dehydrogenase OS=Azotobacter chroococcum NCIMB 8003 OX=1328314 GN=lpdA PE=3 SV=1	lpdA	1	2.48e-68	233.7	FTDAEGEK(1)SLTFDK	2	-1.584	9	1.37	1.371	1.339	0.714	0.735	0.726	0.725	0.745	0.743
Cellular Component	GO:0031981	4	nuclear lumen	0.32166	A0A0C4WLX8	329	0.346	Down	3.2584e-06	K	Dihydrolipoyl dehydrogenase OS=Azotobacter chroococcum NCIMB 8003 OX=1328314 GN=lpdA PE=3 SV=1	lpdA	1	1.03e-19	151.08	GAMLAHK(1)ASEEGVMVAER	3	-0.90166	19	1.709	1.66	1.539	0.556	0.56	0.582	0.482	0.515	0.456
Cellular Component	GO:0031981	4	nuclear lumen	0.32166	A0A0C4WLX8	111	0.288	Down	0.0073989	K	Dihydrolipoyl dehydrogenase OS=Azotobacter chroococcum NCIMB 8003 OX=1328314 GN=lpdA PE=3 SV=1	lpdA	1	1.02e-18	166.59	NLTGGVASLIK(1)ANGVTLFEGHGK	3	-1.2468	10	1.159	1.484	1.806	0.373		0.48	0.395	0.663	0.803
Cellular Component	GO:0031981	4	nuclear lumen	0.32166	A0A0C4WLX8	230	2.162	Up	0.00046039	K	Dihydrolipoyl dehydrogenase OS=Azotobacter chroococcum NCIMB 8003 OX=1328314 GN=lpdA PE=3 SV=1	lpdA	1	0.00102	94.806	EAQK(1)ILTK	2	0.13234	9	0.719		0.705	1.518	1.457	1.642	1.396	0.003
Cellular Component	GO:0031981	4	nuclear lumen	0.32166	A0A0C4WLX8	100	0.177	Down	0.0022626	K	Dihydrolipoyl dehydrogenase OS=Azotobacter chroococcum NCIMB 8003 OX=1328314 GN=lpdA PE=3 SV=1	lpdA	1	1.68e-79	240.82	DQIVK(1)NLTGGVASLIK	2	-2.1103	41	1.18	2.139	1.719	0.33	0.203	0.361	0.612	0.696	0.8
Cellular Component	GO:0031981	4	nuclear lumen	0.32166	A0A0C4WLX8	404	0.26	Down	0.00045672	K	Dihydrolipoyl dehydrogenase OS=Azotobacter chroococcum NCIMB 8003 OX=1328314 GN=lpdA PE=3 SV=1	lpdA	1	1.44e-46	168.78	AMAANDTAGFVK(1)VIADAK	2	-1.0816	20	1.408	1.859	1.839	0.389	0.418	0.523	0.556	0.547	0.454
Cellular Component	GO:0015934	4	large ribosomal subunit	6.06544e-05	A0A0C4WJU3	8	0.249	Down	0.00011816	K	50S ribosomal protein L23 OS=Azotobacter chroococcum NCIMB 8003 OX=1328314 GN=rplW PE=3 SV=1	rplW	1	8.56e-05	83.775	VFK(1)VLLGPHISEK	3	-1.4085	9	1.652	1.598	1.446		0.387	0.394	0.518	0.497	0.5
Cellular Component	GO:0015934	4	large ribosomal subunit	6.06544e-05	A0A0C4WJU3	39	0.289	Down	2.6595e-07	K	50S ribosomal protein L23 OS=Azotobacter chroococcum NCIMB 8003 OX=1328314 GN=rplW PE=3 SV=1	rplW	1	6.2e-10	172.1	VATDATK(1)LEIK	2	-2.7947	15	1.622	1.728	1.699	0.496	0.483	0.48	0.519	0.508	0.469
Cellular Component	GO:0015934	4	large ribosomal subunit	6.06544e-05	A0A0C4WJU3	18	0.211	Down	0.000120617	K	50S ribosomal protein L23 OS=Azotobacter chroococcum NCIMB 8003 OX=1328314 GN=rplW PE=3 SV=1	rplW	1	1.09e-19	198.1	VLLGPHISEK(1)ATVLAESK	3	-0.45599	8	1.457	1.37	1.25	0.292	0.281		0.328
Cellular Component	GO:0015934	4	large ribosomal subunit	6.06544e-05	A0A0C4WJU3	26	1.917	Up	0.0023047	K	50S ribosomal protein L23 OS=Azotobacter chroococcum NCIMB 8003 OX=1328314 GN=rplW PE=3 SV=1	rplW	1	0.000175	79.059	ATVLAESK(1)K	2	-0.50276	9	0.551	0.76	0.625	1.276	1.242	1.194	1.381	1.214	1.284
Cellular Component	GO:0015934	4	large ribosomal subunit	6.06544e-05	A0A0C4WJU3	65	0.378	Down	9.9008e-05	K	50S ribosomal protein L23 OS=Azotobacter chroococcum NCIMB 8003 OX=1328314 GN=rplW PE=3 SV=1	rplW	1	4.65e-06	141.29	VTTLNVQGK(1)TK	2	-1.8455	8	1.373	1.469	1.5	0.548	0.546		0.612	0.585	0.554
Cellular Component	GO:0015934	4	large ribosomal subunit	6.06544e-05	A0A0C4WQP1	22	0.646	Down	0.003341	K	50S ribosomal protein L20 OS=Azotobacter chroococcum NCIMB 8003 OX=1328314 GN=rplT PE=3 SV=1	rplT	1	0.00043	67.903	LAK(1)GYYGAR	2	0.073412	8	1.066	1.166	1.214	0.73		0.753	0.994	0.928	0.794
Cellular Component	GO:0015934	4	large ribosomal subunit	6.06544e-05	A0A0C4WN41	34	0.273	Down	0.00096053	K	50S ribosomal protein L35 OS=Azotobacter chroococcum NCIMB 8003 OX=1328314 GN=rpmI PE=3 SV=1	rpmI	1	0.00018	76.85	SHILTK(1)MTTK	2	-2.6619	6	1.037	1.129	1.322	0.302		0.333
Cellular Component	GO:0015934	4	large ribosomal subunit	6.06544e-05	A0A0C4WN41	56	0.209	Down	0.0042404	K	50S ribosomal protein L35 OS=Azotobacter chroococcum NCIMB 8003 OX=1328314 GN=rpmI PE=3 SV=1	rpmI	1	3.59e-10	121.86	GTSLMHPSDVAK(1)VER	3	-0.69681	10		1.374	1.401		0.319	0.26
Cellular Component	GO:0015934	4	large ribosomal subunit	6.06544e-05	A0A0C4WJT4	33	0.246	Down	0.0038814	K	50S ribosomal protein L5 OS=Azotobacter chroococcum NCIMB 8003 OX=1328314 GN=rplE PE=3 SV=1	rplE	1	9.67e-09	113.48	VTK(1)ITLNMGLGEAIGDK	2	0.20119	10		1.812	1.779		0.403	0.48	0.615	0.61	0.773
Cellular Component	GO:0015934	4	large ribosomal subunit	6.06544e-05	A0A0C4WJT4	72	0.494	Down	0.0186041	K	50S ribosomal protein L5 OS=Azotobacter chroococcum NCIMB 8003 OX=1328314 GN=rplE PE=3 SV=1	rplE	1	0.00526	56.378	K(1)SIAGFK	2	0.93704	5	1.206	1.321		0.678		0.57		0.761
Cellular Component	GO:0015934	4	large ribosomal subunit	6.06544e-05	A0A0C4WJT4	64	0.63	Down	4.6162e-06	K	50S ribosomal protein L5 OS=Azotobacter chroococcum NCIMB 8003 OX=1328314 GN=rplE PE=3 SV=1	rplE	1	9.29e-11	159.12	ITGQK(1)PIVTYAR	2	-1.8604	8	1.202	1.22	1.21	0.769	0.74	0.78	0.758		0.851
Cellular Component	GO:0015934	4	large ribosomal subunit	6.06544e-05	A0A0C4WQE2	72	0.262	Down	0.0035961	K	50S ribosomal protein L11 OS=Azotobacter chroococcum NCIMB 8003 OX=1328314 GN=rplK PE=3 SV=1	rplK	1	2.2e-61	219.16	SFTFETK(1)STPASVLLK	2	-0.39284	8	1.308	1.856	1.879		0.416	0.465	0.219	0.312	0.401
Cellular Component	GO:0015934	4	large ribosomal subunit	6.06544e-05	A0A0C4WQE2	97	0.434	Down	2.9125e-06	K	50S ribosomal protein L11 OS=Azotobacter chroococcum NCIMB 8003 OX=1328314 GN=rplK PE=3 SV=1	rplK	1	2.57e-28	199.4	PNTQK(1)VGTVNR	2	-4.3974	16	1.452	1.532	1.545	0.671	0.633	0.662	0.645	0.512	0.606
Cellular Component	GO:0015934	4	large ribosomal subunit	6.06544e-05	A0A0C4WQB5	84	0.102	Down	0.00100424	K	50S ribosomal protein L15 OS=Azotobacter chroococcum NCIMB 8003 OX=1328314 GN=rplO PE=3 SV=1	rplO	1	5.25e-26	121.39	TSELAK(1)VDGDVVTLQALK	2	-1.9477	6	1.219	1.517	1.687		0.125	0.176			0.107
Cellular Component	GO:0015934	4	large ribosomal subunit	6.06544e-05	A0A0C4WQB5	63	0.177	Down	1.4316e-06	K	50S ribosomal protein L15 OS=Azotobacter chroococcum NCIMB 8003 OX=1328314 GN=rplO PE=3 SV=1	rplO	1	7.43e-09	144.47	RLPK(1)FGFTSLK	2	-2.0715	15	1.689	1.625	1.503	0.269	0.298	0.287		0.609	0.655
Cellular Component	GO:0015934	4	large ribosomal subunit	6.06544e-05	A0A0C4WQG9	193	0.52	Down	0.00035855	K	50S ribosomal protein L4 OS=Azotobacter chroococcum NCIMB 8003 OX=1328314 GN=rplD PE=3 SV=1	rplD	1	0.00015	83.623	VLITVPAVK(1)K	2	-1.2864	8	1.113	1.193	1.218	0.616		0.606	0.946	0.906	1.007
Cellular Component	GO:0015934	4	large ribosomal subunit	6.06544e-05	A0A0C4WJT8	35	0.528	Down	0.0053786	K	50S ribosomal protein L16 OS=Azotobacter chroococcum NCIMB 8003 OX=1328314 GN=rplP PE=3 SV=1	rplP	1	4.43e-14	177.47	VSFGEFALK(1)SVSR	2	-2.1454	9	1.233	1.415	1.447	0.609	0.681	0.874	0.7	0.782	0.732
Cellular Component	GO:0015934	4	large ribosomal subunit	6.06544e-05	A0A0C4WJT8	133	0.458	Down	1.50557e-05	K	50S ribosomal protein L16 OS=Azotobacter chroococcum NCIMB 8003 OX=1328314 GN=rplP PE=3 SV=1	rplP	1	5.84e-21	194.22	LPLATTFVK(1)R	2	-1.7831	9	1.433	1.435	1.362	0.646	0.67	0.62	0.745	0.729	0.757
Cellular Component	GO:0015934	4	large ribosomal subunit	6.06544e-05	A0A0C4WQ47	102	0.239	Down	1.55684e-05	K	50S ribosomal protein L25 OS=Azotobacter chroococcum NCIMB 8003 OX=1328314 GN=rplY PE=3 SV=1	rplY	1	3.19e-24	119.26	VVADHK(1)LTAHVPLHFVNAENSVGVK	4	-1.8045	19	1.534	1.791	1.718	0.383	0.418	0.405	0.296	0.298
Cellular Component	GO:0015934	4	large ribosomal subunit	6.06544e-05	A0A0C4WQ47	48	0.233	Down	0.0080797	K	50S ribosomal protein L25 OS=Azotobacter chroococcum NCIMB 8003 OX=1328314 GN=rplY PE=3 SV=1	rplY	1	1.72e-13	165.09	APLSISVLAK(1)EIAK	2	-1.7386	13	1.836	1.753	1.264	0.616	0.254	0.262	0.629	0.674	0.792
Cellular Component	GO:0015934	4	large ribosomal subunit	6.06544e-05	A0A0C4WQ43	18	0.473	Down	2.1329e-05	K	50S ribosomal protein L9 OS=Azotobacter chroococcum NCIMB 8003 OX=1328314 GN=rplI PE=3 SV=1	rplI	1	1.04e-10	136.06	IANLGNLGDK(1)VSVK	2	-1.1136	9	1.414	1.467	1.552	0.723	0.677	0.697	0.575	0.604	0.595
Cellular Component	GO:0015934	4	large ribosomal subunit	6.06544e-05	A0A0C4WQE4	56	0.187	Down	0.00050388	K	50S ribosomal protein L17 OS=Azotobacter chroococcum NCIMB 8003 OX=1328314 GN=rplQ PE=3 SV=1	rplQ	1	4.7e-26	148.57	VAEPLITLAK(1)EDSVSNRR	3	-1.4175	16	1.73	1.63	1.882	0.245	0.426	0.309	0.538	0.551	0.598
Cellular Component	GO:0015934	4	large ribosomal subunit	6.06544e-05	A0A0C4WK21	72	0.387	Down	0.000199841	K	50S ribosomal protein L27 OS=Azotobacter chroococcum NCIMB 8003 OX=1328314 GN=rpmA PE=3 SV=1	rpmA	1	0.000588	93.561	FEVK(1)GAFGR	2	-2.5068	9	1.532	1.546	1.639	0.696	0.564	0.564	0.523	0.57	0.528
Cellular Component	GO:0015934	4	large ribosomal subunit	6.06544e-05	A0A0C4WK21	62	0.35	Down	0.00034123	K	50S ribosomal protein L27 OS=Azotobacter chroococcum NCIMB 8003 OX=1328314 GN=rpmA PE=3 SV=1	rpmA	1	1.34e-17	156.14	DHTLFAK(1)VEGVVK	2	-2.8	10	1.884	1.491	1.577	0.648	0.545	0.539	0.433	0.432	0.482
Cellular Component	GO:0015934	4	large ribosomal subunit	6.06544e-05	A0A0C4WR09	10	0.082	Down	0.041055	K	50S ribosomal protein L28 OS=Azotobacter chroococcum NCIMB 8003 OX=1328314 GN=rpmB PE=3 SV=1	rpmB	1	5.65e-49	182.52	VCQVTGK(1)GPVTGNNISHANNK	3	-0.31421	14	1.561	1.776	1.833	0.035	0.207	0.183	0.75	0.79	0.821
Cellular Component	GO:0015934	4	large ribosomal subunit	6.06544e-05	A0A0C4WUC7	11	0.508	Down	0.00027884	K	50S ribosomal protein L34 OS=Azotobacter chroococcum NCIMB 8003 OX=1328314 GN=rpmH PE=3 SV=1	rpmH	1	6.11e-08	96.311	TFQPSTLK(1)R	2	-2.5722	9	1.373	1.517	1.486	0.68	0.802	0.743	0.649	0.595	0.483
Cellular Component	GO:0015934	4	large ribosomal subunit	6.06544e-05	A0A0C4WTF0	74	0.49	Down	6.4874e-05	K	50S ribosomal protein L3 OS=Azotobacter chroococcum NCIMB 8003 OX=1328314 GN=rplC PE=3 SV=1	rplC	1	0.000121	90.263	VTK(1)AQAGHFAK	2	-2.8001	9	1.412	1.529	1.441	0.756	0.718	0.671	0.651	0.591	0.556
Cellular Component	GO:0015934	4	large ribosomal subunit	6.06544e-05	A0A0C4WTF0	50	0.396	Down	9.0577e-07	K	50S ribosomal protein L3 OS=Azotobacter chroococcum NCIMB 8003 OX=1328314 GN=rplC PE=3 SV=1	rplC	1	4.43e-14	165.09	VTQFK(1)NEESDGYR	2	-0.52886	9	1.562	1.535	1.516	0.587	0.609	0.629	0.598	0.596	0.577
Cellular Component	GO:0015934	4	large ribosomal subunit	6.06544e-05	A0A0C4WTF0	127	0.45	Down	1.77267e-05	K	50S ribosomal protein L3 OS=Azotobacter chroococcum NCIMB 8003 OX=1328314 GN=rplC PE=3 SV=1	rplC	1	0.00195	74.269	GK(1)GYAGTIK	2	0.24601	8	1.318	1.437	1.417	0.633	0.641	0.605	0.651	0.565
Cellular Component	GO:0015934	4	large ribosomal subunit	6.06544e-05	A0A0C4WTF0	201	0.322	Down	0.00103883	K	50S ribosomal protein L3 OS=Azotobacter chroococcum NCIMB 8003 OX=1328314 GN=rplC PE=3 SV=1	rplC	1	5.1e-32	205.45	NLLLVK(1)GAVPGATGGDVIVRPAAK	3	-1.3039	9	1.439	1.509	1.905	0.421	0.563	0.577	0.484	0.578	0.635
Cellular Component	GO:0015934	4	large ribosomal subunit	6.06544e-05	A0A0C4WTF0	219	0.376	Down	0.00025822	K	50S ribosomal protein L3 OS=Azotobacter chroococcum NCIMB 8003 OX=1328314 GN=rplC PE=3 SV=1	rplC	1	3.09e-06	115.35	GAVPGATGGDVIVRPAAK(1)AR	3	-1.9106	7	1.255	1.349	1.39	0.519		0.482	0.661		0.554
Cellular Component	GO:0015934	4	large ribosomal subunit	6.06544e-05	A0A0C4WTF0	82	0.391	Down	2.106e-05	K	50S ribosomal protein L3 OS=Azotobacter chroococcum NCIMB 8003 OX=1328314 GN=rplC PE=3 SV=1	rplC	1	1.15e-27	211.84	AQAGHFAK(1)ANVAAGR	3	-0.80038	26	1.566	1.552	1.525	0.605	0.563	0.648	0.556	0.593	0.582
Cellular Component	GO:0015934	4	large ribosomal subunit	6.06544e-05	A0A0C4WTE1	90	0.291	Down	0.04488	K	50S ribosomal protein L14 OS=Azotobacter chroococcum NCIMB 8003 OX=1328314 GN=rplN PE=3 SV=1	rplN	1	5.27e-118	272.81	FDGNAAVLLNNK(1)QEPIGTR	2	0.49982	23	2.065	0.921	1.012	0.404	0.377	0.382	1.046	1.183	1.079
Cellular Component	GO:0015934	4	large ribosomal subunit	6.06544e-05	A0A0C4WTE1	23	0.241	Down	8.1069e-05	K	50S ribosomal protein L14 OS=Azotobacter chroococcum NCIMB 8003 OX=1328314 GN=rplN PE=3 SV=1	rplN	1	1.63e-22	195.58	VMCIK(1)VLGGSHR	3	-0.42566	43	1.575	1.499	1.521	0.392	0.407	0.309	0.905	0.873	0.742
Cellular Component	GO:0015934	4	large ribosomal subunit	6.06544e-05	A0A0C4WQF5	103	0.404	Down	1.8774e-05	K	50S ribosomal protein L18 OS=Azotobacter chroococcum NCIMB 8003 OX=1328314 GN=rplR PE=3 SV=1	rplR	1	1.32e-05	114.64	VK(1)ALADAAR	2	-0.5142	10	1.302	1.406	1.458	0.577	0.544	0.564	0.963	0.78	0.849
Cellular Component	GO:0015934	4	large ribosomal subunit	6.06544e-05	A0A0C4WQF5	57	0.589	Down	5.9185e-05	K	50S ribosomal protein L18 OS=Azotobacter chroococcum NCIMB 8003 OX=1328314 GN=rplR PE=3 SV=1	rplR	1	4.92e-55	224.13	VLASASTLDK(1)ELR	2	-0.13544	8	1.15	1.201	1.27	0.701	0.717	0.716	0.889	0.897
Cellular Component	GO:0015934	4	large ribosomal subunit	6.06544e-05	A0A0C4WQF5	72	0.503	Down	1.7915e-05	K	50S ribosomal protein L18 OS=Azotobacter chroococcum NCIMB 8003 OX=1328314 GN=rplR PE=3 SV=1	rplR	1	1.02e-05	137.84	K(1)VGQLVAER	2	-1.7817	9	1.213	1.307	1.312	0.653	0.644	0.629	0.966	0.942	0.939
Cellular Component	GO:0015934	4	large ribosomal subunit	6.06544e-05	A0A0C4WQF5	82	0.653	Down	2.2891e-05	K	50S ribosomal protein L18 OS=Azotobacter chroococcum NCIMB 8003 OX=1328314 GN=rplR PE=3 SV=1	rplR	1	2.28e-12	157.74	AK(1)AAGVTQVAFDR	2	-1.9548	9	1.163	1.095	1.145	0.73	0.745	0.747	1.074	1.037	1.069
Cellular Component	GO:0015934	4	large ribosomal subunit	6.06544e-05	A0A0C4WQK9	4	0.613	Down	0.000184502	K	50S ribosomal protein L19 OS=Azotobacter chroococcum NCIMB 8003 OX=1328314 GN=rplS PE=3 SV=1	rplS	1	2.38e-86	261.63	TNK(1)IIQQLEAEQMNK	2	25.342	21	1.324	1.172	1.239	0.776	0.748	0.767	0.832	0.851	0.926
Cellular Component	GO:0015934	4	large ribosomal subunit	6.06544e-05	A0A0C4WQK9	97	0.302	Down	0.0002615	K	50S ribosomal protein L19 OS=Azotobacter chroococcum NCIMB 8003 OX=1328314 GN=rplS PE=3 SV=1	rplS	1	0.00479	56.091	AK(1)LYYLR	2	-4.0182	7	1.243	1.157	1.172		0.384	0.334	0.945
Cellular Component	GO:0015934	4	large ribosomal subunit	6.06544e-05	A0A0C4WQK9	51	0.599	Down	0.0392	K	50S ribosomal protein L19 OS=Azotobacter chroococcum NCIMB 8003 OX=1328314 GN=rplS PE=3 SV=1	rplS	1	8.5e-08	142.71	LQAFEGVVIGK(1)R	2	-3.9972	10	1.326	1.145	0.96	0.61		0.759	0.835	0.928	1.063
Cellular Component	GO:0015934	4	large ribosomal subunit	6.06544e-05	A0A0C4WVU6	33	0.277	Down	9.8688e-05	K	50S ribosomal protein L29 OS=Azotobacter chroococcum NCIMB 8003 OX=1328314 GN=rpmC PE=3 SV=1	rpmC	1	4.59e-32	155.61	MQK(1)ATGQLGQSHLLSQVK	2	0.064159	32	1.924	1.724	1.477	0.456	0.465	0.5	0.427	0.494	0.475
Cellular Component	GO:0015934	4	large ribosomal subunit	6.06544e-05	A0A0C4WVU6	48	0.269	Down	4.6951e-06	K	50S ribosomal protein L29 OS=Azotobacter chroococcum NCIMB 8003 OX=1328314 GN=rpmC PE=3 SV=1	rpmC	1	9.11e-125	278.73	ATGQLGQSHLLSQVK(1)R	3	-1.1718	19	1.637	1.812	1.722	0.495	0.461	0.437	0.505	0.44	0.436
Cellular Component	GO:0015934	4	large ribosomal subunit	6.06544e-05	A0A0C4WGX3	33	0.316	Down	0.00010243	K	50S ribosomal protein L21 OS=Azotobacter chroococcum NCIMB 8003 OX=1328314 GN=rplU PE=3 SV=1	rplU	1	6.84e-05	116.13	QYK(1)VAEGEFLK	2	-1.3639	9	1.612	1.626	1.48	0.564	0.483	0.446	0.67	0.71	0.568
Cellular Component	GO:0015934	4	large ribosomal subunit	6.06544e-05	A0A0C4WGX3	91	0.27	Down	0.00021976	K	50S ribosomal protein L21 OS=Azotobacter chroococcum NCIMB 8003 OX=1328314 GN=rplU PE=3 SV=1	rplU	1	0.00272	81.163	HDK(1)VSIIK	2	0.13505	8	1.425	1.592	1.659		0.43	0.412	0.518	0.48	0.505
Cellular Component	GO:0015934	4	large ribosomal subunit	6.06544e-05	A0A0C4WGX3	41	0.487	Down	1.67591e-05	K	50S ribosomal protein L21 OS=Azotobacter chroococcum NCIMB 8003 OX=1328314 GN=rplU PE=3 SV=1	rplU	1	7.18e-05	127.93	VAEGEFLK(1)IEK	2	-2.7603	7	1.239	1.245	1.206	0.597		0.602		0.7	0.749
Cellular Component	GO:0015934	4	large ribosomal subunit	6.06544e-05	A0A0C4WVU2	49	0.214	Down	0.00178309	K	50S ribosomal protein L30 OS=Azotobacter chroococcum NCIMB 8003 OX=1328314 GN=rpmD PE=3 SV=1	rpmD	1	7.06e-05	106.93	GMINK(1)AYYLLR	2	-3.6237	11	1.426	1.344	1.862		0.302	0.359	0.283	0.308
Cellular Component	GO:0015934	4	large ribosomal subunit	6.06544e-05	A0A0C4WVU2	24	0.253	Down	1.0458e-06	K	50S ribosomal protein L30 OS=Azotobacter chroococcum NCIMB 8003 OX=1328314 GN=rpmD PE=3 SV=1	rpmD	1	1.11e-05	113.1	ACVK(1)GLGLR	2	-1.8023	9	1.573	1.689	1.669	0.435	0.412	0.399	0.687	0.61	0.592
Cellular Component	GO:0015934	4	large ribosomal subunit	6.06544e-05	A0A0C4WVU2	10	0.285	Down	3.6875e-05	K	50S ribosomal protein L30 OS=Azotobacter chroococcum NCIMB 8003 OX=1328314 GN=rpmD PE=3 SV=1	rpmD	1	3.93e-14	158.37	VTLVK(1)SLNGR	2	-0.99363	16	1.452	1.534	1.562		0.44	0.425	0.572	0.55	0.548
Cellular Component	GO:0015934	4	large ribosomal subunit	6.06544e-05	A0A0C4WVU8	147	0.343	Down	0.040258	K	50S ribosomal protein L2 OS=Azotobacter chroococcum NCIMB 8003 OX=1328314 GN=rplB PE=3 SV=1	rplB	1	6.8e-20	142.03	NIPVGSTIHAIELK(1)PGK	2	-1.4006	22	1.387	1.443	1.493	0.742	0.373	0.366	0.813	0.875	0.878
Cellular Component	GO:0015934	4	large ribosomal subunit	6.06544e-05	A0A0C4WVU8	36	0.402	Down	4.4549e-06	K	50S ribosomal protein L2 OS=Azotobacter chroococcum NCIMB 8003 OX=1328314 GN=rplB PE=3 SV=1	rplB	1	8.94e-05	85.716	GAPYAPLLEK(1)K	2	-2.2204	7	1.24	1.231	1.199	0.496	0.488			0.813	0.868
Cellular Component	GO:0015934	4	large ribosomal subunit	6.06544e-05	A0A0C4WVU8	95	0.496	Down	0.0036027	K	50S ribosomal protein L2 OS=Azotobacter chroococcum NCIMB 8003 OX=1328314 GN=rplB PE=3 SV=1	rplB	1	3.22e-10	147.19	TAHIALLK(1)YADGERR	2	-2.6045	20	1.31	1.335	1.308	0.615	0.637	0.707	0.772	0.936	0.917
Cellular Component	GO:0015934	4	large ribosomal subunit	6.06544e-05	A0A0C4WVU8	125	0.188	Down	0.00087987	K	50S ribosomal protein L2 OS=Azotobacter chroococcum NCIMB 8003 OX=1328314 GN=rplB PE=3 SV=1	rplB	1	1.05e-23	149.62	GVAAGDQLISGVNAPIK(1)AGNTLPLR	3	-1.2098	8	1.646	1.26	1.23		0.268	0.25			0.273
Cellular Component	GO:0015934	4	large ribosomal subunit	6.06544e-05	A0A0C4WVU8	150	0.339	Down	1.60397e-05	K	50S ribosomal protein L2 OS=Azotobacter chroococcum NCIMB 8003 OX=1328314 GN=rplB PE=3 SV=1	rplB	0.989794	1.56e-14	132.4	NIPVGSTIHAIELK(0.01)PGK(0.99)GAQIAR	3	-2.2371	9	1.404	1.552	1.585	0.511	0.528	0.499	0.728	0.707	0.743
Cellular Component	GO:0015934	4	large ribosomal subunit	6.06544e-05	A0A0C4WTV4	33	0.398	Down	3.2059e-07	K	50S ribosomal protein L33 OS=Azotobacter chroococcum NCIMB 8003 OX=1328314 GN=rpmG PE=3 SV=1	rpmG	0.999935	0.000726	87.895	TTPDKIEIK(1)K	2	-0.78849	9	1.544	1.587	1.566	0.63	0.605	0.634	0.538	0.533	0.534
Cellular Component	GO:0015934	4	large ribosomal subunit	6.06544e-05	A0A0C4WTV4	34	0.389	Down	1.97648e-05	K	50S ribosomal protein L33 OS=Azotobacter chroococcum NCIMB 8003 OX=1328314 GN=rpmG PE=3 SV=1	rpmG	1	0.00162	117.18	K(1)YDPVVR	2	0.4577	9	1.531	1.529	1.578	0.616	0.633	0.557	0.623	0.571	0.562
Cellular Component	GO:0015934	4	large ribosomal subunit	6.06544e-05	A0A0C4WTV4	21	0.36	Down	1.0671e-06	K	50S ribosomal protein L33 OS=Azotobacter chroococcum NCIMB 8003 OX=1328314 GN=rpmG PE=3 SV=1	rpmG	1	1.2e-19	181.9	LVSSAGTGHFYTTDK(1)NK	3	-0.15494	19	1.57	1.64	1.603	0.554	0.587	0.594	0.55	0.515	0.499
Cellular Component	GO:0015934	4	large ribosomal subunit	6.06544e-05	A0A0C4WQF9	42	0.426	Down	0.00035913	K	50S ribosomal protein L24 OS=Azotobacter chroococcum NCIMB 8003 OX=1328314 GN=rplX PE=3 SV=1	rplX	1	1.55e-09	168.08	LVVGGVNLIK(1)R	2	-0.67645	11	1.407	1.436	1.553	0.677	0.656	0.541	0.737	0.651	0.666
Cellular Component	GO:0015934	4	large ribosomal subunit	6.06544e-05	A0A0C4WQF9	16	0.393	Down	0.0039408	K	50S ribosomal protein L24 OS=Azotobacter chroococcum NCIMB 8003 OX=1328314 GN=rplX PE=3 SV=1	rplX	1	8.17e-42	220.81	RDDEIIVIAGK(1)DK	2	-2.5361	9	1.572	1.543	1.553	0.595	0.559	0.682	0.546	0.452	0.679
Cellular Component	GO:0015934	4	large ribosomal subunit	6.06544e-05	A0A0C4WQF9	96	0.398	Down	2.3631e-06	K	50S ribosomal protein L24 OS=Azotobacter chroococcum NCIMB 8003 OX=1328314 GN=rplX PE=3 SV=1	rplX	1	7.73e-06	159.93	VFK(1)STQKPVDA	2	-1.0823	9	1.471	1.567	1.593	0.623	0.62	0.598	0.589	0.571	0.574
Cellular Component	GO:0015934	4	large ribosomal subunit	6.06544e-05	A0A0C4WQF9	78	0.459	Down	3.9761e-05	K	50S ribosomal protein L24 OS=Azotobacter chroococcum NCIMB 8003 OX=1328314 GN=rplX PE=3 SV=1	rplX	1	4.72e-38	243.8	EAPLHVSNVAIFNAETNK(1)ADR	3	-0.24999	18	1.491	1.49	1.36	0.664	0.635	0.693	0.646	0.656	0.705
Cellular Component	GO:0015934	4	large ribosomal subunit	6.06544e-05	A0A0C4WNQ8	31	0.634	Down	0.0032182	K	50S ribosomal protein L32 OS=Azotobacter chroococcum NCIMB 8003 OX=1328314 GN=rpmF PE=3 SV=1	rpmF	1	5.8e-50	257.12	SHDALEANALSVEK(1)STGEVHLR	3	3.8157	23	1.227	1.33	1.409	0.742	0.902	0.872	0.652	0.648	0.747
Cellular Component	GO:0015934	4	large ribosomal subunit	6.06544e-05	A0A0C4WTF6	197	0.581	Down	0.024343	K	50S ribosomal protein L1 OS=Azotobacter chroococcum NCIMB 8003 OX=1328314 GN=rplA PE=3 SV=1	rplA	1	3.4e-22	192.14	QNVEALLSDLK(1)R	2	-1.092	9	1.168	1.336	1.421	0.554	0.845	0.881	0.767	0.842	0.74
Cellular Component	GO:0015934	4	large ribosomal subunit	6.06544e-05	A0A0C4WTF6	154	0.647	Down	0.00017593	K	50S ribosomal protein L1 OS=Azotobacter chroococcum NCIMB 8003 OX=1328314 GN=rplA PE=3 SV=1	rplA	1	4.89e-26	178.65	VGTVTPDVATAVK(1)NAK	2	1.4049	10	1.218	1.298	1.194	0.815	0.768	0.816	0.821	0.866	0.857
Cellular Component	GO:0015934	4	large ribosomal subunit	6.06544e-05	A0A0C4WTF6	71	0.408	Down	4.1982e-06	K	50S ribosomal protein L1 OS=Azotobacter chroococcum NCIMB 8003 OX=1328314 GN=rplA PE=3 SV=1	rplA	1	3.84e-10	150.44	GATVLPNGTGK(1)SVR	2	-1.5984	19	1.46	1.543	1.53	0.629	0.636	0.586	0.652	0.605	0.614
Cellular Component	GO:0015934	4	large ribosomal subunit	6.06544e-05	A0A0C4WTF6	141	1.711	Up	0.0040154	K	50S ribosomal protein L1 OS=Azotobacter chroococcum NCIMB 8003 OX=1328314 GN=rplA PE=3 SV=1	rplA	1	5.71e-64	203.52	GLMPNPK(1)VGTVTPDVATAVK	2	0.026315	27	0.661	0.824	0.782	1.161	1.282	1.435	1.019	1.09	1.102
Cellular Component	GO:0015934	4	large ribosomal subunit	6.06544e-05	A0A0C4WTF6	186	0.237	Down	0.00066108	K	50S ribosomal protein L1 OS=Azotobacter chroococcum NCIMB 8003 OX=1328314 GN=rplA PE=3 SV=1	rplA	1	1.11e-25	256.71	LK(1)QNVEALLSDLKR	3	-0.53627	24	1.83	1.72	2.027	0.325	0.524	0.47	0.274	0.275	0.294
Cellular Component	GO:0015934	4	large ribosomal subunit	6.06544e-05	A0A0C4WUY1	72	0.095	Down	0.0055163	K	50S ribosomal protein L13 OS=Azotobacter chroococcum NCIMB 8003 OX=1328314 GN=rplM PE=3 SV=1	rplM	1	1.45e-25	137.58	SSDK(1)MYYSHSGFPGGIK	3	0.80443	14	2.072	2.018	2.022	0.143	0.262	0.176	0.318	0.354	0.111
Cellular Component	GO:0015934	4	large ribosomal subunit	6.06544e-05	A0A0C4WUY1	106	0.285	Down	0.0080815	K	50S ribosomal protein L13 OS=Azotobacter chroococcum NCIMB 8003 OX=1328314 GN=rplM PE=3 SV=1	rplM	1	6.32e-05	108.93	VIETAVK(1)GMLPK	2	-2.9455	19	1.313	1.488	1.922	0.444	0.445	0.456	0.654	0.729	0.733
Cellular Component	GO:0015934	4	large ribosomal subunit	6.06544e-05	A0A0C4WUY1	2	0.344	Down	0.00118206	K	50S ribosomal protein L13 OS=Azotobacter chroococcum NCIMB 8003 OX=1328314 GN=rplM PE=3 SV=1	rplM	1	1.69e-10	173.07	MK(1)TFTAKPETVK	2	-1.2961	24	1.819	1.455	1.343	0.524	0.447	0.616	0.607	0.729	0.647
Cellular Component	GO:0015934	4	large ribosomal subunit	6.06544e-05	A0A0C4WUY1	12	0.638	Down	0.00037969	K	50S ribosomal protein L13 OS=Azotobacter chroococcum NCIMB 8003 OX=1328314 GN=rplM PE=3 SV=1	rplM	1	3.69e-38	203.52	TFTAKPETVK(1)R	2	-2.5172	19	1.202	1.33	1.265	0.764	0.839	0.82	0.772	0.807	0.814
Cellular Component	GO:0015934	4	large ribosomal subunit	6.06544e-05	A0A0C4WUY1	126	0.626	Down	0.00021966	K	50S ribosomal protein L13 OS=Azotobacter chroococcum NCIMB 8003 OX=1328314 GN=rplM PE=3 SV=1	rplM	1	4.86e-39	212.69	VYK(1)GAVHPHTAQQPQELK	3	7.1731	16	1.17	1.322	1.266	0.781	0.776	0.797	0.937	0.742	0.848
Cellular Component	GO:1990204	2	oxidoreductase complex	0.00344733	A0A0C4WNZ3	149	0.457	Down	0.000123295	K	Dihydrolipoyllysine-residue succinyltransferase component of 2-oxoglutarate dehydrogenase complex OS=Azotobacter chroococcum NCIMB 8003 OX=1328314 GN=sucB PE=3 SV=1	sucB	1	7.11e-13	149.02	EDAVAAVEAK(1)K	2	-1.1102	14	1.441	1.652	1.456	0.716	0.712	0.652	0.583	0.518	0.512
Cellular Component	GO:1990204	2	oxidoreductase complex	0.00344733	A0A0C4WNZ3	246	0.555	Down	1.60712e-05	K	Dihydrolipoyllysine-residue succinyltransferase component of 2-oxoglutarate dehydrogenase complex OS=Azotobacter chroococcum NCIMB 8003 OX=1328314 GN=sucB PE=3 SV=1	sucB	1	0.000911	93.561	AAVEALK(1)R	2	-0.93756	9	1.432	1.455	1.537	0.826	0.819	0.809	0.5	0.451	0.475
Cellular Component	GO:1990204	2	oxidoreductase complex	0.00344733	A0A0C4WNZ3	116	0.486	Down	8.408e-05	K	Dihydrolipoyllysine-residue succinyltransferase component of 2-oxoglutarate dehydrogenase complex OS=Azotobacter chroococcum NCIMB 8003 OX=1328314 GN=sucB PE=3 SV=1	sucB	1	7.24e-112	300.3	K(1)IAEENALAADSITGTGK	2	2.0086	17	1.469	1.551	1.46	0.735	0.771	0.671	0.507	0.563	0.546
Cellular Component	GO:1990204	2	oxidoreductase complex	0.00344733	A0A0C4WNZ3	219	1.881	Up	0.00117837	K	Dihydrolipoyllysine-residue succinyltransferase component of 2-oxoglutarate dehydrogenase complex OS=Azotobacter chroococcum NCIMB 8003 OX=1328314 GN=sucB PE=3 SV=1	sucB	1	4.3e-08	91.783	YK(1)DLFEK	2	-0.042538	10	0.659	0.682	0.71	1.292	1.28	1.286	1.198	1.188	1.17
Cellular Component	GO:1990204	2	oxidoreductase complex	0.00344733	A0A0C4WNZ3	139	0.476	Down	6.0932e-05	K	Dihydrolipoyllysine-residue succinyltransferase component of 2-oxoglutarate dehydrogenase complex OS=Azotobacter chroococcum NCIMB 8003 OX=1328314 GN=sucB PE=3 SV=1	sucB	1	3.35e-09	142.08	VTK(1)EDAVAAVEAK	2	-1.5584	14	1.669	1.742		0.807	0.797	0.831	0.604	0.581	0.539
Cellular Component	GO:1990204	2	oxidoreductase complex	0.00344733	A0A0C4WNZ3	224	1.861	Up	4.2373e-05	K	Dihydrolipoyllysine-residue succinyltransferase component of 2-oxoglutarate dehydrogenase complex OS=Azotobacter chroococcum NCIMB 8003 OX=1328314 GN=sucB PE=3 SV=1	sucB	1	6.91e-67	256.7	DLFEK(1)THNGVR	2	1.7135	197	0.638	0.682	0.693	1.295	1.246	1.206	1.3	1.232	1.196
Cellular Component	GO:1990204	2	oxidoreductase complex	0.00344733	A0A0C4WNZ3	133	0.414	Down	2.885e-06	K	Dihydrolipoyllysine-residue succinyltransferase component of 2-oxoglutarate dehydrogenase complex OS=Azotobacter chroococcum NCIMB 8003 OX=1328314 GN=sucB PE=3 SV=1	sucB	1	1.04e-75	249.71	KIAEENALAADSITGTGK(1)GGR	3	-0.50483	31	1.627	1.589	1.493	0.663	0.641	0.645	0.484	0.515	0.498
Cellular Component	GO:1990204	2	oxidoreductase complex	0.00344733	A0A0C4WHT3	225	0.588	Down	0.00089681	K	Succinate dehydrogenase iron-sulfur subunit OS=Azotobacter chroococcum NCIMB 8003 OX=1328314 GN=sdhB PE=4 SV=1	sdhB	1	1.15e-10	151.22	GLNPTK(1)AIGHVR	2	-2.647	10	1.305	1.54	1.421	0.876	0.855	0.779	0.565	0.54	0.499
Cellular Component	GO:1990204	2	oxidoreductase complex	0.00344733	A0A0C4WHT3	118	0.159	Down	0.00088246	K	Succinate dehydrogenase iron-sulfur subunit OS=Azotobacter chroococcum NCIMB 8003 OX=1328314 GN=sdhB PE=4 SV=1	sdhB	1	3.47e-37	193.96	QYEK(1)VQPYLQNNTPAPAIER	3	0.071968	5	1.311	1.243	1.087	0.223		0.163
Cellular Component	GO:1990204	2	oxidoreductase complex	0.00344733	A0A0C4WHT3	219	0.5	Down	3.8603e-05	K	Succinate dehydrogenase iron-sulfur subunit OS=Azotobacter chroococcum NCIMB 8003 OX=1328314 GN=sdhB PE=4 SV=1	sdhB	1	1.76e-38	209.7	GIMNCVYVCPK(1)GLNPTK	2	8.5815	23	1.566	1.451	1.583	0.734	0.781	0.784	0.414	0.441	0.457
Cellular Component	GO:1990204	2	oxidoreductase complex	0.00344733	A0A0C4WRZ5	1269	1.828	Up	1.4037e-07	K	Ribonucleoside-diphosphate reductase OS=Azotobacter chroococcum NCIMB 8003 OX=1328314 GN=nrdA PE=3 SV=1	nrdA	1	0.0017	113.14	K(1)LDVTYR	2	-1.768	9	0.728	0.738	0.725	1.353	1.331	1.321	1.038	1.122	1.035
Cellular Component	GO:1990204	2	oxidoreductase complex	0.00344733	A0A0C4WRZ5	426	1.908	Up	5.6827e-05	K	Ribonucleoside-diphosphate reductase OS=Azotobacter chroococcum NCIMB 8003 OX=1328314 GN=nrdA PE=3 SV=1	nrdA	1	3.8e-10	138	GTNGK(1)SQGVVPFLK	2	-0.45132	21	0.733	0.729	0.66	1.351	1.325	1.372	1.09	1.105	1.061
Cellular Component	GO:1990204	2	oxidoreductase complex	0.00344733	A0A0C4WRZ5	1298	0.442	Down	0.00042198	K	Ribonucleoside-diphosphate reductase OS=Azotobacter chroococcum NCIMB 8003 OX=1328314 GN=nrdA PE=3 SV=1	nrdA	1	1.28e-06	91.939	ALAATSAEK(1)STITTGK	2	-4.5228	7	1.194	1.217	1.273	0.572		0.513	0.646	0.938
Cellular Component	GO:1990204	2	oxidoreductase complex	0.00344733	A0A0C4WSV5	498	0.515	Down	0.00061713	K	NADH-quinone oxidoreductase subunit C/D OS=Azotobacter chroococcum NCIMB 8003 OX=1328314 GN=nuocd PE=3 SV=1	nuocd	1	4.96e-24	162.21	ADHPLTTPPPK(1)ER	2	-1.6729	7	1.298	1.457	1.393		0.714	0.711		0.289	0.233
Cellular Component	GO:1990204	2	oxidoreductase complex	0.00344733	A0A0C4WSV5	292	1.526	Up	7.8646e-05	K	NADH-quinone oxidoreductase subunit C/D OS=Azotobacter chroococcum NCIMB 8003 OX=1328314 GN=nuocd PE=3 SV=1	nuocd	1	0.000501	97.033	LAGIK(1)VPQR	2	-2.0163	9	0.813	0.838	0.855	1.284	1.315	1.225	1.069	0.957	0.885
Cellular Component	GO:1990204	2	oxidoreductase complex	0.00344733	A0A0C4WLY3	520	1.544	Up	5.8818e-05	K	Proton-translocating NADH-quinone oxidoreductase, chain L OS=Azotobacter chroococcum NCIMB 8003 OX=1328314 GN=nuoL PE=4 SV=1	nuoL	1	4.11e-09	128.57	K(1)LLDGIAQSEPAR	2	-1.8164	9	0.797	0.795	0.751	1.194	1.183	1.241	1.056	1.119	1.18
Cellular Component	GO:1990204	2	oxidoreductase complex	0.00344733	A0A0C4WSI9	578	0.602	Down	5.9722e-05	K	Succinate dehydrogenase flavoprotein subunit OS=Azotobacter chroococcum NCIMB 8003 OX=1328314 GN=sdhA PE=3 SV=1	sdhA	1	3.94e-08	112.95	AVNFAPK(1)TVPAFEPK	2	-0.59837	9	1.426	1.453	1.344	0.868	0.852	0.821	0.559	0.533	0.538
Cellular Component	GO:1990204	2	oxidoreductase complex	0.00344733	A0A0C4WSI9	39	0.393	Down	0.00021678	K	Succinate dehydrogenase flavoprotein subunit OS=Azotobacter chroococcum NCIMB 8003 OX=1328314 GN=sdhA PE=3 SV=1	sdhA	1	2.78e-29	195.3	TAVVTK(1)VFPTR	2	-3.1534	9	1.465	1.585	1.711	0.574	0.601	0.695	0.43	0.541	0.542
Cellular Component	GO:1990204	2	oxidoreductase complex	0.00344733	A0A0C4WSI9	298	0.474	Down	0.00085953	K	Succinate dehydrogenase flavoprotein subunit OS=Azotobacter chroococcum NCIMB 8003 OX=1328314 GN=sdhA PE=3 SV=1	sdhA	1	1.63e-73	195.66	SMVK(1)EIIAGNGCGPDGDHVLLK	3	1.1566	26	1.349	1.311	1.505	0.57	0.727	0.678		0.514	0.604
Cellular Component	GO:1990204	2	oxidoreductase complex	0.00344733	A0A0C4WSI9	463	0.378	Down	0.0020612	K	Succinate dehydrogenase flavoprotein subunit OS=Azotobacter chroococcum NCIMB 8003 OX=1328314 GN=sdhA PE=3 SV=1	sdhA	1	2.99e-21	143.22	K(1)ELQNCMQNYFGVFR	2	9.7808	12	1.711	1.548	1.574	0.459	0.653	0.716	0.405	0.489	0.531
Cellular Component	GO:1990204	2	oxidoreductase complex	0.00344733	A0A0C4WSI9	504	0.491	Down	9.2568e-07	K	Succinate dehydrogenase flavoprotein subunit OS=Azotobacter chroococcum NCIMB 8003 OX=1328314 GN=sdhA PE=3 SV=1	sdhA	1	5.35e-52	232.19	INDK(1)SQAFNTDR	2	1.6868	12	1.451	1.531	1.505	0.735	0.742	0.728	0.561	0.528	0.494
Cellular Component	GO:1990204	2	oxidoreductase complex	0.00344733	A0A0C4WSI9	126	0.561	Down	0.00154277	K	Succinate dehydrogenase flavoprotein subunit OS=Azotobacter chroococcum NCIMB 8003 OX=1328314 GN=sdhA PE=3 SV=1	sdhA	1	2.15e-112	265.89	PFGGQSK(1)DYGNGGQAAR	2	0.16265	52	1.486	1.473	1.489	0.795	0.852	0.849	0.456	0.489	0.393
Cellular Component	GO:1990204	2	oxidoreductase complex	0.00344733	A0A0C4WLP4	787	0.471	Down	4.2441e-05	K	2-oxoglutarate dehydrogenase E1 component OS=Azotobacter chroococcum NCIMB 8003 OX=1328314 GN=sucA PE=4 SV=1	sucA	1	9.58e-05	110.88	KPLVVLTPK(1)SLLR	2	-1.3641	18	1.418	1.555	1.61	0.704	0.731	0.723	0.46	0.499	0.528
Cellular Component	GO:1990204	2	oxidoreductase complex	0.00344733	A0A0C4WLP4	206	0.437	Down	1.82068e-05	K	2-oxoglutarate dehydrogenase E1 component OS=Azotobacter chroococcum NCIMB 8003 OX=1328314 GN=sucA PE=4 SV=1	sucA	1	1.37e-07	154.81	EVK(1)SHLLER	2	-1.4227	9	1.473	1.641	1.598	0.68	0.681	0.699	0.46	0.463	0.473
Cellular Component	GO:1990204	2	oxidoreductase complex	0.00344733	A0A0C4WLP4	839	0.493	Down	0.0029795	K	2-oxoglutarate dehydrogenase E1 component OS=Azotobacter chroococcum NCIMB 8003 OX=1328314 GN=sucA PE=4 SV=1	sucA	1	1.02e-05	106.93	VYYDLLDK(1)R	2	0.39026	11	1.663	1.481	1.482	0.763	0.756	0.761	0.616	0.637	0.029
Cellular Component	GO:1990204	2	oxidoreductase complex	0.00344733	A0A0C4WLP4	279	0.601	Down	0.00040371	K	2-oxoglutarate dehydrogenase E1 component OS=Azotobacter chroococcum NCIMB 8003 OX=1328314 GN=sucA PE=4 SV=1	sucA	1	1.22e-42	195.58	LNLLVNALGK(1)NPR	2	-3.3604	17	1.326	1.305	1.465	0.805	0.869	0.788	0.619	0.632	0.658
Cellular Component	GO:1990204	2	oxidoreductase complex	0.00344733	A0A0C4WLP4	258	0.524	Down	0.00032278	K	2-oxoglutarate dehydrogenase E1 component OS=Azotobacter chroococcum NCIMB 8003 OX=1328314 GN=sucA PE=4 SV=1	sucA	1	2.19e-40	181.44	SGSYGTK(1)EVVIGMAHR	2	-1.756	27	1.455	1.301	1.267	0.653	0.718	0.737	0.615	0.576
Cellular Component	GO:1990204	2	oxidoreductase complex	0.00344733	A0A0C4WLP4	92	0.555	Down	0.000118598	K	2-oxoglutarate dehydrogenase E1 component OS=Azotobacter chroococcum NCIMB 8003 OX=1328314 GN=sucA PE=4 SV=1	sucA	1	3.04e-05	134.85	K(1)QVEVLR	2	-1.2036	9	1.357	1.332	1.498	0.766	0.797	0.759	0.678	0.614	0.621
Cellular Component	GO:1990204	2	oxidoreductase complex	0.00344733	A0A0C4WLP4	779	0.366	Down	0.008624	K	2-oxoglutarate dehydrogenase E1 component OS=Azotobacter chroococcum NCIMB 8003 OX=1328314 GN=sucA PE=4 SV=1	sucA	1	1.01e-05	112.8	K(1)PLVVLTPK	2	-1.0617	14	1.296	1.852	1.937	0.842	0.535	0.485	0.348	0.36	0.354
Cellular Component	GO:1990204	2	oxidoreductase complex	0.00344733	A0A0C4WLP4	72	0.419	Down	1.59252e-05	K	2-oxoglutarate dehydrogenase E1 component OS=Azotobacter chroococcum NCIMB 8003 OX=1328314 GN=sucA PE=4 SV=1	sucA	1	6.85e-07	167.06	DQFVLLAK(1)NQR	2	-1.3115	9	1.565	1.552	1.523	0.678	0.609	0.656	0.543	0.525	0.545
Cellular Component	GO:1990204	2	oxidoreductase complex	0.00344733	A0A0C4WLP4	584	1.702	Up	0.0043777	K	2-oxoglutarate dehydrogenase E1 component OS=Azotobacter chroococcum NCIMB 8003 OX=1328314 GN=sucA PE=4 SV=1	sucA	1	5.63e-79	269.01	QVAK(1)ILEDRDR	2	1.9036	32	0.691	0.74	0.852	1.439	1.307	1.14	1.151	1.076	0.961
Cellular Component	GO:1990204	2	oxidoreductase complex	0.00344733	A0A0C4WRL7	182	0.57	Down	0.00058218	K	Electron transfer flavoprotein-ubiquinone oxidoreductase OS=Azotobacter chroococcum NCIMB 8003 OX=1328314 GN=Achr_27720 PE=4 SV=1	Achr_27720	1	7.06e-05	111.61	GK(1)YTLFAEGCR	2	-0.25169	6	1.153	1.201	1.107	0.64		0.675	0.524
Cellular Component	GO:1990204	2	oxidoreductase complex	0.00344733	A0A0C4WRL7	444	1.723	Up	0.0166365	K	Electron transfer flavoprotein-ubiquinone oxidoreductase OS=Azotobacter chroococcum NCIMB 8003 OX=1328314 GN=Achr_27720 PE=4 SV=1	Achr_27720	1	0.00416	68.49	RIEYPK(1)PDGK	2	-1.7296	7	0.734	0.773		1.213	1.384		0.945
Cellular Component	GO:1990204	2	oxidoreductase complex	0.00344733	A0A0C4WRL7	432	0.56	Down	0.0112165	K	Electron transfer flavoprotein-ubiquinone oxidoreductase OS=Azotobacter chroococcum NCIMB 8003 OX=1328314 GN=Achr_27720 PE=4 SV=1	Achr_27720	0.999974	6.99e-39	165.7	IPFTLHDDKPDHSCLK(1)LASEAK	3	0.29653	6	1.274	1.061	1.06	0.627	0.634	0.641
Cellular Component	GO:1990204	2	oxidoreductase complex	0.00344733	A0A0C4WRL7	196	0.431	Down	0.00042384	K	Electron transfer flavoprotein-ubiquinone oxidoreductase OS=Azotobacter chroococcum NCIMB 8003 OX=1328314 GN=Achr_27720 PE=4 SV=1	Achr_27720	1	8.47e-05	91.783	GHIGK(1)QLIAR	2	-1.8681	8	1.354	1.522	1.46	0.605		0.64	0.525	0.543	0.555
Cellular Component	GO:1990204	2	oxidoreductase complex	0.00344733	A0A0C4WLX8	345	0.54	Down	0.0150399	K	Dihydrolipoyl dehydrogenase OS=Azotobacter chroococcum NCIMB 8003 OX=1328314 GN=lpdA PE=3 SV=1	lpdA	1	1.44e-05	89.684	IAGHK(1)AQMNYDLIPAVIYTHPEIATVGK	4	-1.018	13	1.095	1.33	1.569	0.581	0.725	0.849	0.596	0.62
Cellular Component	GO:1990204	2	oxidoreductase complex	0.00344733	A0A0C4WLX8	66	0.356	Down	4.2752e-06	K	Dihydrolipoyl dehydrogenase OS=Azotobacter chroococcum NCIMB 8003 OX=1328314 GN=lpdA PE=3 SV=1	lpdA	1	5.61e-09	102.57	ALLDSSYK(1)FHEAHESFK	3	0.58966	12	1.659	1.615	1.558	0.543	0.604	0.575	0.519	0.533	0.491
Cellular Component	GO:1990204	2	oxidoreductase complex	0.00344733	A0A0C4WLX8	266	0.533	Down	3.2635e-07	K	Dihydrolipoyl dehydrogenase OS=Azotobacter chroococcum NCIMB 8003 OX=1328314 GN=lpdA PE=3 SV=1	lpdA	1	2.48e-68	233.7	FTDAEGEK(1)SLTFDK	2	-1.584	9	1.37	1.371	1.339	0.714	0.735	0.726	0.725	0.745	0.743
Cellular Component	GO:1990204	2	oxidoreductase complex	0.00344733	A0A0C4WLX8	329	0.346	Down	3.2584e-06	K	Dihydrolipoyl dehydrogenase OS=Azotobacter chroococcum NCIMB 8003 OX=1328314 GN=lpdA PE=3 SV=1	lpdA	1	1.03e-19	151.08	GAMLAHK(1)ASEEGVMVAER	3	-0.90166	19	1.709	1.66	1.539	0.556	0.56	0.582	0.482	0.515	0.456
Cellular Component	GO:1990204	2	oxidoreductase complex	0.00344733	A0A0C4WLX8	111	0.288	Down	0.0073989	K	Dihydrolipoyl dehydrogenase OS=Azotobacter chroococcum NCIMB 8003 OX=1328314 GN=lpdA PE=3 SV=1	lpdA	1	1.02e-18	166.59	NLTGGVASLIK(1)ANGVTLFEGHGK	3	-1.2468	10	1.159	1.484	1.806	0.373		0.48	0.395	0.663	0.803
Cellular Component	GO:1990204	2	oxidoreductase complex	0.00344733	A0A0C4WLX8	230	2.162	Up	0.00046039	K	Dihydrolipoyl dehydrogenase OS=Azotobacter chroococcum NCIMB 8003 OX=1328314 GN=lpdA PE=3 SV=1	lpdA	1	0.00102	94.806	EAQK(1)ILTK	2	0.13234	9	0.719		0.705	1.518	1.457	1.642	1.396	0.003
Cellular Component	GO:1990204	2	oxidoreductase complex	0.00344733	A0A0C4WLX8	100	0.177	Down	0.0022626	K	Dihydrolipoyl dehydrogenase OS=Azotobacter chroococcum NCIMB 8003 OX=1328314 GN=lpdA PE=3 SV=1	lpdA	1	1.68e-79	240.82	DQIVK(1)NLTGGVASLIK	2	-2.1103	41	1.18	2.139	1.719	0.33	0.203	0.361	0.612	0.696	0.8
Cellular Component	GO:1990204	2	oxidoreductase complex	0.00344733	A0A0C4WLX8	404	0.26	Down	0.00045672	K	Dihydrolipoyl dehydrogenase OS=Azotobacter chroococcum NCIMB 8003 OX=1328314 GN=lpdA PE=3 SV=1	lpdA	1	1.44e-46	168.78	AMAANDTAGFVK(1)VIADAK	2	-1.0816	20	1.408	1.859	1.839	0.389	0.418	0.523	0.556	0.547	0.454
Cellular Component	GO:1990204	2	oxidoreductase complex	0.00344733	A0A0C4WM56	39	0.39	Down	2.7946e-06	K	NADH dehydrogenase I chain E OS=Azotobacter chroococcum NCIMB 8003 OX=1328314 GN=nuoE PE=4 SV=1	nuoE	1	3.04e-07	136.84	AASIEALK(1)IVQK	2	-2.4379	9	1.527	1.597	1.627	0.618	0.594	0.642	0.52	0.494	0.527
Cellular Component	GO:1990204	2	oxidoreductase complex	0.00344733	A0A0C4WM56	110	0.621	Down	0.000178232	K	NADH dehydrogenase I chain E OS=Azotobacter chroococcum NCIMB 8003 OX=1328314 GN=nuoE PE=4 SV=1	nuoE	1	1.45e-05	142.71	QK(1)LGIAPGQTTR	2	-2.2557	9	1.252	1.344	1.405	0.816	0.846	0.821	0.69	0.678	0.66
Cellular Component	GO:1990204	2	oxidoreductase complex	0.00344733	A0A0C4WMJ7	290	1.51	Up	0.000103292	K	Glycine cleavage system T protein OS=Azotobacter chroococcum NCIMB 8003 OX=1328314 GN=gcvT3 PE=3 SV=1	gcvT3	1	4.58e-43	197.3	IFAQQQEGVASK(1)R	2	-1.4556	9	0.804	0.863	0.871	1.296	1.281	1.255	0.987	0.939	0.93
Cellular Component	GO:1990204	2	oxidoreductase complex	0.00344733	A0A0C4WSU9	165	0.287	Down	3.5172e-06	K	NADH-quinone oxidoreductase subunit I OS=Azotobacter chroococcum NCIMB 8003 OX=1328314 GN=nuoI PE=3 SV=1	nuoI	1	1.13e-32	193.62	PK(1)GTAQNEAEPINVK	2	-0.25882	16	1.709	1.731	1.627	0.495	0.509	0.451	0.142		0.154
Cellular Component	GO:1990204	2	oxidoreductase complex	0.00344733	A0A0C4WP96	159	1.532	Up	3.5458e-05	K	NADH-quinone oxidoreductase subunit F OS=Azotobacter chroococcum NCIMB 8003 OX=1328314 GN=nuoF PE=3 SV=1	nuoF	1	0.000224	84.309	AIAEAK(1)AAGLLGK	2	-1.9701	9	0.791	0.818	0.83	1.277	1.246	1.214	1.023	0.983	1.091
Cellular Component	GO:1990204	2	oxidoreductase complex	0.00344733	A0A0C4WP96	208	1.817	Up	0.00031903	K	NADH-quinone oxidoreductase subunit F OS=Azotobacter chroococcum NCIMB 8003 OX=1328314 GN=nuoF PE=3 SV=1	nuoF	1	0.000164	84.309	SK(1)PPFPAAVGVWGK	2	-1.8356	9	0.759	0.722	0.745	1.222	1.439	1.384	1.067	1.034	0.996
Cellular Component	GO:1990204	2	oxidoreductase complex	0.00344733	A0A0C4WJH8	169	0.447	Down	6.2882e-07	K	Alkyl hydroperoxide reductase C OS=Azotobacter chroococcum NCIMB 8003 OX=1328314 GN=ahpC PE=3 SV=1	ahpC	1	1.03e-46	199.84	AAQYVAAHPGEVCPAK(1)WK	2	0.39114	14	1.495	1.424	1.499	0.657	0.653	0.663	0.648	0.651	0.612
Cellular Component	GO:1990204	2	oxidoreductase complex	0.00344733	A0A0C4WJH8	186	0.317	Down	0.0077402	K	Alkyl hydroperoxide reductase C OS=Azotobacter chroococcum NCIMB 8003 OX=1328314 GN=ahpC PE=3 SV=1	ahpC	1	1.32e-15	152.23	EGEGTLKPSLDLVGK(1)I	2	-0.89329	8	2.064	1.243	1.156	0.357	0.485	0.572	0.028
Cellular Component	GO:1990204	2	oxidoreductase complex	0.00344733	A0A0C4WJH8	91	0.078	Down	0.00171603	K	Alkyl hydroperoxide reductase C OS=Azotobacter chroococcum NCIMB 8003 OX=1328314 GN=ahpC PE=3 SV=1	ahpC	1	9.49e-34	170.22	K(1)LQFPMVGDPTLTISR	2	-1.037	24	1.539	2.33	2.154	0.226	0.075	0.167	0.257	0.338	0.469
Cellular Component	GO:1990204	2	oxidoreductase complex	0.00344733	A0A0C4WJH8	12	0.546	Down	0.00069686	K	Alkyl hydroperoxide reductase C OS=Azotobacter chroococcum NCIMB 8003 OX=1328314 GN=ahpC PE=3 SV=1	ahpC	0.99999	3.33e-27	185.57	SLINTEVKPFK(1)ATAYHNGK	3	-0.74784	54	1.325	1.539	1.352	0.717	0.831	0.752	0.713	0.603	0.57
Cellular Component	GO:1990204	2	oxidoreductase complex	0.00344733	A0A0C4WJH8	171	0.452	Down	1.80167e-05	K	Alkyl hydroperoxide reductase C OS=Azotobacter chroococcum NCIMB 8003 OX=1328314 GN=ahpC PE=3 SV=1	ahpC	1	9.39e-32	192.68	WK(1)EGEGTLKPSLDLVGK	3	-1.1642	20	1.529	1.412	1.465	0.694	0.652	0.646	0.648	0.6	0.665
Cellular Component	GO:1990204	2	oxidoreductase complex	0.00344733	A0A0C4WLZ1	44	0.569	Down	0.00024367	K	NADH-quinone oxidoreductase subunit A OS=Azotobacter chroococcum NCIMB 8003 OX=1328314 GN=nuoA PE=3 SV=1	nuoA	1	8.23e-09	109.47	SK(1)NEPFESGIVPTGGAR	2	-1.1565	7	1.216	1.28	1.245		0.728	0.691	0.571		0.575
Cellular Component	GO:1990204	2	oxidoreductase complex	0.00344733	A0A0C4WLY6	514	0.403	Down	7.8192e-05	K	NADH-quinone oxidoreductase OS=Azotobacter chroococcum NCIMB 8003 OX=1328314 GN=nuoG PE=3 SV=1	nuoG	1	3.92e-11	108.2	AILEAAANIAK(1)ALHK	2	-1.5962	13	1.586	1.549	1.795	0.624	0.676	0.687	0.382	0.359	0.401
Cellular Component	GO:1990204	2	oxidoreductase complex	0.00344733	A0A0C4WLY6	51	0.419	Down	4.1633e-05	K	NADH-quinone oxidoreductase OS=Azotobacter chroococcum NCIMB 8003 OX=1328314 GN=nuoG PE=3 SV=1	nuoG	1	3.11e-11	187.85	QCAVK(1)QYNDENDK	2	-1.506	12	1.284	1.311	1.417	0.534	0.55	0.598		0.478
Cellular Component	GO:1990204	2	oxidoreductase complex	0.00344733	A0A0C4WLY6	490	0.647	Down	0.0092412	K	NADH-quinone oxidoreductase OS=Azotobacter chroococcum NCIMB 8003 OX=1328314 GN=nuoG PE=3 SV=1	nuoG	1	1.12e-15	149.57	IADALLAAK(1)RPLLVSGTSLGSR	3	-0.53243	17	1.3	1.538	1.469		0.969	0.89	0.295	0.347	0.378
Cellular Component	GO:1990204	2	oxidoreductase complex	0.00344733	A0A0C4WLY6	288	2.021	Up	2.271e-05	K	NADH-quinone oxidoreductase OS=Azotobacter chroococcum NCIMB 8003 OX=1328314 GN=nuoG PE=3 SV=1	nuoG	1	0.000515	88.181	QPLLGSDK(1)K	2	-0.09344	9	0.629	0.686	0.677	1.364	1.366	1.296	1.23	1.142	1.102
Cellular Component	GO:0045252	4	oxoglutarate dehydrogenase complex	0.182072	A0A0C4WNZ3	149	0.457	Down	0.000123295	K	Dihydrolipoyllysine-residue succinyltransferase component of 2-oxoglutarate dehydrogenase complex OS=Azotobacter chroococcum NCIMB 8003 OX=1328314 GN=sucB PE=3 SV=1	sucB	1	7.11e-13	149.02	EDAVAAVEAK(1)K	2	-1.1102	14	1.441	1.652	1.456	0.716	0.712	0.652	0.583	0.518	0.512
Cellular Component	GO:0045252	4	oxoglutarate dehydrogenase complex	0.182072	A0A0C4WNZ3	246	0.555	Down	1.60712e-05	K	Dihydrolipoyllysine-residue succinyltransferase component of 2-oxoglutarate dehydrogenase complex OS=Azotobacter chroococcum NCIMB 8003 OX=1328314 GN=sucB PE=3 SV=1	sucB	1	0.000911	93.561	AAVEALK(1)R	2	-0.93756	9	1.432	1.455	1.537	0.826	0.819	0.809	0.5	0.451	0.475
Cellular Component	GO:0045252	4	oxoglutarate dehydrogenase complex	0.182072	A0A0C4WNZ3	116	0.486	Down	8.408e-05	K	Dihydrolipoyllysine-residue succinyltransferase component of 2-oxoglutarate dehydrogenase complex OS=Azotobacter chroococcum NCIMB 8003 OX=1328314 GN=sucB PE=3 SV=1	sucB	1	7.24e-112	300.3	K(1)IAEENALAADSITGTGK	2	2.0086	17	1.469	1.551	1.46	0.735	0.771	0.671	0.507	0.563	0.546
Cellular Component	GO:0045252	4	oxoglutarate dehydrogenase complex	0.182072	A0A0C4WNZ3	219	1.881	Up	0.00117837	K	Dihydrolipoyllysine-residue succinyltransferase component of 2-oxoglutarate dehydrogenase complex OS=Azotobacter chroococcum NCIMB 8003 OX=1328314 GN=sucB PE=3 SV=1	sucB	1	4.3e-08	91.783	YK(1)DLFEK	2	-0.042538	10	0.659	0.682	0.71	1.292	1.28	1.286	1.198	1.188	1.17
Cellular Component	GO:0045252	4	oxoglutarate dehydrogenase complex	0.182072	A0A0C4WNZ3	139	0.476	Down	6.0932e-05	K	Dihydrolipoyllysine-residue succinyltransferase component of 2-oxoglutarate dehydrogenase complex OS=Azotobacter chroococcum NCIMB 8003 OX=1328314 GN=sucB PE=3 SV=1	sucB	1	3.35e-09	142.08	VTK(1)EDAVAAVEAK	2	-1.5584	14	1.669	1.742		0.807	0.797	0.831	0.604	0.581	0.539
Cellular Component	GO:0045252	4	oxoglutarate dehydrogenase complex	0.182072	A0A0C4WNZ3	224	1.861	Up	4.2373e-05	K	Dihydrolipoyllysine-residue succinyltransferase component of 2-oxoglutarate dehydrogenase complex OS=Azotobacter chroococcum NCIMB 8003 OX=1328314 GN=sucB PE=3 SV=1	sucB	1	6.91e-67	256.7	DLFEK(1)THNGVR	2	1.7135	197	0.638	0.682	0.693	1.295	1.246	1.206	1.3	1.232	1.196
Cellular Component	GO:0045252	4	oxoglutarate dehydrogenase complex	0.182072	A0A0C4WNZ3	133	0.414	Down	2.885e-06	K	Dihydrolipoyllysine-residue succinyltransferase component of 2-oxoglutarate dehydrogenase complex OS=Azotobacter chroococcum NCIMB 8003 OX=1328314 GN=sucB PE=3 SV=1	sucB	1	1.04e-75	249.71	KIAEENALAADSITGTGK(1)GGR	3	-0.50483	31	1.627	1.589	1.493	0.663	0.641	0.645	0.484	0.515	0.498
Cellular Component	GO:0045252	4	oxoglutarate dehydrogenase complex	0.182072	A0A0C4WLP4	787	0.471	Down	4.2441e-05	K	2-oxoglutarate dehydrogenase E1 component OS=Azotobacter chroococcum NCIMB 8003 OX=1328314 GN=sucA PE=4 SV=1	sucA	1	9.58e-05	110.88	KPLVVLTPK(1)SLLR	2	-1.3641	18	1.418	1.555	1.61	0.704	0.731	0.723	0.46	0.499	0.528
Cellular Component	GO:0045252	4	oxoglutarate dehydrogenase complex	0.182072	A0A0C4WLP4	206	0.437	Down	1.82068e-05	K	2-oxoglutarate dehydrogenase E1 component OS=Azotobacter chroococcum NCIMB 8003 OX=1328314 GN=sucA PE=4 SV=1	sucA	1	1.37e-07	154.81	EVK(1)SHLLER	2	-1.4227	9	1.473	1.641	1.598	0.68	0.681	0.699	0.46	0.463	0.473
Cellular Component	GO:0045252	4	oxoglutarate dehydrogenase complex	0.182072	A0A0C4WLP4	839	0.493	Down	0.0029795	K	2-oxoglutarate dehydrogenase E1 component OS=Azotobacter chroococcum NCIMB 8003 OX=1328314 GN=sucA PE=4 SV=1	sucA	1	1.02e-05	106.93	VYYDLLDK(1)R	2	0.39026	11	1.663	1.481	1.482	0.763	0.756	0.761	0.616	0.637	0.029
Cellular Component	GO:0045252	4	oxoglutarate dehydrogenase complex	0.182072	A0A0C4WLP4	279	0.601	Down	0.00040371	K	2-oxoglutarate dehydrogenase E1 component OS=Azotobacter chroococcum NCIMB 8003 OX=1328314 GN=sucA PE=4 SV=1	sucA	1	1.22e-42	195.58	LNLLVNALGK(1)NPR	2	-3.3604	17	1.326	1.305	1.465	0.805	0.869	0.788	0.619	0.632	0.658
Cellular Component	GO:0045252	4	oxoglutarate dehydrogenase complex	0.182072	A0A0C4WLP4	258	0.524	Down	0.00032278	K	2-oxoglutarate dehydrogenase E1 component OS=Azotobacter chroococcum NCIMB 8003 OX=1328314 GN=sucA PE=4 SV=1	sucA	1	2.19e-40	181.44	SGSYGTK(1)EVVIGMAHR	2	-1.756	27	1.455	1.301	1.267	0.653	0.718	0.737	0.615	0.576
Cellular Component	GO:0045252	4	oxoglutarate dehydrogenase complex	0.182072	A0A0C4WLP4	92	0.555	Down	0.000118598	K	2-oxoglutarate dehydrogenase E1 component OS=Azotobacter chroococcum NCIMB 8003 OX=1328314 GN=sucA PE=4 SV=1	sucA	1	3.04e-05	134.85	K(1)QVEVLR	2	-1.2036	9	1.357	1.332	1.498	0.766	0.797	0.759	0.678	0.614	0.621
Cellular Component	GO:0045252	4	oxoglutarate dehydrogenase complex	0.182072	A0A0C4WLP4	779	0.366	Down	0.008624	K	2-oxoglutarate dehydrogenase E1 component OS=Azotobacter chroococcum NCIMB 8003 OX=1328314 GN=sucA PE=4 SV=1	sucA	1	1.01e-05	112.8	K(1)PLVVLTPK	2	-1.0617	14	1.296	1.852	1.937	0.842	0.535	0.485	0.348	0.36	0.354
Cellular Component	GO:0045252	4	oxoglutarate dehydrogenase complex	0.182072	A0A0C4WLP4	72	0.419	Down	1.59252e-05	K	2-oxoglutarate dehydrogenase E1 component OS=Azotobacter chroococcum NCIMB 8003 OX=1328314 GN=sucA PE=4 SV=1	sucA	1	6.85e-07	167.06	DQFVLLAK(1)NQR	2	-1.3115	9	1.565	1.552	1.523	0.678	0.609	0.656	0.543	0.525	0.545
Cellular Component	GO:0045252	4	oxoglutarate dehydrogenase complex	0.182072	A0A0C4WLP4	584	1.702	Up	0.0043777	K	2-oxoglutarate dehydrogenase E1 component OS=Azotobacter chroococcum NCIMB 8003 OX=1328314 GN=sucA PE=4 SV=1	sucA	1	5.63e-79	269.01	QVAK(1)ILEDRDR	2	1.9036	32	0.691	0.74	0.852	1.439	1.307	1.14	1.151	1.076	0.961
Cellular Component	GO:0045252	4	oxoglutarate dehydrogenase complex	0.182072	A0A0C4WLX8	345	0.54	Down	0.0150399	K	Dihydrolipoyl dehydrogenase OS=Azotobacter chroococcum NCIMB 8003 OX=1328314 GN=lpdA PE=3 SV=1	lpdA	1	1.44e-05	89.684	IAGHK(1)AQMNYDLIPAVIYTHPEIATVGK	4	-1.018	13	1.095	1.33	1.569	0.581	0.725	0.849	0.596	0.62
Cellular Component	GO:0045252	4	oxoglutarate dehydrogenase complex	0.182072	A0A0C4WLX8	66	0.356	Down	4.2752e-06	K	Dihydrolipoyl dehydrogenase OS=Azotobacter chroococcum NCIMB 8003 OX=1328314 GN=lpdA PE=3 SV=1	lpdA	1	5.61e-09	102.57	ALLDSSYK(1)FHEAHESFK	3	0.58966	12	1.659	1.615	1.558	0.543	0.604	0.575	0.519	0.533	0.491
Cellular Component	GO:0045252	4	oxoglutarate dehydrogenase complex	0.182072	A0A0C4WLX8	266	0.533	Down	3.2635e-07	K	Dihydrolipoyl dehydrogenase OS=Azotobacter chroococcum NCIMB 8003 OX=1328314 GN=lpdA PE=3 SV=1	lpdA	1	2.48e-68	233.7	FTDAEGEK(1)SLTFDK	2	-1.584	9	1.37	1.371	1.339	0.714	0.735	0.726	0.725	0.745	0.743
Cellular Component	GO:0045252	4	oxoglutarate dehydrogenase complex	0.182072	A0A0C4WLX8	329	0.346	Down	3.2584e-06	K	Dihydrolipoyl dehydrogenase OS=Azotobacter chroococcum NCIMB 8003 OX=1328314 GN=lpdA PE=3 SV=1	lpdA	1	1.03e-19	151.08	GAMLAHK(1)ASEEGVMVAER	3	-0.90166	19	1.709	1.66	1.539	0.556	0.56	0.582	0.482	0.515	0.456
Cellular Component	GO:0045252	4	oxoglutarate dehydrogenase complex	0.182072	A0A0C4WLX8	111	0.288	Down	0.0073989	K	Dihydrolipoyl dehydrogenase OS=Azotobacter chroococcum NCIMB 8003 OX=1328314 GN=lpdA PE=3 SV=1	lpdA	1	1.02e-18	166.59	NLTGGVASLIK(1)ANGVTLFEGHGK	3	-1.2468	10	1.159	1.484	1.806	0.373		0.48	0.395	0.663	0.803
Cellular Component	GO:0045252	4	oxoglutarate dehydrogenase complex	0.182072	A0A0C4WLX8	230	2.162	Up	0.00046039	K	Dihydrolipoyl dehydrogenase OS=Azotobacter chroococcum NCIMB 8003 OX=1328314 GN=lpdA PE=3 SV=1	lpdA	1	0.00102	94.806	EAQK(1)ILTK	2	0.13234	9	0.719		0.705	1.518	1.457	1.642	1.396	0.003
Cellular Component	GO:0045252	4	oxoglutarate dehydrogenase complex	0.182072	A0A0C4WLX8	100	0.177	Down	0.0022626	K	Dihydrolipoyl dehydrogenase OS=Azotobacter chroococcum NCIMB 8003 OX=1328314 GN=lpdA PE=3 SV=1	lpdA	1	1.68e-79	240.82	DQIVK(1)NLTGGVASLIK	2	-2.1103	41	1.18	2.139	1.719	0.33	0.203	0.361	0.612	0.696	0.8
Cellular Component	GO:0045252	4	oxoglutarate dehydrogenase complex	0.182072	A0A0C4WLX8	404	0.26	Down	0.00045672	K	Dihydrolipoyl dehydrogenase OS=Azotobacter chroococcum NCIMB 8003 OX=1328314 GN=lpdA PE=3 SV=1	lpdA	1	1.44e-46	168.78	AMAANDTAGFVK(1)VIADAK	2	-1.0816	20	1.408	1.859	1.839	0.389	0.418	0.523	0.556	0.547	0.454
Cellular Component	GO:0043230	2	extracellular organelle	0.32166	A0A0C4WM65	495	0.594	Down	0.000117765	K	Chaperone protein DnaK OS=Azotobacter chroococcum NCIMB 8003 OX=1328314 GN=dnaK PE=2 SV=1	dnaK	1	7.92e-12	139.7	ATGK(1)HQSIVIK	2	-1.9948	18	1.355	1.409	1.448	0.88	0.797	0.827	0.587	0.541	0.564
Cellular Component	GO:0043230	2	extracellular organelle	0.32166	A0A0C4WM65	304	0.24	Down	0.039679	K	Chaperone protein DnaK OS=Azotobacter chroococcum NCIMB 8003 OX=1328314 GN=dnaK PE=2 SV=1	dnaK	1	1.32e-09	132.44	AK(1)LEALVEELVQR	2	0.039965	7	1.702	1.271	1.081		0.162	0.487		0.767	0.654
Cellular Component	GO:0043230	2	extracellular organelle	0.32166	A0A0C4WM65	183	0.411	Down	0.0042402	K	Chaperone protein DnaK OS=Azotobacter chroococcum NCIMB 8003 OX=1328314 GN=dnaK PE=2 SV=1	dnaK	1	4.74e-20	139.94	IINEPTAAALAYGMDK(1)AK	2	-0.22684	21	1.342	1.499	1.809	0.498	0.643	0.769	0.473	0.547	0.626
Cellular Component	GO:0043230	2	extracellular organelle	0.32166	A0A0C4WM65	618	0.554	Down	0.0056379	K	Chaperone protein DnaK OS=Azotobacter chroococcum NCIMB 8003 OX=1328314 GN=dnaK PE=2 SV=1	dnaK	1	7.98e-88	251.28	MYAEQAESGEAAQGGEK(1)AK	2	1.4203	18	1.771	1.37	1.276	0.829	0.753	0.864	0.436	0.541	0.436
Cellular Component	GO:0043230	2	extracellular organelle	0.32166	A0A0C4WM65	620	0.382	Down	0.0152401	K	Chaperone protein DnaK OS=Azotobacter chroococcum NCIMB 8003 OX=1328314 GN=dnaK PE=2 SV=1	dnaK	1	5.44e-27	178.51	AK(1)AGDDVVDAEFEEVK	2	0.57322	15	1.568	1.565	1.558	0.468	0.708	0.618	0.538	0.582	0.561
Cellular Component	GO:0043230	2	extracellular organelle	0.32166	A0A0C4WUV7	42	0.628	Down	1.60385e-05	K	60 kDa chaperonin OS=Azotobacter chroococcum NCIMB 8003 OX=1328314 GN=groEL PE=3 SV=1	groEL	1	5.39e-36	202.24	NVVLDK(1)SFGAPTITK	2	0.10036	10	1.252	1.184	1.23	0.76	0.767	0.776	0.915	0.864	0.925
Cellular Component	GO:0043230	2	extracellular organelle	0.32166	A0A0C4WUV7	34	0.654	Down	0.00066499	K	60 kDa chaperonin OS=Azotobacter chroococcum NCIMB 8003 OX=1328314 GN=groEL PE=3 SV=1	groEL	1	0.00165	67.903	ATLGPK(1)GR	2	0.52563	8	1.132	1.25	1.289	0.833	0.778	0.79	0.729	0.711
Cellular Component	GO:0043230	2	extracellular organelle	0.32166	A0A0C4WUV7	75	0.339	Down	3.9984e-05	K	60 kDa chaperonin OS=Azotobacter chroococcum NCIMB 8003 OX=1328314 GN=groEL PE=3 SV=1	groEL	1	1.89e-55	178.03	FENMGAQLVK(1)DVASK	2	-1.003	51	1.637	1.473	1.627	0.508	0.517	0.583	0.577	0.6	0.625
Cellular Component	GO:0043230	2	extracellular organelle	0.32166	A0A0C4WUV7	390	0.655	Down	0.00148142	K	60 kDa chaperonin OS=Azotobacter chroococcum NCIMB 8003 OX=1328314 GN=groEL PE=3 SV=1	groEL	1	3.23e-22	163.43	VGAATEVEMK(1)EK	2	-1.6796	18	1.113	1.252	1.322	0.83	0.807	0.777	0.939	0.774	0.862
Cellular Component	GO:0043230	2	extracellular organelle	0.32166	A0A0C4WUV7	51	0.516	Down	2.2352e-05	K	60 kDa chaperonin OS=Azotobacter chroococcum NCIMB 8003 OX=1328314 GN=groEL PE=3 SV=1	groEL	1	1.41e-26	188.88	SFGAPTITK(1)DGVSVAK	2	-1.1021	15	1.37	1.419	1.318	0.678	0.725	0.718	0.741	0.714	0.774
Cellular Component	GO:0043230	2	extracellular organelle	0.32166	A0A0C4WUV7	122	0.54	Down	0.03024	K	60 kDa chaperonin OS=Azotobacter chroococcum NCIMB 8003 OX=1328314 GN=groEL PE=3 SV=1	groEL	1	4.25e-25	199.3	RGIDK(1)ATHAIVAELK	3	-2.053	27	1.252	1.299	1.283	0.846	0.584	0.641	0.853	0.923	0.92
Cellular Component	GO:0043230	2	extracellular organelle	0.32166	A0A0C4WUV7	65	0.436	Down	0.0043243	K	60 kDa chaperonin OS=Azotobacter chroococcum NCIMB 8003 OX=1328314 GN=groEL PE=3 SV=1	groEL	1	1.11e-22	195.8	DK(1)FENMGAQLVK	2	-1.7315	24	1.632	1.374	1.404	0.648	0.643	0.633	0.665	0.636	0.667
Cellular Component	GO:0043230	2	extracellular organelle	0.32166	A0A0C4WUV7	242	0.621	Down	0.003796	K	60 kDa chaperonin OS=Azotobacter chroococcum NCIMB 8003 OX=1328314 GN=groEL PE=3 SV=1	groEL	1	2.84e-33	197.3	ELLPVLEAVAK(1)SGR	2	-2.9433	10	0.966	1.164	1.04	0.664	0.589	0.717	1.067	1.27	1.452
Cellular Component	GO:0045262	4	plasma membrane proton-transporting ATP synthase complex, catalytic core F(1)	0.058105	A0A0C4WKT7	98	0.388	Down	1.3698e-06	K	ATP synthase epsilon chain OS=Azotobacter chroococcum NCIMB 8003 OX=1328314 GN=atpC PE=3 SV=1	atpC	1	4.94e-32	194.83	DLDEVAAQEAVK(1)AAQK	2	-0.75883	30	1.692	1.616	1.662	0.616	0.656	0.655	0.41	0.36	0.364
Cellular Component	GO:0045262	4	plasma membrane proton-transporting ATP synthase complex, catalytic core F(1)	0.058105	A0A0C4WKT7	102	0.476	Down	0.0076643	K	ATP synthase epsilon chain OS=Azotobacter chroococcum NCIMB 8003 OX=1328314 GN=atpC PE=3 SV=1	atpC	1	0.000108	122.44	AAQK(1)ALNEK	2	-1.55	8	1.404	1.407	1.412	0.731	0.587	0.691	0.51	0.496
Cellular Component	GO:0045262	4	plasma membrane proton-transporting ATP synthase complex, catalytic core F(1)	0.058105	A0A0C4WKT7	107	0.44	Down	6.1089e-07	K	ATP synthase epsilon chain OS=Azotobacter chroococcum NCIMB 8003 OX=1328314 GN=atpC PE=3 SV=1	atpC	1	3.52e-56	208.23	ALNEK(1)GAEFDYGSASAR	2	-0.71587	9	1.522	1.561	1.596	0.675	0.7	0.682	0.505	0.511	0.426
Cellular Component	GO:0045262	4	plasma membrane proton-transporting ATP synthase complex, catalytic core F(1)	0.058105	A0A0C4WUC0	58	0.507	Down	0.0032847	K	ATP synthase gamma chain OS=Azotobacter chroococcum NCIMB 8003 OX=1328314 GN=atpG PE=3 SV=1	atpG	1	2.53e-13	149.58	QVIGHLAK(1)ANPEYK	2	0.67727	16	1.581	1.271	1.495	0.717	0.854	0.633	0.728	0.61	0.444
Cellular Component	GO:0045262	4	plasma membrane proton-transporting ATP synthase complex, catalytic core F(1)	0.058105	A0A0C4WUC0	15	1.66	Up	0.0003028	K	ATP synthase gamma chain OS=Azotobacter chroococcum NCIMB 8003 OX=1328314 GN=atpG PE=3 SV=1	atpG	1	1.66e-07	133.68	IASIK(1)STQK	2	-0.49324	9	0.762	0.801	0.818	1.368	1.365	1.22	1.084	0.941	0.943
Cellular Component	GO:0045262	4	plasma membrane proton-transporting ATP synthase complex, catalytic core F(1)	0.058105	A0A0C4WWV9	168	0.576	Down	1.63703e-05	K	ATP synthase subunit delta OS=Azotobacter chroococcum NCIMB 8003 OX=1328314 GN=atpH PE=3 SV=1	atpH	1	6.48e-05	105.94	GK(1)LSQLAESLK	2	-3.0105	19	1.373	1.334	1.432	0.801	0.793	0.788	0.684	0.609	0.631
Cellular Component	GO:0045262	4	plasma membrane proton-transporting ATP synthase complex, catalytic core F(1)	0.058105	A0A0C4WWV9	58	0.56	Down	0.0033958	K	ATP synthase subunit delta OS=Azotobacter chroococcum NCIMB 8003 OX=1328314 GN=atpH PE=3 SV=1	atpH	1	0.0016	76.605	ESK(1)VEAVLR	2	0.99969	5	1.124	1.036	0.96	0.556		0.609
Cellular Component	GO:0045262	4	plasma membrane proton-transporting ATP synthase complex, catalytic core F(1)	0.058105	A0A0C4WS16	228	0.321	Down	0.00145873	K	ATP synthase subunit beta OS=Azotobacter chroococcum NCIMB 8003 OX=1328314 GN=atpD PE=3 SV=1	atpD	1	4.64e-25	199.59	VALTGLTMAEK(1)FRDEGR	3	-0.88094	37	1.431	1.839	1.863	0.454	0.517	0.679	0.378	0.421	0.392
Cellular Component	GO:0045262	4	plasma membrane proton-transporting ATP synthase complex, catalytic core F(1)	0.058105	A0A0C4WS16	140	0.545	Down	0.00028112	K	ATP synthase subunit beta OS=Azotobacter chroococcum NCIMB 8003 OX=1328314 GN=atpD PE=3 SV=1	atpD	1	3.32e-07	99.34	VIDLVCPFAK(1)GGK	2	-1.3046	9	1.367	1.454	1.554	0.74	0.825	0.818	0.527	0.521	0.525
Cellular Component	GO:0045262	4	plasma membrane proton-transporting ATP synthase complex, catalytic core F(1)	0.058105	A0A0C4WS16	193	0.609	Down	0.00106206	K	ATP synthase subunit beta OS=Azotobacter chroococcum NCIMB 8003 OX=1328314 GN=atpD PE=3 SV=1	atpD	1	1.89e-13	120.75	TREGNDFYHEMK(1)DSNVLDK	3	-0.21322	17	1.417	1.219	1.218	0.767	0.751	0.828	0.58	0.622
Cellular Component	GO:0045262	4	plasma membrane proton-transporting ATP synthase complex, catalytic core F(1)	0.058105	A0A0C4WS16	143	0.375	Down	2.0861e-05	K	ATP synthase subunit beta OS=Azotobacter chroococcum NCIMB 8003 OX=1328314 GN=atpD PE=3 SV=1	atpD	1	0.000651	79.311	GGK(1)VGLFGGAGVGK	2	-1.0624	9	1.897		1.903	0.694	0.734	0.71	0.485	0.511	0.487
Cellular Component	GO:0045262	4	plasma membrane proton-transporting ATP synthase complex, catalytic core F(1)	0.058105	A0A0C4WRV2	152	0.033	Down	0.0012156	K	ATP synthase subunit alpha OS=Azotobacter chroococcum NCIMB 8003 OX=1328314 GN=atpA PE=3 SV=1	atpA	1	9.61e-09	119.58	SVDQPVQTGYK(1)SVDAMIPVGR	3	-0.98398	12	1.06	1.693	1.846	0.039	0.062				0.065
Cellular Component	GO:0045262	4	plasma membrane proton-transporting ATP synthase complex, catalytic core F(1)	0.058105	A0A0C4WRV2	385	1.652	Up	6.0219e-05	K	ATP synthase subunit alpha OS=Azotobacter chroococcum NCIMB 8003 OX=1328314 GN=atpA PE=3 SV=1	atpA	1	5.32e-10	143.39	VGGAAQTK(1)IIK	2	0.060018	19	0.716	0.758	0.785	1.267	1.236	1.228	1.146	1.115	1.112
Cellular Component	GO:0045262	4	plasma membrane proton-transporting ATP synthase complex, catalytic core F(1)	0.058105	A0A0C4WRV2	188	0.462	Down	0.00099667	K	ATP synthase subunit alpha OS=Azotobacter chroococcum NCIMB 8003 OX=1328314 GN=atpA PE=3 SV=1	atpA	1	3.69e-95	215.93	TAMAIDAIINQK(1)NSGIR	2	8.4001	43	1.453	1.37	1.679	0.616	0.775	0.687	0.575	0.521	0.592
Cellular Component	GO:0045262	4	plasma membrane proton-transporting ATP synthase complex, catalytic core F(1)	0.058105	A0A0C4WRV2	389	2.636	Up	0.0089845	K	ATP synthase subunit alpha OS=Azotobacter chroococcum NCIMB 8003 OX=1328314 GN=atpA PE=3 SV=1	atpA	1	0.00176	108.92	K(1)LSGGIR	2	1.7933	18	0.712	0.448	0.599	1.977	1.49	1.17	0.975	1.098	1.131
Cellular Component	GO:0045262	4	plasma membrane proton-transporting ATP synthase complex, catalytic core F(1)	0.058105	A0A0C4WRV2	176	0.192	Down	0.029297	K	ATP synthase subunit alpha OS=Azotobacter chroococcum NCIMB 8003 OX=1328314 GN=atpA PE=3 SV=1	atpA	1	5.61e-125	285.28	QIGK(1)TAMAIDAIINQK	2	-1.4025	35	1.905	1.965	1.899	0.186	0.44	0.481	0.197	0.307	0.26
Cellular Component	GO:0045262	4	plasma membrane proton-transporting ATP synthase complex, catalytic core F(1)	0.058105	A0A0C4WRV2	14	0.379	Down	0.0082963	K	ATP synthase subunit alpha OS=Azotobacter chroococcum NCIMB 8003 OX=1328314 GN=atpA PE=3 SV=1	atpA	1	7.35e-50	185.9	QQLNPAEISEIIK(1)QR	2	0.47895	33	1.491	1.838	1.677	0.412	0.727	0.76	0.338	0.443	0.333
Cellular Component	GO:0045262	4	plasma membrane proton-transporting ATP synthase complex, catalytic core F(1)	0.058105	A0A0C4WRV2	315	0.666	Down	0.000121085	K	ATP synthase subunit alpha OS=Azotobacter chroococcum NCIMB 8003 OX=1328314 GN=atpA PE=3 SV=1	atpA	1	8.96e-103	277.22	VSEEYVEQFTK(1)GEVK	2	0.4841	15	1.262	1.273	1.321	0.817	0.867	0.884	0.686	0.722	0.749
Cellular Component	GO:0045262	4	plasma membrane proton-transporting ATP synthase complex, catalytic core F(1)	0.058105	A0A0C4WRV2	141	0.565	Down	0.00135934	K	ATP synthase subunit alpha OS=Azotobacter chroococcum NCIMB 8003 OX=1328314 GN=atpA PE=3 SV=1	atpA	1	3.35e-97	278.37	K(1)SVDQPVQTGYK	2	6.1372	17	1.356	1.414	1.457	0.8	0.792	0.797	0.604	0.589	0.595
Cellular Component	GO:0045262	4	plasma membrane proton-transporting ATP synthase complex, catalytic core F(1)	0.058105	A0A0C4WRV2	132	0.302	Down	0.00084287	K	ATP synthase subunit alpha OS=Azotobacter chroococcum NCIMB 8003 OX=1328314 GN=atpA PE=3 SV=1	atpA	1	2.11e-21	165.09	LTDAVEK(1)VAPGVIWR	3	-1.6825	14	1.543	1.602	2.023	0.429	0.519	0.613	0.412	0.406	0.407
Cellular Component	GO:0045262	4	plasma membrane proton-transporting ATP synthase complex, catalytic core F(1)	0.058105	A0A0C4WRV2	433	0.444	Down	0.00120033	K	ATP synthase subunit alpha OS=Azotobacter chroococcum NCIMB 8003 OX=1328314 GN=atpA PE=3 SV=1	atpA	1	0.000998	97.033	VTELMK(1)QK	2	-1.0709	13	1.242	1.448	1.414		0.628	0.586	0.431	0.381
Cellular Component	GO:0045262	4	plasma membrane proton-transporting ATP synthase complex, catalytic core F(1)	0.058105	A0A0C4WRV2	490	0.519	Down	0.00098201	K	ATP synthase subunit alpha OS=Azotobacter chroococcum NCIMB 8003 OX=1328314 GN=atpA PE=3 SV=1	atpA	1	1.99e-75	247.66	INEK(1)GDFNDEIDAGLK	2	-0.10872	12	1.448	1.3	1.145	0.642	0.661	0.717	0.847	0.841	0.95
Cellular Component	GO:0070469	2	respiratory chain	0.0288454	A0A0C4WM56	39	0.39	Down	2.7946e-06	K	NADH dehydrogenase I chain E OS=Azotobacter chroococcum NCIMB 8003 OX=1328314 GN=nuoE PE=4 SV=1	nuoE	1	3.04e-07	136.84	AASIEALK(1)IVQK	2	-2.4379	9	1.527	1.597	1.627	0.618	0.594	0.642	0.52	0.494	0.527
Cellular Component	GO:0070469	2	respiratory chain	0.0288454	A0A0C4WM56	110	0.621	Down	0.000178232	K	NADH dehydrogenase I chain E OS=Azotobacter chroococcum NCIMB 8003 OX=1328314 GN=nuoE PE=4 SV=1	nuoE	1	1.45e-05	142.71	QK(1)LGIAPGQTTR	2	-2.2557	9	1.252	1.344	1.405	0.816	0.846	0.821	0.69	0.678	0.66
Cellular Component	GO:0070469	2	respiratory chain	0.0288454	A0A0C4WHT3	225	0.588	Down	0.00089681	K	Succinate dehydrogenase iron-sulfur subunit OS=Azotobacter chroococcum NCIMB 8003 OX=1328314 GN=sdhB PE=4 SV=1	sdhB	1	1.15e-10	151.22	GLNPTK(1)AIGHVR	2	-2.647	10	1.305	1.54	1.421	0.876	0.855	0.779	0.565	0.54	0.499
Cellular Component	GO:0070469	2	respiratory chain	0.0288454	A0A0C4WHT3	118	0.159	Down	0.00088246	K	Succinate dehydrogenase iron-sulfur subunit OS=Azotobacter chroococcum NCIMB 8003 OX=1328314 GN=sdhB PE=4 SV=1	sdhB	1	3.47e-37	193.96	QYEK(1)VQPYLQNNTPAPAIER	3	0.071968	5	1.311	1.243	1.087	0.223		0.163
Cellular Component	GO:0070469	2	respiratory chain	0.0288454	A0A0C4WHT3	219	0.5	Down	3.8603e-05	K	Succinate dehydrogenase iron-sulfur subunit OS=Azotobacter chroococcum NCIMB 8003 OX=1328314 GN=sdhB PE=4 SV=1	sdhB	1	1.76e-38	209.7	GIMNCVYVCPK(1)GLNPTK	2	8.5815	23	1.566	1.451	1.583	0.734	0.781	0.784	0.414	0.441	0.457
Cellular Component	GO:0070469	2	respiratory chain	0.0288454	A0A0C4WSU9	165	0.287	Down	3.5172e-06	K	NADH-quinone oxidoreductase subunit I OS=Azotobacter chroococcum NCIMB 8003 OX=1328314 GN=nuoI PE=3 SV=1	nuoI	1	1.13e-32	193.62	PK(1)GTAQNEAEPINVK	2	-0.25882	16	1.709	1.731	1.627	0.495	0.509	0.451	0.142		0.154
Cellular Component	GO:0070469	2	respiratory chain	0.0288454	A0A0C4WSV5	498	0.515	Down	0.00061713	K	NADH-quinone oxidoreductase subunit C/D OS=Azotobacter chroococcum NCIMB 8003 OX=1328314 GN=nuocd PE=3 SV=1	nuocd	1	4.96e-24	162.21	ADHPLTTPPPK(1)ER	2	-1.6729	7	1.298	1.457	1.393		0.714	0.711		0.289	0.233
Cellular Component	GO:0070469	2	respiratory chain	0.0288454	A0A0C4WSV5	292	1.526	Up	7.8646e-05	K	NADH-quinone oxidoreductase subunit C/D OS=Azotobacter chroococcum NCIMB 8003 OX=1328314 GN=nuocd PE=3 SV=1	nuocd	1	0.000501	97.033	LAGIK(1)VPQR	2	-2.0163	9	0.813	0.838	0.855	1.284	1.315	1.225	1.069	0.957	0.885
Cellular Component	GO:0070469	2	respiratory chain	0.0288454	A0A0C4WLY3	520	1.544	Up	5.8818e-05	K	Proton-translocating NADH-quinone oxidoreductase, chain L OS=Azotobacter chroococcum NCIMB 8003 OX=1328314 GN=nuoL PE=4 SV=1	nuoL	1	4.11e-09	128.57	K(1)LLDGIAQSEPAR	2	-1.8164	9	0.797	0.795	0.751	1.194	1.183	1.241	1.056	1.119	1.18
Cellular Component	GO:0070469	2	respiratory chain	0.0288454	A0A0C4WP96	159	1.532	Up	3.5458e-05	K	NADH-quinone oxidoreductase subunit F OS=Azotobacter chroococcum NCIMB 8003 OX=1328314 GN=nuoF PE=3 SV=1	nuoF	1	0.000224	84.309	AIAEAK(1)AAGLLGK	2	-1.9701	9	0.791	0.818	0.83	1.277	1.246	1.214	1.023	0.983	1.091
Cellular Component	GO:0070469	2	respiratory chain	0.0288454	A0A0C4WP96	208	1.817	Up	0.00031903	K	NADH-quinone oxidoreductase subunit F OS=Azotobacter chroococcum NCIMB 8003 OX=1328314 GN=nuoF PE=3 SV=1	nuoF	1	0.000164	84.309	SK(1)PPFPAAVGVWGK	2	-1.8356	9	0.759	0.722	0.745	1.222	1.439	1.384	1.067	1.034	0.996
Cellular Component	GO:0070469	2	respiratory chain	0.0288454	A0A0C4WSI9	578	0.602	Down	5.9722e-05	K	Succinate dehydrogenase flavoprotein subunit OS=Azotobacter chroococcum NCIMB 8003 OX=1328314 GN=sdhA PE=3 SV=1	sdhA	1	3.94e-08	112.95	AVNFAPK(1)TVPAFEPK	2	-0.59837	9	1.426	1.453	1.344	0.868	0.852	0.821	0.559	0.533	0.538
Cellular Component	GO:0070469	2	respiratory chain	0.0288454	A0A0C4WSI9	39	0.393	Down	0.00021678	K	Succinate dehydrogenase flavoprotein subunit OS=Azotobacter chroococcum NCIMB 8003 OX=1328314 GN=sdhA PE=3 SV=1	sdhA	1	2.78e-29	195.3	TAVVTK(1)VFPTR	2	-3.1534	9	1.465	1.585	1.711	0.574	0.601	0.695	0.43	0.541	0.542
Cellular Component	GO:0070469	2	respiratory chain	0.0288454	A0A0C4WSI9	298	0.474	Down	0.00085953	K	Succinate dehydrogenase flavoprotein subunit OS=Azotobacter chroococcum NCIMB 8003 OX=1328314 GN=sdhA PE=3 SV=1	sdhA	1	1.63e-73	195.66	SMVK(1)EIIAGNGCGPDGDHVLLK	3	1.1566	26	1.349	1.311	1.505	0.57	0.727	0.678		0.514	0.604
Cellular Component	GO:0070469	2	respiratory chain	0.0288454	A0A0C4WSI9	463	0.378	Down	0.0020612	K	Succinate dehydrogenase flavoprotein subunit OS=Azotobacter chroococcum NCIMB 8003 OX=1328314 GN=sdhA PE=3 SV=1	sdhA	1	2.99e-21	143.22	K(1)ELQNCMQNYFGVFR	2	9.7808	12	1.711	1.548	1.574	0.459	0.653	0.716	0.405	0.489	0.531
Cellular Component	GO:0070469	2	respiratory chain	0.0288454	A0A0C4WSI9	504	0.491	Down	9.2568e-07	K	Succinate dehydrogenase flavoprotein subunit OS=Azotobacter chroococcum NCIMB 8003 OX=1328314 GN=sdhA PE=3 SV=1	sdhA	1	5.35e-52	232.19	INDK(1)SQAFNTDR	2	1.6868	12	1.451	1.531	1.505	0.735	0.742	0.728	0.561	0.528	0.494
Cellular Component	GO:0070469	2	respiratory chain	0.0288454	A0A0C4WSI9	126	0.561	Down	0.00154277	K	Succinate dehydrogenase flavoprotein subunit OS=Azotobacter chroococcum NCIMB 8003 OX=1328314 GN=sdhA PE=3 SV=1	sdhA	1	2.15e-112	265.89	PFGGQSK(1)DYGNGGQAAR	2	0.16265	52	1.486	1.473	1.489	0.795	0.852	0.849	0.456	0.489	0.393
Cellular Component	GO:0070469	2	respiratory chain	0.0288454	A0A0C4WLZ1	44	0.569	Down	0.00024367	K	NADH-quinone oxidoreductase subunit A OS=Azotobacter chroococcum NCIMB 8003 OX=1328314 GN=nuoA PE=3 SV=1	nuoA	1	8.23e-09	109.47	SK(1)NEPFESGIVPTGGAR	2	-1.1565	7	1.216	1.28	1.245		0.728	0.691	0.571		0.575
Cellular Component	GO:0070469	2	respiratory chain	0.0288454	A0A0C4WLY6	514	0.403	Down	7.8192e-05	K	NADH-quinone oxidoreductase OS=Azotobacter chroococcum NCIMB 8003 OX=1328314 GN=nuoG PE=3 SV=1	nuoG	1	3.92e-11	108.2	AILEAAANIAK(1)ALHK	2	-1.5962	13	1.586	1.549	1.795	0.624	0.676	0.687	0.382	0.359	0.401
Cellular Component	GO:0070469	2	respiratory chain	0.0288454	A0A0C4WLY6	51	0.419	Down	4.1633e-05	K	NADH-quinone oxidoreductase OS=Azotobacter chroococcum NCIMB 8003 OX=1328314 GN=nuoG PE=3 SV=1	nuoG	1	3.11e-11	187.85	QCAVK(1)QYNDENDK	2	-1.506	12	1.284	1.311	1.417	0.534	0.55	0.598		0.478
Cellular Component	GO:0070469	2	respiratory chain	0.0288454	A0A0C4WLY6	490	0.647	Down	0.0092412	K	NADH-quinone oxidoreductase OS=Azotobacter chroococcum NCIMB 8003 OX=1328314 GN=nuoG PE=3 SV=1	nuoG	1	1.12e-15	149.57	IADALLAAK(1)RPLLVSGTSLGSR	3	-0.53243	17	1.3	1.538	1.469		0.969	0.89	0.295	0.347	0.378
Cellular Component	GO:0070469	2	respiratory chain	0.0288454	A0A0C4WLY6	288	2.021	Up	2.271e-05	K	NADH-quinone oxidoreductase OS=Azotobacter chroococcum NCIMB 8003 OX=1328314 GN=nuoG PE=3 SV=1	nuoG	1	0.000515	88.181	QPLLGSDK(1)K	2	-0.09344	9	0.629	0.686	0.677	1.364	1.366	1.296	1.23	1.142	1.102
Cellular Component	GO:1905348	3	endonuclease complex	0.32166	A0A0C4WQR0	454	2.443	Up	1.5407e-06	K	UvrABC system protein B OS=Azotobacter chroococcum NCIMB 8003 OX=1328314 GN=uvrB PE=3 SV=1	uvrB	1	2.18e-06	102.46	VLVTTLTK(1)R	2	-1.829	9	0.585	0.558	0.59	1.426	1.442	1.366	1.256	1.183	1.208
Cellular Component	GO:1905348	3	endonuclease complex	0.32166	A0A0C4WS28	28	1.783	Up	2.5147e-07	K	Ribonuclease P protein component OS=Azotobacter chroococcum NCIMB 8003 OX=1328314 GN=rnpA PE=3 SV=1	rnpA	1	2.06e-12	157.77	AVFDSPTAK(1)VPGK	2	-0.55098	13	0.647	0.666	0.663	1.18	1.165	1.178	1.369	1.318	1.32
Cellular Component	GO:0045261	3	proton-transporting ATP synthase complex, catalytic core F(1)	0.058105	A0A0C4WKT7	98	0.388	Down	1.3698e-06	K	ATP synthase epsilon chain OS=Azotobacter chroococcum NCIMB 8003 OX=1328314 GN=atpC PE=3 SV=1	atpC	1	4.94e-32	194.83	DLDEVAAQEAVK(1)AAQK	2	-0.75883	30	1.692	1.616	1.662	0.616	0.656	0.655	0.41	0.36	0.364
Cellular Component	GO:0045261	3	proton-transporting ATP synthase complex, catalytic core F(1)	0.058105	A0A0C4WKT7	102	0.476	Down	0.0076643	K	ATP synthase epsilon chain OS=Azotobacter chroococcum NCIMB 8003 OX=1328314 GN=atpC PE=3 SV=1	atpC	1	0.000108	122.44	AAQK(1)ALNEK	2	-1.55	8	1.404	1.407	1.412	0.731	0.587	0.691	0.51	0.496
Cellular Component	GO:0045261	3	proton-transporting ATP synthase complex, catalytic core F(1)	0.058105	A0A0C4WKT7	107	0.44	Down	6.1089e-07	K	ATP synthase epsilon chain OS=Azotobacter chroococcum NCIMB 8003 OX=1328314 GN=atpC PE=3 SV=1	atpC	1	3.52e-56	208.23	ALNEK(1)GAEFDYGSASAR	2	-0.71587	9	1.522	1.561	1.596	0.675	0.7	0.682	0.505	0.511	0.426
Cellular Component	GO:0045261	3	proton-transporting ATP synthase complex, catalytic core F(1)	0.058105	A0A0C4WUC0	58	0.507	Down	0.0032847	K	ATP synthase gamma chain OS=Azotobacter chroococcum NCIMB 8003 OX=1328314 GN=atpG PE=3 SV=1	atpG	1	2.53e-13	149.58	QVIGHLAK(1)ANPEYK	2	0.67727	16	1.581	1.271	1.495	0.717	0.854	0.633	0.728	0.61	0.444
Cellular Component	GO:0045261	3	proton-transporting ATP synthase complex, catalytic core F(1)	0.058105	A0A0C4WUC0	15	1.66	Up	0.0003028	K	ATP synthase gamma chain OS=Azotobacter chroococcum NCIMB 8003 OX=1328314 GN=atpG PE=3 SV=1	atpG	1	1.66e-07	133.68	IASIK(1)STQK	2	-0.49324	9	0.762	0.801	0.818	1.368	1.365	1.22	1.084	0.941	0.943
Cellular Component	GO:0045261	3	proton-transporting ATP synthase complex, catalytic core F(1)	0.058105	A0A0C4WWV9	168	0.576	Down	1.63703e-05	K	ATP synthase subunit delta OS=Azotobacter chroococcum NCIMB 8003 OX=1328314 GN=atpH PE=3 SV=1	atpH	1	6.48e-05	105.94	GK(1)LSQLAESLK	2	-3.0105	19	1.373	1.334	1.432	0.801	0.793	0.788	0.684	0.609	0.631
Cellular Component	GO:0045261	3	proton-transporting ATP synthase complex, catalytic core F(1)	0.058105	A0A0C4WWV9	58	0.56	Down	0.0033958	K	ATP synthase subunit delta OS=Azotobacter chroococcum NCIMB 8003 OX=1328314 GN=atpH PE=3 SV=1	atpH	1	0.0016	76.605	ESK(1)VEAVLR	2	0.99969	5	1.124	1.036	0.96	0.556		0.609
Cellular Component	GO:0045261	3	proton-transporting ATP synthase complex, catalytic core F(1)	0.058105	A0A0C4WS16	228	0.321	Down	0.00145873	K	ATP synthase subunit beta OS=Azotobacter chroococcum NCIMB 8003 OX=1328314 GN=atpD PE=3 SV=1	atpD	1	4.64e-25	199.59	VALTGLTMAEK(1)FRDEGR	3	-0.88094	37	1.431	1.839	1.863	0.454	0.517	0.679	0.378	0.421	0.392
Cellular Component	GO:0045261	3	proton-transporting ATP synthase complex, catalytic core F(1)	0.058105	A0A0C4WS16	140	0.545	Down	0.00028112	K	ATP synthase subunit beta OS=Azotobacter chroococcum NCIMB 8003 OX=1328314 GN=atpD PE=3 SV=1	atpD	1	3.32e-07	99.34	VIDLVCPFAK(1)GGK	2	-1.3046	9	1.367	1.454	1.554	0.74	0.825	0.818	0.527	0.521	0.525
Cellular Component	GO:0045261	3	proton-transporting ATP synthase complex, catalytic core F(1)	0.058105	A0A0C4WS16	193	0.609	Down	0.00106206	K	ATP synthase subunit beta OS=Azotobacter chroococcum NCIMB 8003 OX=1328314 GN=atpD PE=3 SV=1	atpD	1	1.89e-13	120.75	TREGNDFYHEMK(1)DSNVLDK	3	-0.21322	17	1.417	1.219	1.218	0.767	0.751	0.828	0.58	0.622
Cellular Component	GO:0045261	3	proton-transporting ATP synthase complex, catalytic core F(1)	0.058105	A0A0C4WS16	143	0.375	Down	2.0861e-05	K	ATP synthase subunit beta OS=Azotobacter chroococcum NCIMB 8003 OX=1328314 GN=atpD PE=3 SV=1	atpD	1	0.000651	79.311	GGK(1)VGLFGGAGVGK	2	-1.0624	9	1.897		1.903	0.694	0.734	0.71	0.485	0.511	0.487
Cellular Component	GO:0045261	3	proton-transporting ATP synthase complex, catalytic core F(1)	0.058105	A0A0C4WRV2	152	0.033	Down	0.0012156	K	ATP synthase subunit alpha OS=Azotobacter chroococcum NCIMB 8003 OX=1328314 GN=atpA PE=3 SV=1	atpA	1	9.61e-09	119.58	SVDQPVQTGYK(1)SVDAMIPVGR	3	-0.98398	12	1.06	1.693	1.846	0.039	0.062				0.065
Cellular Component	GO:0045261	3	proton-transporting ATP synthase complex, catalytic core F(1)	0.058105	A0A0C4WRV2	385	1.652	Up	6.0219e-05	K	ATP synthase subunit alpha OS=Azotobacter chroococcum NCIMB 8003 OX=1328314 GN=atpA PE=3 SV=1	atpA	1	5.32e-10	143.39	VGGAAQTK(1)IIK	2	0.060018	19	0.716	0.758	0.785	1.267	1.236	1.228	1.146	1.115	1.112
Cellular Component	GO:0045261	3	proton-transporting ATP synthase complex, catalytic core F(1)	0.058105	A0A0C4WRV2	188	0.462	Down	0.00099667	K	ATP synthase subunit alpha OS=Azotobacter chroococcum NCIMB 8003 OX=1328314 GN=atpA PE=3 SV=1	atpA	1	3.69e-95	215.93	TAMAIDAIINQK(1)NSGIR	2	8.4001	43	1.453	1.37	1.679	0.616	0.775	0.687	0.575	0.521	0.592
Cellular Component	GO:0045261	3	proton-transporting ATP synthase complex, catalytic core F(1)	0.058105	A0A0C4WRV2	389	2.636	Up	0.0089845	K	ATP synthase subunit alpha OS=Azotobacter chroococcum NCIMB 8003 OX=1328314 GN=atpA PE=3 SV=1	atpA	1	0.00176	108.92	K(1)LSGGIR	2	1.7933	18	0.712	0.448	0.599	1.977	1.49	1.17	0.975	1.098	1.131
Cellular Component	GO:0045261	3	proton-transporting ATP synthase complex, catalytic core F(1)	0.058105	A0A0C4WRV2	176	0.192	Down	0.029297	K	ATP synthase subunit alpha OS=Azotobacter chroococcum NCIMB 8003 OX=1328314 GN=atpA PE=3 SV=1	atpA	1	5.61e-125	285.28	QIGK(1)TAMAIDAIINQK	2	-1.4025	35	1.905	1.965	1.899	0.186	0.44	0.481	0.197	0.307	0.26
Cellular Component	GO:0045261	3	proton-transporting ATP synthase complex, catalytic core F(1)	0.058105	A0A0C4WRV2	14	0.379	Down	0.0082963	K	ATP synthase subunit alpha OS=Azotobacter chroococcum NCIMB 8003 OX=1328314 GN=atpA PE=3 SV=1	atpA	1	7.35e-50	185.9	QQLNPAEISEIIK(1)QR	2	0.47895	33	1.491	1.838	1.677	0.412	0.727	0.76	0.338	0.443	0.333
Cellular Component	GO:0045261	3	proton-transporting ATP synthase complex, catalytic core F(1)	0.058105	A0A0C4WRV2	315	0.666	Down	0.000121085	K	ATP synthase subunit alpha OS=Azotobacter chroococcum NCIMB 8003 OX=1328314 GN=atpA PE=3 SV=1	atpA	1	8.96e-103	277.22	VSEEYVEQFTK(1)GEVK	2	0.4841	15	1.262	1.273	1.321	0.817	0.867	0.884	0.686	0.722	0.749
Cellular Component	GO:0045261	3	proton-transporting ATP synthase complex, catalytic core F(1)	0.058105	A0A0C4WRV2	141	0.565	Down	0.00135934	K	ATP synthase subunit alpha OS=Azotobacter chroococcum NCIMB 8003 OX=1328314 GN=atpA PE=3 SV=1	atpA	1	3.35e-97	278.37	K(1)SVDQPVQTGYK	2	6.1372	17	1.356	1.414	1.457	0.8	0.792	0.797	0.604	0.589	0.595
Cellular Component	GO:0045261	3	proton-transporting ATP synthase complex, catalytic core F(1)	0.058105	A0A0C4WRV2	132	0.302	Down	0.00084287	K	ATP synthase subunit alpha OS=Azotobacter chroococcum NCIMB 8003 OX=1328314 GN=atpA PE=3 SV=1	atpA	1	2.11e-21	165.09	LTDAVEK(1)VAPGVIWR	3	-1.6825	14	1.543	1.602	2.023	0.429	0.519	0.613	0.412	0.406	0.407
Cellular Component	GO:0045261	3	proton-transporting ATP synthase complex, catalytic core F(1)	0.058105	A0A0C4WRV2	433	0.444	Down	0.00120033	K	ATP synthase subunit alpha OS=Azotobacter chroococcum NCIMB 8003 OX=1328314 GN=atpA PE=3 SV=1	atpA	1	0.000998	97.033	VTELMK(1)QK	2	-1.0709	13	1.242	1.448	1.414		0.628	0.586	0.431	0.381
Cellular Component	GO:0045261	3	proton-transporting ATP synthase complex, catalytic core F(1)	0.058105	A0A0C4WRV2	490	0.519	Down	0.00098201	K	ATP synthase subunit alpha OS=Azotobacter chroococcum NCIMB 8003 OX=1328314 GN=atpA PE=3 SV=1	atpA	1	1.99e-75	247.66	INEK(1)GDFNDEIDAGLK	2	-0.10872	12	1.448	1.3	1.145	0.642	0.661	0.717	0.847	0.841	0.95
Cellular Component	GO:0005856	4	cytoskeleton	0.182072	A0A0C4WUZ8	43	3.005	Up	1.54519e-05	K	Cytoplasmic axial filament protein CafA and Ribonuclease G OS=Azotobacter chroococcum NCIMB 8003 OX=1328314 GN=cafA PE=4 SV=1	cafA	1	0.000187	98.009	GIVGNIYK(1)GR	2	-1.3794	8		0.466	0.447	1.365	1.394	1.357	1.292	1.305	1.252
Cellular Component	GO:0005856	4	cytoskeleton	0.182072	A0A0C4WH55	8	0.537	Down	1.72663e-05	K	Enolase OS=Azotobacter chroococcum NCIMB 8003 OX=1328314 GN=eno PE=3 SV=1	eno	1	0.00254	88.35	IVDIK(1)GR	2	-1.296	7	1.24	1.257	1.258		0.663	0.681		0.611	0.575
Cellular Component	GO:0005856	4	cytoskeleton	0.182072	A0A0C4WH55	404	0.387	Down	1.833e-09	K	Enolase OS=Azotobacter chroococcum NCIMB 8003 OX=1328314 GN=eno PE=3 SV=1	eno	1	3.42e-05	130.31	VSK(1)YNQLLR	2	-1.4525	9	1.541	1.565	1.558	0.602	0.6	0.602	0.581	0.584	0.554
Cellular Component	GO:0005856	4	cytoskeleton	0.182072	A0A0C4WP83	115	0.269	Down	3.9888e-06	K	Rod shape-determining protein MreB OS=Azotobacter chroococcum NCIMB 8003 OX=1328314 GN=mreB PE=4 SV=1	mreB	1	3.96e-05	88.734	VLICVPCK(1)STQVER	2	-2.1921	8	1.481	1.524	1.453	0.404		0.394	0.583	0.64	0.656
Cellular Component	GO:0005856	4	cytoskeleton	0.182072	A0A0C4WP83	58	0.438	Down	0.00029823	K	Rod shape-determining protein MreB OS=Azotobacter chroococcum NCIMB 8003 OX=1328314 GN=mreB PE=4 SV=1	mreB	1	9.83e-06	120.33	SVVAVGTEAK(1)R	2	-2.943	8	1.324	1.418	1.453	0.594		0.631	0.881	0.201	0.779
Cellular Component	GO:0005856	4	cytoskeleton	0.182072	A0A0C4WP83	48	0.348	Down	0.00036169	K	Rod shape-determining protein MreB OS=Azotobacter chroococcum NCIMB 8003 OX=1328314 GN=mreB PE=4 SV=1	mreB	1	8.29e-26	169.52	THGNQK(1)SVVAVGTEAK	2	-0.4804	16	1.485	1.714	1.539	0.463	0.576	0.611	0.548	0.621	0.594
Cellular Component	GO:0045274	4	plasma membrane respiratory chain complex II	0.32166	A0A0C4WSI9	578	0.602	Down	5.9722e-05	K	Succinate dehydrogenase flavoprotein subunit OS=Azotobacter chroococcum NCIMB 8003 OX=1328314 GN=sdhA PE=3 SV=1	sdhA	1	3.94e-08	112.95	AVNFAPK(1)TVPAFEPK	2	-0.59837	9	1.426	1.453	1.344	0.868	0.852	0.821	0.559	0.533	0.538
Cellular Component	GO:0045274	4	plasma membrane respiratory chain complex II	0.32166	A0A0C4WSI9	39	0.393	Down	0.00021678	K	Succinate dehydrogenase flavoprotein subunit OS=Azotobacter chroococcum NCIMB 8003 OX=1328314 GN=sdhA PE=3 SV=1	sdhA	1	2.78e-29	195.3	TAVVTK(1)VFPTR	2	-3.1534	9	1.465	1.585	1.711	0.574	0.601	0.695	0.43	0.541	0.542
Cellular Component	GO:0045274	4	plasma membrane respiratory chain complex II	0.32166	A0A0C4WSI9	298	0.474	Down	0.00085953	K	Succinate dehydrogenase flavoprotein subunit OS=Azotobacter chroococcum NCIMB 8003 OX=1328314 GN=sdhA PE=3 SV=1	sdhA	1	1.63e-73	195.66	SMVK(1)EIIAGNGCGPDGDHVLLK	3	1.1566	26	1.349	1.311	1.505	0.57	0.727	0.678		0.514	0.604
Cellular Component	GO:0045274	4	plasma membrane respiratory chain complex II	0.32166	A0A0C4WSI9	463	0.378	Down	0.0020612	K	Succinate dehydrogenase flavoprotein subunit OS=Azotobacter chroococcum NCIMB 8003 OX=1328314 GN=sdhA PE=3 SV=1	sdhA	1	2.99e-21	143.22	K(1)ELQNCMQNYFGVFR	2	9.7808	12	1.711	1.548	1.574	0.459	0.653	0.716	0.405	0.489	0.531
Cellular Component	GO:0045274	4	plasma membrane respiratory chain complex II	0.32166	A0A0C4WSI9	504	0.491	Down	9.2568e-07	K	Succinate dehydrogenase flavoprotein subunit OS=Azotobacter chroococcum NCIMB 8003 OX=1328314 GN=sdhA PE=3 SV=1	sdhA	1	5.35e-52	232.19	INDK(1)SQAFNTDR	2	1.6868	12	1.451	1.531	1.505	0.735	0.742	0.728	0.561	0.528	0.494
Cellular Component	GO:0045274	4	plasma membrane respiratory chain complex II	0.32166	A0A0C4WSI9	126	0.561	Down	0.00154277	K	Succinate dehydrogenase flavoprotein subunit OS=Azotobacter chroococcum NCIMB 8003 OX=1328314 GN=sdhA PE=3 SV=1	sdhA	1	2.15e-112	265.89	PFGGQSK(1)DYGNGGQAAR	2	0.16265	52	1.486	1.473	1.489	0.795	0.852	0.849	0.456	0.489	0.393
Cellular Component	GO:0045274	4	plasma membrane respiratory chain complex II	0.32166	A0A0C4WHT3	225	0.588	Down	0.00089681	K	Succinate dehydrogenase iron-sulfur subunit OS=Azotobacter chroococcum NCIMB 8003 OX=1328314 GN=sdhB PE=4 SV=1	sdhB	1	1.15e-10	151.22	GLNPTK(1)AIGHVR	2	-2.647	10	1.305	1.54	1.421	0.876	0.855	0.779	0.565	0.54	0.499
Cellular Component	GO:0045274	4	plasma membrane respiratory chain complex II	0.32166	A0A0C4WHT3	118	0.159	Down	0.00088246	K	Succinate dehydrogenase iron-sulfur subunit OS=Azotobacter chroococcum NCIMB 8003 OX=1328314 GN=sdhB PE=4 SV=1	sdhB	1	3.47e-37	193.96	QYEK(1)VQPYLQNNTPAPAIER	3	0.071968	5	1.311	1.243	1.087	0.223		0.163
Cellular Component	GO:0045274	4	plasma membrane respiratory chain complex II	0.32166	A0A0C4WHT3	219	0.5	Down	3.8603e-05	K	Succinate dehydrogenase iron-sulfur subunit OS=Azotobacter chroococcum NCIMB 8003 OX=1328314 GN=sdhB PE=4 SV=1	sdhB	1	1.76e-38	209.7	GIMNCVYVCPK(1)GLNPTK	2	8.5815	23	1.566	1.451	1.583	0.734	0.781	0.784	0.414	0.441	0.457
Cellular Component	GO:0033643	2	host cell part	0.32166	A0A0C4WM65	495	0.594	Down	0.000117765	K	Chaperone protein DnaK OS=Azotobacter chroococcum NCIMB 8003 OX=1328314 GN=dnaK PE=2 SV=1	dnaK	1	7.92e-12	139.7	ATGK(1)HQSIVIK	2	-1.9948	18	1.355	1.409	1.448	0.88	0.797	0.827	0.587	0.541	0.564
Cellular Component	GO:0033643	2	host cell part	0.32166	A0A0C4WM65	304	0.24	Down	0.039679	K	Chaperone protein DnaK OS=Azotobacter chroococcum NCIMB 8003 OX=1328314 GN=dnaK PE=2 SV=1	dnaK	1	1.32e-09	132.44	AK(1)LEALVEELVQR	2	0.039965	7	1.702	1.271	1.081		0.162	0.487		0.767	0.654
Cellular Component	GO:0033643	2	host cell part	0.32166	A0A0C4WM65	183	0.411	Down	0.0042402	K	Chaperone protein DnaK OS=Azotobacter chroococcum NCIMB 8003 OX=1328314 GN=dnaK PE=2 SV=1	dnaK	1	4.74e-20	139.94	IINEPTAAALAYGMDK(1)AK	2	-0.22684	21	1.342	1.499	1.809	0.498	0.643	0.769	0.473	0.547	0.626
Cellular Component	GO:0033643	2	host cell part	0.32166	A0A0C4WM65	618	0.554	Down	0.0056379	K	Chaperone protein DnaK OS=Azotobacter chroococcum NCIMB 8003 OX=1328314 GN=dnaK PE=2 SV=1	dnaK	1	7.98e-88	251.28	MYAEQAESGEAAQGGEK(1)AK	2	1.4203	18	1.771	1.37	1.276	0.829	0.753	0.864	0.436	0.541	0.436
Cellular Component	GO:0033643	2	host cell part	0.32166	A0A0C4WM65	620	0.382	Down	0.0152401	K	Chaperone protein DnaK OS=Azotobacter chroococcum NCIMB 8003 OX=1328314 GN=dnaK PE=2 SV=1	dnaK	1	5.44e-27	178.51	AK(1)AGDDVVDAEFEEVK	2	0.57322	15	1.568	1.565	1.558	0.468	0.708	0.618	0.538	0.582	0.561
Cellular Component	GO:0033643	2	host cell part	0.32166	A0A0C4WUV7	42	0.628	Down	1.60385e-05	K	60 kDa chaperonin OS=Azotobacter chroococcum NCIMB 8003 OX=1328314 GN=groEL PE=3 SV=1	groEL	1	5.39e-36	202.24	NVVLDK(1)SFGAPTITK	2	0.10036	10	1.252	1.184	1.23	0.76	0.767	0.776	0.915	0.864	0.925
Cellular Component	GO:0033643	2	host cell part	0.32166	A0A0C4WUV7	34	0.654	Down	0.00066499	K	60 kDa chaperonin OS=Azotobacter chroococcum NCIMB 8003 OX=1328314 GN=groEL PE=3 SV=1	groEL	1	0.00165	67.903	ATLGPK(1)GR	2	0.52563	8	1.132	1.25	1.289	0.833	0.778	0.79	0.729	0.711
Cellular Component	GO:0033643	2	host cell part	0.32166	A0A0C4WUV7	75	0.339	Down	3.9984e-05	K	60 kDa chaperonin OS=Azotobacter chroococcum NCIMB 8003 OX=1328314 GN=groEL PE=3 SV=1	groEL	1	1.89e-55	178.03	FENMGAQLVK(1)DVASK	2	-1.003	51	1.637	1.473	1.627	0.508	0.517	0.583	0.577	0.6	0.625
Cellular Component	GO:0033643	2	host cell part	0.32166	A0A0C4WUV7	390	0.655	Down	0.00148142	K	60 kDa chaperonin OS=Azotobacter chroococcum NCIMB 8003 OX=1328314 GN=groEL PE=3 SV=1	groEL	1	3.23e-22	163.43	VGAATEVEMK(1)EK	2	-1.6796	18	1.113	1.252	1.322	0.83	0.807	0.777	0.939	0.774	0.862
Cellular Component	GO:0033643	2	host cell part	0.32166	A0A0C4WUV7	51	0.516	Down	2.2352e-05	K	60 kDa chaperonin OS=Azotobacter chroococcum NCIMB 8003 OX=1328314 GN=groEL PE=3 SV=1	groEL	1	1.41e-26	188.88	SFGAPTITK(1)DGVSVAK	2	-1.1021	15	1.37	1.419	1.318	0.678	0.725	0.718	0.741	0.714	0.774
Cellular Component	GO:0033643	2	host cell part	0.32166	A0A0C4WUV7	122	0.54	Down	0.03024	K	60 kDa chaperonin OS=Azotobacter chroococcum NCIMB 8003 OX=1328314 GN=groEL PE=3 SV=1	groEL	1	4.25e-25	199.3	RGIDK(1)ATHAIVAELK	3	-2.053	27	1.252	1.299	1.283	0.846	0.584	0.641	0.853	0.923	0.92
Cellular Component	GO:0033643	2	host cell part	0.32166	A0A0C4WUV7	65	0.436	Down	0.0043243	K	60 kDa chaperonin OS=Azotobacter chroococcum NCIMB 8003 OX=1328314 GN=groEL PE=3 SV=1	groEL	1	1.11e-22	195.8	DK(1)FENMGAQLVK	2	-1.7315	24	1.632	1.374	1.404	0.648	0.643	0.633	0.665	0.636	0.667
Cellular Component	GO:0033643	2	host cell part	0.32166	A0A0C4WUV7	242	0.621	Down	0.003796	K	60 kDa chaperonin OS=Azotobacter chroococcum NCIMB 8003 OX=1328314 GN=groEL PE=3 SV=1	groEL	1	2.84e-33	197.3	ELLPVLEAVAK(1)SGR	2	-2.9433	10	0.966	1.164	1.04	0.664	0.589	0.717	1.067	1.27	1.452
Cellular Component	GO:0043232	3	intracellular non-membrane-bounded organelle	2.28986e-07	A0A0C4WJU3	8	0.249	Down	0.00011816	K	50S ribosomal protein L23 OS=Azotobacter chroococcum NCIMB 8003 OX=1328314 GN=rplW PE=3 SV=1	rplW	1	8.56e-05	83.775	VFK(1)VLLGPHISEK	3	-1.4085	9	1.652	1.598	1.446		0.387	0.394	0.518	0.497	0.5
Cellular Component	GO:0043232	3	intracellular non-membrane-bounded organelle	2.28986e-07	A0A0C4WJU3	39	0.289	Down	2.6595e-07	K	50S ribosomal protein L23 OS=Azotobacter chroococcum NCIMB 8003 OX=1328314 GN=rplW PE=3 SV=1	rplW	1	6.2e-10	172.1	VATDATK(1)LEIK	2	-2.7947	15	1.622	1.728	1.699	0.496	0.483	0.48	0.519	0.508	0.469
Cellular Component	GO:0043232	3	intracellular non-membrane-bounded organelle	2.28986e-07	A0A0C4WJU3	18	0.211	Down	0.000120617	K	50S ribosomal protein L23 OS=Azotobacter chroococcum NCIMB 8003 OX=1328314 GN=rplW PE=3 SV=1	rplW	1	1.09e-19	198.1	VLLGPHISEK(1)ATVLAESK	3	-0.45599	8	1.457	1.37	1.25	0.292	0.281		0.328
Cellular Component	GO:0043232	3	intracellular non-membrane-bounded organelle	2.28986e-07	A0A0C4WJU3	26	1.917	Up	0.0023047	K	50S ribosomal protein L23 OS=Azotobacter chroococcum NCIMB 8003 OX=1328314 GN=rplW PE=3 SV=1	rplW	1	0.000175	79.059	ATVLAESK(1)K	2	-0.50276	9	0.551	0.76	0.625	1.276	1.242	1.194	1.381	1.214	1.284
Cellular Component	GO:0043232	3	intracellular non-membrane-bounded organelle	2.28986e-07	A0A0C4WJU3	65	0.378	Down	9.9008e-05	K	50S ribosomal protein L23 OS=Azotobacter chroococcum NCIMB 8003 OX=1328314 GN=rplW PE=3 SV=1	rplW	1	4.65e-06	141.29	VTTLNVQGK(1)TK	2	-1.8455	8	1.373	1.469	1.5	0.548	0.546		0.612	0.585	0.554
Cellular Component	GO:0043232	3	intracellular non-membrane-bounded organelle	2.28986e-07	A0A0C4WGX5	50	0.399	Down	0.0144418	K	30S ribosomal protein S20 OS=Azotobacter chroococcum NCIMB 8003 OX=1328314 GN=rpsT PE=3 SV=1	rpsT	1	1.33e-18	163.93	AK(1)TAYTAAVPVIDR	2	-3.2083	7	1.715	1.389			0.641	0.598	0.788	0.811	0.608
Cellular Component	GO:0043232	3	intracellular non-membrane-bounded organelle	2.28986e-07	A0A0C4WGX5	86	0.515	Down	1.6841e-05	K	30S ribosomal protein S20 OS=Azotobacter chroococcum NCIMB 8003 OX=1328314 GN=rpsT PE=3 SV=1	rpsT	1	4.94e-07	138.23	LNTHIK(1)ALGVAAAA	2	-1.9667	11	1.29	1.29	1.381	0.684	0.664	0.692	0.809	0.835	0.889
Cellular Component	GO:0043232	3	intracellular non-membrane-bounded organelle	2.28986e-07	A0A0C4WQP1	22	0.646	Down	0.003341	K	50S ribosomal protein L20 OS=Azotobacter chroococcum NCIMB 8003 OX=1328314 GN=rplT PE=3 SV=1	rplT	1	0.00043	67.903	LAK(1)GYYGAR	2	0.073412	8	1.066	1.166	1.214	0.73		0.753	0.994	0.928	0.794
Cellular Component	GO:0043232	3	intracellular non-membrane-bounded organelle	2.28986e-07	A0A0C4WM12	161	1.738	Up	0.035984	K	Recombination factor protein RarA OS=Azotobacter chroococcum NCIMB 8003 OX=1328314 GN=rarA PE=4 SV=1	rarA	1	1.37e-09	115.41	VYVLK(1)SLDEAALR	2	-1.441	9	0.579	0.775	0.784	0.952	1.2	1.564	1.044	1.285	1.242
Cellular Component	GO:0043232	3	intracellular non-membrane-bounded organelle	2.28986e-07	A0A0C4WN41	34	0.273	Down	0.00096053	K	50S ribosomal protein L35 OS=Azotobacter chroococcum NCIMB 8003 OX=1328314 GN=rpmI PE=3 SV=1	rpmI	1	0.00018	76.85	SHILTK(1)MTTK	2	-2.6619	6	1.037	1.129	1.322	0.302		0.333
Cellular Component	GO:0043232	3	intracellular non-membrane-bounded organelle	2.28986e-07	A0A0C4WN41	56	0.209	Down	0.0042404	K	50S ribosomal protein L35 OS=Azotobacter chroococcum NCIMB 8003 OX=1328314 GN=rpmI PE=3 SV=1	rpmI	1	3.59e-10	121.86	GTSLMHPSDVAK(1)VER	3	-0.69681	10		1.374	1.401		0.319	0.26
Cellular Component	GO:0043232	3	intracellular non-membrane-bounded organelle	2.28986e-07	A0A0C4WQC0	22	0.646	Down	3.7188e-07	K	30S ribosomal protein S8 OS=Azotobacter chroococcum NCIMB 8003 OX=1328314 GN=rpsH PE=3 SV=1	rpsH	1	2.48e-90	258.79	NAQMAEK(1)TVVSMPSSK	2	-0.54801	49	1.25	1.251	1.242	0.795	0.806	0.817	0.801	0.857	0.815
Cellular Component	GO:0043232	3	intracellular non-membrane-bounded organelle	2.28986e-07	A0A0C4WQC0	33	0.434	Down	3.6234e-05	K	30S ribosomal protein S8 OS=Azotobacter chroococcum NCIMB 8003 OX=1328314 GN=rpsH PE=3 SV=1	rpsH	1	8.92e-05	129.28	LK(1)VAVASVLK	2	-1.8198	9	1.39	1.448	1.522	0.627	0.6	0.667	0.7	0.669	0.719
Cellular Component	GO:0043232	3	intracellular non-membrane-bounded organelle	2.28986e-07	A0A0C4WQC0	108	0.657	Down	0.00034344	K	30S ribosomal protein S8 OS=Azotobacter chroococcum NCIMB 8003 OX=1328314 GN=rpsH PE=3 SV=1	rpsH	1	3.57e-32	174.72	GGLGVSIVSTNK(1)GVMTDR	2	8.9859	20	1.116	1.237	1.162	0.793	0.78	0.738	0.911	0.913	1.104
Cellular Component	GO:0043232	3	intracellular non-membrane-bounded organelle	2.28986e-07	A0A0C4WQC0	31	0.418	Down	7.6964e-05	K	30S ribosomal protein S8 OS=Azotobacter chroococcum NCIMB 8003 OX=1328314 GN=rpsH PE=3 SV=1	rpsH	1	7.12e-07	154.81	TVVSMPSSK(1)LK	2	-1.8797	17	1.38	1.481	1.399		0.596	0.59	0.639	0.582	0.548
Cellular Component	GO:0043232	3	intracellular non-membrane-bounded organelle	2.28986e-07	A0A0C4WJE2	25	0.56	Down	0.036197	K	30S ribosomal protein S21 OS=Azotobacter chroococcum NCIMB 8003 OX=1328314 GN=rpsU PE=3 SV=1	rpsU	1	4.26e-40	188.6	SCEK(1)AGVLAEVR	2	-1.1637	9	1.023	1.174			0.56	0.671	1.132	1.226	1.244
Cellular Component	GO:0043232	3	intracellular non-membrane-bounded organelle	2.28986e-07	A0A0C4WQD0	25	0.551	Down	0.0022029	K	30S ribosomal protein S19 OS=Azotobacter chroococcum NCIMB 8003 OX=1328314 GN=rpsS PE=3 SV=1	rpsS	1	6.11e-09	136.94	VEVAVEK(1)NDR	2	-1.2095	18	1.376	1.385	1.248	0.79	0.793	0.624	0.704	0.789	0.791
Cellular Component	GO:0043232	3	intracellular non-membrane-bounded organelle	2.28986e-07	A0A0C4WQD0	18	0.66	Down	0.00103855	K	30S ribosomal protein S19 OS=Azotobacter chroococcum NCIMB 8003 OX=1328314 GN=rpsS PE=3 SV=1	rpsS	1	0.000737	100.84	K(1)VEVAVEK	2	-1.9957	9	1.049	1.224	1.093	0.76	0.739	0.721	1.142	1.04	1.063
Cellular Component	GO:0043232	3	intracellular non-membrane-bounded organelle	2.28986e-07	A0A0C4WQD0	17	0.396	Down	0.000122335	K	30S ribosomal protein S19 OS=Azotobacter chroococcum NCIMB 8003 OX=1328314 GN=rpsS PE=3 SV=1	rpsS	1	0.000182	117.45	GPFIDLHLLK(1)K	2	-1.7877	20	1.336	1.455	1.532	0.542	0.628	0.543	0.825	0.695	0.808
Cellular Component	GO:0043232	3	intracellular non-membrane-bounded organelle	2.28986e-07	A0A0C4WUZ8	43	3.005	Up	1.54519e-05	K	Cytoplasmic axial filament protein CafA and Ribonuclease G OS=Azotobacter chroococcum NCIMB 8003 OX=1328314 GN=cafA PE=4 SV=1	cafA	1	0.000187	98.009	GIVGNIYK(1)GR	2	-1.3794	8		0.466	0.447	1.365	1.394	1.357	1.292	1.305	1.252
Cellular Component	GO:0043232	3	intracellular non-membrane-bounded organelle	2.28986e-07	A0A0C4WVL5	104	0.647	Down	0.0181185	K	30S ribosomal protein S6 OS=Azotobacter chroococcum NCIMB 8003 OX=1328314 GN=rpsF PE=3 SV=1	rpsF	1	6.64e-67	233.59	RDEAITGQSEMLK(1)AEENR	3	-0.43559	45	1.193	1.2	1.194	0.688	0.842	0.792	0.998	0.959	0.847
Cellular Component	GO:0043232	3	intracellular non-membrane-bounded organelle	2.28986e-07	A0A0C4WQE4	56	0.187	Down	0.00050388	K	50S ribosomal protein L17 OS=Azotobacter chroococcum NCIMB 8003 OX=1328314 GN=rplQ PE=3 SV=1	rplQ	1	4.7e-26	148.57	VAEPLITLAK(1)EDSVSNRR	3	-1.4175	16	1.73	1.63	1.882	0.245	0.426	0.309	0.538	0.551	0.598
Cellular Component	GO:0043232	3	intracellular non-membrane-bounded organelle	2.28986e-07	A0A0C4WVU4	28	0.155	Down	3.5588e-05	K	30S ribosomal protein S14 OS=Azotobacter chroococcum NCIMB 8003 OX=1328314 GN=rpsN PE=3 SV=1	rpsN	1	1.34e-08	105.78	RAELK(1)AIIANPNSAPEQR	3	-4.203	13	1.811	1.863	1.639	0.245	0.32	0.261	0.26		0.299
Cellular Component	GO:0043232	3	intracellular non-membrane-bounded organelle	2.28986e-07	A0A0C4WVU4	19	0.411	Down	0.0025012	K	30S ribosomal protein S14 OS=Azotobacter chroococcum NCIMB 8003 OX=1328314 GN=rpsN PE=3 SV=1	rpsN	1	0.00214	76.605	QQTVAK(1)YAK	2	-2.7664	5	1.32		1.423	0.55		0.577			0.601
Cellular Component	GO:0043232	3	intracellular non-membrane-bounded organelle	2.28986e-07	A0A0C4WUC7	11	0.508	Down	0.00027884	K	50S ribosomal protein L34 OS=Azotobacter chroococcum NCIMB 8003 OX=1328314 GN=rpmH PE=3 SV=1	rpmH	1	6.11e-08	96.311	TFQPSTLK(1)R	2	-2.5722	9	1.373	1.517	1.486	0.68	0.802	0.743	0.649	0.595	0.483
Cellular Component	GO:0043232	3	intracellular non-membrane-bounded organelle	2.28986e-07	A0A0C4WQD3	59	0.359	Down	2.8315e-09	K	30S ribosomal protein S10 OS=Azotobacter chroococcum NCIMB 8003 OX=1328314 GN=rpsJ PE=3 SV=1	rpsJ	1	2.02e-68	224.49	YTVLVSPHVNK(1)DAR	2	-1.8684	13	1.578	1.574	1.552	0.565	0.561	0.561	0.626	0.575	0.573
Cellular Component	GO:0043232	3	intracellular non-membrane-bounded organelle	2.28986e-07	A0A0C4WQD3	11	0.39	Down	3.1739e-06	K	30S ribosomal protein S10 OS=Azotobacter chroococcum NCIMB 8003 OX=1328314 GN=rpsJ PE=3 SV=1	rpsJ	1	0.00137	100.75	LK(1)AFDHR	2	-1.4645	9	1.491	1.576	1.561	0.62	0.612	0.572	0.612	0.578	0.585
Cellular Component	GO:0043232	3	intracellular non-membrane-bounded organelle	2.28986e-07	A0A0C4WQD3	30	0.531	Down	0.0027437	K	30S ribosomal protein S10 OS=Azotobacter chroococcum NCIMB 8003 OX=1328314 GN=rpsJ PE=3 SV=1	rpsJ	1	7.28e-86	237.27	LIDQSTQEIVETAK(1)R	2	2.9465	20	1.264	1.423	1.174	0.773	0.589	0.687	0.869	0.886	0.919
Cellular Component	GO:0043232	3	intracellular non-membrane-bounded organelle	2.28986e-07	A0A0C4WQA9	77	0.489	Down	3.4021e-07	K	30S ribosomal protein S4 OS=Azotobacter chroococcum NCIMB 8003 OX=1328314 GN=rpsD PE=3 SV=1	rpsD	1	2.08e-14	162.8	QFSGYYK(1)EASR	2	-1.1984	9	1.342	1.29	1.338	0.651	0.644	0.645	0.845	0.901	0.869
Cellular Component	GO:0043232	3	intracellular non-membrane-bounded organelle	2.28986e-07	A0A0C4WTF0	74	0.49	Down	6.4874e-05	K	50S ribosomal protein L3 OS=Azotobacter chroococcum NCIMB 8003 OX=1328314 GN=rplC PE=3 SV=1	rplC	1	0.000121	90.263	VTK(1)AQAGHFAK	2	-2.8001	9	1.412	1.529	1.441	0.756	0.718	0.671	0.651	0.591	0.556
Cellular Component	GO:0043232	3	intracellular non-membrane-bounded organelle	2.28986e-07	A0A0C4WTF0	50	0.396	Down	9.0577e-07	K	50S ribosomal protein L3 OS=Azotobacter chroococcum NCIMB 8003 OX=1328314 GN=rplC PE=3 SV=1	rplC	1	4.43e-14	165.09	VTQFK(1)NEESDGYR	2	-0.52886	9	1.562	1.535	1.516	0.587	0.609	0.629	0.598	0.596	0.577
Cellular Component	GO:0043232	3	intracellular non-membrane-bounded organelle	2.28986e-07	A0A0C4WTF0	127	0.45	Down	1.77267e-05	K	50S ribosomal protein L3 OS=Azotobacter chroococcum NCIMB 8003 OX=1328314 GN=rplC PE=3 SV=1	rplC	1	0.00195	74.269	GK(1)GYAGTIK	2	0.24601	8	1.318	1.437	1.417	0.633	0.641	0.605	0.651	0.565
Cellular Component	GO:0043232	3	intracellular non-membrane-bounded organelle	2.28986e-07	A0A0C4WTF0	201	0.322	Down	0.00103883	K	50S ribosomal protein L3 OS=Azotobacter chroococcum NCIMB 8003 OX=1328314 GN=rplC PE=3 SV=1	rplC	1	5.1e-32	205.45	NLLLVK(1)GAVPGATGGDVIVRPAAK	3	-1.3039	9	1.439	1.509	1.905	0.421	0.563	0.577	0.484	0.578	0.635
Cellular Component	GO:0043232	3	intracellular non-membrane-bounded organelle	2.28986e-07	A0A0C4WTF0	219	0.376	Down	0.00025822	K	50S ribosomal protein L3 OS=Azotobacter chroococcum NCIMB 8003 OX=1328314 GN=rplC PE=3 SV=1	rplC	1	3.09e-06	115.35	GAVPGATGGDVIVRPAAK(1)AR	3	-1.9106	7	1.255	1.349	1.39	0.519		0.482	0.661		0.554
Cellular Component	GO:0043232	3	intracellular non-membrane-bounded organelle	2.28986e-07	A0A0C4WTF0	82	0.391	Down	2.106e-05	K	50S ribosomal protein L3 OS=Azotobacter chroococcum NCIMB 8003 OX=1328314 GN=rplC PE=3 SV=1	rplC	1	1.15e-27	211.84	AQAGHFAK(1)ANVAAGR	3	-0.80038	26	1.566	1.552	1.525	0.605	0.563	0.648	0.556	0.593	0.582
Cellular Component	GO:0043232	3	intracellular non-membrane-bounded organelle	2.28986e-07	A0A0C4WTE1	90	0.291	Down	0.04488	K	50S ribosomal protein L14 OS=Azotobacter chroococcum NCIMB 8003 OX=1328314 GN=rplN PE=3 SV=1	rplN	1	5.27e-118	272.81	FDGNAAVLLNNK(1)QEPIGTR	2	0.49982	23	2.065	0.921	1.012	0.404	0.377	0.382	1.046	1.183	1.079
Cellular Component	GO:0043232	3	intracellular non-membrane-bounded organelle	2.28986e-07	A0A0C4WTE1	23	0.241	Down	8.1069e-05	K	50S ribosomal protein L14 OS=Azotobacter chroococcum NCIMB 8003 OX=1328314 GN=rplN PE=3 SV=1	rplN	1	1.63e-22	195.58	VMCIK(1)VLGGSHR	3	-0.42566	43	1.575	1.499	1.521	0.392	0.407	0.309	0.905	0.873	0.742
Cellular Component	GO:0043232	3	intracellular non-membrane-bounded organelle	2.28986e-07	A0A0C4WQF5	103	0.404	Down	1.8774e-05	K	50S ribosomal protein L18 OS=Azotobacter chroococcum NCIMB 8003 OX=1328314 GN=rplR PE=3 SV=1	rplR	1	1.32e-05	114.64	VK(1)ALADAAR	2	-0.5142	10	1.302	1.406	1.458	0.577	0.544	0.564	0.963	0.78	0.849
Cellular Component	GO:0043232	3	intracellular non-membrane-bounded organelle	2.28986e-07	A0A0C4WQF5	57	0.589	Down	5.9185e-05	K	50S ribosomal protein L18 OS=Azotobacter chroococcum NCIMB 8003 OX=1328314 GN=rplR PE=3 SV=1	rplR	1	4.92e-55	224.13	VLASASTLDK(1)ELR	2	-0.13544	8	1.15	1.201	1.27	0.701	0.717	0.716	0.889	0.897
Cellular Component	GO:0043232	3	intracellular non-membrane-bounded organelle	2.28986e-07	A0A0C4WQF5	72	0.503	Down	1.7915e-05	K	50S ribosomal protein L18 OS=Azotobacter chroococcum NCIMB 8003 OX=1328314 GN=rplR PE=3 SV=1	rplR	1	1.02e-05	137.84	K(1)VGQLVAER	2	-1.7817	9	1.213	1.307	1.312	0.653	0.644	0.629	0.966	0.942	0.939
Cellular Component	GO:0043232	3	intracellular non-membrane-bounded organelle	2.28986e-07	A0A0C4WQF5	82	0.653	Down	2.2891e-05	K	50S ribosomal protein L18 OS=Azotobacter chroococcum NCIMB 8003 OX=1328314 GN=rplR PE=3 SV=1	rplR	1	2.28e-12	157.74	AK(1)AAGVTQVAFDR	2	-1.9548	9	1.163	1.095	1.145	0.73	0.745	0.747	1.074	1.037	1.069
Cellular Component	GO:0043232	3	intracellular non-membrane-bounded organelle	2.28986e-07	A0A0C4WQC5	39	0.418	Down	4.5146e-06	K	30S ribosomal protein S17 OS=Azotobacter chroococcum NCIMB 8003 OX=1328314 GN=rpsQ PE=3 SV=1	rpsQ	1	0.00035	101.41	HPIYGK(1)YVK	2	-1.6968	19	1.461	1.517	1.614	0.644	0.628	0.648	0.557	0.558	0.599
Cellular Component	GO:0043232	3	intracellular non-membrane-bounded organelle	2.28986e-07	A0A0C4WQ10	38	0.59	Down	0.00116451	K	30S ribosomal protein S18 OS=Azotobacter chroococcum NCIMB 8003 OX=1328314 GN=rpsR PE=3 SV=1	rpsR	1	8.19e-55	212.27	AYISETGK(1)IVPSR	2	-1.6504	9	1.312	1.36	1.396	0.802	0.8	0.798	0.685	0.684	0.642
Cellular Component	GO:0043232	3	intracellular non-membrane-bounded organelle	2.28986e-07	A0A0C4WQ10	60	0.462	Down	8.0017e-05	K	30S ribosomal protein S18 OS=Azotobacter chroococcum NCIMB 8003 OX=1328314 GN=rpsR PE=3 SV=1	rpsR	1	0.000319	101.41	QLATAIK(1)R	2	-0.3523	9	1.444	1.608	1.579	0.703	0.758	0.677	0.495	0.455	0.486
Cellular Component	GO:0043232	3	intracellular non-membrane-bounded organelle	2.28986e-07	A0A0C4WQ10	24	0.402	Down	8.3865e-05	K	30S ribosomal protein S18 OS=Azotobacter chroococcum NCIMB 8003 OX=1328314 GN=rpsR PE=3 SV=1	rpsR	1	1.47e-09	171.34	EIDFK(1)DLNTLK	2	-1.2546	9	1.526	1.504	1.668	0.572	0.658	0.658	0.559	0.448	0.578
Cellular Component	GO:0043232	3	intracellular non-membrane-bounded organelle	2.28986e-07	A0A0C4WQK9	4	0.613	Down	0.000184502	K	50S ribosomal protein L19 OS=Azotobacter chroococcum NCIMB 8003 OX=1328314 GN=rplS PE=3 SV=1	rplS	1	2.38e-86	261.63	TNK(1)IIQQLEAEQMNK	2	25.342	21	1.324	1.172	1.239	0.776	0.748	0.767	0.832	0.851	0.926
Cellular Component	GO:0043232	3	intracellular non-membrane-bounded organelle	2.28986e-07	A0A0C4WQK9	97	0.302	Down	0.0002615	K	50S ribosomal protein L19 OS=Azotobacter chroococcum NCIMB 8003 OX=1328314 GN=rplS PE=3 SV=1	rplS	1	0.00479	56.091	AK(1)LYYLR	2	-4.0182	7	1.243	1.157	1.172		0.384	0.334	0.945
Cellular Component	GO:0043232	3	intracellular non-membrane-bounded organelle	2.28986e-07	A0A0C4WQK9	51	0.599	Down	0.0392	K	50S ribosomal protein L19 OS=Azotobacter chroococcum NCIMB 8003 OX=1328314 GN=rplS PE=3 SV=1	rplS	1	8.5e-08	142.71	LQAFEGVVIGK(1)R	2	-3.9972	10	1.326	1.145	0.96	0.61		0.759	0.835	0.928	1.063
Cellular Component	GO:0043232	3	intracellular non-membrane-bounded organelle	2.28986e-07	A0A0C4WVU6	33	0.277	Down	9.8688e-05	K	50S ribosomal protein L29 OS=Azotobacter chroococcum NCIMB 8003 OX=1328314 GN=rpmC PE=3 SV=1	rpmC	1	4.59e-32	155.61	MQK(1)ATGQLGQSHLLSQVK	2	0.064159	32	1.924	1.724	1.477	0.456	0.465	0.5	0.427	0.494	0.475
Cellular Component	GO:0043232	3	intracellular non-membrane-bounded organelle	2.28986e-07	A0A0C4WVU6	48	0.269	Down	4.6951e-06	K	50S ribosomal protein L29 OS=Azotobacter chroococcum NCIMB 8003 OX=1328314 GN=rpmC PE=3 SV=1	rpmC	1	9.11e-125	278.73	ATGQLGQSHLLSQVK(1)R	3	-1.1718	19	1.637	1.812	1.722	0.495	0.461	0.437	0.505	0.44	0.436
Cellular Component	GO:0043232	3	intracellular non-membrane-bounded organelle	2.28986e-07	A0A0C4WTV4	33	0.398	Down	3.2059e-07	K	50S ribosomal protein L33 OS=Azotobacter chroococcum NCIMB 8003 OX=1328314 GN=rpmG PE=3 SV=1	rpmG	0.999935	0.000726	87.895	TTPDKIEIK(1)K	2	-0.78849	9	1.544	1.587	1.566	0.63	0.605	0.634	0.538	0.533	0.534
Cellular Component	GO:0043232	3	intracellular non-membrane-bounded organelle	2.28986e-07	A0A0C4WTV4	34	0.389	Down	1.97648e-05	K	50S ribosomal protein L33 OS=Azotobacter chroococcum NCIMB 8003 OX=1328314 GN=rpmG PE=3 SV=1	rpmG	1	0.00162	117.18	K(1)YDPVVR	2	0.4577	9	1.531	1.529	1.578	0.616	0.633	0.557	0.623	0.571	0.562
Cellular Component	GO:0043232	3	intracellular non-membrane-bounded organelle	2.28986e-07	A0A0C4WTV4	21	0.36	Down	1.0671e-06	K	50S ribosomal protein L33 OS=Azotobacter chroococcum NCIMB 8003 OX=1328314 GN=rpmG PE=3 SV=1	rpmG	1	1.2e-19	181.9	LVSSAGTGHFYTTDK(1)NK	3	-0.15494	19	1.57	1.64	1.603	0.554	0.587	0.594	0.55	0.515	0.499
Cellular Component	GO:0043232	3	intracellular non-membrane-bounded organelle	2.28986e-07	A0A0C4WNQ8	31	0.634	Down	0.0032182	K	50S ribosomal protein L32 OS=Azotobacter chroococcum NCIMB 8003 OX=1328314 GN=rpmF PE=3 SV=1	rpmF	1	5.8e-50	257.12	SHDALEANALSVEK(1)STGEVHLR	3	3.8157	23	1.227	1.33	1.409	0.742	0.902	0.872	0.652	0.648	0.747
Cellular Component	GO:0043232	3	intracellular non-membrane-bounded organelle	2.28986e-07	A0A0C4WTF6	197	0.581	Down	0.024343	K	50S ribosomal protein L1 OS=Azotobacter chroococcum NCIMB 8003 OX=1328314 GN=rplA PE=3 SV=1	rplA	1	3.4e-22	192.14	QNVEALLSDLK(1)R	2	-1.092	9	1.168	1.336	1.421	0.554	0.845	0.881	0.767	0.842	0.74
Cellular Component	GO:0043232	3	intracellular non-membrane-bounded organelle	2.28986e-07	A0A0C4WTF6	154	0.647	Down	0.00017593	K	50S ribosomal protein L1 OS=Azotobacter chroococcum NCIMB 8003 OX=1328314 GN=rplA PE=3 SV=1	rplA	1	4.89e-26	178.65	VGTVTPDVATAVK(1)NAK	2	1.4049	10	1.218	1.298	1.194	0.815	0.768	0.816	0.821	0.866	0.857
Cellular Component	GO:0043232	3	intracellular non-membrane-bounded organelle	2.28986e-07	A0A0C4WTF6	71	0.408	Down	4.1982e-06	K	50S ribosomal protein L1 OS=Azotobacter chroococcum NCIMB 8003 OX=1328314 GN=rplA PE=3 SV=1	rplA	1	3.84e-10	150.44	GATVLPNGTGK(1)SVR	2	-1.5984	19	1.46	1.543	1.53	0.629	0.636	0.586	0.652	0.605	0.614
Cellular Component	GO:0043232	3	intracellular non-membrane-bounded organelle	2.28986e-07	A0A0C4WTF6	141	1.711	Up	0.0040154	K	50S ribosomal protein L1 OS=Azotobacter chroococcum NCIMB 8003 OX=1328314 GN=rplA PE=3 SV=1	rplA	1	5.71e-64	203.52	GLMPNPK(1)VGTVTPDVATAVK	2	0.026315	27	0.661	0.824	0.782	1.161	1.282	1.435	1.019	1.09	1.102
Cellular Component	GO:0043232	3	intracellular non-membrane-bounded organelle	2.28986e-07	A0A0C4WTF6	186	0.237	Down	0.00066108	K	50S ribosomal protein L1 OS=Azotobacter chroococcum NCIMB 8003 OX=1328314 GN=rplA PE=3 SV=1	rplA	1	1.11e-25	256.71	LK(1)QNVEALLSDLKR	3	-0.53627	24	1.83	1.72	2.027	0.325	0.524	0.47	0.274	0.275	0.294
Cellular Component	GO:0043232	3	intracellular non-membrane-bounded organelle	2.28986e-07	A0A0C4WVU0	87	0.319	Down	8.6951e-07	K	30S ribosomal protein S11 OS=Azotobacter chroococcum NCIMB 8003 OX=1328314 GN=rpsK PE=3 SV=1	rpsK	1	2.86e-54	236.95	NLDVNVK(1)GPGPGR	2	-2.3349	13	1.474	1.528	1.464	0.49	0.454	0.481	0.825	0.796	0.778
Cellular Component	GO:0043232	3	intracellular non-membrane-bounded organelle	2.28986e-07	A0A0C4WVU0	106	0.238	Down	0.000181525	K	30S ribosomal protein S11 OS=Azotobacter chroococcum NCIMB 8003 OX=1328314 GN=rpsK PE=3 SV=1	rpsK	1	7e-74	194.01	ALNACGYK(1)IASITDVTPIPHNGCRPPK	3	-1.0294	18	1.418	1.371	1.747	0.318	0.413	0.35	0.773	0.927	0.948
Cellular Component	GO:0043232	3	intracellular non-membrane-bounded organelle	2.28986e-07	A0A0C4WH55	8	0.537	Down	1.72663e-05	K	Enolase OS=Azotobacter chroococcum NCIMB 8003 OX=1328314 GN=eno PE=3 SV=1	eno	1	0.00254	88.35	IVDIK(1)GR	2	-1.296	7	1.24	1.257	1.258		0.663	0.681		0.611	0.575
Cellular Component	GO:0043232	3	intracellular non-membrane-bounded organelle	2.28986e-07	A0A0C4WH55	404	0.387	Down	1.833e-09	K	Enolase OS=Azotobacter chroococcum NCIMB 8003 OX=1328314 GN=eno PE=3 SV=1	eno	1	3.42e-05	130.31	VSK(1)YNQLLR	2	-1.4525	9	1.541	1.565	1.558	0.602	0.6	0.602	0.581	0.584	0.554
Cellular Component	GO:0043232	3	intracellular non-membrane-bounded organelle	2.28986e-07	A0A0C4WP83	115	0.269	Down	3.9888e-06	K	Rod shape-determining protein MreB OS=Azotobacter chroococcum NCIMB 8003 OX=1328314 GN=mreB PE=4 SV=1	mreB	1	3.96e-05	88.734	VLICVPCK(1)STQVER	2	-2.1921	8	1.481	1.524	1.453	0.404		0.394	0.583	0.64	0.656
Cellular Component	GO:0043232	3	intracellular non-membrane-bounded organelle	2.28986e-07	A0A0C4WP83	58	0.438	Down	0.00029823	K	Rod shape-determining protein MreB OS=Azotobacter chroococcum NCIMB 8003 OX=1328314 GN=mreB PE=4 SV=1	mreB	1	9.83e-06	120.33	SVVAVGTEAK(1)R	2	-2.943	8	1.324	1.418	1.453	0.594		0.631	0.881	0.201	0.779
Cellular Component	GO:0043232	3	intracellular non-membrane-bounded organelle	2.28986e-07	A0A0C4WP83	48	0.348	Down	0.00036169	K	Rod shape-determining protein MreB OS=Azotobacter chroococcum NCIMB 8003 OX=1328314 GN=mreB PE=4 SV=1	mreB	1	8.29e-26	169.52	THGNQK(1)SVVAVGTEAK	2	-0.4804	16	1.485	1.714	1.539	0.463	0.576	0.611	0.548	0.621	0.594
Cellular Component	GO:0043232	3	intracellular non-membrane-bounded organelle	2.28986e-07	A0A0C4WTF3	18	0.394	Down	1.0017e-06	K	30S ribosomal protein S12 OS=Azotobacter chroococcum NCIMB 8003 OX=1328314 GN=rpsL PE=3 SV=1	rpsL	1	5.06e-40	169.57	LVDK(1)SDVPALQNCPQR	3	0.10868	10	1.454	1.475	1.388	0.56	0.581	0.558	0.755	0.801	0.782
Cellular Component	GO:0043232	3	intracellular non-membrane-bounded organelle	2.28986e-07	A0A0C4WTF3	43	0.251	Down	0.00022142	K	30S ribosomal protein S12 OS=Azotobacter chroococcum NCIMB 8003 OX=1328314 GN=rpsL PE=3 SV=1	rpsL	0.984002	4.87e-06	108.2	VYTTTPK(0.984)K(0.016)PNSALR	2	-0.47297	10	1.286	1.348	1.365		0.307	0.361	0.738		0.789
Cellular Component	GO:0043232	3	intracellular non-membrane-bounded organelle	2.28986e-07	A0A0C4WTF3	44	0.62	Down	0.0059151	K	30S ribosomal protein S12 OS=Azotobacter chroococcum NCIMB 8003 OX=1328314 GN=rpsL PE=3 SV=1	rpsL	1	0.00864	60.709	K(1)PNSALR	2	0.23684	8	1.151		1.334	0.757	0.738	0.817	1.119	1.101	1.073
Cellular Component	GO:0043232	3	intracellular non-membrane-bounded organelle	2.28986e-07	A0A0C4WJT2	63	0.521	Down	0.00143504	K	30S ribosomal protein S5 OS=Azotobacter chroococcum NCIMB 8003 OX=1328314 GN=rpsE PE=3 SV=1	rpsE	1	4.1e-14	169.81	EVPAAIQK(1)AMEAAR	2	-1.6295	22	1.258	1.262	1.53	0.653	0.776	0.682	0.779	0.748	0.808
Cellular Component	GO:0043232	3	intracellular non-membrane-bounded organelle	2.28986e-07	A0A0C4WJT2	7	0.373	Down	3.0014e-07	K	30S ribosomal protein S5 OS=Azotobacter chroococcum NCIMB 8003 OX=1328314 GN=rpsE PE=3 SV=1	rpsE	1	5.16e-33	191.95	ANNEQK(1)RDEGYIEK	2	-0.18982	10	1.568	1.572	1.541	0.58	0.566	0.599	0.596	0.58	0.574
Cellular Component	GO:0043232	3	intracellular non-membrane-bounded organelle	2.28986e-07	A0A0C4WJT2	157	0.379	Down	8.1955e-05	K	30S ribosomal protein S5 OS=Azotobacter chroococcum NCIMB 8003 OX=1328314 GN=rpsE PE=3 SV=1	rpsE	1	1.63e-15	151.22	EMQSPESVAAK(1)R	2	-1.7789	16	1.418	1.655	1.691	0.623	0.604	0.578	0.613	0.501	0.469
Cellular Component	GO:0043232	3	intracellular non-membrane-bounded organelle	2.28986e-07	A0A0C4WJT2	15	0.325	Down	0.00174176	K	30S ribosomal protein S5 OS=Azotobacter chroococcum NCIMB 8003 OX=1328314 GN=rpsE PE=3 SV=1	rpsE	1	2.76e-32	187.33	RDEGYIEK(1)LVQVNR	3	-1.2735	25	1.435	1.584	1.711	0.411	0.462	0.665	0.542	0.661	0.693
Cellular Component	GO:0043232	3	intracellular non-membrane-bounded organelle	2.28986e-07	A0A0C4WJT4	33	0.246	Down	0.0038814	K	50S ribosomal protein L5 OS=Azotobacter chroococcum NCIMB 8003 OX=1328314 GN=rplE PE=3 SV=1	rplE	1	9.67e-09	113.48	VTK(1)ITLNMGLGEAIGDK	2	0.20119	10		1.812	1.779		0.403	0.48	0.615	0.61	0.773
Cellular Component	GO:0043232	3	intracellular non-membrane-bounded organelle	2.28986e-07	A0A0C4WJT4	72	0.494	Down	0.0186041	K	50S ribosomal protein L5 OS=Azotobacter chroococcum NCIMB 8003 OX=1328314 GN=rplE PE=3 SV=1	rplE	1	0.00526	56.378	K(1)SIAGFK	2	0.93704	5	1.206	1.321		0.678		0.57		0.761
Cellular Component	GO:0043232	3	intracellular non-membrane-bounded organelle	2.28986e-07	A0A0C4WJT4	64	0.63	Down	4.6162e-06	K	50S ribosomal protein L5 OS=Azotobacter chroococcum NCIMB 8003 OX=1328314 GN=rplE PE=3 SV=1	rplE	1	9.29e-11	159.12	ITGQK(1)PIVTYAR	2	-1.8604	8	1.202	1.22	1.21	0.769	0.74	0.78	0.758		0.851
Cellular Component	GO:0043232	3	intracellular non-membrane-bounded organelle	2.28986e-07	A0A0C4WQE2	72	0.262	Down	0.0035961	K	50S ribosomal protein L11 OS=Azotobacter chroococcum NCIMB 8003 OX=1328314 GN=rplK PE=3 SV=1	rplK	1	2.2e-61	219.16	SFTFETK(1)STPASVLLK	2	-0.39284	8	1.308	1.856	1.879		0.416	0.465	0.219	0.312	0.401
Cellular Component	GO:0043232	3	intracellular non-membrane-bounded organelle	2.28986e-07	A0A0C4WQE2	97	0.434	Down	2.9125e-06	K	50S ribosomal protein L11 OS=Azotobacter chroococcum NCIMB 8003 OX=1328314 GN=rplK PE=3 SV=1	rplK	1	2.57e-28	199.4	PNTQK(1)VGTVNR	2	-4.3974	16	1.452	1.532	1.545	0.671	0.633	0.662	0.645	0.512	0.606
Cellular Component	GO:0043232	3	intracellular non-membrane-bounded organelle	2.28986e-07	A0A0C4WJT8	35	0.528	Down	0.0053786	K	50S ribosomal protein L16 OS=Azotobacter chroococcum NCIMB 8003 OX=1328314 GN=rplP PE=3 SV=1	rplP	1	4.43e-14	177.47	VSFGEFALK(1)SVSR	2	-2.1454	9	1.233	1.415	1.447	0.609	0.681	0.874	0.7	0.782	0.732
Cellular Component	GO:0043232	3	intracellular non-membrane-bounded organelle	2.28986e-07	A0A0C4WJT8	133	0.458	Down	1.50557e-05	K	50S ribosomal protein L16 OS=Azotobacter chroococcum NCIMB 8003 OX=1328314 GN=rplP PE=3 SV=1	rplP	1	5.84e-21	194.22	LPLATTFVK(1)R	2	-1.7831	9	1.433	1.435	1.362	0.646	0.67	0.62	0.745	0.729	0.757
Cellular Component	GO:0043232	3	intracellular non-membrane-bounded organelle	2.28986e-07	A0A0C4WQG9	193	0.52	Down	0.00035855	K	50S ribosomal protein L4 OS=Azotobacter chroococcum NCIMB 8003 OX=1328314 GN=rplD PE=3 SV=1	rplD	1	0.00015	83.623	VLITVPAVK(1)K	2	-1.2864	8	1.113	1.193	1.218	0.616		0.606	0.946	0.906	1.007
Cellular Component	GO:0043232	3	intracellular non-membrane-bounded organelle	2.28986e-07	A0A0C4WQB5	84	0.102	Down	0.00100424	K	50S ribosomal protein L15 OS=Azotobacter chroococcum NCIMB 8003 OX=1328314 GN=rplO PE=3 SV=1	rplO	1	5.25e-26	121.39	TSELAK(1)VDGDVVTLQALK	2	-1.9477	6	1.219	1.517	1.687		0.125	0.176			0.107
Cellular Component	GO:0043232	3	intracellular non-membrane-bounded organelle	2.28986e-07	A0A0C4WQB5	63	0.177	Down	1.4316e-06	K	50S ribosomal protein L15 OS=Azotobacter chroococcum NCIMB 8003 OX=1328314 GN=rplO PE=3 SV=1	rplO	1	7.43e-09	144.47	RLPK(1)FGFTSLK	2	-2.0715	15	1.689	1.625	1.503	0.269	0.298	0.287		0.609	0.655
Cellular Component	GO:0043232	3	intracellular non-membrane-bounded organelle	2.28986e-07	A0A0C4WQ47	102	0.239	Down	1.55684e-05	K	50S ribosomal protein L25 OS=Azotobacter chroococcum NCIMB 8003 OX=1328314 GN=rplY PE=3 SV=1	rplY	1	3.19e-24	119.26	VVADHK(1)LTAHVPLHFVNAENSVGVK	4	-1.8045	19	1.534	1.791	1.718	0.383	0.418	0.405	0.296	0.298
Cellular Component	GO:0043232	3	intracellular non-membrane-bounded organelle	2.28986e-07	A0A0C4WQ47	48	0.233	Down	0.0080797	K	50S ribosomal protein L25 OS=Azotobacter chroococcum NCIMB 8003 OX=1328314 GN=rplY PE=3 SV=1	rplY	1	1.72e-13	165.09	APLSISVLAK(1)EIAK	2	-1.7386	13	1.836	1.753	1.264	0.616	0.254	0.262	0.629	0.674	0.792
Cellular Component	GO:0043232	3	intracellular non-membrane-bounded organelle	2.28986e-07	A0A0C4WH44	37	0.464	Down	0.000199528	K	30S ribosomal protein S2 OS=Azotobacter chroococcum NCIMB 8003 OX=1328314 GN=rpsB PE=3 SV=1	rpsB	1	1.12e-20	178.95	NK(1)IHIINLEK	2	-1.7474	9	1.358	1.631	1.58	0.687	0.708	0.725	0.543	0.529	0.479
Cellular Component	GO:0043232	3	intracellular non-membrane-bounded organelle	2.28986e-07	A0A0C4WH44	73	0.33	Down	5.5567e-07	K	30S ribosomal protein S2 OS=Azotobacter chroococcum NCIMB 8003 OX=1328314 GN=rpsB PE=3 SV=1	rpsB	1	0.000162	130	ILFVGTK(1)R	2	-2.1351	9	1.666	1.708	1.621	0.548	0.534	0.567	0.485	0.413	0.482
Cellular Component	GO:0043232	3	intracellular non-membrane-bounded organelle	2.28986e-07	A0A0C4WQ43	18	0.473	Down	2.1329e-05	K	50S ribosomal protein L9 OS=Azotobacter chroococcum NCIMB 8003 OX=1328314 GN=rplI PE=3 SV=1	rplI	1	1.04e-10	136.06	IANLGNLGDK(1)VSVK	2	-1.1136	9	1.414	1.467	1.552	0.723	0.677	0.697	0.575	0.604	0.595
Cellular Component	GO:0043232	3	intracellular non-membrane-bounded organelle	2.28986e-07	A0A0C4WK21	72	0.387	Down	0.000199841	K	50S ribosomal protein L27 OS=Azotobacter chroococcum NCIMB 8003 OX=1328314 GN=rpmA PE=3 SV=1	rpmA	1	0.000588	93.561	FEVK(1)GAFGR	2	-2.5068	9	1.532	1.546	1.639	0.696	0.564	0.564	0.523	0.57	0.528
Cellular Component	GO:0043232	3	intracellular non-membrane-bounded organelle	2.28986e-07	A0A0C4WK21	62	0.35	Down	0.00034123	K	50S ribosomal protein L27 OS=Azotobacter chroococcum NCIMB 8003 OX=1328314 GN=rpmA PE=3 SV=1	rpmA	1	1.34e-17	156.14	DHTLFAK(1)VEGVVK	2	-2.8	10	1.884	1.491	1.577	0.648	0.545	0.539	0.433	0.432	0.482
Cellular Component	GO:0043232	3	intracellular non-membrane-bounded organelle	2.28986e-07	A0A0C4WK88	13	0.283	Down	2.423e-05	K	30S ribosomal protein S16 OS=Azotobacter chroococcum NCIMB 8003 OX=1328314 GN=rpsP PE=3 SV=1	rpsP	1	5.54e-06	150.21	K(1)RPFYHLTVTNSR	3	1.1654	16	1.672	1.81	1.862	0.51	0.543	0.458	0.42	0.335	0.248
Cellular Component	GO:0043232	3	intracellular non-membrane-bounded organelle	2.28986e-07	A0A0C4WR09	10	0.082	Down	0.041055	K	50S ribosomal protein L28 OS=Azotobacter chroococcum NCIMB 8003 OX=1328314 GN=rpmB PE=3 SV=1	rpmB	1	5.65e-49	182.52	VCQVTGK(1)GPVTGNNISHANNK	3	-0.31421	14	1.561	1.776	1.833	0.035	0.207	0.183	0.75	0.79	0.821
Cellular Component	GO:0043232	3	intracellular non-membrane-bounded organelle	2.28986e-07	A0A0C4WIK2	350	0.363	Down	2.9928e-06	K	30S ribosomal protein S1 OS=Azotobacter chroococcum NCIMB 8003 OX=1328314 GN=rpsA PE=3 SV=1	rpsA	1	2.41e-16	137.39	QCK(1)SNPWEDFSSHYNK	3	-1.741	11	1.716	1.629	1.612	0.57	0.611	0.619	0.453	0.367	0.459
Cellular Component	GO:0043232	3	intracellular non-membrane-bounded organelle	2.28986e-07	A0A0C4WIK2	271	0.367	Down	0.000122681	K	30S ribosomal protein S1 OS=Azotobacter chroococcum NCIMB 8003 OX=1328314 GN=rpsA PE=3 SV=1	rpsA	1	1.6e-17	160.62	QLGEDPWVAIK(1)AR	2	-2.4832	9	1.569	1.649	1.638	0.527	0.593	0.664	0.42	0.531	0.501
Cellular Component	GO:0043232	3	intracellular non-membrane-bounded organelle	2.28986e-07	A0A0C4WIK2	347	0.404	Down	1.53321e-05	K	30S ribosomal protein S1 OS=Azotobacter chroococcum NCIMB 8003 OX=1328314 GN=rpsA PE=3 SV=1	rpsA	1	6.64e-05	113.14	ISLGIK(1)QCK	2	-1.4566	9	1.405	1.566	1.481	0.608	0.604	0.587	0.738	0.672	0.632
Cellular Component	GO:0043232	3	intracellular non-membrane-bounded organelle	2.28986e-07	A0A0C4WIK2	536	0.542	Down	1.83119e-05	K	30S ribosomal protein S1 OS=Azotobacter chroococcum NCIMB 8003 OX=1328314 GN=rpsA PE=3 SV=1	rpsA	1	7.03e-46	174.02	K(1)QETEAPGPTTIGDLIR	2	-0.87764	12	1.42	1.363	1.45	0.769	0.786	0.741	0.635	0.593	0.637
Cellular Component	GO:0043232	3	intracellular non-membrane-bounded organelle	2.28986e-07	A0A0C4WIK2	528	0.659	Down	3.9624e-05	K	30S ribosomal protein S1 OS=Azotobacter chroococcum NCIMB 8003 OX=1328314 GN=rpsA PE=3 SV=1	rpsA	1	5.83e-10	165.09	DVDDEK(1)DAIK	2	-0.29501	19	1.306	1.336	1.385	0.881	0.905	0.867	0.647	0.582	0.588
Cellular Component	GO:0043232	3	intracellular non-membrane-bounded organelle	2.28986e-07	A0A0C4WIK2	532	0.333	Down	0.00021813	K	30S ribosomal protein S1 OS=Azotobacter chroococcum NCIMB 8003 OX=1328314 GN=rpsA PE=3 SV=1	rpsA	1	1.23e-11	149.58	DVDDEKDAIK(1)ELR	2	-0.27838	17	1.634	1.557	1.55	0.524	0.604	0.45	0.557	0.628	0.638
Cellular Component	GO:0043232	3	intracellular non-membrane-bounded organelle	2.28986e-07	A0A0C4WIK2	459	0.435	Down	0.00044175	K	30S ribosomal protein S1 OS=Azotobacter chroococcum NCIMB 8003 OX=1328314 GN=rpsA PE=3 SV=1	rpsA	1	0.000317	92.732	GTVK(1)EVDAK	2	-1.1942	8	1.277	1.468	1.558	0.684	0.613	0.573	0.524		0.514
Cellular Component	GO:0043232	3	intracellular non-membrane-bounded organelle	2.28986e-07	A0A0C4WIK2	522	0.541	Down	1.0966e-06	K	30S ribosomal protein S1 OS=Azotobacter chroococcum NCIMB 8003 OX=1328314 GN=rpsA PE=3 SV=1	rpsA	1	2.81e-15	197.3	AK(1)DVDDEKDAIK	2	-0.20599	18	1.419	1.465	1.471	0.8	0.785	0.773	0.559	0.544	0.525
Cellular Component	GO:0043232	3	intracellular non-membrane-bounded organelle	2.28986e-07	A0A0C4WIK2	196	0.215	Down	0.00048421	K	30S ribosomal protein S1 OS=Azotobacter chroococcum NCIMB 8003 OX=1328314 GN=rpsA PE=3 SV=1	rpsA	1	5.67e-221	305.67	EALLESLQEGQQVK(1)GIVK	2	-0.36579	11	1.439	1.88	2.3	0.413	0.36	0.434	0.301	0.355	0.273
Cellular Component	GO:0043232	3	intracellular non-membrane-bounded organelle	2.28986e-07	A0A0C4WIK2	496	0.544	Down	8.2165e-05	K	30S ribosomal protein S1 OS=Azotobacter chroococcum NCIMB 8003 OX=1328314 GN=rpsA PE=3 SV=1	rpsA	1	1.18e-05	134.2	NVLK(1)EGDEVEAK	2	-1.1608	9	1.342	1.455	1.423	0.786	0.788	0.722	0.664	0.611	0.614
Cellular Component	GO:0043232	3	intracellular non-membrane-bounded organelle	2.28986e-07	A0A0C4WPY2	8	0.296	Down	0.000159688	K	30S ribosomal protein S15 OS=Azotobacter chroococcum NCIMB 8003 OX=1328314 GN=rpsO PE=3 SV=1	rpsO	1	5.25e-17	175.68	ALTVEEK(1)AQIVNEYK	2	3.9969	9	1.665	1.755	1.625	0.417	0.524	0.551	0.342	0.479	0.635
Cellular Component	GO:0043232	3	intracellular non-membrane-bounded organelle	2.28986e-07	A0A0C4WGX3	33	0.316	Down	0.00010243	K	50S ribosomal protein L21 OS=Azotobacter chroococcum NCIMB 8003 OX=1328314 GN=rplU PE=3 SV=1	rplU	1	6.84e-05	116.13	QYK(1)VAEGEFLK	2	-1.3639	9	1.612	1.626	1.48	0.564	0.483	0.446	0.67	0.71	0.568
Cellular Component	GO:0043232	3	intracellular non-membrane-bounded organelle	2.28986e-07	A0A0C4WGX3	91	0.27	Down	0.00021976	K	50S ribosomal protein L21 OS=Azotobacter chroococcum NCIMB 8003 OX=1328314 GN=rplU PE=3 SV=1	rplU	1	0.00272	81.163	HDK(1)VSIIK	2	0.13505	8	1.425	1.592	1.659		0.43	0.412	0.518	0.48	0.505
Cellular Component	GO:0043232	3	intracellular non-membrane-bounded organelle	2.28986e-07	A0A0C4WGX3	41	0.487	Down	1.67591e-05	K	50S ribosomal protein L21 OS=Azotobacter chroococcum NCIMB 8003 OX=1328314 GN=rplU PE=3 SV=1	rplU	1	7.18e-05	127.93	VAEGEFLK(1)IEK	2	-2.7603	7	1.239	1.245	1.206	0.597		0.602		0.7	0.749
Cellular Component	GO:0043232	3	intracellular non-membrane-bounded organelle	2.28986e-07	A0A0C4WML6	53	0.356	Down	1.98196e-05	K	2Fe-2S ferredoxin protein OS=Azotobacter chroococcum NCIMB 8003 OX=1328314 GN=Achr_10540 PE=4 SV=1	Achr_10540	1	8.69e-46	194.83	CGSCLVK(1)ITHLDGER	2	-1.117	18	1.528	1.642	1.519	0.597	0.533	0.538	0.582	0.639	0.597
Cellular Component	GO:0043232	3	intracellular non-membrane-bounded organelle	2.28986e-07	A0A0C4WML6	63	0.323	Down	1.5504e-06	K	2Fe-2S ferredoxin protein OS=Azotobacter chroococcum NCIMB 8003 OX=1328314 GN=Achr_10540 PE=4 SV=1	Achr_10540	1	1.31e-07	127.93	IK(1)GMMLTDK	2	-3.4416	81	1.732	1.622	1.638	0.552	0.547	0.514	0.469	0.499	0.445
Cellular Component	GO:0043232	3	intracellular non-membrane-bounded organelle	2.28986e-07	A0A0C4WML6	83	0.418	Down	2.0621e-07	K	2Fe-2S ferredoxin protein OS=Azotobacter chroococcum NCIMB 8003 OX=1328314 GN=Achr_10540 PE=4 SV=1	Achr_10540	1	0.000196	113.7	LPK(1)SEEER	2	-0.86882	9	1.498	1.523	1.553	0.649	0.629	0.633	0.603	0.554	0.591
Cellular Component	GO:0043232	3	intracellular non-membrane-bounded organelle	2.28986e-07	A0A0C4WML6	70	0.646	Down	0.0021621	K	2Fe-2S ferredoxin protein OS=Azotobacter chroococcum NCIMB 8003 OX=1328314 GN=Achr_10540 PE=4 SV=1	Achr_10540	1	7.75e-05	91.783	GMMLTDK(1)ER	2	-0.71275	26	1.113	1.284	1.352	0.82	0.828	0.775	0.883	0.782	0.81
Cellular Component	GO:0043232	3	intracellular non-membrane-bounded organelle	2.28986e-07	A0A0C4WML6	16	0.432	Down	1.1337e-06	K	2Fe-2S ferredoxin protein OS=Azotobacter chroococcum NCIMB 8003 OX=1328314 GN=Achr_10540 PE=4 SV=1	Achr_10540	1	9.96e-05	114.64	K(1)VEAVAGK	2	0.75133	9	1.42	1.432	1.486	0.621	0.61	0.643	0.712	0.703	0.722
Cellular Component	GO:0043232	3	intracellular non-membrane-bounded organelle	2.28986e-07	A0A0C4WML6	15	0.627	Down	0.00058215	K	2Fe-2S ferredoxin protein OS=Azotobacter chroococcum NCIMB 8003 OX=1328314 GN=Achr_10540 PE=4 SV=1	Achr_10540	1	1.3e-57	240.33	ATIYFSSPLMPHNK(1)K	2	2.0779	69	1.234	1.2	1.216	0.834	0.715	0.74	0.863	0.938	0.942
Cellular Component	GO:0043232	3	intracellular non-membrane-bounded organelle	2.28986e-07	A0A0C4WVU2	49	0.214	Down	0.00178309	K	50S ribosomal protein L30 OS=Azotobacter chroococcum NCIMB 8003 OX=1328314 GN=rpmD PE=3 SV=1	rpmD	1	7.06e-05	106.93	GMINK(1)AYYLLR	2	-3.6237	11	1.426	1.344	1.862		0.302	0.359	0.283	0.308
Cellular Component	GO:0043232	3	intracellular non-membrane-bounded organelle	2.28986e-07	A0A0C4WVU2	24	0.253	Down	1.0458e-06	K	50S ribosomal protein L30 OS=Azotobacter chroococcum NCIMB 8003 OX=1328314 GN=rpmD PE=3 SV=1	rpmD	1	1.11e-05	113.1	ACVK(1)GLGLR	2	-1.8023	9	1.573	1.689	1.669	0.435	0.412	0.399	0.687	0.61	0.592
Cellular Component	GO:0043232	3	intracellular non-membrane-bounded organelle	2.28986e-07	A0A0C4WVU2	10	0.285	Down	3.6875e-05	K	50S ribosomal protein L30 OS=Azotobacter chroococcum NCIMB 8003 OX=1328314 GN=rpmD PE=3 SV=1	rpmD	1	3.93e-14	158.37	VTLVK(1)SLNGR	2	-0.99363	16	1.452	1.534	1.562		0.44	0.425	0.572	0.55	0.548
Cellular Component	GO:0043232	3	intracellular non-membrane-bounded organelle	2.28986e-07	A0A0C4WVU8	147	0.343	Down	0.040258	K	50S ribosomal protein L2 OS=Azotobacter chroococcum NCIMB 8003 OX=1328314 GN=rplB PE=3 SV=1	rplB	1	6.8e-20	142.03	NIPVGSTIHAIELK(1)PGK	2	-1.4006	22	1.387	1.443	1.493	0.742	0.373	0.366	0.813	0.875	0.878
Cellular Component	GO:0043232	3	intracellular non-membrane-bounded organelle	2.28986e-07	A0A0C4WVU8	36	0.402	Down	4.4549e-06	K	50S ribosomal protein L2 OS=Azotobacter chroococcum NCIMB 8003 OX=1328314 GN=rplB PE=3 SV=1	rplB	1	8.94e-05	85.716	GAPYAPLLEK(1)K	2	-2.2204	7	1.24	1.231	1.199	0.496	0.488			0.813	0.868
Cellular Component	GO:0043232	3	intracellular non-membrane-bounded organelle	2.28986e-07	A0A0C4WVU8	95	0.496	Down	0.0036027	K	50S ribosomal protein L2 OS=Azotobacter chroococcum NCIMB 8003 OX=1328314 GN=rplB PE=3 SV=1	rplB	1	3.22e-10	147.19	TAHIALLK(1)YADGERR	2	-2.6045	20	1.31	1.335	1.308	0.615	0.637	0.707	0.772	0.936	0.917
Cellular Component	GO:0043232	3	intracellular non-membrane-bounded organelle	2.28986e-07	A0A0C4WVU8	125	0.188	Down	0.00087987	K	50S ribosomal protein L2 OS=Azotobacter chroococcum NCIMB 8003 OX=1328314 GN=rplB PE=3 SV=1	rplB	1	1.05e-23	149.62	GVAAGDQLISGVNAPIK(1)AGNTLPLR	3	-1.2098	8	1.646	1.26	1.23		0.268	0.25			0.273
Cellular Component	GO:0043232	3	intracellular non-membrane-bounded organelle	2.28986e-07	A0A0C4WVU8	150	0.339	Down	1.60397e-05	K	50S ribosomal protein L2 OS=Azotobacter chroococcum NCIMB 8003 OX=1328314 GN=rplB PE=3 SV=1	rplB	0.989794	1.56e-14	132.4	NIPVGSTIHAIELK(0.01)PGK(0.99)GAQIAR	3	-2.2371	9	1.404	1.552	1.585	0.511	0.528	0.499	0.728	0.707	0.743
Cellular Component	GO:0043232	3	intracellular non-membrane-bounded organelle	2.28986e-07	A0A0C4WQF9	42	0.426	Down	0.00035913	K	50S ribosomal protein L24 OS=Azotobacter chroococcum NCIMB 8003 OX=1328314 GN=rplX PE=3 SV=1	rplX	1	1.55e-09	168.08	LVVGGVNLIK(1)R	2	-0.67645	11	1.407	1.436	1.553	0.677	0.656	0.541	0.737	0.651	0.666
Cellular Component	GO:0043232	3	intracellular non-membrane-bounded organelle	2.28986e-07	A0A0C4WQF9	16	0.393	Down	0.0039408	K	50S ribosomal protein L24 OS=Azotobacter chroococcum NCIMB 8003 OX=1328314 GN=rplX PE=3 SV=1	rplX	1	8.17e-42	220.81	RDDEIIVIAGK(1)DK	2	-2.5361	9	1.572	1.543	1.553	0.595	0.559	0.682	0.546	0.452	0.679
Cellular Component	GO:0043232	3	intracellular non-membrane-bounded organelle	2.28986e-07	A0A0C4WQF9	96	0.398	Down	2.3631e-06	K	50S ribosomal protein L24 OS=Azotobacter chroococcum NCIMB 8003 OX=1328314 GN=rplX PE=3 SV=1	rplX	1	7.73e-06	159.93	VFK(1)STQKPVDA	2	-1.0823	9	1.471	1.567	1.593	0.623	0.62	0.598	0.589	0.571	0.574
Cellular Component	GO:0043232	3	intracellular non-membrane-bounded organelle	2.28986e-07	A0A0C4WQF9	78	0.459	Down	3.9761e-05	K	50S ribosomal protein L24 OS=Azotobacter chroococcum NCIMB 8003 OX=1328314 GN=rplX PE=3 SV=1	rplX	1	4.72e-38	243.8	EAPLHVSNVAIFNAETNK(1)ADR	3	-0.24999	18	1.491	1.49	1.36	0.664	0.635	0.693	0.646	0.656	0.705
Cellular Component	GO:0043232	3	intracellular non-membrane-bounded organelle	2.28986e-07	A0A0C4WQH4	35	0.358	Down	2.1577e-06	K	30S ribosomal protein S7 OS=Azotobacter chroococcum NCIMB 8003 OX=1328314 GN=rpsG PE=3 SV=1	rpsG	1	2.03e-09	145.75	FMNHVMESGK(1)K	2	-1.7767	22	1.668	1.569	1.543	0.562	0.559	0.592	0.499	0.6	0.529
Cellular Component	GO:0043232	3	intracellular non-membrane-bounded organelle	2.28986e-07	A0A0C4WQH4	54	0.389	Down	1.98359e-05	K	30S ribosomal protein S7 OS=Azotobacter chroococcum NCIMB 8003 OX=1328314 GN=rpsG PE=3 SV=1	rpsG	1	1.13e-20	192.95	K(1)NSDPLEIFEK	2	-0.78488	12	1.577	1.455	1.556	0.558	0.616	0.611	0.604	0.619	0.624
Cellular Component	GO:0043232	3	intracellular non-membrane-bounded organelle	2.28986e-07	A0A0C4WJT0	76	0.602	Down	0.046515	K	30S ribosomal protein S13 OS=Azotobacter chroococcum NCIMB 8003 OX=1328314 GN=rpsM PE=3 SV=1	rpsM	1	0.00825	56.091	EVNMK(1)IK	2	0.55757	6	1.285	1.174			0.818	0.663	0.968		0.815
Cellular Component	GO:0043232	3	intracellular non-membrane-bounded organelle	2.28986e-07	A0A0C4WJT0	44	0.322	Down	2.3905e-06	K	30S ribosomal protein S13 OS=Azotobacter chroococcum NCIMB 8003 OX=1328314 GN=rpsM PE=3 SV=1	rpsM	1	1.5e-74	227.47	TTAQAICAATGVNPAAK(1)IK	2	-0.88046	16	1.664	1.616	1.615	0.496	0.555	0.526	0.553	0.499	0.547
Cellular Component	GO:0043232	3	intracellular non-membrane-bounded organelle	2.28986e-07	A0A0C4WJT0	62	0.459	Down	4.3642e-05	K	30S ribosomal protein S13 OS=Azotobacter chroococcum NCIMB 8003 OX=1328314 GN=rpsM PE=3 SV=1	rpsM	1	2.13e-17	153.25	GEVAK(1)LTTEGDLRR	2	-1.1979	22	1.472	1.449	1.323	0.63	0.638	0.682	0.68	0.774	0.738
Cellular Component	GO:0043232	3	intracellular non-membrane-bounded organelle	2.28986e-07	A0A0C4WS28	28	1.783	Up	2.5147e-07	K	Ribonuclease P protein component OS=Azotobacter chroococcum NCIMB 8003 OX=1328314 GN=rnpA PE=3 SV=1	rnpA	1	2.06e-12	157.77	AVFDSPTAK(1)VPGK	2	-0.55098	13	0.647	0.666	0.663	1.18	1.165	1.178	1.369	1.318	1.32
Cellular Component	GO:0043232	3	intracellular non-membrane-bounded organelle	2.28986e-07	A0A0C4WS62	217	2.346	Up	0.00040257	K	ATP-dependent DNA helicase, RecQ family OS=Azotobacter chroococcum NCIMB 8003 OX=1328314 GN=recQ PE=4 SV=1	recQ	1	8.88e-05	127.94	K(1)QLLGFLAER	2	-3.2958	9	0.509	0.589	0.594	1.169	1.399	1.401	1.381	1.295	1.307
Cellular Component	GO:0043232	3	intracellular non-membrane-bounded organelle	2.28986e-07	A0A0C4WQG5	4	0.286	Down	1.3631e-06	K	30S ribosomal protein S3 OS=Azotobacter chroococcum NCIMB 8003 OX=1328314 GN=rpsC PE=3 SV=1	rpsC	1	1.11e-09	121.67	GQK(1)VHPVGIR	2	-2.2428	9	1.622	1.734	1.664	0.488	0.455	0.495	0.531	0.517	0.51
Cellular Component	GO:0043232	3	intracellular non-membrane-bounded organelle	2.28986e-07	A0A0C4WQG5	93	0.343	Down	0.0038156	K	30S ribosomal protein S3 OS=Azotobacter chroococcum NCIMB 8003 OX=1328314 GN=rpsC PE=3 SV=1	rpsC	1	1.4e-19	149.14	QDLTK(1)QMGVPVHINIEEIR	3	-0.96858	12	1.33	1.668	1.819	0.534	0.413	0.704	0.472	0.602	0.591
Cellular Component	GO:0043232	3	intracellular non-membrane-bounded organelle	2.28986e-07	A0A0C4WQG5	86	0.654	Down	1.6885e-05	K	30S ribosomal protein S3 OS=Azotobacter chroococcum NCIMB 8003 OX=1328314 GN=rpsC PE=3 SV=1	rpsC	1	7.99e-10	139.02	KGEDVEK(1)LR	2	-1.621	9	1.172	1.228	1.231	0.794	0.795	0.784	0.956	0.873	0.863
Cellular Component	GO:0043232	3	intracellular non-membrane-bounded organelle	2.28986e-07	A0A0C4WQG5	26	0.344	Down	0.0003356	K	30S ribosomal protein S3 OS=Azotobacter chroococcum NCIMB 8003 OX=1328314 GN=rpsC PE=3 SV=1	rpsC	1	7.57e-64	207.88	EHTSVWYADK(1)R	2	-0.5412	11	1.81	1.59	1.534	0.562	0.491	0.645	0.447	0.516	0.445
Cellular Component	GO:0043232	3	intracellular non-membrane-bounded organelle	2.28986e-07	A0A0C4WUY1	72	0.095	Down	0.0055163	K	50S ribosomal protein L13 OS=Azotobacter chroococcum NCIMB 8003 OX=1328314 GN=rplM PE=3 SV=1	rplM	1	1.45e-25	137.58	SSDK(1)MYYSHSGFPGGIK	3	0.80443	14	2.072	2.018	2.022	0.143	0.262	0.176	0.318	0.354	0.111
Cellular Component	GO:0043232	3	intracellular non-membrane-bounded organelle	2.28986e-07	A0A0C4WUY1	106	0.285	Down	0.0080815	K	50S ribosomal protein L13 OS=Azotobacter chroococcum NCIMB 8003 OX=1328314 GN=rplM PE=3 SV=1	rplM	1	6.32e-05	108.93	VIETAVK(1)GMLPK	2	-2.9455	19	1.313	1.488	1.922	0.444	0.445	0.456	0.654	0.729	0.733
Cellular Component	GO:0043232	3	intracellular non-membrane-bounded organelle	2.28986e-07	A0A0C4WUY1	2	0.344	Down	0.00118206	K	50S ribosomal protein L13 OS=Azotobacter chroococcum NCIMB 8003 OX=1328314 GN=rplM PE=3 SV=1	rplM	1	1.69e-10	173.07	MK(1)TFTAKPETVK	2	-1.2961	24	1.819	1.455	1.343	0.524	0.447	0.616	0.607	0.729	0.647
Cellular Component	GO:0043232	3	intracellular non-membrane-bounded organelle	2.28986e-07	A0A0C4WUY1	12	0.638	Down	0.00037969	K	50S ribosomal protein L13 OS=Azotobacter chroococcum NCIMB 8003 OX=1328314 GN=rplM PE=3 SV=1	rplM	1	3.69e-38	203.52	TFTAKPETVK(1)R	2	-2.5172	19	1.202	1.33	1.265	0.764	0.839	0.82	0.772	0.807	0.814
Cellular Component	GO:0043232	3	intracellular non-membrane-bounded organelle	2.28986e-07	A0A0C4WUY1	126	0.626	Down	0.00021966	K	50S ribosomal protein L13 OS=Azotobacter chroococcum NCIMB 8003 OX=1328314 GN=rplM PE=3 SV=1	rplM	1	4.86e-39	212.69	VYK(1)GAVHPHTAQQPQELK	3	7.1731	16	1.17	1.322	1.266	0.781	0.776	0.797	0.937	0.742	0.848
Cellular Component	GO:0022625	5	cytosolic large ribosomal subunit	6.06544e-05	A0A0C4WJU3	8	0.249	Down	0.00011816	K	50S ribosomal protein L23 OS=Azotobacter chroococcum NCIMB 8003 OX=1328314 GN=rplW PE=3 SV=1	rplW	1	8.56e-05	83.775	VFK(1)VLLGPHISEK	3	-1.4085	9	1.652	1.598	1.446		0.387	0.394	0.518	0.497	0.5
Cellular Component	GO:0022625	5	cytosolic large ribosomal subunit	6.06544e-05	A0A0C4WJU3	39	0.289	Down	2.6595e-07	K	50S ribosomal protein L23 OS=Azotobacter chroococcum NCIMB 8003 OX=1328314 GN=rplW PE=3 SV=1	rplW	1	6.2e-10	172.1	VATDATK(1)LEIK	2	-2.7947	15	1.622	1.728	1.699	0.496	0.483	0.48	0.519	0.508	0.469
Cellular Component	GO:0022625	5	cytosolic large ribosomal subunit	6.06544e-05	A0A0C4WJU3	18	0.211	Down	0.000120617	K	50S ribosomal protein L23 OS=Azotobacter chroococcum NCIMB 8003 OX=1328314 GN=rplW PE=3 SV=1	rplW	1	1.09e-19	198.1	VLLGPHISEK(1)ATVLAESK	3	-0.45599	8	1.457	1.37	1.25	0.292	0.281		0.328
Cellular Component	GO:0022625	5	cytosolic large ribosomal subunit	6.06544e-05	A0A0C4WJU3	26	1.917	Up	0.0023047	K	50S ribosomal protein L23 OS=Azotobacter chroococcum NCIMB 8003 OX=1328314 GN=rplW PE=3 SV=1	rplW	1	0.000175	79.059	ATVLAESK(1)K	2	-0.50276	9	0.551	0.76	0.625	1.276	1.242	1.194	1.381	1.214	1.284
Cellular Component	GO:0022625	5	cytosolic large ribosomal subunit	6.06544e-05	A0A0C4WJU3	65	0.378	Down	9.9008e-05	K	50S ribosomal protein L23 OS=Azotobacter chroococcum NCIMB 8003 OX=1328314 GN=rplW PE=3 SV=1	rplW	1	4.65e-06	141.29	VTTLNVQGK(1)TK	2	-1.8455	8	1.373	1.469	1.5	0.548	0.546		0.612	0.585	0.554
Cellular Component	GO:0022625	5	cytosolic large ribosomal subunit	6.06544e-05	A0A0C4WQP1	22	0.646	Down	0.003341	K	50S ribosomal protein L20 OS=Azotobacter chroococcum NCIMB 8003 OX=1328314 GN=rplT PE=3 SV=1	rplT	1	0.00043	67.903	LAK(1)GYYGAR	2	0.073412	8	1.066	1.166	1.214	0.73		0.753	0.994	0.928	0.794
Cellular Component	GO:0022625	5	cytosolic large ribosomal subunit	6.06544e-05	A0A0C4WN41	34	0.273	Down	0.00096053	K	50S ribosomal protein L35 OS=Azotobacter chroococcum NCIMB 8003 OX=1328314 GN=rpmI PE=3 SV=1	rpmI	1	0.00018	76.85	SHILTK(1)MTTK	2	-2.6619	6	1.037	1.129	1.322	0.302		0.333
Cellular Component	GO:0022625	5	cytosolic large ribosomal subunit	6.06544e-05	A0A0C4WN41	56	0.209	Down	0.0042404	K	50S ribosomal protein L35 OS=Azotobacter chroococcum NCIMB 8003 OX=1328314 GN=rpmI PE=3 SV=1	rpmI	1	3.59e-10	121.86	GTSLMHPSDVAK(1)VER	3	-0.69681	10		1.374	1.401		0.319	0.26
Cellular Component	GO:0022625	5	cytosolic large ribosomal subunit	6.06544e-05	A0A0C4WJT4	33	0.246	Down	0.0038814	K	50S ribosomal protein L5 OS=Azotobacter chroococcum NCIMB 8003 OX=1328314 GN=rplE PE=3 SV=1	rplE	1	9.67e-09	113.48	VTK(1)ITLNMGLGEAIGDK	2	0.20119	10		1.812	1.779		0.403	0.48	0.615	0.61	0.773
Cellular Component	GO:0022625	5	cytosolic large ribosomal subunit	6.06544e-05	A0A0C4WJT4	72	0.494	Down	0.0186041	K	50S ribosomal protein L5 OS=Azotobacter chroococcum NCIMB 8003 OX=1328314 GN=rplE PE=3 SV=1	rplE	1	0.00526	56.378	K(1)SIAGFK	2	0.93704	5	1.206	1.321		0.678		0.57		0.761
Cellular Component	GO:0022625	5	cytosolic large ribosomal subunit	6.06544e-05	A0A0C4WJT4	64	0.63	Down	4.6162e-06	K	50S ribosomal protein L5 OS=Azotobacter chroococcum NCIMB 8003 OX=1328314 GN=rplE PE=3 SV=1	rplE	1	9.29e-11	159.12	ITGQK(1)PIVTYAR	2	-1.8604	8	1.202	1.22	1.21	0.769	0.74	0.78	0.758		0.851
Cellular Component	GO:0022625	5	cytosolic large ribosomal subunit	6.06544e-05	A0A0C4WQE2	72	0.262	Down	0.0035961	K	50S ribosomal protein L11 OS=Azotobacter chroococcum NCIMB 8003 OX=1328314 GN=rplK PE=3 SV=1	rplK	1	2.2e-61	219.16	SFTFETK(1)STPASVLLK	2	-0.39284	8	1.308	1.856	1.879		0.416	0.465	0.219	0.312	0.401
Cellular Component	GO:0022625	5	cytosolic large ribosomal subunit	6.06544e-05	A0A0C4WQE2	97	0.434	Down	2.9125e-06	K	50S ribosomal protein L11 OS=Azotobacter chroococcum NCIMB 8003 OX=1328314 GN=rplK PE=3 SV=1	rplK	1	2.57e-28	199.4	PNTQK(1)VGTVNR	2	-4.3974	16	1.452	1.532	1.545	0.671	0.633	0.662	0.645	0.512	0.606
Cellular Component	GO:0022625	5	cytosolic large ribosomal subunit	6.06544e-05	A0A0C4WQB5	84	0.102	Down	0.00100424	K	50S ribosomal protein L15 OS=Azotobacter chroococcum NCIMB 8003 OX=1328314 GN=rplO PE=3 SV=1	rplO	1	5.25e-26	121.39	TSELAK(1)VDGDVVTLQALK	2	-1.9477	6	1.219	1.517	1.687		0.125	0.176			0.107
Cellular Component	GO:0022625	5	cytosolic large ribosomal subunit	6.06544e-05	A0A0C4WQB5	63	0.177	Down	1.4316e-06	K	50S ribosomal protein L15 OS=Azotobacter chroococcum NCIMB 8003 OX=1328314 GN=rplO PE=3 SV=1	rplO	1	7.43e-09	144.47	RLPK(1)FGFTSLK	2	-2.0715	15	1.689	1.625	1.503	0.269	0.298	0.287		0.609	0.655
Cellular Component	GO:0022625	5	cytosolic large ribosomal subunit	6.06544e-05	A0A0C4WQG9	193	0.52	Down	0.00035855	K	50S ribosomal protein L4 OS=Azotobacter chroococcum NCIMB 8003 OX=1328314 GN=rplD PE=3 SV=1	rplD	1	0.00015	83.623	VLITVPAVK(1)K	2	-1.2864	8	1.113	1.193	1.218	0.616		0.606	0.946	0.906	1.007
Cellular Component	GO:0022625	5	cytosolic large ribosomal subunit	6.06544e-05	A0A0C4WJT8	35	0.528	Down	0.0053786	K	50S ribosomal protein L16 OS=Azotobacter chroococcum NCIMB 8003 OX=1328314 GN=rplP PE=3 SV=1	rplP	1	4.43e-14	177.47	VSFGEFALK(1)SVSR	2	-2.1454	9	1.233	1.415	1.447	0.609	0.681	0.874	0.7	0.782	0.732
Cellular Component	GO:0022625	5	cytosolic large ribosomal subunit	6.06544e-05	A0A0C4WJT8	133	0.458	Down	1.50557e-05	K	50S ribosomal protein L16 OS=Azotobacter chroococcum NCIMB 8003 OX=1328314 GN=rplP PE=3 SV=1	rplP	1	5.84e-21	194.22	LPLATTFVK(1)R	2	-1.7831	9	1.433	1.435	1.362	0.646	0.67	0.62	0.745	0.729	0.757
Cellular Component	GO:0022625	5	cytosolic large ribosomal subunit	6.06544e-05	A0A0C4WQ47	102	0.239	Down	1.55684e-05	K	50S ribosomal protein L25 OS=Azotobacter chroococcum NCIMB 8003 OX=1328314 GN=rplY PE=3 SV=1	rplY	1	3.19e-24	119.26	VVADHK(1)LTAHVPLHFVNAENSVGVK	4	-1.8045	19	1.534	1.791	1.718	0.383	0.418	0.405	0.296	0.298
Cellular Component	GO:0022625	5	cytosolic large ribosomal subunit	6.06544e-05	A0A0C4WQ47	48	0.233	Down	0.0080797	K	50S ribosomal protein L25 OS=Azotobacter chroococcum NCIMB 8003 OX=1328314 GN=rplY PE=3 SV=1	rplY	1	1.72e-13	165.09	APLSISVLAK(1)EIAK	2	-1.7386	13	1.836	1.753	1.264	0.616	0.254	0.262	0.629	0.674	0.792
Cellular Component	GO:0022625	5	cytosolic large ribosomal subunit	6.06544e-05	A0A0C4WQ43	18	0.473	Down	2.1329e-05	K	50S ribosomal protein L9 OS=Azotobacter chroococcum NCIMB 8003 OX=1328314 GN=rplI PE=3 SV=1	rplI	1	1.04e-10	136.06	IANLGNLGDK(1)VSVK	2	-1.1136	9	1.414	1.467	1.552	0.723	0.677	0.697	0.575	0.604	0.595
Cellular Component	GO:0022625	5	cytosolic large ribosomal subunit	6.06544e-05	A0A0C4WQE4	56	0.187	Down	0.00050388	K	50S ribosomal protein L17 OS=Azotobacter chroococcum NCIMB 8003 OX=1328314 GN=rplQ PE=3 SV=1	rplQ	1	4.7e-26	148.57	VAEPLITLAK(1)EDSVSNRR	3	-1.4175	16	1.73	1.63	1.882	0.245	0.426	0.309	0.538	0.551	0.598
Cellular Component	GO:0022625	5	cytosolic large ribosomal subunit	6.06544e-05	A0A0C4WK21	72	0.387	Down	0.000199841	K	50S ribosomal protein L27 OS=Azotobacter chroococcum NCIMB 8003 OX=1328314 GN=rpmA PE=3 SV=1	rpmA	1	0.000588	93.561	FEVK(1)GAFGR	2	-2.5068	9	1.532	1.546	1.639	0.696	0.564	0.564	0.523	0.57	0.528
Cellular Component	GO:0022625	5	cytosolic large ribosomal subunit	6.06544e-05	A0A0C4WK21	62	0.35	Down	0.00034123	K	50S ribosomal protein L27 OS=Azotobacter chroococcum NCIMB 8003 OX=1328314 GN=rpmA PE=3 SV=1	rpmA	1	1.34e-17	156.14	DHTLFAK(1)VEGVVK	2	-2.8	10	1.884	1.491	1.577	0.648	0.545	0.539	0.433	0.432	0.482
Cellular Component	GO:0022625	5	cytosolic large ribosomal subunit	6.06544e-05	A0A0C4WR09	10	0.082	Down	0.041055	K	50S ribosomal protein L28 OS=Azotobacter chroococcum NCIMB 8003 OX=1328314 GN=rpmB PE=3 SV=1	rpmB	1	5.65e-49	182.52	VCQVTGK(1)GPVTGNNISHANNK	3	-0.31421	14	1.561	1.776	1.833	0.035	0.207	0.183	0.75	0.79	0.821
Cellular Component	GO:0022625	5	cytosolic large ribosomal subunit	6.06544e-05	A0A0C4WUC7	11	0.508	Down	0.00027884	K	50S ribosomal protein L34 OS=Azotobacter chroococcum NCIMB 8003 OX=1328314 GN=rpmH PE=3 SV=1	rpmH	1	6.11e-08	96.311	TFQPSTLK(1)R	2	-2.5722	9	1.373	1.517	1.486	0.68	0.802	0.743	0.649	0.595	0.483
Cellular Component	GO:0022625	5	cytosolic large ribosomal subunit	6.06544e-05	A0A0C4WTF0	74	0.49	Down	6.4874e-05	K	50S ribosomal protein L3 OS=Azotobacter chroococcum NCIMB 8003 OX=1328314 GN=rplC PE=3 SV=1	rplC	1	0.000121	90.263	VTK(1)AQAGHFAK	2	-2.8001	9	1.412	1.529	1.441	0.756	0.718	0.671	0.651	0.591	0.556
Cellular Component	GO:0022625	5	cytosolic large ribosomal subunit	6.06544e-05	A0A0C4WTF0	50	0.396	Down	9.0577e-07	K	50S ribosomal protein L3 OS=Azotobacter chroococcum NCIMB 8003 OX=1328314 GN=rplC PE=3 SV=1	rplC	1	4.43e-14	165.09	VTQFK(1)NEESDGYR	2	-0.52886	9	1.562	1.535	1.516	0.587	0.609	0.629	0.598	0.596	0.577
Cellular Component	GO:0022625	5	cytosolic large ribosomal subunit	6.06544e-05	A0A0C4WTF0	127	0.45	Down	1.77267e-05	K	50S ribosomal protein L3 OS=Azotobacter chroococcum NCIMB 8003 OX=1328314 GN=rplC PE=3 SV=1	rplC	1	0.00195	74.269	GK(1)GYAGTIK	2	0.24601	8	1.318	1.437	1.417	0.633	0.641	0.605	0.651	0.565
Cellular Component	GO:0022625	5	cytosolic large ribosomal subunit	6.06544e-05	A0A0C4WTF0	201	0.322	Down	0.00103883	K	50S ribosomal protein L3 OS=Azotobacter chroococcum NCIMB 8003 OX=1328314 GN=rplC PE=3 SV=1	rplC	1	5.1e-32	205.45	NLLLVK(1)GAVPGATGGDVIVRPAAK	3	-1.3039	9	1.439	1.509	1.905	0.421	0.563	0.577	0.484	0.578	0.635
Cellular Component	GO:0022625	5	cytosolic large ribosomal subunit	6.06544e-05	A0A0C4WTF0	219	0.376	Down	0.00025822	K	50S ribosomal protein L3 OS=Azotobacter chroococcum NCIMB 8003 OX=1328314 GN=rplC PE=3 SV=1	rplC	1	3.09e-06	115.35	GAVPGATGGDVIVRPAAK(1)AR	3	-1.9106	7	1.255	1.349	1.39	0.519		0.482	0.661		0.554
Cellular Component	GO:0022625	5	cytosolic large ribosomal subunit	6.06544e-05	A0A0C4WTF0	82	0.391	Down	2.106e-05	K	50S ribosomal protein L3 OS=Azotobacter chroococcum NCIMB 8003 OX=1328314 GN=rplC PE=3 SV=1	rplC	1	1.15e-27	211.84	AQAGHFAK(1)ANVAAGR	3	-0.80038	26	1.566	1.552	1.525	0.605	0.563	0.648	0.556	0.593	0.582
Cellular Component	GO:0022625	5	cytosolic large ribosomal subunit	6.06544e-05	A0A0C4WTE1	90	0.291	Down	0.04488	K	50S ribosomal protein L14 OS=Azotobacter chroococcum NCIMB 8003 OX=1328314 GN=rplN PE=3 SV=1	rplN	1	5.27e-118	272.81	FDGNAAVLLNNK(1)QEPIGTR	2	0.49982	23	2.065	0.921	1.012	0.404	0.377	0.382	1.046	1.183	1.079
Cellular Component	GO:0022625	5	cytosolic large ribosomal subunit	6.06544e-05	A0A0C4WTE1	23	0.241	Down	8.1069e-05	K	50S ribosomal protein L14 OS=Azotobacter chroococcum NCIMB 8003 OX=1328314 GN=rplN PE=3 SV=1	rplN	1	1.63e-22	195.58	VMCIK(1)VLGGSHR	3	-0.42566	43	1.575	1.499	1.521	0.392	0.407	0.309	0.905	0.873	0.742
Cellular Component	GO:0022625	5	cytosolic large ribosomal subunit	6.06544e-05	A0A0C4WQF5	103	0.404	Down	1.8774e-05	K	50S ribosomal protein L18 OS=Azotobacter chroococcum NCIMB 8003 OX=1328314 GN=rplR PE=3 SV=1	rplR	1	1.32e-05	114.64	VK(1)ALADAAR	2	-0.5142	10	1.302	1.406	1.458	0.577	0.544	0.564	0.963	0.78	0.849
Cellular Component	GO:0022625	5	cytosolic large ribosomal subunit	6.06544e-05	A0A0C4WQF5	57	0.589	Down	5.9185e-05	K	50S ribosomal protein L18 OS=Azotobacter chroococcum NCIMB 8003 OX=1328314 GN=rplR PE=3 SV=1	rplR	1	4.92e-55	224.13	VLASASTLDK(1)ELR	2	-0.13544	8	1.15	1.201	1.27	0.701	0.717	0.716	0.889	0.897
Cellular Component	GO:0022625	5	cytosolic large ribosomal subunit	6.06544e-05	A0A0C4WQF5	72	0.503	Down	1.7915e-05	K	50S ribosomal protein L18 OS=Azotobacter chroococcum NCIMB 8003 OX=1328314 GN=rplR PE=3 SV=1	rplR	1	1.02e-05	137.84	K(1)VGQLVAER	2	-1.7817	9	1.213	1.307	1.312	0.653	0.644	0.629	0.966	0.942	0.939
Cellular Component	GO:0022625	5	cytosolic large ribosomal subunit	6.06544e-05	A0A0C4WQF5	82	0.653	Down	2.2891e-05	K	50S ribosomal protein L18 OS=Azotobacter chroococcum NCIMB 8003 OX=1328314 GN=rplR PE=3 SV=1	rplR	1	2.28e-12	157.74	AK(1)AAGVTQVAFDR	2	-1.9548	9	1.163	1.095	1.145	0.73	0.745	0.747	1.074	1.037	1.069
Cellular Component	GO:0022625	5	cytosolic large ribosomal subunit	6.06544e-05	A0A0C4WQK9	4	0.613	Down	0.000184502	K	50S ribosomal protein L19 OS=Azotobacter chroococcum NCIMB 8003 OX=1328314 GN=rplS PE=3 SV=1	rplS	1	2.38e-86	261.63	TNK(1)IIQQLEAEQMNK	2	25.342	21	1.324	1.172	1.239	0.776	0.748	0.767	0.832	0.851	0.926
Cellular Component	GO:0022625	5	cytosolic large ribosomal subunit	6.06544e-05	A0A0C4WQK9	97	0.302	Down	0.0002615	K	50S ribosomal protein L19 OS=Azotobacter chroococcum NCIMB 8003 OX=1328314 GN=rplS PE=3 SV=1	rplS	1	0.00479	56.091	AK(1)LYYLR	2	-4.0182	7	1.243	1.157	1.172		0.384	0.334	0.945
Cellular Component	GO:0022625	5	cytosolic large ribosomal subunit	6.06544e-05	A0A0C4WQK9	51	0.599	Down	0.0392	K	50S ribosomal protein L19 OS=Azotobacter chroococcum NCIMB 8003 OX=1328314 GN=rplS PE=3 SV=1	rplS	1	8.5e-08	142.71	LQAFEGVVIGK(1)R	2	-3.9972	10	1.326	1.145	0.96	0.61		0.759	0.835	0.928	1.063
Cellular Component	GO:0022625	5	cytosolic large ribosomal subunit	6.06544e-05	A0A0C4WVU6	33	0.277	Down	9.8688e-05	K	50S ribosomal protein L29 OS=Azotobacter chroococcum NCIMB 8003 OX=1328314 GN=rpmC PE=3 SV=1	rpmC	1	4.59e-32	155.61	MQK(1)ATGQLGQSHLLSQVK	2	0.064159	32	1.924	1.724	1.477	0.456	0.465	0.5	0.427	0.494	0.475
Cellular Component	GO:0022625	5	cytosolic large ribosomal subunit	6.06544e-05	A0A0C4WVU6	48	0.269	Down	4.6951e-06	K	50S ribosomal protein L29 OS=Azotobacter chroococcum NCIMB 8003 OX=1328314 GN=rpmC PE=3 SV=1	rpmC	1	9.11e-125	278.73	ATGQLGQSHLLSQVK(1)R	3	-1.1718	19	1.637	1.812	1.722	0.495	0.461	0.437	0.505	0.44	0.436
Cellular Component	GO:0022625	5	cytosolic large ribosomal subunit	6.06544e-05	A0A0C4WGX3	33	0.316	Down	0.00010243	K	50S ribosomal protein L21 OS=Azotobacter chroococcum NCIMB 8003 OX=1328314 GN=rplU PE=3 SV=1	rplU	1	6.84e-05	116.13	QYK(1)VAEGEFLK	2	-1.3639	9	1.612	1.626	1.48	0.564	0.483	0.446	0.67	0.71	0.568
Cellular Component	GO:0022625	5	cytosolic large ribosomal subunit	6.06544e-05	A0A0C4WGX3	91	0.27	Down	0.00021976	K	50S ribosomal protein L21 OS=Azotobacter chroococcum NCIMB 8003 OX=1328314 GN=rplU PE=3 SV=1	rplU	1	0.00272	81.163	HDK(1)VSIIK	2	0.13505	8	1.425	1.592	1.659		0.43	0.412	0.518	0.48	0.505
Cellular Component	GO:0022625	5	cytosolic large ribosomal subunit	6.06544e-05	A0A0C4WGX3	41	0.487	Down	1.67591e-05	K	50S ribosomal protein L21 OS=Azotobacter chroococcum NCIMB 8003 OX=1328314 GN=rplU PE=3 SV=1	rplU	1	7.18e-05	127.93	VAEGEFLK(1)IEK	2	-2.7603	7	1.239	1.245	1.206	0.597		0.602		0.7	0.749
Cellular Component	GO:0022625	5	cytosolic large ribosomal subunit	6.06544e-05	A0A0C4WVU2	49	0.214	Down	0.00178309	K	50S ribosomal protein L30 OS=Azotobacter chroococcum NCIMB 8003 OX=1328314 GN=rpmD PE=3 SV=1	rpmD	1	7.06e-05	106.93	GMINK(1)AYYLLR	2	-3.6237	11	1.426	1.344	1.862		0.302	0.359	0.283	0.308
Cellular Component	GO:0022625	5	cytosolic large ribosomal subunit	6.06544e-05	A0A0C4WVU2	24	0.253	Down	1.0458e-06	K	50S ribosomal protein L30 OS=Azotobacter chroococcum NCIMB 8003 OX=1328314 GN=rpmD PE=3 SV=1	rpmD	1	1.11e-05	113.1	ACVK(1)GLGLR	2	-1.8023	9	1.573	1.689	1.669	0.435	0.412	0.399	0.687	0.61	0.592
Cellular Component	GO:0022625	5	cytosolic large ribosomal subunit	6.06544e-05	A0A0C4WVU2	10	0.285	Down	3.6875e-05	K	50S ribosomal protein L30 OS=Azotobacter chroococcum NCIMB 8003 OX=1328314 GN=rpmD PE=3 SV=1	rpmD	1	3.93e-14	158.37	VTLVK(1)SLNGR	2	-0.99363	16	1.452	1.534	1.562		0.44	0.425	0.572	0.55	0.548
Cellular Component	GO:0022625	5	cytosolic large ribosomal subunit	6.06544e-05	A0A0C4WVU8	147	0.343	Down	0.040258	K	50S ribosomal protein L2 OS=Azotobacter chroococcum NCIMB 8003 OX=1328314 GN=rplB PE=3 SV=1	rplB	1	6.8e-20	142.03	NIPVGSTIHAIELK(1)PGK	2	-1.4006	22	1.387	1.443	1.493	0.742	0.373	0.366	0.813	0.875	0.878
Cellular Component	GO:0022625	5	cytosolic large ribosomal subunit	6.06544e-05	A0A0C4WVU8	36	0.402	Down	4.4549e-06	K	50S ribosomal protein L2 OS=Azotobacter chroococcum NCIMB 8003 OX=1328314 GN=rplB PE=3 SV=1	rplB	1	8.94e-05	85.716	GAPYAPLLEK(1)K	2	-2.2204	7	1.24	1.231	1.199	0.496	0.488			0.813	0.868
Cellular Component	GO:0022625	5	cytosolic large ribosomal subunit	6.06544e-05	A0A0C4WVU8	95	0.496	Down	0.0036027	K	50S ribosomal protein L2 OS=Azotobacter chroococcum NCIMB 8003 OX=1328314 GN=rplB PE=3 SV=1	rplB	1	3.22e-10	147.19	TAHIALLK(1)YADGERR	2	-2.6045	20	1.31	1.335	1.308	0.615	0.637	0.707	0.772	0.936	0.917
Cellular Component	GO:0022625	5	cytosolic large ribosomal subunit	6.06544e-05	A0A0C4WVU8	125	0.188	Down	0.00087987	K	50S ribosomal protein L2 OS=Azotobacter chroococcum NCIMB 8003 OX=1328314 GN=rplB PE=3 SV=1	rplB	1	1.05e-23	149.62	GVAAGDQLISGVNAPIK(1)AGNTLPLR	3	-1.2098	8	1.646	1.26	1.23		0.268	0.25			0.273
Cellular Component	GO:0022625	5	cytosolic large ribosomal subunit	6.06544e-05	A0A0C4WVU8	150	0.339	Down	1.60397e-05	K	50S ribosomal protein L2 OS=Azotobacter chroococcum NCIMB 8003 OX=1328314 GN=rplB PE=3 SV=1	rplB	0.989794	1.56e-14	132.4	NIPVGSTIHAIELK(0.01)PGK(0.99)GAQIAR	3	-2.2371	9	1.404	1.552	1.585	0.511	0.528	0.499	0.728	0.707	0.743
Cellular Component	GO:0022625	5	cytosolic large ribosomal subunit	6.06544e-05	A0A0C4WTV4	33	0.398	Down	3.2059e-07	K	50S ribosomal protein L33 OS=Azotobacter chroococcum NCIMB 8003 OX=1328314 GN=rpmG PE=3 SV=1	rpmG	0.999935	0.000726	87.895	TTPDKIEIK(1)K	2	-0.78849	9	1.544	1.587	1.566	0.63	0.605	0.634	0.538	0.533	0.534
Cellular Component	GO:0022625	5	cytosolic large ribosomal subunit	6.06544e-05	A0A0C4WTV4	34	0.389	Down	1.97648e-05	K	50S ribosomal protein L33 OS=Azotobacter chroococcum NCIMB 8003 OX=1328314 GN=rpmG PE=3 SV=1	rpmG	1	0.00162	117.18	K(1)YDPVVR	2	0.4577	9	1.531	1.529	1.578	0.616	0.633	0.557	0.623	0.571	0.562
Cellular Component	GO:0022625	5	cytosolic large ribosomal subunit	6.06544e-05	A0A0C4WTV4	21	0.36	Down	1.0671e-06	K	50S ribosomal protein L33 OS=Azotobacter chroococcum NCIMB 8003 OX=1328314 GN=rpmG PE=3 SV=1	rpmG	1	1.2e-19	181.9	LVSSAGTGHFYTTDK(1)NK	3	-0.15494	19	1.57	1.64	1.603	0.554	0.587	0.594	0.55	0.515	0.499
Cellular Component	GO:0022625	5	cytosolic large ribosomal subunit	6.06544e-05	A0A0C4WQF9	42	0.426	Down	0.00035913	K	50S ribosomal protein L24 OS=Azotobacter chroococcum NCIMB 8003 OX=1328314 GN=rplX PE=3 SV=1	rplX	1	1.55e-09	168.08	LVVGGVNLIK(1)R	2	-0.67645	11	1.407	1.436	1.553	0.677	0.656	0.541	0.737	0.651	0.666
Cellular Component	GO:0022625	5	cytosolic large ribosomal subunit	6.06544e-05	A0A0C4WQF9	16	0.393	Down	0.0039408	K	50S ribosomal protein L24 OS=Azotobacter chroococcum NCIMB 8003 OX=1328314 GN=rplX PE=3 SV=1	rplX	1	8.17e-42	220.81	RDDEIIVIAGK(1)DK	2	-2.5361	9	1.572	1.543	1.553	0.595	0.559	0.682	0.546	0.452	0.679
Cellular Component	GO:0022625	5	cytosolic large ribosomal subunit	6.06544e-05	A0A0C4WQF9	96	0.398	Down	2.3631e-06	K	50S ribosomal protein L24 OS=Azotobacter chroococcum NCIMB 8003 OX=1328314 GN=rplX PE=3 SV=1	rplX	1	7.73e-06	159.93	VFK(1)STQKPVDA	2	-1.0823	9	1.471	1.567	1.593	0.623	0.62	0.598	0.589	0.571	0.574
Cellular Component	GO:0022625	5	cytosolic large ribosomal subunit	6.06544e-05	A0A0C4WQF9	78	0.459	Down	3.9761e-05	K	50S ribosomal protein L24 OS=Azotobacter chroococcum NCIMB 8003 OX=1328314 GN=rplX PE=3 SV=1	rplX	1	4.72e-38	243.8	EAPLHVSNVAIFNAETNK(1)ADR	3	-0.24999	18	1.491	1.49	1.36	0.664	0.635	0.693	0.646	0.656	0.705
Cellular Component	GO:0022625	5	cytosolic large ribosomal subunit	6.06544e-05	A0A0C4WNQ8	31	0.634	Down	0.0032182	K	50S ribosomal protein L32 OS=Azotobacter chroococcum NCIMB 8003 OX=1328314 GN=rpmF PE=3 SV=1	rpmF	1	5.8e-50	257.12	SHDALEANALSVEK(1)STGEVHLR	3	3.8157	23	1.227	1.33	1.409	0.742	0.902	0.872	0.652	0.648	0.747
Cellular Component	GO:0022625	5	cytosolic large ribosomal subunit	6.06544e-05	A0A0C4WTF6	197	0.581	Down	0.024343	K	50S ribosomal protein L1 OS=Azotobacter chroococcum NCIMB 8003 OX=1328314 GN=rplA PE=3 SV=1	rplA	1	3.4e-22	192.14	QNVEALLSDLK(1)R	2	-1.092	9	1.168	1.336	1.421	0.554	0.845	0.881	0.767	0.842	0.74
Cellular Component	GO:0022625	5	cytosolic large ribosomal subunit	6.06544e-05	A0A0C4WTF6	154	0.647	Down	0.00017593	K	50S ribosomal protein L1 OS=Azotobacter chroococcum NCIMB 8003 OX=1328314 GN=rplA PE=3 SV=1	rplA	1	4.89e-26	178.65	VGTVTPDVATAVK(1)NAK	2	1.4049	10	1.218	1.298	1.194	0.815	0.768	0.816	0.821	0.866	0.857
Cellular Component	GO:0022625	5	cytosolic large ribosomal subunit	6.06544e-05	A0A0C4WTF6	71	0.408	Down	4.1982e-06	K	50S ribosomal protein L1 OS=Azotobacter chroococcum NCIMB 8003 OX=1328314 GN=rplA PE=3 SV=1	rplA	1	3.84e-10	150.44	GATVLPNGTGK(1)SVR	2	-1.5984	19	1.46	1.543	1.53	0.629	0.636	0.586	0.652	0.605	0.614
Cellular Component	GO:0022625	5	cytosolic large ribosomal subunit	6.06544e-05	A0A0C4WTF6	141	1.711	Up	0.0040154	K	50S ribosomal protein L1 OS=Azotobacter chroococcum NCIMB 8003 OX=1328314 GN=rplA PE=3 SV=1	rplA	1	5.71e-64	203.52	GLMPNPK(1)VGTVTPDVATAVK	2	0.026315	27	0.661	0.824	0.782	1.161	1.282	1.435	1.019	1.09	1.102
Cellular Component	GO:0022625	5	cytosolic large ribosomal subunit	6.06544e-05	A0A0C4WTF6	186	0.237	Down	0.00066108	K	50S ribosomal protein L1 OS=Azotobacter chroococcum NCIMB 8003 OX=1328314 GN=rplA PE=3 SV=1	rplA	1	1.11e-25	256.71	LK(1)QNVEALLSDLKR	3	-0.53627	24	1.83	1.72	2.027	0.325	0.524	0.47	0.274	0.275	0.294
Cellular Component	GO:0022625	5	cytosolic large ribosomal subunit	6.06544e-05	A0A0C4WUY1	72	0.095	Down	0.0055163	K	50S ribosomal protein L13 OS=Azotobacter chroococcum NCIMB 8003 OX=1328314 GN=rplM PE=3 SV=1	rplM	1	1.45e-25	137.58	SSDK(1)MYYSHSGFPGGIK	3	0.80443	14	2.072	2.018	2.022	0.143	0.262	0.176	0.318	0.354	0.111
Cellular Component	GO:0022625	5	cytosolic large ribosomal subunit	6.06544e-05	A0A0C4WUY1	106	0.285	Down	0.0080815	K	50S ribosomal protein L13 OS=Azotobacter chroococcum NCIMB 8003 OX=1328314 GN=rplM PE=3 SV=1	rplM	1	6.32e-05	108.93	VIETAVK(1)GMLPK	2	-2.9455	19	1.313	1.488	1.922	0.444	0.445	0.456	0.654	0.729	0.733
Cellular Component	GO:0022625	5	cytosolic large ribosomal subunit	6.06544e-05	A0A0C4WUY1	2	0.344	Down	0.00118206	K	50S ribosomal protein L13 OS=Azotobacter chroococcum NCIMB 8003 OX=1328314 GN=rplM PE=3 SV=1	rplM	1	1.69e-10	173.07	MK(1)TFTAKPETVK	2	-1.2961	24	1.819	1.455	1.343	0.524	0.447	0.616	0.607	0.729	0.647
Cellular Component	GO:0022625	5	cytosolic large ribosomal subunit	6.06544e-05	A0A0C4WUY1	12	0.638	Down	0.00037969	K	50S ribosomal protein L13 OS=Azotobacter chroococcum NCIMB 8003 OX=1328314 GN=rplM PE=3 SV=1	rplM	1	3.69e-38	203.52	TFTAKPETVK(1)R	2	-2.5172	19	1.202	1.33	1.265	0.764	0.839	0.82	0.772	0.807	0.814
Cellular Component	GO:0022625	5	cytosolic large ribosomal subunit	6.06544e-05	A0A0C4WUY1	126	0.626	Down	0.00021966	K	50S ribosomal protein L13 OS=Azotobacter chroococcum NCIMB 8003 OX=1328314 GN=rplM PE=3 SV=1	rplM	1	4.86e-39	212.69	VYK(1)GAVHPHTAQQPQELK	3	7.1731	16	1.17	1.322	1.266	0.781	0.776	0.797	0.937	0.742	0.848
Cellular Component	GO:0044446	2	intracellular organelle part	3.05588e-08	A0A0C4WJU3	8	0.249	Down	0.00011816	K	50S ribosomal protein L23 OS=Azotobacter chroococcum NCIMB 8003 OX=1328314 GN=rplW PE=3 SV=1	rplW	1	8.56e-05	83.775	VFK(1)VLLGPHISEK	3	-1.4085	9	1.652	1.598	1.446		0.387	0.394	0.518	0.497	0.5
Cellular Component	GO:0044446	2	intracellular organelle part	3.05588e-08	A0A0C4WJU3	39	0.289	Down	2.6595e-07	K	50S ribosomal protein L23 OS=Azotobacter chroococcum NCIMB 8003 OX=1328314 GN=rplW PE=3 SV=1	rplW	1	6.2e-10	172.1	VATDATK(1)LEIK	2	-2.7947	15	1.622	1.728	1.699	0.496	0.483	0.48	0.519	0.508	0.469
Cellular Component	GO:0044446	2	intracellular organelle part	3.05588e-08	A0A0C4WJU3	18	0.211	Down	0.000120617	K	50S ribosomal protein L23 OS=Azotobacter chroococcum NCIMB 8003 OX=1328314 GN=rplW PE=3 SV=1	rplW	1	1.09e-19	198.1	VLLGPHISEK(1)ATVLAESK	3	-0.45599	8	1.457	1.37	1.25	0.292	0.281		0.328
Cellular Component	GO:0044446	2	intracellular organelle part	3.05588e-08	A0A0C4WJU3	26	1.917	Up	0.0023047	K	50S ribosomal protein L23 OS=Azotobacter chroococcum NCIMB 8003 OX=1328314 GN=rplW PE=3 SV=1	rplW	1	0.000175	79.059	ATVLAESK(1)K	2	-0.50276	9	0.551	0.76	0.625	1.276	1.242	1.194	1.381	1.214	1.284
Cellular Component	GO:0044446	2	intracellular organelle part	3.05588e-08	A0A0C4WJU3	65	0.378	Down	9.9008e-05	K	50S ribosomal protein L23 OS=Azotobacter chroococcum NCIMB 8003 OX=1328314 GN=rplW PE=3 SV=1	rplW	1	4.65e-06	141.29	VTTLNVQGK(1)TK	2	-1.8455	8	1.373	1.469	1.5	0.548	0.546		0.612	0.585	0.554
Cellular Component	GO:0044446	2	intracellular organelle part	3.05588e-08	A0A0C4WGX5	50	0.399	Down	0.0144418	K	30S ribosomal protein S20 OS=Azotobacter chroococcum NCIMB 8003 OX=1328314 GN=rpsT PE=3 SV=1	rpsT	1	1.33e-18	163.93	AK(1)TAYTAAVPVIDR	2	-3.2083	7	1.715	1.389			0.641	0.598	0.788	0.811	0.608
Cellular Component	GO:0044446	2	intracellular organelle part	3.05588e-08	A0A0C4WGX5	86	0.515	Down	1.6841e-05	K	30S ribosomal protein S20 OS=Azotobacter chroococcum NCIMB 8003 OX=1328314 GN=rpsT PE=3 SV=1	rpsT	1	4.94e-07	138.23	LNTHIK(1)ALGVAAAA	2	-1.9667	11	1.29	1.29	1.381	0.684	0.664	0.692	0.809	0.835	0.889
Cellular Component	GO:0044446	2	intracellular organelle part	3.05588e-08	A0A0C4WQP1	22	0.646	Down	0.003341	K	50S ribosomal protein L20 OS=Azotobacter chroococcum NCIMB 8003 OX=1328314 GN=rplT PE=3 SV=1	rplT	1	0.00043	67.903	LAK(1)GYYGAR	2	0.073412	8	1.066	1.166	1.214	0.73		0.753	0.994	0.928	0.794
Cellular Component	GO:0044446	2	intracellular organelle part	3.05588e-08	A0A0C4WM12	161	1.738	Up	0.035984	K	Recombination factor protein RarA OS=Azotobacter chroococcum NCIMB 8003 OX=1328314 GN=rarA PE=4 SV=1	rarA	1	1.37e-09	115.41	VYVLK(1)SLDEAALR	2	-1.441	9	0.579	0.775	0.784	0.952	1.2	1.564	1.044	1.285	1.242
Cellular Component	GO:0044446	2	intracellular organelle part	3.05588e-08	A0A0C4WN41	34	0.273	Down	0.00096053	K	50S ribosomal protein L35 OS=Azotobacter chroococcum NCIMB 8003 OX=1328314 GN=rpmI PE=3 SV=1	rpmI	1	0.00018	76.85	SHILTK(1)MTTK	2	-2.6619	6	1.037	1.129	1.322	0.302		0.333
Cellular Component	GO:0044446	2	intracellular organelle part	3.05588e-08	A0A0C4WN41	56	0.209	Down	0.0042404	K	50S ribosomal protein L35 OS=Azotobacter chroococcum NCIMB 8003 OX=1328314 GN=rpmI PE=3 SV=1	rpmI	1	3.59e-10	121.86	GTSLMHPSDVAK(1)VER	3	-0.69681	10		1.374	1.401		0.319	0.26
Cellular Component	GO:0044446	2	intracellular organelle part	3.05588e-08	A0A0C4WQC0	22	0.646	Down	3.7188e-07	K	30S ribosomal protein S8 OS=Azotobacter chroococcum NCIMB 8003 OX=1328314 GN=rpsH PE=3 SV=1	rpsH	1	2.48e-90	258.79	NAQMAEK(1)TVVSMPSSK	2	-0.54801	49	1.25	1.251	1.242	0.795	0.806	0.817	0.801	0.857	0.815
Cellular Component	GO:0044446	2	intracellular organelle part	3.05588e-08	A0A0C4WQC0	33	0.434	Down	3.6234e-05	K	30S ribosomal protein S8 OS=Azotobacter chroococcum NCIMB 8003 OX=1328314 GN=rpsH PE=3 SV=1	rpsH	1	8.92e-05	129.28	LK(1)VAVASVLK	2	-1.8198	9	1.39	1.448	1.522	0.627	0.6	0.667	0.7	0.669	0.719
Cellular Component	GO:0044446	2	intracellular organelle part	3.05588e-08	A0A0C4WQC0	108	0.657	Down	0.00034344	K	30S ribosomal protein S8 OS=Azotobacter chroococcum NCIMB 8003 OX=1328314 GN=rpsH PE=3 SV=1	rpsH	1	3.57e-32	174.72	GGLGVSIVSTNK(1)GVMTDR	2	8.9859	20	1.116	1.237	1.162	0.793	0.78	0.738	0.911	0.913	1.104
Cellular Component	GO:0044446	2	intracellular organelle part	3.05588e-08	A0A0C4WQC0	31	0.418	Down	7.6964e-05	K	30S ribosomal protein S8 OS=Azotobacter chroococcum NCIMB 8003 OX=1328314 GN=rpsH PE=3 SV=1	rpsH	1	7.12e-07	154.81	TVVSMPSSK(1)LK	2	-1.8797	17	1.38	1.481	1.399		0.596	0.59	0.639	0.582	0.548
Cellular Component	GO:0044446	2	intracellular organelle part	3.05588e-08	A0A0C4WJE2	25	0.56	Down	0.036197	K	30S ribosomal protein S21 OS=Azotobacter chroococcum NCIMB 8003 OX=1328314 GN=rpsU PE=3 SV=1	rpsU	1	4.26e-40	188.6	SCEK(1)AGVLAEVR	2	-1.1637	9	1.023	1.174			0.56	0.671	1.132	1.226	1.244
Cellular Component	GO:0044446	2	intracellular organelle part	3.05588e-08	A0A0C4WQD0	25	0.551	Down	0.0022029	K	30S ribosomal protein S19 OS=Azotobacter chroococcum NCIMB 8003 OX=1328314 GN=rpsS PE=3 SV=1	rpsS	1	6.11e-09	136.94	VEVAVEK(1)NDR	2	-1.2095	18	1.376	1.385	1.248	0.79	0.793	0.624	0.704	0.789	0.791
Cellular Component	GO:0044446	2	intracellular organelle part	3.05588e-08	A0A0C4WQD0	18	0.66	Down	0.00103855	K	30S ribosomal protein S19 OS=Azotobacter chroococcum NCIMB 8003 OX=1328314 GN=rpsS PE=3 SV=1	rpsS	1	0.000737	100.84	K(1)VEVAVEK	2	-1.9957	9	1.049	1.224	1.093	0.76	0.739	0.721	1.142	1.04	1.063
Cellular Component	GO:0044446	2	intracellular organelle part	3.05588e-08	A0A0C4WQD0	17	0.396	Down	0.000122335	K	30S ribosomal protein S19 OS=Azotobacter chroococcum NCIMB 8003 OX=1328314 GN=rpsS PE=3 SV=1	rpsS	1	0.000182	117.45	GPFIDLHLLK(1)K	2	-1.7877	20	1.336	1.455	1.532	0.542	0.628	0.543	0.825	0.695	0.808
Cellular Component	GO:0044446	2	intracellular organelle part	3.05588e-08	A0A0C4WVL5	104	0.647	Down	0.0181185	K	30S ribosomal protein S6 OS=Azotobacter chroococcum NCIMB 8003 OX=1328314 GN=rpsF PE=3 SV=1	rpsF	1	6.64e-67	233.59	RDEAITGQSEMLK(1)AEENR	3	-0.43559	45	1.193	1.2	1.194	0.688	0.842	0.792	0.998	0.959	0.847
Cellular Component	GO:0044446	2	intracellular organelle part	3.05588e-08	A0A0C4WRL7	182	0.57	Down	0.00058218	K	Electron transfer flavoprotein-ubiquinone oxidoreductase OS=Azotobacter chroococcum NCIMB 8003 OX=1328314 GN=Achr_27720 PE=4 SV=1	Achr_27720	1	7.06e-05	111.61	GK(1)YTLFAEGCR	2	-0.25169	6	1.153	1.201	1.107	0.64		0.675	0.524
Cellular Component	GO:0044446	2	intracellular organelle part	3.05588e-08	A0A0C4WRL7	444	1.723	Up	0.0166365	K	Electron transfer flavoprotein-ubiquinone oxidoreductase OS=Azotobacter chroococcum NCIMB 8003 OX=1328314 GN=Achr_27720 PE=4 SV=1	Achr_27720	1	0.00416	68.49	RIEYPK(1)PDGK	2	-1.7296	7	0.734	0.773		1.213	1.384		0.945
Cellular Component	GO:0044446	2	intracellular organelle part	3.05588e-08	A0A0C4WRL7	432	0.56	Down	0.0112165	K	Electron transfer flavoprotein-ubiquinone oxidoreductase OS=Azotobacter chroococcum NCIMB 8003 OX=1328314 GN=Achr_27720 PE=4 SV=1	Achr_27720	0.999974	6.99e-39	165.7	IPFTLHDDKPDHSCLK(1)LASEAK	3	0.29653	6	1.274	1.061	1.06	0.627	0.634	0.641
Cellular Component	GO:0044446	2	intracellular organelle part	3.05588e-08	A0A0C4WRL7	196	0.431	Down	0.00042384	K	Electron transfer flavoprotein-ubiquinone oxidoreductase OS=Azotobacter chroococcum NCIMB 8003 OX=1328314 GN=Achr_27720 PE=4 SV=1	Achr_27720	1	8.47e-05	91.783	GHIGK(1)QLIAR	2	-1.8681	8	1.354	1.522	1.46	0.605		0.64	0.525	0.543	0.555
Cellular Component	GO:0044446	2	intracellular organelle part	3.05588e-08	A0A0C4WQE4	56	0.187	Down	0.00050388	K	50S ribosomal protein L17 OS=Azotobacter chroococcum NCIMB 8003 OX=1328314 GN=rplQ PE=3 SV=1	rplQ	1	4.7e-26	148.57	VAEPLITLAK(1)EDSVSNRR	3	-1.4175	16	1.73	1.63	1.882	0.245	0.426	0.309	0.538	0.551	0.598
Cellular Component	GO:0044446	2	intracellular organelle part	3.05588e-08	A0A0C4WLX8	345	0.54	Down	0.0150399	K	Dihydrolipoyl dehydrogenase OS=Azotobacter chroococcum NCIMB 8003 OX=1328314 GN=lpdA PE=3 SV=1	lpdA	1	1.44e-05	89.684	IAGHK(1)AQMNYDLIPAVIYTHPEIATVGK	4	-1.018	13	1.095	1.33	1.569	0.581	0.725	0.849	0.596	0.62
Cellular Component	GO:0044446	2	intracellular organelle part	3.05588e-08	A0A0C4WLX8	66	0.356	Down	4.2752e-06	K	Dihydrolipoyl dehydrogenase OS=Azotobacter chroococcum NCIMB 8003 OX=1328314 GN=lpdA PE=3 SV=1	lpdA	1	5.61e-09	102.57	ALLDSSYK(1)FHEAHESFK	3	0.58966	12	1.659	1.615	1.558	0.543	0.604	0.575	0.519	0.533	0.491
Cellular Component	GO:0044446	2	intracellular organelle part	3.05588e-08	A0A0C4WLX8	266	0.533	Down	3.2635e-07	K	Dihydrolipoyl dehydrogenase OS=Azotobacter chroococcum NCIMB 8003 OX=1328314 GN=lpdA PE=3 SV=1	lpdA	1	2.48e-68	233.7	FTDAEGEK(1)SLTFDK	2	-1.584	9	1.37	1.371	1.339	0.714	0.735	0.726	0.725	0.745	0.743
Cellular Component	GO:0044446	2	intracellular organelle part	3.05588e-08	A0A0C4WLX8	329	0.346	Down	3.2584e-06	K	Dihydrolipoyl dehydrogenase OS=Azotobacter chroococcum NCIMB 8003 OX=1328314 GN=lpdA PE=3 SV=1	lpdA	1	1.03e-19	151.08	GAMLAHK(1)ASEEGVMVAER	3	-0.90166	19	1.709	1.66	1.539	0.556	0.56	0.582	0.482	0.515	0.456
Cellular Component	GO:0044446	2	intracellular organelle part	3.05588e-08	A0A0C4WLX8	111	0.288	Down	0.0073989	K	Dihydrolipoyl dehydrogenase OS=Azotobacter chroococcum NCIMB 8003 OX=1328314 GN=lpdA PE=3 SV=1	lpdA	1	1.02e-18	166.59	NLTGGVASLIK(1)ANGVTLFEGHGK	3	-1.2468	10	1.159	1.484	1.806	0.373		0.48	0.395	0.663	0.803
Cellular Component	GO:0044446	2	intracellular organelle part	3.05588e-08	A0A0C4WLX8	230	2.162	Up	0.00046039	K	Dihydrolipoyl dehydrogenase OS=Azotobacter chroococcum NCIMB 8003 OX=1328314 GN=lpdA PE=3 SV=1	lpdA	1	0.00102	94.806	EAQK(1)ILTK	2	0.13234	9	0.719		0.705	1.518	1.457	1.642	1.396	0.003
Cellular Component	GO:0044446	2	intracellular organelle part	3.05588e-08	A0A0C4WLX8	100	0.177	Down	0.0022626	K	Dihydrolipoyl dehydrogenase OS=Azotobacter chroococcum NCIMB 8003 OX=1328314 GN=lpdA PE=3 SV=1	lpdA	1	1.68e-79	240.82	DQIVK(1)NLTGGVASLIK	2	-2.1103	41	1.18	2.139	1.719	0.33	0.203	0.361	0.612	0.696	0.8
Cellular Component	GO:0044446	2	intracellular organelle part	3.05588e-08	A0A0C4WLX8	404	0.26	Down	0.00045672	K	Dihydrolipoyl dehydrogenase OS=Azotobacter chroococcum NCIMB 8003 OX=1328314 GN=lpdA PE=3 SV=1	lpdA	1	1.44e-46	168.78	AMAANDTAGFVK(1)VIADAK	2	-1.0816	20	1.408	1.859	1.839	0.389	0.418	0.523	0.556	0.547	0.454
Cellular Component	GO:0044446	2	intracellular organelle part	3.05588e-08	A0A0C4WVU4	28	0.155	Down	3.5588e-05	K	30S ribosomal protein S14 OS=Azotobacter chroococcum NCIMB 8003 OX=1328314 GN=rpsN PE=3 SV=1	rpsN	1	1.34e-08	105.78	RAELK(1)AIIANPNSAPEQR	3	-4.203	13	1.811	1.863	1.639	0.245	0.32	0.261	0.26		0.299
Cellular Component	GO:0044446	2	intracellular organelle part	3.05588e-08	A0A0C4WVU4	19	0.411	Down	0.0025012	K	30S ribosomal protein S14 OS=Azotobacter chroococcum NCIMB 8003 OX=1328314 GN=rpsN PE=3 SV=1	rpsN	1	0.00214	76.605	QQTVAK(1)YAK	2	-2.7664	5	1.32		1.423	0.55		0.577			0.601
Cellular Component	GO:0044446	2	intracellular organelle part	3.05588e-08	A0A0C4WUC7	11	0.508	Down	0.00027884	K	50S ribosomal protein L34 OS=Azotobacter chroococcum NCIMB 8003 OX=1328314 GN=rpmH PE=3 SV=1	rpmH	1	6.11e-08	96.311	TFQPSTLK(1)R	2	-2.5722	9	1.373	1.517	1.486	0.68	0.802	0.743	0.649	0.595	0.483
Cellular Component	GO:0044446	2	intracellular organelle part	3.05588e-08	A0A0C4WQD3	59	0.359	Down	2.8315e-09	K	30S ribosomal protein S10 OS=Azotobacter chroococcum NCIMB 8003 OX=1328314 GN=rpsJ PE=3 SV=1	rpsJ	1	2.02e-68	224.49	YTVLVSPHVNK(1)DAR	2	-1.8684	13	1.578	1.574	1.552	0.565	0.561	0.561	0.626	0.575	0.573
Cellular Component	GO:0044446	2	intracellular organelle part	3.05588e-08	A0A0C4WQD3	11	0.39	Down	3.1739e-06	K	30S ribosomal protein S10 OS=Azotobacter chroococcum NCIMB 8003 OX=1328314 GN=rpsJ PE=3 SV=1	rpsJ	1	0.00137	100.75	LK(1)AFDHR	2	-1.4645	9	1.491	1.576	1.561	0.62	0.612	0.572	0.612	0.578	0.585
Cellular Component	GO:0044446	2	intracellular organelle part	3.05588e-08	A0A0C4WQD3	30	0.531	Down	0.0027437	K	30S ribosomal protein S10 OS=Azotobacter chroococcum NCIMB 8003 OX=1328314 GN=rpsJ PE=3 SV=1	rpsJ	1	7.28e-86	237.27	LIDQSTQEIVETAK(1)R	2	2.9465	20	1.264	1.423	1.174	0.773	0.589	0.687	0.869	0.886	0.919
Cellular Component	GO:0044446	2	intracellular organelle part	3.05588e-08	A0A0C4WQA9	77	0.489	Down	3.4021e-07	K	30S ribosomal protein S4 OS=Azotobacter chroococcum NCIMB 8003 OX=1328314 GN=rpsD PE=3 SV=1	rpsD	1	2.08e-14	162.8	QFSGYYK(1)EASR	2	-1.1984	9	1.342	1.29	1.338	0.651	0.644	0.645	0.845	0.901	0.869
Cellular Component	GO:0044446	2	intracellular organelle part	3.05588e-08	A0A0C4WTF0	74	0.49	Down	6.4874e-05	K	50S ribosomal protein L3 OS=Azotobacter chroococcum NCIMB 8003 OX=1328314 GN=rplC PE=3 SV=1	rplC	1	0.000121	90.263	VTK(1)AQAGHFAK	2	-2.8001	9	1.412	1.529	1.441	0.756	0.718	0.671	0.651	0.591	0.556
Cellular Component	GO:0044446	2	intracellular organelle part	3.05588e-08	A0A0C4WTF0	50	0.396	Down	9.0577e-07	K	50S ribosomal protein L3 OS=Azotobacter chroococcum NCIMB 8003 OX=1328314 GN=rplC PE=3 SV=1	rplC	1	4.43e-14	165.09	VTQFK(1)NEESDGYR	2	-0.52886	9	1.562	1.535	1.516	0.587	0.609	0.629	0.598	0.596	0.577
Cellular Component	GO:0044446	2	intracellular organelle part	3.05588e-08	A0A0C4WTF0	127	0.45	Down	1.77267e-05	K	50S ribosomal protein L3 OS=Azotobacter chroococcum NCIMB 8003 OX=1328314 GN=rplC PE=3 SV=1	rplC	1	0.00195	74.269	GK(1)GYAGTIK	2	0.24601	8	1.318	1.437	1.417	0.633	0.641	0.605	0.651	0.565
Cellular Component	GO:0044446	2	intracellular organelle part	3.05588e-08	A0A0C4WTF0	201	0.322	Down	0.00103883	K	50S ribosomal protein L3 OS=Azotobacter chroococcum NCIMB 8003 OX=1328314 GN=rplC PE=3 SV=1	rplC	1	5.1e-32	205.45	NLLLVK(1)GAVPGATGGDVIVRPAAK	3	-1.3039	9	1.439	1.509	1.905	0.421	0.563	0.577	0.484	0.578	0.635
Cellular Component	GO:0044446	2	intracellular organelle part	3.05588e-08	A0A0C4WTF0	219	0.376	Down	0.00025822	K	50S ribosomal protein L3 OS=Azotobacter chroococcum NCIMB 8003 OX=1328314 GN=rplC PE=3 SV=1	rplC	1	3.09e-06	115.35	GAVPGATGGDVIVRPAAK(1)AR	3	-1.9106	7	1.255	1.349	1.39	0.519		0.482	0.661		0.554
Cellular Component	GO:0044446	2	intracellular organelle part	3.05588e-08	A0A0C4WTF0	82	0.391	Down	2.106e-05	K	50S ribosomal protein L3 OS=Azotobacter chroococcum NCIMB 8003 OX=1328314 GN=rplC PE=3 SV=1	rplC	1	1.15e-27	211.84	AQAGHFAK(1)ANVAAGR	3	-0.80038	26	1.566	1.552	1.525	0.605	0.563	0.648	0.556	0.593	0.582
Cellular Component	GO:0044446	2	intracellular organelle part	3.05588e-08	A0A0C4WTE1	90	0.291	Down	0.04488	K	50S ribosomal protein L14 OS=Azotobacter chroococcum NCIMB 8003 OX=1328314 GN=rplN PE=3 SV=1	rplN	1	5.27e-118	272.81	FDGNAAVLLNNK(1)QEPIGTR	2	0.49982	23	2.065	0.921	1.012	0.404	0.377	0.382	1.046	1.183	1.079
Cellular Component	GO:0044446	2	intracellular organelle part	3.05588e-08	A0A0C4WTE1	23	0.241	Down	8.1069e-05	K	50S ribosomal protein L14 OS=Azotobacter chroococcum NCIMB 8003 OX=1328314 GN=rplN PE=3 SV=1	rplN	1	1.63e-22	195.58	VMCIK(1)VLGGSHR	3	-0.42566	43	1.575	1.499	1.521	0.392	0.407	0.309	0.905	0.873	0.742
Cellular Component	GO:0044446	2	intracellular organelle part	3.05588e-08	A0A0C4WQF5	103	0.404	Down	1.8774e-05	K	50S ribosomal protein L18 OS=Azotobacter chroococcum NCIMB 8003 OX=1328314 GN=rplR PE=3 SV=1	rplR	1	1.32e-05	114.64	VK(1)ALADAAR	2	-0.5142	10	1.302	1.406	1.458	0.577	0.544	0.564	0.963	0.78	0.849
Cellular Component	GO:0044446	2	intracellular organelle part	3.05588e-08	A0A0C4WQF5	57	0.589	Down	5.9185e-05	K	50S ribosomal protein L18 OS=Azotobacter chroococcum NCIMB 8003 OX=1328314 GN=rplR PE=3 SV=1	rplR	1	4.92e-55	224.13	VLASASTLDK(1)ELR	2	-0.13544	8	1.15	1.201	1.27	0.701	0.717	0.716	0.889	0.897
Cellular Component	GO:0044446	2	intracellular organelle part	3.05588e-08	A0A0C4WQF5	72	0.503	Down	1.7915e-05	K	50S ribosomal protein L18 OS=Azotobacter chroococcum NCIMB 8003 OX=1328314 GN=rplR PE=3 SV=1	rplR	1	1.02e-05	137.84	K(1)VGQLVAER	2	-1.7817	9	1.213	1.307	1.312	0.653	0.644	0.629	0.966	0.942	0.939
Cellular Component	GO:0044446	2	intracellular organelle part	3.05588e-08	A0A0C4WQF5	82	0.653	Down	2.2891e-05	K	50S ribosomal protein L18 OS=Azotobacter chroococcum NCIMB 8003 OX=1328314 GN=rplR PE=3 SV=1	rplR	1	2.28e-12	157.74	AK(1)AAGVTQVAFDR	2	-1.9548	9	1.163	1.095	1.145	0.73	0.745	0.747	1.074	1.037	1.069
Cellular Component	GO:0044446	2	intracellular organelle part	3.05588e-08	A0A0C4WQC5	39	0.418	Down	4.5146e-06	K	30S ribosomal protein S17 OS=Azotobacter chroococcum NCIMB 8003 OX=1328314 GN=rpsQ PE=3 SV=1	rpsQ	1	0.00035	101.41	HPIYGK(1)YVK	2	-1.6968	19	1.461	1.517	1.614	0.644	0.628	0.648	0.557	0.558	0.599
Cellular Component	GO:0044446	2	intracellular organelle part	3.05588e-08	A0A0C4WQ10	38	0.59	Down	0.00116451	K	30S ribosomal protein S18 OS=Azotobacter chroococcum NCIMB 8003 OX=1328314 GN=rpsR PE=3 SV=1	rpsR	1	8.19e-55	212.27	AYISETGK(1)IVPSR	2	-1.6504	9	1.312	1.36	1.396	0.802	0.8	0.798	0.685	0.684	0.642
Cellular Component	GO:0044446	2	intracellular organelle part	3.05588e-08	A0A0C4WQ10	60	0.462	Down	8.0017e-05	K	30S ribosomal protein S18 OS=Azotobacter chroococcum NCIMB 8003 OX=1328314 GN=rpsR PE=3 SV=1	rpsR	1	0.000319	101.41	QLATAIK(1)R	2	-0.3523	9	1.444	1.608	1.579	0.703	0.758	0.677	0.495	0.455	0.486
Cellular Component	GO:0044446	2	intracellular organelle part	3.05588e-08	A0A0C4WQ10	24	0.402	Down	8.3865e-05	K	30S ribosomal protein S18 OS=Azotobacter chroococcum NCIMB 8003 OX=1328314 GN=rpsR PE=3 SV=1	rpsR	1	1.47e-09	171.34	EIDFK(1)DLNTLK	2	-1.2546	9	1.526	1.504	1.668	0.572	0.658	0.658	0.559	0.448	0.578
Cellular Component	GO:0044446	2	intracellular organelle part	3.05588e-08	A0A0C4WQK9	4	0.613	Down	0.000184502	K	50S ribosomal protein L19 OS=Azotobacter chroococcum NCIMB 8003 OX=1328314 GN=rplS PE=3 SV=1	rplS	1	2.38e-86	261.63	TNK(1)IIQQLEAEQMNK	2	25.342	21	1.324	1.172	1.239	0.776	0.748	0.767	0.832	0.851	0.926
Cellular Component	GO:0044446	2	intracellular organelle part	3.05588e-08	A0A0C4WQK9	97	0.302	Down	0.0002615	K	50S ribosomal protein L19 OS=Azotobacter chroococcum NCIMB 8003 OX=1328314 GN=rplS PE=3 SV=1	rplS	1	0.00479	56.091	AK(1)LYYLR	2	-4.0182	7	1.243	1.157	1.172		0.384	0.334	0.945
Cellular Component	GO:0044446	2	intracellular organelle part	3.05588e-08	A0A0C4WQK9	51	0.599	Down	0.0392	K	50S ribosomal protein L19 OS=Azotobacter chroococcum NCIMB 8003 OX=1328314 GN=rplS PE=3 SV=1	rplS	1	8.5e-08	142.71	LQAFEGVVIGK(1)R	2	-3.9972	10	1.326	1.145	0.96	0.61		0.759	0.835	0.928	1.063
Cellular Component	GO:0044446	2	intracellular organelle part	3.05588e-08	A0A0C4WVU6	33	0.277	Down	9.8688e-05	K	50S ribosomal protein L29 OS=Azotobacter chroococcum NCIMB 8003 OX=1328314 GN=rpmC PE=3 SV=1	rpmC	1	4.59e-32	155.61	MQK(1)ATGQLGQSHLLSQVK	2	0.064159	32	1.924	1.724	1.477	0.456	0.465	0.5	0.427	0.494	0.475
Cellular Component	GO:0044446	2	intracellular organelle part	3.05588e-08	A0A0C4WVU6	48	0.269	Down	4.6951e-06	K	50S ribosomal protein L29 OS=Azotobacter chroococcum NCIMB 8003 OX=1328314 GN=rpmC PE=3 SV=1	rpmC	1	9.11e-125	278.73	ATGQLGQSHLLSQVK(1)R	3	-1.1718	19	1.637	1.812	1.722	0.495	0.461	0.437	0.505	0.44	0.436
Cellular Component	GO:0044446	2	intracellular organelle part	3.05588e-08	A0A0C4WTV4	33	0.398	Down	3.2059e-07	K	50S ribosomal protein L33 OS=Azotobacter chroococcum NCIMB 8003 OX=1328314 GN=rpmG PE=3 SV=1	rpmG	0.999935	0.000726	87.895	TTPDKIEIK(1)K	2	-0.78849	9	1.544	1.587	1.566	0.63	0.605	0.634	0.538	0.533	0.534
Cellular Component	GO:0044446	2	intracellular organelle part	3.05588e-08	A0A0C4WTV4	34	0.389	Down	1.97648e-05	K	50S ribosomal protein L33 OS=Azotobacter chroococcum NCIMB 8003 OX=1328314 GN=rpmG PE=3 SV=1	rpmG	1	0.00162	117.18	K(1)YDPVVR	2	0.4577	9	1.531	1.529	1.578	0.616	0.633	0.557	0.623	0.571	0.562
Cellular Component	GO:0044446	2	intracellular organelle part	3.05588e-08	A0A0C4WTV4	21	0.36	Down	1.0671e-06	K	50S ribosomal protein L33 OS=Azotobacter chroococcum NCIMB 8003 OX=1328314 GN=rpmG PE=3 SV=1	rpmG	1	1.2e-19	181.9	LVSSAGTGHFYTTDK(1)NK	3	-0.15494	19	1.57	1.64	1.603	0.554	0.587	0.594	0.55	0.515	0.499
Cellular Component	GO:0044446	2	intracellular organelle part	3.05588e-08	A0A0C4WNQ8	31	0.634	Down	0.0032182	K	50S ribosomal protein L32 OS=Azotobacter chroococcum NCIMB 8003 OX=1328314 GN=rpmF PE=3 SV=1	rpmF	1	5.8e-50	257.12	SHDALEANALSVEK(1)STGEVHLR	3	3.8157	23	1.227	1.33	1.409	0.742	0.902	0.872	0.652	0.648	0.747
Cellular Component	GO:0044446	2	intracellular organelle part	3.05588e-08	A0A0C4WTF6	197	0.581	Down	0.024343	K	50S ribosomal protein L1 OS=Azotobacter chroococcum NCIMB 8003 OX=1328314 GN=rplA PE=3 SV=1	rplA	1	3.4e-22	192.14	QNVEALLSDLK(1)R	2	-1.092	9	1.168	1.336	1.421	0.554	0.845	0.881	0.767	0.842	0.74
Cellular Component	GO:0044446	2	intracellular organelle part	3.05588e-08	A0A0C4WTF6	154	0.647	Down	0.00017593	K	50S ribosomal protein L1 OS=Azotobacter chroococcum NCIMB 8003 OX=1328314 GN=rplA PE=3 SV=1	rplA	1	4.89e-26	178.65	VGTVTPDVATAVK(1)NAK	2	1.4049	10	1.218	1.298	1.194	0.815	0.768	0.816	0.821	0.866	0.857
Cellular Component	GO:0044446	2	intracellular organelle part	3.05588e-08	A0A0C4WTF6	71	0.408	Down	4.1982e-06	K	50S ribosomal protein L1 OS=Azotobacter chroococcum NCIMB 8003 OX=1328314 GN=rplA PE=3 SV=1	rplA	1	3.84e-10	150.44	GATVLPNGTGK(1)SVR	2	-1.5984	19	1.46	1.543	1.53	0.629	0.636	0.586	0.652	0.605	0.614
Cellular Component	GO:0044446	2	intracellular organelle part	3.05588e-08	A0A0C4WTF6	141	1.711	Up	0.0040154	K	50S ribosomal protein L1 OS=Azotobacter chroococcum NCIMB 8003 OX=1328314 GN=rplA PE=3 SV=1	rplA	1	5.71e-64	203.52	GLMPNPK(1)VGTVTPDVATAVK	2	0.026315	27	0.661	0.824	0.782	1.161	1.282	1.435	1.019	1.09	1.102
Cellular Component	GO:0044446	2	intracellular organelle part	3.05588e-08	A0A0C4WTF6	186	0.237	Down	0.00066108	K	50S ribosomal protein L1 OS=Azotobacter chroococcum NCIMB 8003 OX=1328314 GN=rplA PE=3 SV=1	rplA	1	1.11e-25	256.71	LK(1)QNVEALLSDLKR	3	-0.53627	24	1.83	1.72	2.027	0.325	0.524	0.47	0.274	0.275	0.294
Cellular Component	GO:0044446	2	intracellular organelle part	3.05588e-08	A0A0C4WVU0	87	0.319	Down	8.6951e-07	K	30S ribosomal protein S11 OS=Azotobacter chroococcum NCIMB 8003 OX=1328314 GN=rpsK PE=3 SV=1	rpsK	1	2.86e-54	236.95	NLDVNVK(1)GPGPGR	2	-2.3349	13	1.474	1.528	1.464	0.49	0.454	0.481	0.825	0.796	0.778
Cellular Component	GO:0044446	2	intracellular organelle part	3.05588e-08	A0A0C4WVU0	106	0.238	Down	0.000181525	K	30S ribosomal protein S11 OS=Azotobacter chroococcum NCIMB 8003 OX=1328314 GN=rpsK PE=3 SV=1	rpsK	1	7e-74	194.01	ALNACGYK(1)IASITDVTPIPHNGCRPPK	3	-1.0294	18	1.418	1.371	1.747	0.318	0.413	0.35	0.773	0.927	0.948
Cellular Component	GO:0044446	2	intracellular organelle part	3.05588e-08	A0A0C4WTF3	18	0.394	Down	1.0017e-06	K	30S ribosomal protein S12 OS=Azotobacter chroococcum NCIMB 8003 OX=1328314 GN=rpsL PE=3 SV=1	rpsL	1	5.06e-40	169.57	LVDK(1)SDVPALQNCPQR	3	0.10868	10	1.454	1.475	1.388	0.56	0.581	0.558	0.755	0.801	0.782
Cellular Component	GO:0044446	2	intracellular organelle part	3.05588e-08	A0A0C4WTF3	43	0.251	Down	0.00022142	K	30S ribosomal protein S12 OS=Azotobacter chroococcum NCIMB 8003 OX=1328314 GN=rpsL PE=3 SV=1	rpsL	0.984002	4.87e-06	108.2	VYTTTPK(0.984)K(0.016)PNSALR	2	-0.47297	10	1.286	1.348	1.365		0.307	0.361	0.738		0.789
Cellular Component	GO:0044446	2	intracellular organelle part	3.05588e-08	A0A0C4WTF3	44	0.62	Down	0.0059151	K	30S ribosomal protein S12 OS=Azotobacter chroococcum NCIMB 8003 OX=1328314 GN=rpsL PE=3 SV=1	rpsL	1	0.00864	60.709	K(1)PNSALR	2	0.23684	8	1.151		1.334	0.757	0.738	0.817	1.119	1.101	1.073
Cellular Component	GO:0044446	2	intracellular organelle part	3.05588e-08	A0A0C4WJT2	63	0.521	Down	0.00143504	K	30S ribosomal protein S5 OS=Azotobacter chroococcum NCIMB 8003 OX=1328314 GN=rpsE PE=3 SV=1	rpsE	1	4.1e-14	169.81	EVPAAIQK(1)AMEAAR	2	-1.6295	22	1.258	1.262	1.53	0.653	0.776	0.682	0.779	0.748	0.808
Cellular Component	GO:0044446	2	intracellular organelle part	3.05588e-08	A0A0C4WJT2	7	0.373	Down	3.0014e-07	K	30S ribosomal protein S5 OS=Azotobacter chroococcum NCIMB 8003 OX=1328314 GN=rpsE PE=3 SV=1	rpsE	1	5.16e-33	191.95	ANNEQK(1)RDEGYIEK	2	-0.18982	10	1.568	1.572	1.541	0.58	0.566	0.599	0.596	0.58	0.574
Cellular Component	GO:0044446	2	intracellular organelle part	3.05588e-08	A0A0C4WJT2	157	0.379	Down	8.1955e-05	K	30S ribosomal protein S5 OS=Azotobacter chroococcum NCIMB 8003 OX=1328314 GN=rpsE PE=3 SV=1	rpsE	1	1.63e-15	151.22	EMQSPESVAAK(1)R	2	-1.7789	16	1.418	1.655	1.691	0.623	0.604	0.578	0.613	0.501	0.469
Cellular Component	GO:0044446	2	intracellular organelle part	3.05588e-08	A0A0C4WJT2	15	0.325	Down	0.00174176	K	30S ribosomal protein S5 OS=Azotobacter chroococcum NCIMB 8003 OX=1328314 GN=rpsE PE=3 SV=1	rpsE	1	2.76e-32	187.33	RDEGYIEK(1)LVQVNR	3	-1.2735	25	1.435	1.584	1.711	0.411	0.462	0.665	0.542	0.661	0.693
Cellular Component	GO:0044446	2	intracellular organelle part	3.05588e-08	A0A0C4WJT4	33	0.246	Down	0.0038814	K	50S ribosomal protein L5 OS=Azotobacter chroococcum NCIMB 8003 OX=1328314 GN=rplE PE=3 SV=1	rplE	1	9.67e-09	113.48	VTK(1)ITLNMGLGEAIGDK	2	0.20119	10		1.812	1.779		0.403	0.48	0.615	0.61	0.773
Cellular Component	GO:0044446	2	intracellular organelle part	3.05588e-08	A0A0C4WJT4	72	0.494	Down	0.0186041	K	50S ribosomal protein L5 OS=Azotobacter chroococcum NCIMB 8003 OX=1328314 GN=rplE PE=3 SV=1	rplE	1	0.00526	56.378	K(1)SIAGFK	2	0.93704	5	1.206	1.321		0.678		0.57		0.761
Cellular Component	GO:0044446	2	intracellular organelle part	3.05588e-08	A0A0C4WJT4	64	0.63	Down	4.6162e-06	K	50S ribosomal protein L5 OS=Azotobacter chroococcum NCIMB 8003 OX=1328314 GN=rplE PE=3 SV=1	rplE	1	9.29e-11	159.12	ITGQK(1)PIVTYAR	2	-1.8604	8	1.202	1.22	1.21	0.769	0.74	0.78	0.758		0.851
Cellular Component	GO:0044446	2	intracellular organelle part	3.05588e-08	A0A0C4WQE2	72	0.262	Down	0.0035961	K	50S ribosomal protein L11 OS=Azotobacter chroococcum NCIMB 8003 OX=1328314 GN=rplK PE=3 SV=1	rplK	1	2.2e-61	219.16	SFTFETK(1)STPASVLLK	2	-0.39284	8	1.308	1.856	1.879		0.416	0.465	0.219	0.312	0.401
Cellular Component	GO:0044446	2	intracellular organelle part	3.05588e-08	A0A0C4WQE2	97	0.434	Down	2.9125e-06	K	50S ribosomal protein L11 OS=Azotobacter chroococcum NCIMB 8003 OX=1328314 GN=rplK PE=3 SV=1	rplK	1	2.57e-28	199.4	PNTQK(1)VGTVNR	2	-4.3974	16	1.452	1.532	1.545	0.671	0.633	0.662	0.645	0.512	0.606
Cellular Component	GO:0044446	2	intracellular organelle part	3.05588e-08	A0A0C4WJT8	35	0.528	Down	0.0053786	K	50S ribosomal protein L16 OS=Azotobacter chroococcum NCIMB 8003 OX=1328314 GN=rplP PE=3 SV=1	rplP	1	4.43e-14	177.47	VSFGEFALK(1)SVSR	2	-2.1454	9	1.233	1.415	1.447	0.609	0.681	0.874	0.7	0.782	0.732
Cellular Component	GO:0044446	2	intracellular organelle part	3.05588e-08	A0A0C4WJT8	133	0.458	Down	1.50557e-05	K	50S ribosomal protein L16 OS=Azotobacter chroococcum NCIMB 8003 OX=1328314 GN=rplP PE=3 SV=1	rplP	1	5.84e-21	194.22	LPLATTFVK(1)R	2	-1.7831	9	1.433	1.435	1.362	0.646	0.67	0.62	0.745	0.729	0.757
Cellular Component	GO:0044446	2	intracellular organelle part	3.05588e-08	A0A0C4WQG9	193	0.52	Down	0.00035855	K	50S ribosomal protein L4 OS=Azotobacter chroococcum NCIMB 8003 OX=1328314 GN=rplD PE=3 SV=1	rplD	1	0.00015	83.623	VLITVPAVK(1)K	2	-1.2864	8	1.113	1.193	1.218	0.616		0.606	0.946	0.906	1.007
Cellular Component	GO:0044446	2	intracellular organelle part	3.05588e-08	A0A0C4WQB5	84	0.102	Down	0.00100424	K	50S ribosomal protein L15 OS=Azotobacter chroococcum NCIMB 8003 OX=1328314 GN=rplO PE=3 SV=1	rplO	1	5.25e-26	121.39	TSELAK(1)VDGDVVTLQALK	2	-1.9477	6	1.219	1.517	1.687		0.125	0.176			0.107
Cellular Component	GO:0044446	2	intracellular organelle part	3.05588e-08	A0A0C4WQB5	63	0.177	Down	1.4316e-06	K	50S ribosomal protein L15 OS=Azotobacter chroococcum NCIMB 8003 OX=1328314 GN=rplO PE=3 SV=1	rplO	1	7.43e-09	144.47	RLPK(1)FGFTSLK	2	-2.0715	15	1.689	1.625	1.503	0.269	0.298	0.287		0.609	0.655
Cellular Component	GO:0044446	2	intracellular organelle part	3.05588e-08	A0A0C4WQ47	102	0.239	Down	1.55684e-05	K	50S ribosomal protein L25 OS=Azotobacter chroococcum NCIMB 8003 OX=1328314 GN=rplY PE=3 SV=1	rplY	1	3.19e-24	119.26	VVADHK(1)LTAHVPLHFVNAENSVGVK	4	-1.8045	19	1.534	1.791	1.718	0.383	0.418	0.405	0.296	0.298
Cellular Component	GO:0044446	2	intracellular organelle part	3.05588e-08	A0A0C4WQ47	48	0.233	Down	0.0080797	K	50S ribosomal protein L25 OS=Azotobacter chroococcum NCIMB 8003 OX=1328314 GN=rplY PE=3 SV=1	rplY	1	1.72e-13	165.09	APLSISVLAK(1)EIAK	2	-1.7386	13	1.836	1.753	1.264	0.616	0.254	0.262	0.629	0.674	0.792
Cellular Component	GO:0044446	2	intracellular organelle part	3.05588e-08	A0A0C4WH44	37	0.464	Down	0.000199528	K	30S ribosomal protein S2 OS=Azotobacter chroococcum NCIMB 8003 OX=1328314 GN=rpsB PE=3 SV=1	rpsB	1	1.12e-20	178.95	NK(1)IHIINLEK	2	-1.7474	9	1.358	1.631	1.58	0.687	0.708	0.725	0.543	0.529	0.479
Cellular Component	GO:0044446	2	intracellular organelle part	3.05588e-08	A0A0C4WH44	73	0.33	Down	5.5567e-07	K	30S ribosomal protein S2 OS=Azotobacter chroococcum NCIMB 8003 OX=1328314 GN=rpsB PE=3 SV=1	rpsB	1	0.000162	130	ILFVGTK(1)R	2	-2.1351	9	1.666	1.708	1.621	0.548	0.534	0.567	0.485	0.413	0.482
Cellular Component	GO:0044446	2	intracellular organelle part	3.05588e-08	A0A0C4WQ43	18	0.473	Down	2.1329e-05	K	50S ribosomal protein L9 OS=Azotobacter chroococcum NCIMB 8003 OX=1328314 GN=rplI PE=3 SV=1	rplI	1	1.04e-10	136.06	IANLGNLGDK(1)VSVK	2	-1.1136	9	1.414	1.467	1.552	0.723	0.677	0.697	0.575	0.604	0.595
Cellular Component	GO:0044446	2	intracellular organelle part	3.05588e-08	A0A0C4WK21	72	0.387	Down	0.000199841	K	50S ribosomal protein L27 OS=Azotobacter chroococcum NCIMB 8003 OX=1328314 GN=rpmA PE=3 SV=1	rpmA	1	0.000588	93.561	FEVK(1)GAFGR	2	-2.5068	9	1.532	1.546	1.639	0.696	0.564	0.564	0.523	0.57	0.528
Cellular Component	GO:0044446	2	intracellular organelle part	3.05588e-08	A0A0C4WK21	62	0.35	Down	0.00034123	K	50S ribosomal protein L27 OS=Azotobacter chroococcum NCIMB 8003 OX=1328314 GN=rpmA PE=3 SV=1	rpmA	1	1.34e-17	156.14	DHTLFAK(1)VEGVVK	2	-2.8	10	1.884	1.491	1.577	0.648	0.545	0.539	0.433	0.432	0.482
Cellular Component	GO:0044446	2	intracellular organelle part	3.05588e-08	A0A0C4WK88	13	0.283	Down	2.423e-05	K	30S ribosomal protein S16 OS=Azotobacter chroococcum NCIMB 8003 OX=1328314 GN=rpsP PE=3 SV=1	rpsP	1	5.54e-06	150.21	K(1)RPFYHLTVTNSR	3	1.1654	16	1.672	1.81	1.862	0.51	0.543	0.458	0.42	0.335	0.248
Cellular Component	GO:0044446	2	intracellular organelle part	3.05588e-08	A0A0C4WR09	10	0.082	Down	0.041055	K	50S ribosomal protein L28 OS=Azotobacter chroococcum NCIMB 8003 OX=1328314 GN=rpmB PE=3 SV=1	rpmB	1	5.65e-49	182.52	VCQVTGK(1)GPVTGNNISHANNK	3	-0.31421	14	1.561	1.776	1.833	0.035	0.207	0.183	0.75	0.79	0.821
Cellular Component	GO:0044446	2	intracellular organelle part	3.05588e-08	A0A0C4WIK2	350	0.363	Down	2.9928e-06	K	30S ribosomal protein S1 OS=Azotobacter chroococcum NCIMB 8003 OX=1328314 GN=rpsA PE=3 SV=1	rpsA	1	2.41e-16	137.39	QCK(1)SNPWEDFSSHYNK	3	-1.741	11	1.716	1.629	1.612	0.57	0.611	0.619	0.453	0.367	0.459
Cellular Component	GO:0044446	2	intracellular organelle part	3.05588e-08	A0A0C4WIK2	271	0.367	Down	0.000122681	K	30S ribosomal protein S1 OS=Azotobacter chroococcum NCIMB 8003 OX=1328314 GN=rpsA PE=3 SV=1	rpsA	1	1.6e-17	160.62	QLGEDPWVAIK(1)AR	2	-2.4832	9	1.569	1.649	1.638	0.527	0.593	0.664	0.42	0.531	0.501
Cellular Component	GO:0044446	2	intracellular organelle part	3.05588e-08	A0A0C4WIK2	347	0.404	Down	1.53321e-05	K	30S ribosomal protein S1 OS=Azotobacter chroococcum NCIMB 8003 OX=1328314 GN=rpsA PE=3 SV=1	rpsA	1	6.64e-05	113.14	ISLGIK(1)QCK	2	-1.4566	9	1.405	1.566	1.481	0.608	0.604	0.587	0.738	0.672	0.632
Cellular Component	GO:0044446	2	intracellular organelle part	3.05588e-08	A0A0C4WIK2	536	0.542	Down	1.83119e-05	K	30S ribosomal protein S1 OS=Azotobacter chroococcum NCIMB 8003 OX=1328314 GN=rpsA PE=3 SV=1	rpsA	1	7.03e-46	174.02	K(1)QETEAPGPTTIGDLIR	2	-0.87764	12	1.42	1.363	1.45	0.769	0.786	0.741	0.635	0.593	0.637
Cellular Component	GO:0044446	2	intracellular organelle part	3.05588e-08	A0A0C4WIK2	528	0.659	Down	3.9624e-05	K	30S ribosomal protein S1 OS=Azotobacter chroococcum NCIMB 8003 OX=1328314 GN=rpsA PE=3 SV=1	rpsA	1	5.83e-10	165.09	DVDDEK(1)DAIK	2	-0.29501	19	1.306	1.336	1.385	0.881	0.905	0.867	0.647	0.582	0.588
Cellular Component	GO:0044446	2	intracellular organelle part	3.05588e-08	A0A0C4WIK2	532	0.333	Down	0.00021813	K	30S ribosomal protein S1 OS=Azotobacter chroococcum NCIMB 8003 OX=1328314 GN=rpsA PE=3 SV=1	rpsA	1	1.23e-11	149.58	DVDDEKDAIK(1)ELR	2	-0.27838	17	1.634	1.557	1.55	0.524	0.604	0.45	0.557	0.628	0.638
Cellular Component	GO:0044446	2	intracellular organelle part	3.05588e-08	A0A0C4WIK2	459	0.435	Down	0.00044175	K	30S ribosomal protein S1 OS=Azotobacter chroococcum NCIMB 8003 OX=1328314 GN=rpsA PE=3 SV=1	rpsA	1	0.000317	92.732	GTVK(1)EVDAK	2	-1.1942	8	1.277	1.468	1.558	0.684	0.613	0.573	0.524		0.514
Cellular Component	GO:0044446	2	intracellular organelle part	3.05588e-08	A0A0C4WIK2	522	0.541	Down	1.0966e-06	K	30S ribosomal protein S1 OS=Azotobacter chroococcum NCIMB 8003 OX=1328314 GN=rpsA PE=3 SV=1	rpsA	1	2.81e-15	197.3	AK(1)DVDDEKDAIK	2	-0.20599	18	1.419	1.465	1.471	0.8	0.785	0.773	0.559	0.544	0.525
Cellular Component	GO:0044446	2	intracellular organelle part	3.05588e-08	A0A0C4WIK2	196	0.215	Down	0.00048421	K	30S ribosomal protein S1 OS=Azotobacter chroococcum NCIMB 8003 OX=1328314 GN=rpsA PE=3 SV=1	rpsA	1	5.67e-221	305.67	EALLESLQEGQQVK(1)GIVK	2	-0.36579	11	1.439	1.88	2.3	0.413	0.36	0.434	0.301	0.355	0.273
Cellular Component	GO:0044446	2	intracellular organelle part	3.05588e-08	A0A0C4WIK2	496	0.544	Down	8.2165e-05	K	30S ribosomal protein S1 OS=Azotobacter chroococcum NCIMB 8003 OX=1328314 GN=rpsA PE=3 SV=1	rpsA	1	1.18e-05	134.2	NVLK(1)EGDEVEAK	2	-1.1608	9	1.342	1.455	1.423	0.786	0.788	0.722	0.664	0.611	0.614
Cellular Component	GO:0044446	2	intracellular organelle part	3.05588e-08	A0A0C4WPY2	8	0.296	Down	0.000159688	K	30S ribosomal protein S15 OS=Azotobacter chroococcum NCIMB 8003 OX=1328314 GN=rpsO PE=3 SV=1	rpsO	1	5.25e-17	175.68	ALTVEEK(1)AQIVNEYK	2	3.9969	9	1.665	1.755	1.625	0.417	0.524	0.551	0.342	0.479	0.635
Cellular Component	GO:0044446	2	intracellular organelle part	3.05588e-08	A0A0C4WGX3	33	0.316	Down	0.00010243	K	50S ribosomal protein L21 OS=Azotobacter chroococcum NCIMB 8003 OX=1328314 GN=rplU PE=3 SV=1	rplU	1	6.84e-05	116.13	QYK(1)VAEGEFLK	2	-1.3639	9	1.612	1.626	1.48	0.564	0.483	0.446	0.67	0.71	0.568
Cellular Component	GO:0044446	2	intracellular organelle part	3.05588e-08	A0A0C4WGX3	91	0.27	Down	0.00021976	K	50S ribosomal protein L21 OS=Azotobacter chroococcum NCIMB 8003 OX=1328314 GN=rplU PE=3 SV=1	rplU	1	0.00272	81.163	HDK(1)VSIIK	2	0.13505	8	1.425	1.592	1.659		0.43	0.412	0.518	0.48	0.505
Cellular Component	GO:0044446	2	intracellular organelle part	3.05588e-08	A0A0C4WGX3	41	0.487	Down	1.67591e-05	K	50S ribosomal protein L21 OS=Azotobacter chroococcum NCIMB 8003 OX=1328314 GN=rplU PE=3 SV=1	rplU	1	7.18e-05	127.93	VAEGEFLK(1)IEK	2	-2.7603	7	1.239	1.245	1.206	0.597		0.602		0.7	0.749
Cellular Component	GO:0044446	2	intracellular organelle part	3.05588e-08	A0A0C4WKU8	25	0.344	Down	0.0124415	K	Aspartokinase OS=Azotobacter chroococcum NCIMB 8003 OX=1328314 GN=lysC PE=3 SV=1	lysC	1	9.59e-05	140.05	IEQVAEK(1)VQK	2	-21.113	9	0.874	1.135	1.814	0.464	0.5	0.353
Cellular Component	GO:0044446	2	intracellular organelle part	3.05588e-08	A0A0C4WKU8	55	0.498	Down	0.00170476	K	Aspartokinase OS=Azotobacter chroococcum NCIMB 8003 OX=1328314 GN=lysC PE=3 SV=1	lysC	1	1.15e-71	240.52	LIGLAK(1)QISEQPVPR	2	-0.88691	35	1.429	1.07	1.268	0.617	0.671	0.587	1.109	1.12	0.749
Cellular Component	GO:0044446	2	intracellular organelle part	3.05588e-08	A0A0C4WVU2	49	0.214	Down	0.00178309	K	50S ribosomal protein L30 OS=Azotobacter chroococcum NCIMB 8003 OX=1328314 GN=rpmD PE=3 SV=1	rpmD	1	7.06e-05	106.93	GMINK(1)AYYLLR	2	-3.6237	11	1.426	1.344	1.862		0.302	0.359	0.283	0.308
Cellular Component	GO:0044446	2	intracellular organelle part	3.05588e-08	A0A0C4WVU2	24	0.253	Down	1.0458e-06	K	50S ribosomal protein L30 OS=Azotobacter chroococcum NCIMB 8003 OX=1328314 GN=rpmD PE=3 SV=1	rpmD	1	1.11e-05	113.1	ACVK(1)GLGLR	2	-1.8023	9	1.573	1.689	1.669	0.435	0.412	0.399	0.687	0.61	0.592
Cellular Component	GO:0044446	2	intracellular organelle part	3.05588e-08	A0A0C4WVU2	10	0.285	Down	3.6875e-05	K	50S ribosomal protein L30 OS=Azotobacter chroococcum NCIMB 8003 OX=1328314 GN=rpmD PE=3 SV=1	rpmD	1	3.93e-14	158.37	VTLVK(1)SLNGR	2	-0.99363	16	1.452	1.534	1.562		0.44	0.425	0.572	0.55	0.548
Cellular Component	GO:0044446	2	intracellular organelle part	3.05588e-08	A0A0C4WVU8	147	0.343	Down	0.040258	K	50S ribosomal protein L2 OS=Azotobacter chroococcum NCIMB 8003 OX=1328314 GN=rplB PE=3 SV=1	rplB	1	6.8e-20	142.03	NIPVGSTIHAIELK(1)PGK	2	-1.4006	22	1.387	1.443	1.493	0.742	0.373	0.366	0.813	0.875	0.878
Cellular Component	GO:0044446	2	intracellular organelle part	3.05588e-08	A0A0C4WVU8	36	0.402	Down	4.4549e-06	K	50S ribosomal protein L2 OS=Azotobacter chroococcum NCIMB 8003 OX=1328314 GN=rplB PE=3 SV=1	rplB	1	8.94e-05	85.716	GAPYAPLLEK(1)K	2	-2.2204	7	1.24	1.231	1.199	0.496	0.488			0.813	0.868
Cellular Component	GO:0044446	2	intracellular organelle part	3.05588e-08	A0A0C4WVU8	95	0.496	Down	0.0036027	K	50S ribosomal protein L2 OS=Azotobacter chroococcum NCIMB 8003 OX=1328314 GN=rplB PE=3 SV=1	rplB	1	3.22e-10	147.19	TAHIALLK(1)YADGERR	2	-2.6045	20	1.31	1.335	1.308	0.615	0.637	0.707	0.772	0.936	0.917
Cellular Component	GO:0044446	2	intracellular organelle part	3.05588e-08	A0A0C4WVU8	125	0.188	Down	0.00087987	K	50S ribosomal protein L2 OS=Azotobacter chroococcum NCIMB 8003 OX=1328314 GN=rplB PE=3 SV=1	rplB	1	1.05e-23	149.62	GVAAGDQLISGVNAPIK(1)AGNTLPLR	3	-1.2098	8	1.646	1.26	1.23		0.268	0.25			0.273
Cellular Component	GO:0044446	2	intracellular organelle part	3.05588e-08	A0A0C4WVU8	150	0.339	Down	1.60397e-05	K	50S ribosomal protein L2 OS=Azotobacter chroococcum NCIMB 8003 OX=1328314 GN=rplB PE=3 SV=1	rplB	0.989794	1.56e-14	132.4	NIPVGSTIHAIELK(0.01)PGK(0.99)GAQIAR	3	-2.2371	9	1.404	1.552	1.585	0.511	0.528	0.499	0.728	0.707	0.743
Cellular Component	GO:0044446	2	intracellular organelle part	3.05588e-08	A0A0C4WQF9	42	0.426	Down	0.00035913	K	50S ribosomal protein L24 OS=Azotobacter chroococcum NCIMB 8003 OX=1328314 GN=rplX PE=3 SV=1	rplX	1	1.55e-09	168.08	LVVGGVNLIK(1)R	2	-0.67645	11	1.407	1.436	1.553	0.677	0.656	0.541	0.737	0.651	0.666
Cellular Component	GO:0044446	2	intracellular organelle part	3.05588e-08	A0A0C4WQF9	16	0.393	Down	0.0039408	K	50S ribosomal protein L24 OS=Azotobacter chroococcum NCIMB 8003 OX=1328314 GN=rplX PE=3 SV=1	rplX	1	8.17e-42	220.81	RDDEIIVIAGK(1)DK	2	-2.5361	9	1.572	1.543	1.553	0.595	0.559	0.682	0.546	0.452	0.679
Cellular Component	GO:0044446	2	intracellular organelle part	3.05588e-08	A0A0C4WQF9	96	0.398	Down	2.3631e-06	K	50S ribosomal protein L24 OS=Azotobacter chroococcum NCIMB 8003 OX=1328314 GN=rplX PE=3 SV=1	rplX	1	7.73e-06	159.93	VFK(1)STQKPVDA	2	-1.0823	9	1.471	1.567	1.593	0.623	0.62	0.598	0.589	0.571	0.574
Cellular Component	GO:0044446	2	intracellular organelle part	3.05588e-08	A0A0C4WQF9	78	0.459	Down	3.9761e-05	K	50S ribosomal protein L24 OS=Azotobacter chroococcum NCIMB 8003 OX=1328314 GN=rplX PE=3 SV=1	rplX	1	4.72e-38	243.8	EAPLHVSNVAIFNAETNK(1)ADR	3	-0.24999	18	1.491	1.49	1.36	0.664	0.635	0.693	0.646	0.656	0.705
Cellular Component	GO:0044446	2	intracellular organelle part	3.05588e-08	A0A0C4WQH4	35	0.358	Down	2.1577e-06	K	30S ribosomal protein S7 OS=Azotobacter chroococcum NCIMB 8003 OX=1328314 GN=rpsG PE=3 SV=1	rpsG	1	2.03e-09	145.75	FMNHVMESGK(1)K	2	-1.7767	22	1.668	1.569	1.543	0.562	0.559	0.592	0.499	0.6	0.529
Cellular Component	GO:0044446	2	intracellular organelle part	3.05588e-08	A0A0C4WQH4	54	0.389	Down	1.98359e-05	K	30S ribosomal protein S7 OS=Azotobacter chroococcum NCIMB 8003 OX=1328314 GN=rpsG PE=3 SV=1	rpsG	1	1.13e-20	192.95	K(1)NSDPLEIFEK	2	-0.78488	12	1.577	1.455	1.556	0.558	0.616	0.611	0.604	0.619	0.624
Cellular Component	GO:0044446	2	intracellular organelle part	3.05588e-08	A0A0C4WJT0	76	0.602	Down	0.046515	K	30S ribosomal protein S13 OS=Azotobacter chroococcum NCIMB 8003 OX=1328314 GN=rpsM PE=3 SV=1	rpsM	1	0.00825	56.091	EVNMK(1)IK	2	0.55757	6	1.285	1.174			0.818	0.663	0.968		0.815
Cellular Component	GO:0044446	2	intracellular organelle part	3.05588e-08	A0A0C4WJT0	44	0.322	Down	2.3905e-06	K	30S ribosomal protein S13 OS=Azotobacter chroococcum NCIMB 8003 OX=1328314 GN=rpsM PE=3 SV=1	rpsM	1	1.5e-74	227.47	TTAQAICAATGVNPAAK(1)IK	2	-0.88046	16	1.664	1.616	1.615	0.496	0.555	0.526	0.553	0.499	0.547
Cellular Component	GO:0044446	2	intracellular organelle part	3.05588e-08	A0A0C4WJT0	62	0.459	Down	4.3642e-05	K	30S ribosomal protein S13 OS=Azotobacter chroococcum NCIMB 8003 OX=1328314 GN=rpsM PE=3 SV=1	rpsM	1	2.13e-17	153.25	GEVAK(1)LTTEGDLRR	2	-1.1979	22	1.472	1.449	1.323	0.63	0.638	0.682	0.68	0.774	0.738
Cellular Component	GO:0044446	2	intracellular organelle part	3.05588e-08	A0A0C4WS28	28	1.783	Up	2.5147e-07	K	Ribonuclease P protein component OS=Azotobacter chroococcum NCIMB 8003 OX=1328314 GN=rnpA PE=3 SV=1	rnpA	1	2.06e-12	157.77	AVFDSPTAK(1)VPGK	2	-0.55098	13	0.647	0.666	0.663	1.18	1.165	1.178	1.369	1.318	1.32
Cellular Component	GO:0044446	2	intracellular organelle part	3.05588e-08	A0A0C4WS62	217	2.346	Up	0.00040257	K	ATP-dependent DNA helicase, RecQ family OS=Azotobacter chroococcum NCIMB 8003 OX=1328314 GN=recQ PE=4 SV=1	recQ	1	8.88e-05	127.94	K(1)QLLGFLAER	2	-3.2958	9	0.509	0.589	0.594	1.169	1.399	1.401	1.381	1.295	1.307
Cellular Component	GO:0044446	2	intracellular organelle part	3.05588e-08	A0A0C4WQG5	4	0.286	Down	1.3631e-06	K	30S ribosomal protein S3 OS=Azotobacter chroococcum NCIMB 8003 OX=1328314 GN=rpsC PE=3 SV=1	rpsC	1	1.11e-09	121.67	GQK(1)VHPVGIR	2	-2.2428	9	1.622	1.734	1.664	0.488	0.455	0.495	0.531	0.517	0.51
Cellular Component	GO:0044446	2	intracellular organelle part	3.05588e-08	A0A0C4WQG5	93	0.343	Down	0.0038156	K	30S ribosomal protein S3 OS=Azotobacter chroococcum NCIMB 8003 OX=1328314 GN=rpsC PE=3 SV=1	rpsC	1	1.4e-19	149.14	QDLTK(1)QMGVPVHINIEEIR	3	-0.96858	12	1.33	1.668	1.819	0.534	0.413	0.704	0.472	0.602	0.591
Cellular Component	GO:0044446	2	intracellular organelle part	3.05588e-08	A0A0C4WQG5	86	0.654	Down	1.6885e-05	K	30S ribosomal protein S3 OS=Azotobacter chroococcum NCIMB 8003 OX=1328314 GN=rpsC PE=3 SV=1	rpsC	1	7.99e-10	139.02	KGEDVEK(1)LR	2	-1.621	9	1.172	1.228	1.231	0.794	0.795	0.784	0.956	0.873	0.863
Cellular Component	GO:0044446	2	intracellular organelle part	3.05588e-08	A0A0C4WQG5	26	0.344	Down	0.0003356	K	30S ribosomal protein S3 OS=Azotobacter chroococcum NCIMB 8003 OX=1328314 GN=rpsC PE=3 SV=1	rpsC	1	7.57e-64	207.88	EHTSVWYADK(1)R	2	-0.5412	11	1.81	1.59	1.534	0.562	0.491	0.645	0.447	0.516	0.445
Cellular Component	GO:0044446	2	intracellular organelle part	3.05588e-08	A0A0C4WUY1	72	0.095	Down	0.0055163	K	50S ribosomal protein L13 OS=Azotobacter chroococcum NCIMB 8003 OX=1328314 GN=rplM PE=3 SV=1	rplM	1	1.45e-25	137.58	SSDK(1)MYYSHSGFPGGIK	3	0.80443	14	2.072	2.018	2.022	0.143	0.262	0.176	0.318	0.354	0.111
Cellular Component	GO:0044446	2	intracellular organelle part	3.05588e-08	A0A0C4WUY1	106	0.285	Down	0.0080815	K	50S ribosomal protein L13 OS=Azotobacter chroococcum NCIMB 8003 OX=1328314 GN=rplM PE=3 SV=1	rplM	1	6.32e-05	108.93	VIETAVK(1)GMLPK	2	-2.9455	19	1.313	1.488	1.922	0.444	0.445	0.456	0.654	0.729	0.733
Cellular Component	GO:0044446	2	intracellular organelle part	3.05588e-08	A0A0C4WUY1	2	0.344	Down	0.00118206	K	50S ribosomal protein L13 OS=Azotobacter chroococcum NCIMB 8003 OX=1328314 GN=rplM PE=3 SV=1	rplM	1	1.69e-10	173.07	MK(1)TFTAKPETVK	2	-1.2961	24	1.819	1.455	1.343	0.524	0.447	0.616	0.607	0.729	0.647
Cellular Component	GO:0044446	2	intracellular organelle part	3.05588e-08	A0A0C4WUY1	12	0.638	Down	0.00037969	K	50S ribosomal protein L13 OS=Azotobacter chroococcum NCIMB 8003 OX=1328314 GN=rplM PE=3 SV=1	rplM	1	3.69e-38	203.52	TFTAKPETVK(1)R	2	-2.5172	19	1.202	1.33	1.265	0.764	0.839	0.82	0.772	0.807	0.814
Cellular Component	GO:0044446	2	intracellular organelle part	3.05588e-08	A0A0C4WUY1	126	0.626	Down	0.00021966	K	50S ribosomal protein L13 OS=Azotobacter chroococcum NCIMB 8003 OX=1328314 GN=rplM PE=3 SV=1	rplM	1	4.86e-39	212.69	VYK(1)GAVHPHTAQQPQELK	3	7.1731	16	1.17	1.322	1.266	0.781	0.776	0.797	0.937	0.742	0.848
Cellular Component	GO:0033178	3	proton-transporting two-sector ATPase complex, catalytic domain	0.058105	A0A0C4WKT7	98	0.388	Down	1.3698e-06	K	ATP synthase epsilon chain OS=Azotobacter chroococcum NCIMB 8003 OX=1328314 GN=atpC PE=3 SV=1	atpC	1	4.94e-32	194.83	DLDEVAAQEAVK(1)AAQK	2	-0.75883	30	1.692	1.616	1.662	0.616	0.656	0.655	0.41	0.36	0.364
Cellular Component	GO:0033178	3	proton-transporting two-sector ATPase complex, catalytic domain	0.058105	A0A0C4WKT7	102	0.476	Down	0.0076643	K	ATP synthase epsilon chain OS=Azotobacter chroococcum NCIMB 8003 OX=1328314 GN=atpC PE=3 SV=1	atpC	1	0.000108	122.44	AAQK(1)ALNEK	2	-1.55	8	1.404	1.407	1.412	0.731	0.587	0.691	0.51	0.496
Cellular Component	GO:0033178	3	proton-transporting two-sector ATPase complex, catalytic domain	0.058105	A0A0C4WKT7	107	0.44	Down	6.1089e-07	K	ATP synthase epsilon chain OS=Azotobacter chroococcum NCIMB 8003 OX=1328314 GN=atpC PE=3 SV=1	atpC	1	3.52e-56	208.23	ALNEK(1)GAEFDYGSASAR	2	-0.71587	9	1.522	1.561	1.596	0.675	0.7	0.682	0.505	0.511	0.426
Cellular Component	GO:0033178	3	proton-transporting two-sector ATPase complex, catalytic domain	0.058105	A0A0C4WUC0	58	0.507	Down	0.0032847	K	ATP synthase gamma chain OS=Azotobacter chroococcum NCIMB 8003 OX=1328314 GN=atpG PE=3 SV=1	atpG	1	2.53e-13	149.58	QVIGHLAK(1)ANPEYK	2	0.67727	16	1.581	1.271	1.495	0.717	0.854	0.633	0.728	0.61	0.444
Cellular Component	GO:0033178	3	proton-transporting two-sector ATPase complex, catalytic domain	0.058105	A0A0C4WUC0	15	1.66	Up	0.0003028	K	ATP synthase gamma chain OS=Azotobacter chroococcum NCIMB 8003 OX=1328314 GN=atpG PE=3 SV=1	atpG	1	1.66e-07	133.68	IASIK(1)STQK	2	-0.49324	9	0.762	0.801	0.818	1.368	1.365	1.22	1.084	0.941	0.943
Cellular Component	GO:0033178	3	proton-transporting two-sector ATPase complex, catalytic domain	0.058105	A0A0C4WWV9	168	0.576	Down	1.63703e-05	K	ATP synthase subunit delta OS=Azotobacter chroococcum NCIMB 8003 OX=1328314 GN=atpH PE=3 SV=1	atpH	1	6.48e-05	105.94	GK(1)LSQLAESLK	2	-3.0105	19	1.373	1.334	1.432	0.801	0.793	0.788	0.684	0.609	0.631
Cellular Component	GO:0033178	3	proton-transporting two-sector ATPase complex, catalytic domain	0.058105	A0A0C4WWV9	58	0.56	Down	0.0033958	K	ATP synthase subunit delta OS=Azotobacter chroococcum NCIMB 8003 OX=1328314 GN=atpH PE=3 SV=1	atpH	1	0.0016	76.605	ESK(1)VEAVLR	2	0.99969	5	1.124	1.036	0.96	0.556		0.609
Cellular Component	GO:0033178	3	proton-transporting two-sector ATPase complex, catalytic domain	0.058105	A0A0C4WS16	228	0.321	Down	0.00145873	K	ATP synthase subunit beta OS=Azotobacter chroococcum NCIMB 8003 OX=1328314 GN=atpD PE=3 SV=1	atpD	1	4.64e-25	199.59	VALTGLTMAEK(1)FRDEGR	3	-0.88094	37	1.431	1.839	1.863	0.454	0.517	0.679	0.378	0.421	0.392
Cellular Component	GO:0033178	3	proton-transporting two-sector ATPase complex, catalytic domain	0.058105	A0A0C4WS16	140	0.545	Down	0.00028112	K	ATP synthase subunit beta OS=Azotobacter chroococcum NCIMB 8003 OX=1328314 GN=atpD PE=3 SV=1	atpD	1	3.32e-07	99.34	VIDLVCPFAK(1)GGK	2	-1.3046	9	1.367	1.454	1.554	0.74	0.825	0.818	0.527	0.521	0.525
Cellular Component	GO:0033178	3	proton-transporting two-sector ATPase complex, catalytic domain	0.058105	A0A0C4WS16	193	0.609	Down	0.00106206	K	ATP synthase subunit beta OS=Azotobacter chroococcum NCIMB 8003 OX=1328314 GN=atpD PE=3 SV=1	atpD	1	1.89e-13	120.75	TREGNDFYHEMK(1)DSNVLDK	3	-0.21322	17	1.417	1.219	1.218	0.767	0.751	0.828	0.58	0.622
Cellular Component	GO:0033178	3	proton-transporting two-sector ATPase complex, catalytic domain	0.058105	A0A0C4WS16	143	0.375	Down	2.0861e-05	K	ATP synthase subunit beta OS=Azotobacter chroococcum NCIMB 8003 OX=1328314 GN=atpD PE=3 SV=1	atpD	1	0.000651	79.311	GGK(1)VGLFGGAGVGK	2	-1.0624	9	1.897		1.903	0.694	0.734	0.71	0.485	0.511	0.487
Cellular Component	GO:0033178	3	proton-transporting two-sector ATPase complex, catalytic domain	0.058105	A0A0C4WRV2	152	0.033	Down	0.0012156	K	ATP synthase subunit alpha OS=Azotobacter chroococcum NCIMB 8003 OX=1328314 GN=atpA PE=3 SV=1	atpA	1	9.61e-09	119.58	SVDQPVQTGYK(1)SVDAMIPVGR	3	-0.98398	12	1.06	1.693	1.846	0.039	0.062				0.065
Cellular Component	GO:0033178	3	proton-transporting two-sector ATPase complex, catalytic domain	0.058105	A0A0C4WRV2	385	1.652	Up	6.0219e-05	K	ATP synthase subunit alpha OS=Azotobacter chroococcum NCIMB 8003 OX=1328314 GN=atpA PE=3 SV=1	atpA	1	5.32e-10	143.39	VGGAAQTK(1)IIK	2	0.060018	19	0.716	0.758	0.785	1.267	1.236	1.228	1.146	1.115	1.112
Cellular Component	GO:0033178	3	proton-transporting two-sector ATPase complex, catalytic domain	0.058105	A0A0C4WRV2	188	0.462	Down	0.00099667	K	ATP synthase subunit alpha OS=Azotobacter chroococcum NCIMB 8003 OX=1328314 GN=atpA PE=3 SV=1	atpA	1	3.69e-95	215.93	TAMAIDAIINQK(1)NSGIR	2	8.4001	43	1.453	1.37	1.679	0.616	0.775	0.687	0.575	0.521	0.592
Cellular Component	GO:0033178	3	proton-transporting two-sector ATPase complex, catalytic domain	0.058105	A0A0C4WRV2	389	2.636	Up	0.0089845	K	ATP synthase subunit alpha OS=Azotobacter chroococcum NCIMB 8003 OX=1328314 GN=atpA PE=3 SV=1	atpA	1	0.00176	108.92	K(1)LSGGIR	2	1.7933	18	0.712	0.448	0.599	1.977	1.49	1.17	0.975	1.098	1.131
Cellular Component	GO:0033178	3	proton-transporting two-sector ATPase complex, catalytic domain	0.058105	A0A0C4WRV2	176	0.192	Down	0.029297	K	ATP synthase subunit alpha OS=Azotobacter chroococcum NCIMB 8003 OX=1328314 GN=atpA PE=3 SV=1	atpA	1	5.61e-125	285.28	QIGK(1)TAMAIDAIINQK	2	-1.4025	35	1.905	1.965	1.899	0.186	0.44	0.481	0.197	0.307	0.26
Cellular Component	GO:0033178	3	proton-transporting two-sector ATPase complex, catalytic domain	0.058105	A0A0C4WRV2	14	0.379	Down	0.0082963	K	ATP synthase subunit alpha OS=Azotobacter chroococcum NCIMB 8003 OX=1328314 GN=atpA PE=3 SV=1	atpA	1	7.35e-50	185.9	QQLNPAEISEIIK(1)QR	2	0.47895	33	1.491	1.838	1.677	0.412	0.727	0.76	0.338	0.443	0.333
Cellular Component	GO:0033178	3	proton-transporting two-sector ATPase complex, catalytic domain	0.058105	A0A0C4WRV2	315	0.666	Down	0.000121085	K	ATP synthase subunit alpha OS=Azotobacter chroococcum NCIMB 8003 OX=1328314 GN=atpA PE=3 SV=1	atpA	1	8.96e-103	277.22	VSEEYVEQFTK(1)GEVK	2	0.4841	15	1.262	1.273	1.321	0.817	0.867	0.884	0.686	0.722	0.749
Cellular Component	GO:0033178	3	proton-transporting two-sector ATPase complex, catalytic domain	0.058105	A0A0C4WRV2	141	0.565	Down	0.00135934	K	ATP synthase subunit alpha OS=Azotobacter chroococcum NCIMB 8003 OX=1328314 GN=atpA PE=3 SV=1	atpA	1	3.35e-97	278.37	K(1)SVDQPVQTGYK	2	6.1372	17	1.356	1.414	1.457	0.8	0.792	0.797	0.604	0.589	0.595
Cellular Component	GO:0033178	3	proton-transporting two-sector ATPase complex, catalytic domain	0.058105	A0A0C4WRV2	132	0.302	Down	0.00084287	K	ATP synthase subunit alpha OS=Azotobacter chroococcum NCIMB 8003 OX=1328314 GN=atpA PE=3 SV=1	atpA	1	2.11e-21	165.09	LTDAVEK(1)VAPGVIWR	3	-1.6825	14	1.543	1.602	2.023	0.429	0.519	0.613	0.412	0.406	0.407
Cellular Component	GO:0033178	3	proton-transporting two-sector ATPase complex, catalytic domain	0.058105	A0A0C4WRV2	433	0.444	Down	0.00120033	K	ATP synthase subunit alpha OS=Azotobacter chroococcum NCIMB 8003 OX=1328314 GN=atpA PE=3 SV=1	atpA	1	0.000998	97.033	VTELMK(1)QK	2	-1.0709	13	1.242	1.448	1.414		0.628	0.586	0.431	0.381
Cellular Component	GO:0033178	3	proton-transporting two-sector ATPase complex, catalytic domain	0.058105	A0A0C4WRV2	490	0.519	Down	0.00098201	K	ATP synthase subunit alpha OS=Azotobacter chroococcum NCIMB 8003 OX=1328314 GN=atpA PE=3 SV=1	atpA	1	1.99e-75	247.66	INEK(1)GDFNDEIDAGLK	2	-0.10872	12	1.448	1.3	1.145	0.642	0.661	0.717	0.847	0.841	0.95
Cellular Component	GO:0045272	4	plasma membrane respiratory chain complex I	0.0749596	A0A0C4WM56	39	0.39	Down	2.7946e-06	K	NADH dehydrogenase I chain E OS=Azotobacter chroococcum NCIMB 8003 OX=1328314 GN=nuoE PE=4 SV=1	nuoE	1	3.04e-07	136.84	AASIEALK(1)IVQK	2	-2.4379	9	1.527	1.597	1.627	0.618	0.594	0.642	0.52	0.494	0.527
Cellular Component	GO:0045272	4	plasma membrane respiratory chain complex I	0.0749596	A0A0C4WM56	110	0.621	Down	0.000178232	K	NADH dehydrogenase I chain E OS=Azotobacter chroococcum NCIMB 8003 OX=1328314 GN=nuoE PE=4 SV=1	nuoE	1	1.45e-05	142.71	QK(1)LGIAPGQTTR	2	-2.2557	9	1.252	1.344	1.405	0.816	0.846	0.821	0.69	0.678	0.66
Cellular Component	GO:0045272	4	plasma membrane respiratory chain complex I	0.0749596	A0A0C4WSU9	165	0.287	Down	3.5172e-06	K	NADH-quinone oxidoreductase subunit I OS=Azotobacter chroococcum NCIMB 8003 OX=1328314 GN=nuoI PE=3 SV=1	nuoI	1	1.13e-32	193.62	PK(1)GTAQNEAEPINVK	2	-0.25882	16	1.709	1.731	1.627	0.495	0.509	0.451	0.142		0.154
Cellular Component	GO:0045272	4	plasma membrane respiratory chain complex I	0.0749596	A0A0C4WLZ1	44	0.569	Down	0.00024367	K	NADH-quinone oxidoreductase subunit A OS=Azotobacter chroococcum NCIMB 8003 OX=1328314 GN=nuoA PE=3 SV=1	nuoA	1	8.23e-09	109.47	SK(1)NEPFESGIVPTGGAR	2	-1.1565	7	1.216	1.28	1.245		0.728	0.691	0.571		0.575
Cellular Component	GO:0045272	4	plasma membrane respiratory chain complex I	0.0749596	A0A0C4WSV5	498	0.515	Down	0.00061713	K	NADH-quinone oxidoreductase subunit C/D OS=Azotobacter chroococcum NCIMB 8003 OX=1328314 GN=nuocd PE=3 SV=1	nuocd	1	4.96e-24	162.21	ADHPLTTPPPK(1)ER	2	-1.6729	7	1.298	1.457	1.393		0.714	0.711		0.289	0.233
Cellular Component	GO:0045272	4	plasma membrane respiratory chain complex I	0.0749596	A0A0C4WSV5	292	1.526	Up	7.8646e-05	K	NADH-quinone oxidoreductase subunit C/D OS=Azotobacter chroococcum NCIMB 8003 OX=1328314 GN=nuocd PE=3 SV=1	nuocd	1	0.000501	97.033	LAGIK(1)VPQR	2	-2.0163	9	0.813	0.838	0.855	1.284	1.315	1.225	1.069	0.957	0.885
Cellular Component	GO:0045272	4	plasma membrane respiratory chain complex I	0.0749596	A0A0C4WLY3	520	1.544	Up	5.8818e-05	K	Proton-translocating NADH-quinone oxidoreductase, chain L OS=Azotobacter chroococcum NCIMB 8003 OX=1328314 GN=nuoL PE=4 SV=1	nuoL	1	4.11e-09	128.57	K(1)LLDGIAQSEPAR	2	-1.8164	9	0.797	0.795	0.751	1.194	1.183	1.241	1.056	1.119	1.18
Cellular Component	GO:0045272	4	plasma membrane respiratory chain complex I	0.0749596	A0A0C4WP96	159	1.532	Up	3.5458e-05	K	NADH-quinone oxidoreductase subunit F OS=Azotobacter chroococcum NCIMB 8003 OX=1328314 GN=nuoF PE=3 SV=1	nuoF	1	0.000224	84.309	AIAEAK(1)AAGLLGK	2	-1.9701	9	0.791	0.818	0.83	1.277	1.246	1.214	1.023	0.983	1.091
Cellular Component	GO:0045272	4	plasma membrane respiratory chain complex I	0.0749596	A0A0C4WP96	208	1.817	Up	0.00031903	K	NADH-quinone oxidoreductase subunit F OS=Azotobacter chroococcum NCIMB 8003 OX=1328314 GN=nuoF PE=3 SV=1	nuoF	1	0.000164	84.309	SK(1)PPFPAAVGVWGK	2	-1.8356	9	0.759	0.722	0.745	1.222	1.439	1.384	1.067	1.034	0.996
Cellular Component	GO:0045272	4	plasma membrane respiratory chain complex I	0.0749596	A0A0C4WLY6	514	0.403	Down	7.8192e-05	K	NADH-quinone oxidoreductase OS=Azotobacter chroococcum NCIMB 8003 OX=1328314 GN=nuoG PE=3 SV=1	nuoG	1	3.92e-11	108.2	AILEAAANIAK(1)ALHK	2	-1.5962	13	1.586	1.549	1.795	0.624	0.676	0.687	0.382	0.359	0.401
Cellular Component	GO:0045272	4	plasma membrane respiratory chain complex I	0.0749596	A0A0C4WLY6	51	0.419	Down	4.1633e-05	K	NADH-quinone oxidoreductase OS=Azotobacter chroococcum NCIMB 8003 OX=1328314 GN=nuoG PE=3 SV=1	nuoG	1	3.11e-11	187.85	QCAVK(1)QYNDENDK	2	-1.506	12	1.284	1.311	1.417	0.534	0.55	0.598		0.478
Cellular Component	GO:0045272	4	plasma membrane respiratory chain complex I	0.0749596	A0A0C4WLY6	490	0.647	Down	0.0092412	K	NADH-quinone oxidoreductase OS=Azotobacter chroococcum NCIMB 8003 OX=1328314 GN=nuoG PE=3 SV=1	nuoG	1	1.12e-15	149.57	IADALLAAK(1)RPLLVSGTSLGSR	3	-0.53243	17	1.3	1.538	1.469		0.969	0.89	0.295	0.347	0.378
Cellular Component	GO:0045272	4	plasma membrane respiratory chain complex I	0.0749596	A0A0C4WLY6	288	2.021	Up	2.271e-05	K	NADH-quinone oxidoreductase OS=Azotobacter chroococcum NCIMB 8003 OX=1328314 GN=nuoG PE=3 SV=1	nuoG	1	0.000515	88.181	QPLLGSDK(1)K	2	-0.09344	9	0.629	0.686	0.677	1.364	1.366	1.296	1.23	1.142	1.102
Cellular Component	GO:0022627	5	cytosolic small ribosomal subunit	9.26423e-05	A0A0C4WGX5	50	0.399	Down	0.0144418	K	30S ribosomal protein S20 OS=Azotobacter chroococcum NCIMB 8003 OX=1328314 GN=rpsT PE=3 SV=1	rpsT	1	1.33e-18	163.93	AK(1)TAYTAAVPVIDR	2	-3.2083	7	1.715	1.389			0.641	0.598	0.788	0.811	0.608
Cellular Component	GO:0022627	5	cytosolic small ribosomal subunit	9.26423e-05	A0A0C4WGX5	86	0.515	Down	1.6841e-05	K	30S ribosomal protein S20 OS=Azotobacter chroococcum NCIMB 8003 OX=1328314 GN=rpsT PE=3 SV=1	rpsT	1	4.94e-07	138.23	LNTHIK(1)ALGVAAAA	2	-1.9667	11	1.29	1.29	1.381	0.684	0.664	0.692	0.809	0.835	0.889
Cellular Component	GO:0022627	5	cytosolic small ribosomal subunit	9.26423e-05	A0A0C4WTF3	18	0.394	Down	1.0017e-06	K	30S ribosomal protein S12 OS=Azotobacter chroococcum NCIMB 8003 OX=1328314 GN=rpsL PE=3 SV=1	rpsL	1	5.06e-40	169.57	LVDK(1)SDVPALQNCPQR	3	0.10868	10	1.454	1.475	1.388	0.56	0.581	0.558	0.755	0.801	0.782
Cellular Component	GO:0022627	5	cytosolic small ribosomal subunit	9.26423e-05	A0A0C4WTF3	43	0.251	Down	0.00022142	K	30S ribosomal protein S12 OS=Azotobacter chroococcum NCIMB 8003 OX=1328314 GN=rpsL PE=3 SV=1	rpsL	0.984002	4.87e-06	108.2	VYTTTPK(0.984)K(0.016)PNSALR	2	-0.47297	10	1.286	1.348	1.365		0.307	0.361	0.738		0.789
Cellular Component	GO:0022627	5	cytosolic small ribosomal subunit	9.26423e-05	A0A0C4WTF3	44	0.62	Down	0.0059151	K	30S ribosomal protein S12 OS=Azotobacter chroococcum NCIMB 8003 OX=1328314 GN=rpsL PE=3 SV=1	rpsL	1	0.00864	60.709	K(1)PNSALR	2	0.23684	8	1.151		1.334	0.757	0.738	0.817	1.119	1.101	1.073
Cellular Component	GO:0022627	5	cytosolic small ribosomal subunit	9.26423e-05	A0A0C4WJT2	63	0.521	Down	0.00143504	K	30S ribosomal protein S5 OS=Azotobacter chroococcum NCIMB 8003 OX=1328314 GN=rpsE PE=3 SV=1	rpsE	1	4.1e-14	169.81	EVPAAIQK(1)AMEAAR	2	-1.6295	22	1.258	1.262	1.53	0.653	0.776	0.682	0.779	0.748	0.808
Cellular Component	GO:0022627	5	cytosolic small ribosomal subunit	9.26423e-05	A0A0C4WJT2	7	0.373	Down	3.0014e-07	K	30S ribosomal protein S5 OS=Azotobacter chroococcum NCIMB 8003 OX=1328314 GN=rpsE PE=3 SV=1	rpsE	1	5.16e-33	191.95	ANNEQK(1)RDEGYIEK	2	-0.18982	10	1.568	1.572	1.541	0.58	0.566	0.599	0.596	0.58	0.574
Cellular Component	GO:0022627	5	cytosolic small ribosomal subunit	9.26423e-05	A0A0C4WJT2	157	0.379	Down	8.1955e-05	K	30S ribosomal protein S5 OS=Azotobacter chroococcum NCIMB 8003 OX=1328314 GN=rpsE PE=3 SV=1	rpsE	1	1.63e-15	151.22	EMQSPESVAAK(1)R	2	-1.7789	16	1.418	1.655	1.691	0.623	0.604	0.578	0.613	0.501	0.469
Cellular Component	GO:0022627	5	cytosolic small ribosomal subunit	9.26423e-05	A0A0C4WJT2	15	0.325	Down	0.00174176	K	30S ribosomal protein S5 OS=Azotobacter chroococcum NCIMB 8003 OX=1328314 GN=rpsE PE=3 SV=1	rpsE	1	2.76e-32	187.33	RDEGYIEK(1)LVQVNR	3	-1.2735	25	1.435	1.584	1.711	0.411	0.462	0.665	0.542	0.661	0.693
Cellular Component	GO:0022627	5	cytosolic small ribosomal subunit	9.26423e-05	A0A0C4WQC0	22	0.646	Down	3.7188e-07	K	30S ribosomal protein S8 OS=Azotobacter chroococcum NCIMB 8003 OX=1328314 GN=rpsH PE=3 SV=1	rpsH	1	2.48e-90	258.79	NAQMAEK(1)TVVSMPSSK	2	-0.54801	49	1.25	1.251	1.242	0.795	0.806	0.817	0.801	0.857	0.815
Cellular Component	GO:0022627	5	cytosolic small ribosomal subunit	9.26423e-05	A0A0C4WQC0	33	0.434	Down	3.6234e-05	K	30S ribosomal protein S8 OS=Azotobacter chroococcum NCIMB 8003 OX=1328314 GN=rpsH PE=3 SV=1	rpsH	1	8.92e-05	129.28	LK(1)VAVASVLK	2	-1.8198	9	1.39	1.448	1.522	0.627	0.6	0.667	0.7	0.669	0.719
Cellular Component	GO:0022627	5	cytosolic small ribosomal subunit	9.26423e-05	A0A0C4WQC0	108	0.657	Down	0.00034344	K	30S ribosomal protein S8 OS=Azotobacter chroococcum NCIMB 8003 OX=1328314 GN=rpsH PE=3 SV=1	rpsH	1	3.57e-32	174.72	GGLGVSIVSTNK(1)GVMTDR	2	8.9859	20	1.116	1.237	1.162	0.793	0.78	0.738	0.911	0.913	1.104
Cellular Component	GO:0022627	5	cytosolic small ribosomal subunit	9.26423e-05	A0A0C4WQC0	31	0.418	Down	7.6964e-05	K	30S ribosomal protein S8 OS=Azotobacter chroococcum NCIMB 8003 OX=1328314 GN=rpsH PE=3 SV=1	rpsH	1	7.12e-07	154.81	TVVSMPSSK(1)LK	2	-1.8797	17	1.38	1.481	1.399		0.596	0.59	0.639	0.582	0.548
Cellular Component	GO:0022627	5	cytosolic small ribosomal subunit	9.26423e-05	A0A0C4WJE2	25	0.56	Down	0.036197	K	30S ribosomal protein S21 OS=Azotobacter chroococcum NCIMB 8003 OX=1328314 GN=rpsU PE=3 SV=1	rpsU	1	4.26e-40	188.6	SCEK(1)AGVLAEVR	2	-1.1637	9	1.023	1.174			0.56	0.671	1.132	1.226	1.244
Cellular Component	GO:0022627	5	cytosolic small ribosomal subunit	9.26423e-05	A0A0C4WQD0	25	0.551	Down	0.0022029	K	30S ribosomal protein S19 OS=Azotobacter chroococcum NCIMB 8003 OX=1328314 GN=rpsS PE=3 SV=1	rpsS	1	6.11e-09	136.94	VEVAVEK(1)NDR	2	-1.2095	18	1.376	1.385	1.248	0.79	0.793	0.624	0.704	0.789	0.791
Cellular Component	GO:0022627	5	cytosolic small ribosomal subunit	9.26423e-05	A0A0C4WQD0	18	0.66	Down	0.00103855	K	30S ribosomal protein S19 OS=Azotobacter chroococcum NCIMB 8003 OX=1328314 GN=rpsS PE=3 SV=1	rpsS	1	0.000737	100.84	K(1)VEVAVEK	2	-1.9957	9	1.049	1.224	1.093	0.76	0.739	0.721	1.142	1.04	1.063
Cellular Component	GO:0022627	5	cytosolic small ribosomal subunit	9.26423e-05	A0A0C4WQD0	17	0.396	Down	0.000122335	K	30S ribosomal protein S19 OS=Azotobacter chroococcum NCIMB 8003 OX=1328314 GN=rpsS PE=3 SV=1	rpsS	1	0.000182	117.45	GPFIDLHLLK(1)K	2	-1.7877	20	1.336	1.455	1.532	0.542	0.628	0.543	0.825	0.695	0.808
Cellular Component	GO:0022627	5	cytosolic small ribosomal subunit	9.26423e-05	A0A0C4WVL5	104	0.647	Down	0.0181185	K	30S ribosomal protein S6 OS=Azotobacter chroococcum NCIMB 8003 OX=1328314 GN=rpsF PE=3 SV=1	rpsF	1	6.64e-67	233.59	RDEAITGQSEMLK(1)AEENR	3	-0.43559	45	1.193	1.2	1.194	0.688	0.842	0.792	0.998	0.959	0.847
Cellular Component	GO:0022627	5	cytosolic small ribosomal subunit	9.26423e-05	A0A0C4WH44	37	0.464	Down	0.000199528	K	30S ribosomal protein S2 OS=Azotobacter chroococcum NCIMB 8003 OX=1328314 GN=rpsB PE=3 SV=1	rpsB	1	1.12e-20	178.95	NK(1)IHIINLEK	2	-1.7474	9	1.358	1.631	1.58	0.687	0.708	0.725	0.543	0.529	0.479
Cellular Component	GO:0022627	5	cytosolic small ribosomal subunit	9.26423e-05	A0A0C4WH44	73	0.33	Down	5.5567e-07	K	30S ribosomal protein S2 OS=Azotobacter chroococcum NCIMB 8003 OX=1328314 GN=rpsB PE=3 SV=1	rpsB	1	0.000162	130	ILFVGTK(1)R	2	-2.1351	9	1.666	1.708	1.621	0.548	0.534	0.567	0.485	0.413	0.482
Cellular Component	GO:0022627	5	cytosolic small ribosomal subunit	9.26423e-05	A0A0C4WK88	13	0.283	Down	2.423e-05	K	30S ribosomal protein S16 OS=Azotobacter chroococcum NCIMB 8003 OX=1328314 GN=rpsP PE=3 SV=1	rpsP	1	5.54e-06	150.21	K(1)RPFYHLTVTNSR	3	1.1654	16	1.672	1.81	1.862	0.51	0.543	0.458	0.42	0.335	0.248
Cellular Component	GO:0022627	5	cytosolic small ribosomal subunit	9.26423e-05	A0A0C4WVU4	28	0.155	Down	3.5588e-05	K	30S ribosomal protein S14 OS=Azotobacter chroococcum NCIMB 8003 OX=1328314 GN=rpsN PE=3 SV=1	rpsN	1	1.34e-08	105.78	RAELK(1)AIIANPNSAPEQR	3	-4.203	13	1.811	1.863	1.639	0.245	0.32	0.261	0.26		0.299
Cellular Component	GO:0022627	5	cytosolic small ribosomal subunit	9.26423e-05	A0A0C4WVU4	19	0.411	Down	0.0025012	K	30S ribosomal protein S14 OS=Azotobacter chroococcum NCIMB 8003 OX=1328314 GN=rpsN PE=3 SV=1	rpsN	1	0.00214	76.605	QQTVAK(1)YAK	2	-2.7664	5	1.32		1.423	0.55		0.577			0.601
Cellular Component	GO:0022627	5	cytosolic small ribosomal subunit	9.26423e-05	A0A0C4WQD3	59	0.359	Down	2.8315e-09	K	30S ribosomal protein S10 OS=Azotobacter chroococcum NCIMB 8003 OX=1328314 GN=rpsJ PE=3 SV=1	rpsJ	1	2.02e-68	224.49	YTVLVSPHVNK(1)DAR	2	-1.8684	13	1.578	1.574	1.552	0.565	0.561	0.561	0.626	0.575	0.573
Cellular Component	GO:0022627	5	cytosolic small ribosomal subunit	9.26423e-05	A0A0C4WQD3	11	0.39	Down	3.1739e-06	K	30S ribosomal protein S10 OS=Azotobacter chroococcum NCIMB 8003 OX=1328314 GN=rpsJ PE=3 SV=1	rpsJ	1	0.00137	100.75	LK(1)AFDHR	2	-1.4645	9	1.491	1.576	1.561	0.62	0.612	0.572	0.612	0.578	0.585
Cellular Component	GO:0022627	5	cytosolic small ribosomal subunit	9.26423e-05	A0A0C4WQD3	30	0.531	Down	0.0027437	K	30S ribosomal protein S10 OS=Azotobacter chroococcum NCIMB 8003 OX=1328314 GN=rpsJ PE=3 SV=1	rpsJ	1	7.28e-86	237.27	LIDQSTQEIVETAK(1)R	2	2.9465	20	1.264	1.423	1.174	0.773	0.589	0.687	0.869	0.886	0.919
Cellular Component	GO:0022627	5	cytosolic small ribosomal subunit	9.26423e-05	A0A0C4WIK2	350	0.363	Down	2.9928e-06	K	30S ribosomal protein S1 OS=Azotobacter chroococcum NCIMB 8003 OX=1328314 GN=rpsA PE=3 SV=1	rpsA	1	2.41e-16	137.39	QCK(1)SNPWEDFSSHYNK	3	-1.741	11	1.716	1.629	1.612	0.57	0.611	0.619	0.453	0.367	0.459
Cellular Component	GO:0022627	5	cytosolic small ribosomal subunit	9.26423e-05	A0A0C4WIK2	271	0.367	Down	0.000122681	K	30S ribosomal protein S1 OS=Azotobacter chroococcum NCIMB 8003 OX=1328314 GN=rpsA PE=3 SV=1	rpsA	1	1.6e-17	160.62	QLGEDPWVAIK(1)AR	2	-2.4832	9	1.569	1.649	1.638	0.527	0.593	0.664	0.42	0.531	0.501
Cellular Component	GO:0022627	5	cytosolic small ribosomal subunit	9.26423e-05	A0A0C4WIK2	347	0.404	Down	1.53321e-05	K	30S ribosomal protein S1 OS=Azotobacter chroococcum NCIMB 8003 OX=1328314 GN=rpsA PE=3 SV=1	rpsA	1	6.64e-05	113.14	ISLGIK(1)QCK	2	-1.4566	9	1.405	1.566	1.481	0.608	0.604	0.587	0.738	0.672	0.632
Cellular Component	GO:0022627	5	cytosolic small ribosomal subunit	9.26423e-05	A0A0C4WIK2	536	0.542	Down	1.83119e-05	K	30S ribosomal protein S1 OS=Azotobacter chroococcum NCIMB 8003 OX=1328314 GN=rpsA PE=3 SV=1	rpsA	1	7.03e-46	174.02	K(1)QETEAPGPTTIGDLIR	2	-0.87764	12	1.42	1.363	1.45	0.769	0.786	0.741	0.635	0.593	0.637
Cellular Component	GO:0022627	5	cytosolic small ribosomal subunit	9.26423e-05	A0A0C4WIK2	528	0.659	Down	3.9624e-05	K	30S ribosomal protein S1 OS=Azotobacter chroococcum NCIMB 8003 OX=1328314 GN=rpsA PE=3 SV=1	rpsA	1	5.83e-10	165.09	DVDDEK(1)DAIK	2	-0.29501	19	1.306	1.336	1.385	0.881	0.905	0.867	0.647	0.582	0.588
Cellular Component	GO:0022627	5	cytosolic small ribosomal subunit	9.26423e-05	A0A0C4WIK2	532	0.333	Down	0.00021813	K	30S ribosomal protein S1 OS=Azotobacter chroococcum NCIMB 8003 OX=1328314 GN=rpsA PE=3 SV=1	rpsA	1	1.23e-11	149.58	DVDDEKDAIK(1)ELR	2	-0.27838	17	1.634	1.557	1.55	0.524	0.604	0.45	0.557	0.628	0.638
Cellular Component	GO:0022627	5	cytosolic small ribosomal subunit	9.26423e-05	A0A0C4WIK2	459	0.435	Down	0.00044175	K	30S ribosomal protein S1 OS=Azotobacter chroococcum NCIMB 8003 OX=1328314 GN=rpsA PE=3 SV=1	rpsA	1	0.000317	92.732	GTVK(1)EVDAK	2	-1.1942	8	1.277	1.468	1.558	0.684	0.613	0.573	0.524		0.514
Cellular Component	GO:0022627	5	cytosolic small ribosomal subunit	9.26423e-05	A0A0C4WIK2	522	0.541	Down	1.0966e-06	K	30S ribosomal protein S1 OS=Azotobacter chroococcum NCIMB 8003 OX=1328314 GN=rpsA PE=3 SV=1	rpsA	1	2.81e-15	197.3	AK(1)DVDDEKDAIK	2	-0.20599	18	1.419	1.465	1.471	0.8	0.785	0.773	0.559	0.544	0.525
Cellular Component	GO:0022627	5	cytosolic small ribosomal subunit	9.26423e-05	A0A0C4WIK2	196	0.215	Down	0.00048421	K	30S ribosomal protein S1 OS=Azotobacter chroococcum NCIMB 8003 OX=1328314 GN=rpsA PE=3 SV=1	rpsA	1	5.67e-221	305.67	EALLESLQEGQQVK(1)GIVK	2	-0.36579	11	1.439	1.88	2.3	0.413	0.36	0.434	0.301	0.355	0.273
Cellular Component	GO:0022627	5	cytosolic small ribosomal subunit	9.26423e-05	A0A0C4WIK2	496	0.544	Down	8.2165e-05	K	30S ribosomal protein S1 OS=Azotobacter chroococcum NCIMB 8003 OX=1328314 GN=rpsA PE=3 SV=1	rpsA	1	1.18e-05	134.2	NVLK(1)EGDEVEAK	2	-1.1608	9	1.342	1.455	1.423	0.786	0.788	0.722	0.664	0.611	0.614
Cellular Component	GO:0022627	5	cytosolic small ribosomal subunit	9.26423e-05	A0A0C4WQA9	77	0.489	Down	3.4021e-07	K	30S ribosomal protein S4 OS=Azotobacter chroococcum NCIMB 8003 OX=1328314 GN=rpsD PE=3 SV=1	rpsD	1	2.08e-14	162.8	QFSGYYK(1)EASR	2	-1.1984	9	1.342	1.29	1.338	0.651	0.644	0.645	0.845	0.901	0.869
Cellular Component	GO:0022627	5	cytosolic small ribosomal subunit	9.26423e-05	A0A0C4WPY2	8	0.296	Down	0.000159688	K	30S ribosomal protein S15 OS=Azotobacter chroococcum NCIMB 8003 OX=1328314 GN=rpsO PE=3 SV=1	rpsO	1	5.25e-17	175.68	ALTVEEK(1)AQIVNEYK	2	3.9969	9	1.665	1.755	1.625	0.417	0.524	0.551	0.342	0.479	0.635
Cellular Component	GO:0022627	5	cytosolic small ribosomal subunit	9.26423e-05	A0A0C4WQ10	38	0.59	Down	0.00116451	K	30S ribosomal protein S18 OS=Azotobacter chroococcum NCIMB 8003 OX=1328314 GN=rpsR PE=3 SV=1	rpsR	1	8.19e-55	212.27	AYISETGK(1)IVPSR	2	-1.6504	9	1.312	1.36	1.396	0.802	0.8	0.798	0.685	0.684	0.642
Cellular Component	GO:0022627	5	cytosolic small ribosomal subunit	9.26423e-05	A0A0C4WQ10	60	0.462	Down	8.0017e-05	K	30S ribosomal protein S18 OS=Azotobacter chroococcum NCIMB 8003 OX=1328314 GN=rpsR PE=3 SV=1	rpsR	1	0.000319	101.41	QLATAIK(1)R	2	-0.3523	9	1.444	1.608	1.579	0.703	0.758	0.677	0.495	0.455	0.486
Cellular Component	GO:0022627	5	cytosolic small ribosomal subunit	9.26423e-05	A0A0C4WQ10	24	0.402	Down	8.3865e-05	K	30S ribosomal protein S18 OS=Azotobacter chroococcum NCIMB 8003 OX=1328314 GN=rpsR PE=3 SV=1	rpsR	1	1.47e-09	171.34	EIDFK(1)DLNTLK	2	-1.2546	9	1.526	1.504	1.668	0.572	0.658	0.658	0.559	0.448	0.578
Cellular Component	GO:0022627	5	cytosolic small ribosomal subunit	9.26423e-05	A0A0C4WQC5	39	0.418	Down	4.5146e-06	K	30S ribosomal protein S17 OS=Azotobacter chroococcum NCIMB 8003 OX=1328314 GN=rpsQ PE=3 SV=1	rpsQ	1	0.00035	101.41	HPIYGK(1)YVK	2	-1.6968	19	1.461	1.517	1.614	0.644	0.628	0.648	0.557	0.558	0.599
Cellular Component	GO:0022627	5	cytosolic small ribosomal subunit	9.26423e-05	A0A0C4WQH4	35	0.358	Down	2.1577e-06	K	30S ribosomal protein S7 OS=Azotobacter chroococcum NCIMB 8003 OX=1328314 GN=rpsG PE=3 SV=1	rpsG	1	2.03e-09	145.75	FMNHVMESGK(1)K	2	-1.7767	22	1.668	1.569	1.543	0.562	0.559	0.592	0.499	0.6	0.529
Cellular Component	GO:0022627	5	cytosolic small ribosomal subunit	9.26423e-05	A0A0C4WQH4	54	0.389	Down	1.98359e-05	K	30S ribosomal protein S7 OS=Azotobacter chroococcum NCIMB 8003 OX=1328314 GN=rpsG PE=3 SV=1	rpsG	1	1.13e-20	192.95	K(1)NSDPLEIFEK	2	-0.78488	12	1.577	1.455	1.556	0.558	0.616	0.611	0.604	0.619	0.624
Cellular Component	GO:0022627	5	cytosolic small ribosomal subunit	9.26423e-05	A0A0C4WJT0	76	0.602	Down	0.046515	K	30S ribosomal protein S13 OS=Azotobacter chroococcum NCIMB 8003 OX=1328314 GN=rpsM PE=3 SV=1	rpsM	1	0.00825	56.091	EVNMK(1)IK	2	0.55757	6	1.285	1.174			0.818	0.663	0.968		0.815
Cellular Component	GO:0022627	5	cytosolic small ribosomal subunit	9.26423e-05	A0A0C4WJT0	44	0.322	Down	2.3905e-06	K	30S ribosomal protein S13 OS=Azotobacter chroococcum NCIMB 8003 OX=1328314 GN=rpsM PE=3 SV=1	rpsM	1	1.5e-74	227.47	TTAQAICAATGVNPAAK(1)IK	2	-0.88046	16	1.664	1.616	1.615	0.496	0.555	0.526	0.553	0.499	0.547
Cellular Component	GO:0022627	5	cytosolic small ribosomal subunit	9.26423e-05	A0A0C4WJT0	62	0.459	Down	4.3642e-05	K	30S ribosomal protein S13 OS=Azotobacter chroococcum NCIMB 8003 OX=1328314 GN=rpsM PE=3 SV=1	rpsM	1	2.13e-17	153.25	GEVAK(1)LTTEGDLRR	2	-1.1979	22	1.472	1.449	1.323	0.63	0.638	0.682	0.68	0.774	0.738
Cellular Component	GO:0022627	5	cytosolic small ribosomal subunit	9.26423e-05	A0A0C4WQG5	4	0.286	Down	1.3631e-06	K	30S ribosomal protein S3 OS=Azotobacter chroococcum NCIMB 8003 OX=1328314 GN=rpsC PE=3 SV=1	rpsC	1	1.11e-09	121.67	GQK(1)VHPVGIR	2	-2.2428	9	1.622	1.734	1.664	0.488	0.455	0.495	0.531	0.517	0.51
Cellular Component	GO:0022627	5	cytosolic small ribosomal subunit	9.26423e-05	A0A0C4WQG5	93	0.343	Down	0.0038156	K	30S ribosomal protein S3 OS=Azotobacter chroococcum NCIMB 8003 OX=1328314 GN=rpsC PE=3 SV=1	rpsC	1	1.4e-19	149.14	QDLTK(1)QMGVPVHINIEEIR	3	-0.96858	12	1.33	1.668	1.819	0.534	0.413	0.704	0.472	0.602	0.591
Cellular Component	GO:0022627	5	cytosolic small ribosomal subunit	9.26423e-05	A0A0C4WQG5	86	0.654	Down	1.6885e-05	K	30S ribosomal protein S3 OS=Azotobacter chroococcum NCIMB 8003 OX=1328314 GN=rpsC PE=3 SV=1	rpsC	1	7.99e-10	139.02	KGEDVEK(1)LR	2	-1.621	9	1.172	1.228	1.231	0.794	0.795	0.784	0.956	0.873	0.863
Cellular Component	GO:0022627	5	cytosolic small ribosomal subunit	9.26423e-05	A0A0C4WQG5	26	0.344	Down	0.0003356	K	30S ribosomal protein S3 OS=Azotobacter chroococcum NCIMB 8003 OX=1328314 GN=rpsC PE=3 SV=1	rpsC	1	7.57e-64	207.88	EHTSVWYADK(1)R	2	-0.5412	11	1.81	1.59	1.534	0.562	0.491	0.645	0.447	0.516	0.445
Cellular Component	GO:0022627	5	cytosolic small ribosomal subunit	9.26423e-05	A0A0C4WVU0	87	0.319	Down	8.6951e-07	K	30S ribosomal protein S11 OS=Azotobacter chroococcum NCIMB 8003 OX=1328314 GN=rpsK PE=3 SV=1	rpsK	1	2.86e-54	236.95	NLDVNVK(1)GPGPGR	2	-2.3349	13	1.474	1.528	1.464	0.49	0.454	0.481	0.825	0.796	0.778
Cellular Component	GO:0022627	5	cytosolic small ribosomal subunit	9.26423e-05	A0A0C4WVU0	106	0.238	Down	0.000181525	K	30S ribosomal protein S11 OS=Azotobacter chroococcum NCIMB 8003 OX=1328314 GN=rpsK PE=3 SV=1	rpsK	1	7e-74	194.01	ALNACGYK(1)IASITDVTPIPHNGCRPPK	3	-1.0294	18	1.418	1.371	1.747	0.318	0.413	0.35	0.773	0.927	0.948
Cellular Component	GO:0044428	3	nuclear part	0.32166	A0A0C4WS28	28	1.783	Up	2.5147e-07	K	Ribonuclease P protein component OS=Azotobacter chroococcum NCIMB 8003 OX=1328314 GN=rnpA PE=3 SV=1	rnpA	1	2.06e-12	157.77	AVFDSPTAK(1)VPGK	2	-0.55098	13	0.647	0.666	0.663	1.18	1.165	1.178	1.369	1.318	1.32
Cellular Component	GO:0044428	3	nuclear part	0.32166	A0A0C4WLX8	345	0.54	Down	0.0150399	K	Dihydrolipoyl dehydrogenase OS=Azotobacter chroococcum NCIMB 8003 OX=1328314 GN=lpdA PE=3 SV=1	lpdA	1	1.44e-05	89.684	IAGHK(1)AQMNYDLIPAVIYTHPEIATVGK	4	-1.018	13	1.095	1.33	1.569	0.581	0.725	0.849	0.596	0.62
Cellular Component	GO:0044428	3	nuclear part	0.32166	A0A0C4WLX8	66	0.356	Down	4.2752e-06	K	Dihydrolipoyl dehydrogenase OS=Azotobacter chroococcum NCIMB 8003 OX=1328314 GN=lpdA PE=3 SV=1	lpdA	1	5.61e-09	102.57	ALLDSSYK(1)FHEAHESFK	3	0.58966	12	1.659	1.615	1.558	0.543	0.604	0.575	0.519	0.533	0.491
Cellular Component	GO:0044428	3	nuclear part	0.32166	A0A0C4WLX8	266	0.533	Down	3.2635e-07	K	Dihydrolipoyl dehydrogenase OS=Azotobacter chroococcum NCIMB 8003 OX=1328314 GN=lpdA PE=3 SV=1	lpdA	1	2.48e-68	233.7	FTDAEGEK(1)SLTFDK	2	-1.584	9	1.37	1.371	1.339	0.714	0.735	0.726	0.725	0.745	0.743
Cellular Component	GO:0044428	3	nuclear part	0.32166	A0A0C4WLX8	329	0.346	Down	3.2584e-06	K	Dihydrolipoyl dehydrogenase OS=Azotobacter chroococcum NCIMB 8003 OX=1328314 GN=lpdA PE=3 SV=1	lpdA	1	1.03e-19	151.08	GAMLAHK(1)ASEEGVMVAER	3	-0.90166	19	1.709	1.66	1.539	0.556	0.56	0.582	0.482	0.515	0.456
Cellular Component	GO:0044428	3	nuclear part	0.32166	A0A0C4WLX8	111	0.288	Down	0.0073989	K	Dihydrolipoyl dehydrogenase OS=Azotobacter chroococcum NCIMB 8003 OX=1328314 GN=lpdA PE=3 SV=1	lpdA	1	1.02e-18	166.59	NLTGGVASLIK(1)ANGVTLFEGHGK	3	-1.2468	10	1.159	1.484	1.806	0.373		0.48	0.395	0.663	0.803
Cellular Component	GO:0044428	3	nuclear part	0.32166	A0A0C4WLX8	230	2.162	Up	0.00046039	K	Dihydrolipoyl dehydrogenase OS=Azotobacter chroococcum NCIMB 8003 OX=1328314 GN=lpdA PE=3 SV=1	lpdA	1	0.00102	94.806	EAQK(1)ILTK	2	0.13234	9	0.719		0.705	1.518	1.457	1.642	1.396	0.003
Cellular Component	GO:0044428	3	nuclear part	0.32166	A0A0C4WLX8	100	0.177	Down	0.0022626	K	Dihydrolipoyl dehydrogenase OS=Azotobacter chroococcum NCIMB 8003 OX=1328314 GN=lpdA PE=3 SV=1	lpdA	1	1.68e-79	240.82	DQIVK(1)NLTGGVASLIK	2	-2.1103	41	1.18	2.139	1.719	0.33	0.203	0.361	0.612	0.696	0.8
Cellular Component	GO:0044428	3	nuclear part	0.32166	A0A0C4WLX8	404	0.26	Down	0.00045672	K	Dihydrolipoyl dehydrogenase OS=Azotobacter chroococcum NCIMB 8003 OX=1328314 GN=lpdA PE=3 SV=1	lpdA	1	1.44e-46	168.78	AMAANDTAGFVK(1)VIADAK	2	-1.0816	20	1.408	1.859	1.839	0.389	0.418	0.523	0.556	0.547	0.454
Cellular Component	GO:0015935	4	small ribosomal subunit	9.26423e-05	A0A0C4WGX5	50	0.399	Down	0.0144418	K	30S ribosomal protein S20 OS=Azotobacter chroococcum NCIMB 8003 OX=1328314 GN=rpsT PE=3 SV=1	rpsT	1	1.33e-18	163.93	AK(1)TAYTAAVPVIDR	2	-3.2083	7	1.715	1.389			0.641	0.598	0.788	0.811	0.608
Cellular Component	GO:0015935	4	small ribosomal subunit	9.26423e-05	A0A0C4WGX5	86	0.515	Down	1.6841e-05	K	30S ribosomal protein S20 OS=Azotobacter chroococcum NCIMB 8003 OX=1328314 GN=rpsT PE=3 SV=1	rpsT	1	4.94e-07	138.23	LNTHIK(1)ALGVAAAA	2	-1.9667	11	1.29	1.29	1.381	0.684	0.664	0.692	0.809	0.835	0.889
Cellular Component	GO:0015935	4	small ribosomal subunit	9.26423e-05	A0A0C4WTF3	18	0.394	Down	1.0017e-06	K	30S ribosomal protein S12 OS=Azotobacter chroococcum NCIMB 8003 OX=1328314 GN=rpsL PE=3 SV=1	rpsL	1	5.06e-40	169.57	LVDK(1)SDVPALQNCPQR	3	0.10868	10	1.454	1.475	1.388	0.56	0.581	0.558	0.755	0.801	0.782
Cellular Component	GO:0015935	4	small ribosomal subunit	9.26423e-05	A0A0C4WTF3	43	0.251	Down	0.00022142	K	30S ribosomal protein S12 OS=Azotobacter chroococcum NCIMB 8003 OX=1328314 GN=rpsL PE=3 SV=1	rpsL	0.984002	4.87e-06	108.2	VYTTTPK(0.984)K(0.016)PNSALR	2	-0.47297	10	1.286	1.348	1.365		0.307	0.361	0.738		0.789
Cellular Component	GO:0015935	4	small ribosomal subunit	9.26423e-05	A0A0C4WTF3	44	0.62	Down	0.0059151	K	30S ribosomal protein S12 OS=Azotobacter chroococcum NCIMB 8003 OX=1328314 GN=rpsL PE=3 SV=1	rpsL	1	0.00864	60.709	K(1)PNSALR	2	0.23684	8	1.151		1.334	0.757	0.738	0.817	1.119	1.101	1.073
Cellular Component	GO:0015935	4	small ribosomal subunit	9.26423e-05	A0A0C4WJT2	63	0.521	Down	0.00143504	K	30S ribosomal protein S5 OS=Azotobacter chroococcum NCIMB 8003 OX=1328314 GN=rpsE PE=3 SV=1	rpsE	1	4.1e-14	169.81	EVPAAIQK(1)AMEAAR	2	-1.6295	22	1.258	1.262	1.53	0.653	0.776	0.682	0.779	0.748	0.808
Cellular Component	GO:0015935	4	small ribosomal subunit	9.26423e-05	A0A0C4WJT2	7	0.373	Down	3.0014e-07	K	30S ribosomal protein S5 OS=Azotobacter chroococcum NCIMB 8003 OX=1328314 GN=rpsE PE=3 SV=1	rpsE	1	5.16e-33	191.95	ANNEQK(1)RDEGYIEK	2	-0.18982	10	1.568	1.572	1.541	0.58	0.566	0.599	0.596	0.58	0.574
Cellular Component	GO:0015935	4	small ribosomal subunit	9.26423e-05	A0A0C4WJT2	157	0.379	Down	8.1955e-05	K	30S ribosomal protein S5 OS=Azotobacter chroococcum NCIMB 8003 OX=1328314 GN=rpsE PE=3 SV=1	rpsE	1	1.63e-15	151.22	EMQSPESVAAK(1)R	2	-1.7789	16	1.418	1.655	1.691	0.623	0.604	0.578	0.613	0.501	0.469
Cellular Component	GO:0015935	4	small ribosomal subunit	9.26423e-05	A0A0C4WJT2	15	0.325	Down	0.00174176	K	30S ribosomal protein S5 OS=Azotobacter chroococcum NCIMB 8003 OX=1328314 GN=rpsE PE=3 SV=1	rpsE	1	2.76e-32	187.33	RDEGYIEK(1)LVQVNR	3	-1.2735	25	1.435	1.584	1.711	0.411	0.462	0.665	0.542	0.661	0.693
Cellular Component	GO:0015935	4	small ribosomal subunit	9.26423e-05	A0A0C4WQC0	22	0.646	Down	3.7188e-07	K	30S ribosomal protein S8 OS=Azotobacter chroococcum NCIMB 8003 OX=1328314 GN=rpsH PE=3 SV=1	rpsH	1	2.48e-90	258.79	NAQMAEK(1)TVVSMPSSK	2	-0.54801	49	1.25	1.251	1.242	0.795	0.806	0.817	0.801	0.857	0.815
Cellular Component	GO:0015935	4	small ribosomal subunit	9.26423e-05	A0A0C4WQC0	33	0.434	Down	3.6234e-05	K	30S ribosomal protein S8 OS=Azotobacter chroococcum NCIMB 8003 OX=1328314 GN=rpsH PE=3 SV=1	rpsH	1	8.92e-05	129.28	LK(1)VAVASVLK	2	-1.8198	9	1.39	1.448	1.522	0.627	0.6	0.667	0.7	0.669	0.719
Cellular Component	GO:0015935	4	small ribosomal subunit	9.26423e-05	A0A0C4WQC0	108	0.657	Down	0.00034344	K	30S ribosomal protein S8 OS=Azotobacter chroococcum NCIMB 8003 OX=1328314 GN=rpsH PE=3 SV=1	rpsH	1	3.57e-32	174.72	GGLGVSIVSTNK(1)GVMTDR	2	8.9859	20	1.116	1.237	1.162	0.793	0.78	0.738	0.911	0.913	1.104
Cellular Component	GO:0015935	4	small ribosomal subunit	9.26423e-05	A0A0C4WQC0	31	0.418	Down	7.6964e-05	K	30S ribosomal protein S8 OS=Azotobacter chroococcum NCIMB 8003 OX=1328314 GN=rpsH PE=3 SV=1	rpsH	1	7.12e-07	154.81	TVVSMPSSK(1)LK	2	-1.8797	17	1.38	1.481	1.399		0.596	0.59	0.639	0.582	0.548
Cellular Component	GO:0015935	4	small ribosomal subunit	9.26423e-05	A0A0C4WJE2	25	0.56	Down	0.036197	K	30S ribosomal protein S21 OS=Azotobacter chroococcum NCIMB 8003 OX=1328314 GN=rpsU PE=3 SV=1	rpsU	1	4.26e-40	188.6	SCEK(1)AGVLAEVR	2	-1.1637	9	1.023	1.174			0.56	0.671	1.132	1.226	1.244
Cellular Component	GO:0015935	4	small ribosomal subunit	9.26423e-05	A0A0C4WQD0	25	0.551	Down	0.0022029	K	30S ribosomal protein S19 OS=Azotobacter chroococcum NCIMB 8003 OX=1328314 GN=rpsS PE=3 SV=1	rpsS	1	6.11e-09	136.94	VEVAVEK(1)NDR	2	-1.2095	18	1.376	1.385	1.248	0.79	0.793	0.624	0.704	0.789	0.791
Cellular Component	GO:0015935	4	small ribosomal subunit	9.26423e-05	A0A0C4WQD0	18	0.66	Down	0.00103855	K	30S ribosomal protein S19 OS=Azotobacter chroococcum NCIMB 8003 OX=1328314 GN=rpsS PE=3 SV=1	rpsS	1	0.000737	100.84	K(1)VEVAVEK	2	-1.9957	9	1.049	1.224	1.093	0.76	0.739	0.721	1.142	1.04	1.063
Cellular Component	GO:0015935	4	small ribosomal subunit	9.26423e-05	A0A0C4WQD0	17	0.396	Down	0.000122335	K	30S ribosomal protein S19 OS=Azotobacter chroococcum NCIMB 8003 OX=1328314 GN=rpsS PE=3 SV=1	rpsS	1	0.000182	117.45	GPFIDLHLLK(1)K	2	-1.7877	20	1.336	1.455	1.532	0.542	0.628	0.543	0.825	0.695	0.808
Cellular Component	GO:0015935	4	small ribosomal subunit	9.26423e-05	A0A0C4WVL5	104	0.647	Down	0.0181185	K	30S ribosomal protein S6 OS=Azotobacter chroococcum NCIMB 8003 OX=1328314 GN=rpsF PE=3 SV=1	rpsF	1	6.64e-67	233.59	RDEAITGQSEMLK(1)AEENR	3	-0.43559	45	1.193	1.2	1.194	0.688	0.842	0.792	0.998	0.959	0.847
Cellular Component	GO:0015935	4	small ribosomal subunit	9.26423e-05	A0A0C4WH44	37	0.464	Down	0.000199528	K	30S ribosomal protein S2 OS=Azotobacter chroococcum NCIMB 8003 OX=1328314 GN=rpsB PE=3 SV=1	rpsB	1	1.12e-20	178.95	NK(1)IHIINLEK	2	-1.7474	9	1.358	1.631	1.58	0.687	0.708	0.725	0.543	0.529	0.479
Cellular Component	GO:0015935	4	small ribosomal subunit	9.26423e-05	A0A0C4WH44	73	0.33	Down	5.5567e-07	K	30S ribosomal protein S2 OS=Azotobacter chroococcum NCIMB 8003 OX=1328314 GN=rpsB PE=3 SV=1	rpsB	1	0.000162	130	ILFVGTK(1)R	2	-2.1351	9	1.666	1.708	1.621	0.548	0.534	0.567	0.485	0.413	0.482
Cellular Component	GO:0015935	4	small ribosomal subunit	9.26423e-05	A0A0C4WK88	13	0.283	Down	2.423e-05	K	30S ribosomal protein S16 OS=Azotobacter chroococcum NCIMB 8003 OX=1328314 GN=rpsP PE=3 SV=1	rpsP	1	5.54e-06	150.21	K(1)RPFYHLTVTNSR	3	1.1654	16	1.672	1.81	1.862	0.51	0.543	0.458	0.42	0.335	0.248
Cellular Component	GO:0015935	4	small ribosomal subunit	9.26423e-05	A0A0C4WVU4	28	0.155	Down	3.5588e-05	K	30S ribosomal protein S14 OS=Azotobacter chroococcum NCIMB 8003 OX=1328314 GN=rpsN PE=3 SV=1	rpsN	1	1.34e-08	105.78	RAELK(1)AIIANPNSAPEQR	3	-4.203	13	1.811	1.863	1.639	0.245	0.32	0.261	0.26		0.299
Cellular Component	GO:0015935	4	small ribosomal subunit	9.26423e-05	A0A0C4WVU4	19	0.411	Down	0.0025012	K	30S ribosomal protein S14 OS=Azotobacter chroococcum NCIMB 8003 OX=1328314 GN=rpsN PE=3 SV=1	rpsN	1	0.00214	76.605	QQTVAK(1)YAK	2	-2.7664	5	1.32		1.423	0.55		0.577			0.601
Cellular Component	GO:0015935	4	small ribosomal subunit	9.26423e-05	A0A0C4WQD3	59	0.359	Down	2.8315e-09	K	30S ribosomal protein S10 OS=Azotobacter chroococcum NCIMB 8003 OX=1328314 GN=rpsJ PE=3 SV=1	rpsJ	1	2.02e-68	224.49	YTVLVSPHVNK(1)DAR	2	-1.8684	13	1.578	1.574	1.552	0.565	0.561	0.561	0.626	0.575	0.573
Cellular Component	GO:0015935	4	small ribosomal subunit	9.26423e-05	A0A0C4WQD3	11	0.39	Down	3.1739e-06	K	30S ribosomal protein S10 OS=Azotobacter chroococcum NCIMB 8003 OX=1328314 GN=rpsJ PE=3 SV=1	rpsJ	1	0.00137	100.75	LK(1)AFDHR	2	-1.4645	9	1.491	1.576	1.561	0.62	0.612	0.572	0.612	0.578	0.585
Cellular Component	GO:0015935	4	small ribosomal subunit	9.26423e-05	A0A0C4WQD3	30	0.531	Down	0.0027437	K	30S ribosomal protein S10 OS=Azotobacter chroococcum NCIMB 8003 OX=1328314 GN=rpsJ PE=3 SV=1	rpsJ	1	7.28e-86	237.27	LIDQSTQEIVETAK(1)R	2	2.9465	20	1.264	1.423	1.174	0.773	0.589	0.687	0.869	0.886	0.919
Cellular Component	GO:0015935	4	small ribosomal subunit	9.26423e-05	A0A0C4WIK2	350	0.363	Down	2.9928e-06	K	30S ribosomal protein S1 OS=Azotobacter chroococcum NCIMB 8003 OX=1328314 GN=rpsA PE=3 SV=1	rpsA	1	2.41e-16	137.39	QCK(1)SNPWEDFSSHYNK	3	-1.741	11	1.716	1.629	1.612	0.57	0.611	0.619	0.453	0.367	0.459
Cellular Component	GO:0015935	4	small ribosomal subunit	9.26423e-05	A0A0C4WIK2	271	0.367	Down	0.000122681	K	30S ribosomal protein S1 OS=Azotobacter chroococcum NCIMB 8003 OX=1328314 GN=rpsA PE=3 SV=1	rpsA	1	1.6e-17	160.62	QLGEDPWVAIK(1)AR	2	-2.4832	9	1.569	1.649	1.638	0.527	0.593	0.664	0.42	0.531	0.501
Cellular Component	GO:0015935	4	small ribosomal subunit	9.26423e-05	A0A0C4WIK2	347	0.404	Down	1.53321e-05	K	30S ribosomal protein S1 OS=Azotobacter chroococcum NCIMB 8003 OX=1328314 GN=rpsA PE=3 SV=1	rpsA	1	6.64e-05	113.14	ISLGIK(1)QCK	2	-1.4566	9	1.405	1.566	1.481	0.608	0.604	0.587	0.738	0.672	0.632
Cellular Component	GO:0015935	4	small ribosomal subunit	9.26423e-05	A0A0C4WIK2	536	0.542	Down	1.83119e-05	K	30S ribosomal protein S1 OS=Azotobacter chroococcum NCIMB 8003 OX=1328314 GN=rpsA PE=3 SV=1	rpsA	1	7.03e-46	174.02	K(1)QETEAPGPTTIGDLIR	2	-0.87764	12	1.42	1.363	1.45	0.769	0.786	0.741	0.635	0.593	0.637
Cellular Component	GO:0015935	4	small ribosomal subunit	9.26423e-05	A0A0C4WIK2	528	0.659	Down	3.9624e-05	K	30S ribosomal protein S1 OS=Azotobacter chroococcum NCIMB 8003 OX=1328314 GN=rpsA PE=3 SV=1	rpsA	1	5.83e-10	165.09	DVDDEK(1)DAIK	2	-0.29501	19	1.306	1.336	1.385	0.881	0.905	0.867	0.647	0.582	0.588
Cellular Component	GO:0015935	4	small ribosomal subunit	9.26423e-05	A0A0C4WIK2	532	0.333	Down	0.00021813	K	30S ribosomal protein S1 OS=Azotobacter chroococcum NCIMB 8003 OX=1328314 GN=rpsA PE=3 SV=1	rpsA	1	1.23e-11	149.58	DVDDEKDAIK(1)ELR	2	-0.27838	17	1.634	1.557	1.55	0.524	0.604	0.45	0.557	0.628	0.638
Cellular Component	GO:0015935	4	small ribosomal subunit	9.26423e-05	A0A0C4WIK2	459	0.435	Down	0.00044175	K	30S ribosomal protein S1 OS=Azotobacter chroococcum NCIMB 8003 OX=1328314 GN=rpsA PE=3 SV=1	rpsA	1	0.000317	92.732	GTVK(1)EVDAK	2	-1.1942	8	1.277	1.468	1.558	0.684	0.613	0.573	0.524		0.514
Cellular Component	GO:0015935	4	small ribosomal subunit	9.26423e-05	A0A0C4WIK2	522	0.541	Down	1.0966e-06	K	30S ribosomal protein S1 OS=Azotobacter chroococcum NCIMB 8003 OX=1328314 GN=rpsA PE=3 SV=1	rpsA	1	2.81e-15	197.3	AK(1)DVDDEKDAIK	2	-0.20599	18	1.419	1.465	1.471	0.8	0.785	0.773	0.559	0.544	0.525
Cellular Component	GO:0015935	4	small ribosomal subunit	9.26423e-05	A0A0C4WIK2	196	0.215	Down	0.00048421	K	30S ribosomal protein S1 OS=Azotobacter chroococcum NCIMB 8003 OX=1328314 GN=rpsA PE=3 SV=1	rpsA	1	5.67e-221	305.67	EALLESLQEGQQVK(1)GIVK	2	-0.36579	11	1.439	1.88	2.3	0.413	0.36	0.434	0.301	0.355	0.273
Cellular Component	GO:0015935	4	small ribosomal subunit	9.26423e-05	A0A0C4WIK2	496	0.544	Down	8.2165e-05	K	30S ribosomal protein S1 OS=Azotobacter chroococcum NCIMB 8003 OX=1328314 GN=rpsA PE=3 SV=1	rpsA	1	1.18e-05	134.2	NVLK(1)EGDEVEAK	2	-1.1608	9	1.342	1.455	1.423	0.786	0.788	0.722	0.664	0.611	0.614
Cellular Component	GO:0015935	4	small ribosomal subunit	9.26423e-05	A0A0C4WQA9	77	0.489	Down	3.4021e-07	K	30S ribosomal protein S4 OS=Azotobacter chroococcum NCIMB 8003 OX=1328314 GN=rpsD PE=3 SV=1	rpsD	1	2.08e-14	162.8	QFSGYYK(1)EASR	2	-1.1984	9	1.342	1.29	1.338	0.651	0.644	0.645	0.845	0.901	0.869
Cellular Component	GO:0015935	4	small ribosomal subunit	9.26423e-05	A0A0C4WPY2	8	0.296	Down	0.000159688	K	30S ribosomal protein S15 OS=Azotobacter chroococcum NCIMB 8003 OX=1328314 GN=rpsO PE=3 SV=1	rpsO	1	5.25e-17	175.68	ALTVEEK(1)AQIVNEYK	2	3.9969	9	1.665	1.755	1.625	0.417	0.524	0.551	0.342	0.479	0.635
Cellular Component	GO:0015935	4	small ribosomal subunit	9.26423e-05	A0A0C4WQ10	38	0.59	Down	0.00116451	K	30S ribosomal protein S18 OS=Azotobacter chroococcum NCIMB 8003 OX=1328314 GN=rpsR PE=3 SV=1	rpsR	1	8.19e-55	212.27	AYISETGK(1)IVPSR	2	-1.6504	9	1.312	1.36	1.396	0.802	0.8	0.798	0.685	0.684	0.642
Cellular Component	GO:0015935	4	small ribosomal subunit	9.26423e-05	A0A0C4WQ10	60	0.462	Down	8.0017e-05	K	30S ribosomal protein S18 OS=Azotobacter chroococcum NCIMB 8003 OX=1328314 GN=rpsR PE=3 SV=1	rpsR	1	0.000319	101.41	QLATAIK(1)R	2	-0.3523	9	1.444	1.608	1.579	0.703	0.758	0.677	0.495	0.455	0.486
Cellular Component	GO:0015935	4	small ribosomal subunit	9.26423e-05	A0A0C4WQ10	24	0.402	Down	8.3865e-05	K	30S ribosomal protein S18 OS=Azotobacter chroococcum NCIMB 8003 OX=1328314 GN=rpsR PE=3 SV=1	rpsR	1	1.47e-09	171.34	EIDFK(1)DLNTLK	2	-1.2546	9	1.526	1.504	1.668	0.572	0.658	0.658	0.559	0.448	0.578
Cellular Component	GO:0015935	4	small ribosomal subunit	9.26423e-05	A0A0C4WQC5	39	0.418	Down	4.5146e-06	K	30S ribosomal protein S17 OS=Azotobacter chroococcum NCIMB 8003 OX=1328314 GN=rpsQ PE=3 SV=1	rpsQ	1	0.00035	101.41	HPIYGK(1)YVK	2	-1.6968	19	1.461	1.517	1.614	0.644	0.628	0.648	0.557	0.558	0.599
Cellular Component	GO:0015935	4	small ribosomal subunit	9.26423e-05	A0A0C4WQH4	35	0.358	Down	2.1577e-06	K	30S ribosomal protein S7 OS=Azotobacter chroococcum NCIMB 8003 OX=1328314 GN=rpsG PE=3 SV=1	rpsG	1	2.03e-09	145.75	FMNHVMESGK(1)K	2	-1.7767	22	1.668	1.569	1.543	0.562	0.559	0.592	0.499	0.6	0.529
Cellular Component	GO:0015935	4	small ribosomal subunit	9.26423e-05	A0A0C4WQH4	54	0.389	Down	1.98359e-05	K	30S ribosomal protein S7 OS=Azotobacter chroococcum NCIMB 8003 OX=1328314 GN=rpsG PE=3 SV=1	rpsG	1	1.13e-20	192.95	K(1)NSDPLEIFEK	2	-0.78488	12	1.577	1.455	1.556	0.558	0.616	0.611	0.604	0.619	0.624
Cellular Component	GO:0015935	4	small ribosomal subunit	9.26423e-05	A0A0C4WJT0	76	0.602	Down	0.046515	K	30S ribosomal protein S13 OS=Azotobacter chroococcum NCIMB 8003 OX=1328314 GN=rpsM PE=3 SV=1	rpsM	1	0.00825	56.091	EVNMK(1)IK	2	0.55757	6	1.285	1.174			0.818	0.663	0.968		0.815
Cellular Component	GO:0015935	4	small ribosomal subunit	9.26423e-05	A0A0C4WJT0	44	0.322	Down	2.3905e-06	K	30S ribosomal protein S13 OS=Azotobacter chroococcum NCIMB 8003 OX=1328314 GN=rpsM PE=3 SV=1	rpsM	1	1.5e-74	227.47	TTAQAICAATGVNPAAK(1)IK	2	-0.88046	16	1.664	1.616	1.615	0.496	0.555	0.526	0.553	0.499	0.547
Cellular Component	GO:0015935	4	small ribosomal subunit	9.26423e-05	A0A0C4WJT0	62	0.459	Down	4.3642e-05	K	30S ribosomal protein S13 OS=Azotobacter chroococcum NCIMB 8003 OX=1328314 GN=rpsM PE=3 SV=1	rpsM	1	2.13e-17	153.25	GEVAK(1)LTTEGDLRR	2	-1.1979	22	1.472	1.449	1.323	0.63	0.638	0.682	0.68	0.774	0.738
Cellular Component	GO:0015935	4	small ribosomal subunit	9.26423e-05	A0A0C4WQG5	4	0.286	Down	1.3631e-06	K	30S ribosomal protein S3 OS=Azotobacter chroococcum NCIMB 8003 OX=1328314 GN=rpsC PE=3 SV=1	rpsC	1	1.11e-09	121.67	GQK(1)VHPVGIR	2	-2.2428	9	1.622	1.734	1.664	0.488	0.455	0.495	0.531	0.517	0.51
Cellular Component	GO:0015935	4	small ribosomal subunit	9.26423e-05	A0A0C4WQG5	93	0.343	Down	0.0038156	K	30S ribosomal protein S3 OS=Azotobacter chroococcum NCIMB 8003 OX=1328314 GN=rpsC PE=3 SV=1	rpsC	1	1.4e-19	149.14	QDLTK(1)QMGVPVHINIEEIR	3	-0.96858	12	1.33	1.668	1.819	0.534	0.413	0.704	0.472	0.602	0.591
Cellular Component	GO:0015935	4	small ribosomal subunit	9.26423e-05	A0A0C4WQG5	86	0.654	Down	1.6885e-05	K	30S ribosomal protein S3 OS=Azotobacter chroococcum NCIMB 8003 OX=1328314 GN=rpsC PE=3 SV=1	rpsC	1	7.99e-10	139.02	KGEDVEK(1)LR	2	-1.621	9	1.172	1.228	1.231	0.794	0.795	0.784	0.956	0.873	0.863
Cellular Component	GO:0015935	4	small ribosomal subunit	9.26423e-05	A0A0C4WQG5	26	0.344	Down	0.0003356	K	30S ribosomal protein S3 OS=Azotobacter chroococcum NCIMB 8003 OX=1328314 GN=rpsC PE=3 SV=1	rpsC	1	7.57e-64	207.88	EHTSVWYADK(1)R	2	-0.5412	11	1.81	1.59	1.534	0.562	0.491	0.645	0.447	0.516	0.445
Cellular Component	GO:0015935	4	small ribosomal subunit	9.26423e-05	A0A0C4WVU0	87	0.319	Down	8.6951e-07	K	30S ribosomal protein S11 OS=Azotobacter chroococcum NCIMB 8003 OX=1328314 GN=rpsK PE=3 SV=1	rpsK	1	2.86e-54	236.95	NLDVNVK(1)GPGPGR	2	-2.3349	13	1.474	1.528	1.464	0.49	0.454	0.481	0.825	0.796	0.778
Cellular Component	GO:0015935	4	small ribosomal subunit	9.26423e-05	A0A0C4WVU0	106	0.238	Down	0.000181525	K	30S ribosomal protein S11 OS=Azotobacter chroococcum NCIMB 8003 OX=1328314 GN=rpsK PE=3 SV=1	rpsK	1	7e-74	194.01	ALNACGYK(1)IASITDVTPIPHNGCRPPK	3	-1.0294	18	1.418	1.371	1.747	0.318	0.413	0.35	0.773	0.927	0.948
Cellular Component	GO:0045271	3	respiratory chain complex I	0.0749596	A0A0C4WM56	39	0.39	Down	2.7946e-06	K	NADH dehydrogenase I chain E OS=Azotobacter chroococcum NCIMB 8003 OX=1328314 GN=nuoE PE=4 SV=1	nuoE	1	3.04e-07	136.84	AASIEALK(1)IVQK	2	-2.4379	9	1.527	1.597	1.627	0.618	0.594	0.642	0.52	0.494	0.527
Cellular Component	GO:0045271	3	respiratory chain complex I	0.0749596	A0A0C4WM56	110	0.621	Down	0.000178232	K	NADH dehydrogenase I chain E OS=Azotobacter chroococcum NCIMB 8003 OX=1328314 GN=nuoE PE=4 SV=1	nuoE	1	1.45e-05	142.71	QK(1)LGIAPGQTTR	2	-2.2557	9	1.252	1.344	1.405	0.816	0.846	0.821	0.69	0.678	0.66
Cellular Component	GO:0045271	3	respiratory chain complex I	0.0749596	A0A0C4WSU9	165	0.287	Down	3.5172e-06	K	NADH-quinone oxidoreductase subunit I OS=Azotobacter chroococcum NCIMB 8003 OX=1328314 GN=nuoI PE=3 SV=1	nuoI	1	1.13e-32	193.62	PK(1)GTAQNEAEPINVK	2	-0.25882	16	1.709	1.731	1.627	0.495	0.509	0.451	0.142		0.154
Cellular Component	GO:0045271	3	respiratory chain complex I	0.0749596	A0A0C4WLZ1	44	0.569	Down	0.00024367	K	NADH-quinone oxidoreductase subunit A OS=Azotobacter chroococcum NCIMB 8003 OX=1328314 GN=nuoA PE=3 SV=1	nuoA	1	8.23e-09	109.47	SK(1)NEPFESGIVPTGGAR	2	-1.1565	7	1.216	1.28	1.245		0.728	0.691	0.571		0.575
Cellular Component	GO:0045271	3	respiratory chain complex I	0.0749596	A0A0C4WSV5	498	0.515	Down	0.00061713	K	NADH-quinone oxidoreductase subunit C/D OS=Azotobacter chroococcum NCIMB 8003 OX=1328314 GN=nuocd PE=3 SV=1	nuocd	1	4.96e-24	162.21	ADHPLTTPPPK(1)ER	2	-1.6729	7	1.298	1.457	1.393		0.714	0.711		0.289	0.233
Cellular Component	GO:0045271	3	respiratory chain complex I	0.0749596	A0A0C4WSV5	292	1.526	Up	7.8646e-05	K	NADH-quinone oxidoreductase subunit C/D OS=Azotobacter chroococcum NCIMB 8003 OX=1328314 GN=nuocd PE=3 SV=1	nuocd	1	0.000501	97.033	LAGIK(1)VPQR	2	-2.0163	9	0.813	0.838	0.855	1.284	1.315	1.225	1.069	0.957	0.885
Cellular Component	GO:0045271	3	respiratory chain complex I	0.0749596	A0A0C4WLY3	520	1.544	Up	5.8818e-05	K	Proton-translocating NADH-quinone oxidoreductase, chain L OS=Azotobacter chroococcum NCIMB 8003 OX=1328314 GN=nuoL PE=4 SV=1	nuoL	1	4.11e-09	128.57	K(1)LLDGIAQSEPAR	2	-1.8164	9	0.797	0.795	0.751	1.194	1.183	1.241	1.056	1.119	1.18
Cellular Component	GO:0045271	3	respiratory chain complex I	0.0749596	A0A0C4WP96	159	1.532	Up	3.5458e-05	K	NADH-quinone oxidoreductase subunit F OS=Azotobacter chroococcum NCIMB 8003 OX=1328314 GN=nuoF PE=3 SV=1	nuoF	1	0.000224	84.309	AIAEAK(1)AAGLLGK	2	-1.9701	9	0.791	0.818	0.83	1.277	1.246	1.214	1.023	0.983	1.091
Cellular Component	GO:0045271	3	respiratory chain complex I	0.0749596	A0A0C4WP96	208	1.817	Up	0.00031903	K	NADH-quinone oxidoreductase subunit F OS=Azotobacter chroococcum NCIMB 8003 OX=1328314 GN=nuoF PE=3 SV=1	nuoF	1	0.000164	84.309	SK(1)PPFPAAVGVWGK	2	-1.8356	9	0.759	0.722	0.745	1.222	1.439	1.384	1.067	1.034	0.996
Cellular Component	GO:0045271	3	respiratory chain complex I	0.0749596	A0A0C4WLY6	514	0.403	Down	7.8192e-05	K	NADH-quinone oxidoreductase OS=Azotobacter chroococcum NCIMB 8003 OX=1328314 GN=nuoG PE=3 SV=1	nuoG	1	3.92e-11	108.2	AILEAAANIAK(1)ALHK	2	-1.5962	13	1.586	1.549	1.795	0.624	0.676	0.687	0.382	0.359	0.401
Cellular Component	GO:0045271	3	respiratory chain complex I	0.0749596	A0A0C4WLY6	51	0.419	Down	4.1633e-05	K	NADH-quinone oxidoreductase OS=Azotobacter chroococcum NCIMB 8003 OX=1328314 GN=nuoG PE=3 SV=1	nuoG	1	3.11e-11	187.85	QCAVK(1)QYNDENDK	2	-1.506	12	1.284	1.311	1.417	0.534	0.55	0.598		0.478
Cellular Component	GO:0045271	3	respiratory chain complex I	0.0749596	A0A0C4WLY6	490	0.647	Down	0.0092412	K	NADH-quinone oxidoreductase OS=Azotobacter chroococcum NCIMB 8003 OX=1328314 GN=nuoG PE=3 SV=1	nuoG	1	1.12e-15	149.57	IADALLAAK(1)RPLLVSGTSLGSR	3	-0.53243	17	1.3	1.538	1.469		0.969	0.89	0.295	0.347	0.378
Cellular Component	GO:0045271	3	respiratory chain complex I	0.0749596	A0A0C4WLY6	288	2.021	Up	2.271e-05	K	NADH-quinone oxidoreductase OS=Azotobacter chroococcum NCIMB 8003 OX=1328314 GN=nuoG PE=3 SV=1	nuoG	1	0.000515	88.181	QPLLGSDK(1)K	2	-0.09344	9	0.629	0.686	0.677	1.364	1.366	1.296	1.23	1.142	1.102
Cellular Component	GO:0045281	2	succinate dehydrogenase complex	0.32166	A0A0C4WSI9	578	0.602	Down	5.9722e-05	K	Succinate dehydrogenase flavoprotein subunit OS=Azotobacter chroococcum NCIMB 8003 OX=1328314 GN=sdhA PE=3 SV=1	sdhA	1	3.94e-08	112.95	AVNFAPK(1)TVPAFEPK	2	-0.59837	9	1.426	1.453	1.344	0.868	0.852	0.821	0.559	0.533	0.538
Cellular Component	GO:0045281	2	succinate dehydrogenase complex	0.32166	A0A0C4WSI9	39	0.393	Down	0.00021678	K	Succinate dehydrogenase flavoprotein subunit OS=Azotobacter chroococcum NCIMB 8003 OX=1328314 GN=sdhA PE=3 SV=1	sdhA	1	2.78e-29	195.3	TAVVTK(1)VFPTR	2	-3.1534	9	1.465	1.585	1.711	0.574	0.601	0.695	0.43	0.541	0.542
Cellular Component	GO:0045281	2	succinate dehydrogenase complex	0.32166	A0A0C4WSI9	298	0.474	Down	0.00085953	K	Succinate dehydrogenase flavoprotein subunit OS=Azotobacter chroococcum NCIMB 8003 OX=1328314 GN=sdhA PE=3 SV=1	sdhA	1	1.63e-73	195.66	SMVK(1)EIIAGNGCGPDGDHVLLK	3	1.1566	26	1.349	1.311	1.505	0.57	0.727	0.678		0.514	0.604
Cellular Component	GO:0045281	2	succinate dehydrogenase complex	0.32166	A0A0C4WSI9	463	0.378	Down	0.0020612	K	Succinate dehydrogenase flavoprotein subunit OS=Azotobacter chroococcum NCIMB 8003 OX=1328314 GN=sdhA PE=3 SV=1	sdhA	1	2.99e-21	143.22	K(1)ELQNCMQNYFGVFR	2	9.7808	12	1.711	1.548	1.574	0.459	0.653	0.716	0.405	0.489	0.531
Cellular Component	GO:0045281	2	succinate dehydrogenase complex	0.32166	A0A0C4WSI9	504	0.491	Down	9.2568e-07	K	Succinate dehydrogenase flavoprotein subunit OS=Azotobacter chroococcum NCIMB 8003 OX=1328314 GN=sdhA PE=3 SV=1	sdhA	1	5.35e-52	232.19	INDK(1)SQAFNTDR	2	1.6868	12	1.451	1.531	1.505	0.735	0.742	0.728	0.561	0.528	0.494
Cellular Component	GO:0045281	2	succinate dehydrogenase complex	0.32166	A0A0C4WSI9	126	0.561	Down	0.00154277	K	Succinate dehydrogenase flavoprotein subunit OS=Azotobacter chroococcum NCIMB 8003 OX=1328314 GN=sdhA PE=3 SV=1	sdhA	1	2.15e-112	265.89	PFGGQSK(1)DYGNGGQAAR	2	0.16265	52	1.486	1.473	1.489	0.795	0.852	0.849	0.456	0.489	0.393
Cellular Component	GO:0045281	2	succinate dehydrogenase complex	0.32166	A0A0C4WHT3	225	0.588	Down	0.00089681	K	Succinate dehydrogenase iron-sulfur subunit OS=Azotobacter chroococcum NCIMB 8003 OX=1328314 GN=sdhB PE=4 SV=1	sdhB	1	1.15e-10	151.22	GLNPTK(1)AIGHVR	2	-2.647	10	1.305	1.54	1.421	0.876	0.855	0.779	0.565	0.54	0.499
Cellular Component	GO:0045281	2	succinate dehydrogenase complex	0.32166	A0A0C4WHT3	118	0.159	Down	0.00088246	K	Succinate dehydrogenase iron-sulfur subunit OS=Azotobacter chroococcum NCIMB 8003 OX=1328314 GN=sdhB PE=4 SV=1	sdhB	1	3.47e-37	193.96	QYEK(1)VQPYLQNNTPAPAIER	3	0.071968	5	1.311	1.243	1.087	0.223		0.163
Cellular Component	GO:0045281	2	succinate dehydrogenase complex	0.32166	A0A0C4WHT3	219	0.5	Down	3.8603e-05	K	Succinate dehydrogenase iron-sulfur subunit OS=Azotobacter chroococcum NCIMB 8003 OX=1328314 GN=sdhB PE=4 SV=1	sdhB	1	1.76e-38	209.7	GIMNCVYVCPK(1)GLNPTK	2	8.5815	23	1.566	1.451	1.583	0.734	0.781	0.784	0.414	0.441	0.457
Cellular Component	GO:0030430	4	host cell cytoplasm	0.32166	A0A0C4WM65	495	0.594	Down	0.000117765	K	Chaperone protein DnaK OS=Azotobacter chroococcum NCIMB 8003 OX=1328314 GN=dnaK PE=2 SV=1	dnaK	1	7.92e-12	139.7	ATGK(1)HQSIVIK	2	-1.9948	18	1.355	1.409	1.448	0.88	0.797	0.827	0.587	0.541	0.564
Cellular Component	GO:0030430	4	host cell cytoplasm	0.32166	A0A0C4WM65	304	0.24	Down	0.039679	K	Chaperone protein DnaK OS=Azotobacter chroococcum NCIMB 8003 OX=1328314 GN=dnaK PE=2 SV=1	dnaK	1	1.32e-09	132.44	AK(1)LEALVEELVQR	2	0.039965	7	1.702	1.271	1.081		0.162	0.487		0.767	0.654
Cellular Component	GO:0030430	4	host cell cytoplasm	0.32166	A0A0C4WM65	183	0.411	Down	0.0042402	K	Chaperone protein DnaK OS=Azotobacter chroococcum NCIMB 8003 OX=1328314 GN=dnaK PE=2 SV=1	dnaK	1	4.74e-20	139.94	IINEPTAAALAYGMDK(1)AK	2	-0.22684	21	1.342	1.499	1.809	0.498	0.643	0.769	0.473	0.547	0.626
Cellular Component	GO:0030430	4	host cell cytoplasm	0.32166	A0A0C4WM65	618	0.554	Down	0.0056379	K	Chaperone protein DnaK OS=Azotobacter chroococcum NCIMB 8003 OX=1328314 GN=dnaK PE=2 SV=1	dnaK	1	7.98e-88	251.28	MYAEQAESGEAAQGGEK(1)AK	2	1.4203	18	1.771	1.37	1.276	0.829	0.753	0.864	0.436	0.541	0.436
Cellular Component	GO:0030430	4	host cell cytoplasm	0.32166	A0A0C4WM65	620	0.382	Down	0.0152401	K	Chaperone protein DnaK OS=Azotobacter chroococcum NCIMB 8003 OX=1328314 GN=dnaK PE=2 SV=1	dnaK	1	5.44e-27	178.51	AK(1)AGDDVVDAEFEEVK	2	0.57322	15	1.568	1.565	1.558	0.468	0.708	0.618	0.538	0.582	0.561
Cellular Component	GO:0030430	4	host cell cytoplasm	0.32166	A0A0C4WUV7	42	0.628	Down	1.60385e-05	K	60 kDa chaperonin OS=Azotobacter chroococcum NCIMB 8003 OX=1328314 GN=groEL PE=3 SV=1	groEL	1	5.39e-36	202.24	NVVLDK(1)SFGAPTITK	2	0.10036	10	1.252	1.184	1.23	0.76	0.767	0.776	0.915	0.864	0.925
Cellular Component	GO:0030430	4	host cell cytoplasm	0.32166	A0A0C4WUV7	34	0.654	Down	0.00066499	K	60 kDa chaperonin OS=Azotobacter chroococcum NCIMB 8003 OX=1328314 GN=groEL PE=3 SV=1	groEL	1	0.00165	67.903	ATLGPK(1)GR	2	0.52563	8	1.132	1.25	1.289	0.833	0.778	0.79	0.729	0.711
Cellular Component	GO:0030430	4	host cell cytoplasm	0.32166	A0A0C4WUV7	75	0.339	Down	3.9984e-05	K	60 kDa chaperonin OS=Azotobacter chroococcum NCIMB 8003 OX=1328314 GN=groEL PE=3 SV=1	groEL	1	1.89e-55	178.03	FENMGAQLVK(1)DVASK	2	-1.003	51	1.637	1.473	1.627	0.508	0.517	0.583	0.577	0.6	0.625
Cellular Component	GO:0030430	4	host cell cytoplasm	0.32166	A0A0C4WUV7	390	0.655	Down	0.00148142	K	60 kDa chaperonin OS=Azotobacter chroococcum NCIMB 8003 OX=1328314 GN=groEL PE=3 SV=1	groEL	1	3.23e-22	163.43	VGAATEVEMK(1)EK	2	-1.6796	18	1.113	1.252	1.322	0.83	0.807	0.777	0.939	0.774	0.862
Cellular Component	GO:0030430	4	host cell cytoplasm	0.32166	A0A0C4WUV7	51	0.516	Down	2.2352e-05	K	60 kDa chaperonin OS=Azotobacter chroococcum NCIMB 8003 OX=1328314 GN=groEL PE=3 SV=1	groEL	1	1.41e-26	188.88	SFGAPTITK(1)DGVSVAK	2	-1.1021	15	1.37	1.419	1.318	0.678	0.725	0.718	0.741	0.714	0.774
Cellular Component	GO:0030430	4	host cell cytoplasm	0.32166	A0A0C4WUV7	122	0.54	Down	0.03024	K	60 kDa chaperonin OS=Azotobacter chroococcum NCIMB 8003 OX=1328314 GN=groEL PE=3 SV=1	groEL	1	4.25e-25	199.3	RGIDK(1)ATHAIVAELK	3	-2.053	27	1.252	1.299	1.283	0.846	0.584	0.641	0.853	0.923	0.92
Cellular Component	GO:0030430	4	host cell cytoplasm	0.32166	A0A0C4WUV7	65	0.436	Down	0.0043243	K	60 kDa chaperonin OS=Azotobacter chroococcum NCIMB 8003 OX=1328314 GN=groEL PE=3 SV=1	groEL	1	1.11e-22	195.8	DK(1)FENMGAQLVK	2	-1.7315	24	1.632	1.374	1.404	0.648	0.643	0.633	0.665	0.636	0.667
Cellular Component	GO:0030430	4	host cell cytoplasm	0.32166	A0A0C4WUV7	242	0.621	Down	0.003796	K	60 kDa chaperonin OS=Azotobacter chroococcum NCIMB 8003 OX=1328314 GN=groEL PE=3 SV=1	groEL	1	2.84e-33	197.3	ELLPVLEAVAK(1)SGR	2	-2.9433	10	0.966	1.164	1.04	0.664	0.589	0.717	1.067	1.27	1.452
Cellular Component	GO:0043656	3	intracellular region of host	0.32166	A0A0C4WM65	495	0.594	Down	0.000117765	K	Chaperone protein DnaK OS=Azotobacter chroococcum NCIMB 8003 OX=1328314 GN=dnaK PE=2 SV=1	dnaK	1	7.92e-12	139.7	ATGK(1)HQSIVIK	2	-1.9948	18	1.355	1.409	1.448	0.88	0.797	0.827	0.587	0.541	0.564
Cellular Component	GO:0043656	3	intracellular region of host	0.32166	A0A0C4WM65	304	0.24	Down	0.039679	K	Chaperone protein DnaK OS=Azotobacter chroococcum NCIMB 8003 OX=1328314 GN=dnaK PE=2 SV=1	dnaK	1	1.32e-09	132.44	AK(1)LEALVEELVQR	2	0.039965	7	1.702	1.271	1.081		0.162	0.487		0.767	0.654
Cellular Component	GO:0043656	3	intracellular region of host	0.32166	A0A0C4WM65	183	0.411	Down	0.0042402	K	Chaperone protein DnaK OS=Azotobacter chroococcum NCIMB 8003 OX=1328314 GN=dnaK PE=2 SV=1	dnaK	1	4.74e-20	139.94	IINEPTAAALAYGMDK(1)AK	2	-0.22684	21	1.342	1.499	1.809	0.498	0.643	0.769	0.473	0.547	0.626
Cellular Component	GO:0043656	3	intracellular region of host	0.32166	A0A0C4WM65	618	0.554	Down	0.0056379	K	Chaperone protein DnaK OS=Azotobacter chroococcum NCIMB 8003 OX=1328314 GN=dnaK PE=2 SV=1	dnaK	1	7.98e-88	251.28	MYAEQAESGEAAQGGEK(1)AK	2	1.4203	18	1.771	1.37	1.276	0.829	0.753	0.864	0.436	0.541	0.436
Cellular Component	GO:0043656	3	intracellular region of host	0.32166	A0A0C4WM65	620	0.382	Down	0.0152401	K	Chaperone protein DnaK OS=Azotobacter chroococcum NCIMB 8003 OX=1328314 GN=dnaK PE=2 SV=1	dnaK	1	5.44e-27	178.51	AK(1)AGDDVVDAEFEEVK	2	0.57322	15	1.568	1.565	1.558	0.468	0.708	0.618	0.538	0.582	0.561
Cellular Component	GO:0043656	3	intracellular region of host	0.32166	A0A0C4WUV7	42	0.628	Down	1.60385e-05	K	60 kDa chaperonin OS=Azotobacter chroococcum NCIMB 8003 OX=1328314 GN=groEL PE=3 SV=1	groEL	1	5.39e-36	202.24	NVVLDK(1)SFGAPTITK	2	0.10036	10	1.252	1.184	1.23	0.76	0.767	0.776	0.915	0.864	0.925
Cellular Component	GO:0043656	3	intracellular region of host	0.32166	A0A0C4WUV7	34	0.654	Down	0.00066499	K	60 kDa chaperonin OS=Azotobacter chroococcum NCIMB 8003 OX=1328314 GN=groEL PE=3 SV=1	groEL	1	0.00165	67.903	ATLGPK(1)GR	2	0.52563	8	1.132	1.25	1.289	0.833	0.778	0.79	0.729	0.711
Cellular Component	GO:0043656	3	intracellular region of host	0.32166	A0A0C4WUV7	75	0.339	Down	3.9984e-05	K	60 kDa chaperonin OS=Azotobacter chroococcum NCIMB 8003 OX=1328314 GN=groEL PE=3 SV=1	groEL	1	1.89e-55	178.03	FENMGAQLVK(1)DVASK	2	-1.003	51	1.637	1.473	1.627	0.508	0.517	0.583	0.577	0.6	0.625
Cellular Component	GO:0043656	3	intracellular region of host	0.32166	A0A0C4WUV7	390	0.655	Down	0.00148142	K	60 kDa chaperonin OS=Azotobacter chroococcum NCIMB 8003 OX=1328314 GN=groEL PE=3 SV=1	groEL	1	3.23e-22	163.43	VGAATEVEMK(1)EK	2	-1.6796	18	1.113	1.252	1.322	0.83	0.807	0.777	0.939	0.774	0.862
Cellular Component	GO:0043656	3	intracellular region of host	0.32166	A0A0C4WUV7	51	0.516	Down	2.2352e-05	K	60 kDa chaperonin OS=Azotobacter chroococcum NCIMB 8003 OX=1328314 GN=groEL PE=3 SV=1	groEL	1	1.41e-26	188.88	SFGAPTITK(1)DGVSVAK	2	-1.1021	15	1.37	1.419	1.318	0.678	0.725	0.718	0.741	0.714	0.774
Cellular Component	GO:0043656	3	intracellular region of host	0.32166	A0A0C4WUV7	122	0.54	Down	0.03024	K	60 kDa chaperonin OS=Azotobacter chroococcum NCIMB 8003 OX=1328314 GN=groEL PE=3 SV=1	groEL	1	4.25e-25	199.3	RGIDK(1)ATHAIVAELK	3	-2.053	27	1.252	1.299	1.283	0.846	0.584	0.641	0.853	0.923	0.92
Cellular Component	GO:0043656	3	intracellular region of host	0.32166	A0A0C4WUV7	65	0.436	Down	0.0043243	K	60 kDa chaperonin OS=Azotobacter chroococcum NCIMB 8003 OX=1328314 GN=groEL PE=3 SV=1	groEL	1	1.11e-22	195.8	DK(1)FENMGAQLVK	2	-1.7315	24	1.632	1.374	1.404	0.648	0.643	0.633	0.665	0.636	0.667
Cellular Component	GO:0043656	3	intracellular region of host	0.32166	A0A0C4WUV7	242	0.621	Down	0.003796	K	60 kDa chaperonin OS=Azotobacter chroococcum NCIMB 8003 OX=1328314 GN=groEL PE=3 SV=1	groEL	1	2.84e-33	197.3	ELLPVLEAVAK(1)SGR	2	-2.9433	10	0.966	1.164	1.04	0.664	0.589	0.717	1.067	1.27	1.452
Cellular Component	GO:0020003	4	symbiont-containing vacuole	0.32166	A0A0C4WM65	495	0.594	Down	0.000117765	K	Chaperone protein DnaK OS=Azotobacter chroococcum NCIMB 8003 OX=1328314 GN=dnaK PE=2 SV=1	dnaK	1	7.92e-12	139.7	ATGK(1)HQSIVIK	2	-1.9948	18	1.355	1.409	1.448	0.88	0.797	0.827	0.587	0.541	0.564
Cellular Component	GO:0020003	4	symbiont-containing vacuole	0.32166	A0A0C4WM65	304	0.24	Down	0.039679	K	Chaperone protein DnaK OS=Azotobacter chroococcum NCIMB 8003 OX=1328314 GN=dnaK PE=2 SV=1	dnaK	1	1.32e-09	132.44	AK(1)LEALVEELVQR	2	0.039965	7	1.702	1.271	1.081		0.162	0.487		0.767	0.654
Cellular Component	GO:0020003	4	symbiont-containing vacuole	0.32166	A0A0C4WM65	183	0.411	Down	0.0042402	K	Chaperone protein DnaK OS=Azotobacter chroococcum NCIMB 8003 OX=1328314 GN=dnaK PE=2 SV=1	dnaK	1	4.74e-20	139.94	IINEPTAAALAYGMDK(1)AK	2	-0.22684	21	1.342	1.499	1.809	0.498	0.643	0.769	0.473	0.547	0.626
Cellular Component	GO:0020003	4	symbiont-containing vacuole	0.32166	A0A0C4WM65	618	0.554	Down	0.0056379	K	Chaperone protein DnaK OS=Azotobacter chroococcum NCIMB 8003 OX=1328314 GN=dnaK PE=2 SV=1	dnaK	1	7.98e-88	251.28	MYAEQAESGEAAQGGEK(1)AK	2	1.4203	18	1.771	1.37	1.276	0.829	0.753	0.864	0.436	0.541	0.436
Cellular Component	GO:0020003	4	symbiont-containing vacuole	0.32166	A0A0C4WM65	620	0.382	Down	0.0152401	K	Chaperone protein DnaK OS=Azotobacter chroococcum NCIMB 8003 OX=1328314 GN=dnaK PE=2 SV=1	dnaK	1	5.44e-27	178.51	AK(1)AGDDVVDAEFEEVK	2	0.57322	15	1.568	1.565	1.558	0.468	0.708	0.618	0.538	0.582	0.561
Cellular Component	GO:0020003	4	symbiont-containing vacuole	0.32166	A0A0C4WUV7	42	0.628	Down	1.60385e-05	K	60 kDa chaperonin OS=Azotobacter chroococcum NCIMB 8003 OX=1328314 GN=groEL PE=3 SV=1	groEL	1	5.39e-36	202.24	NVVLDK(1)SFGAPTITK	2	0.10036	10	1.252	1.184	1.23	0.76	0.767	0.776	0.915	0.864	0.925
Cellular Component	GO:0020003	4	symbiont-containing vacuole	0.32166	A0A0C4WUV7	34	0.654	Down	0.00066499	K	60 kDa chaperonin OS=Azotobacter chroococcum NCIMB 8003 OX=1328314 GN=groEL PE=3 SV=1	groEL	1	0.00165	67.903	ATLGPK(1)GR	2	0.52563	8	1.132	1.25	1.289	0.833	0.778	0.79	0.729	0.711
Cellular Component	GO:0020003	4	symbiont-containing vacuole	0.32166	A0A0C4WUV7	75	0.339	Down	3.9984e-05	K	60 kDa chaperonin OS=Azotobacter chroococcum NCIMB 8003 OX=1328314 GN=groEL PE=3 SV=1	groEL	1	1.89e-55	178.03	FENMGAQLVK(1)DVASK	2	-1.003	51	1.637	1.473	1.627	0.508	0.517	0.583	0.577	0.6	0.625
Cellular Component	GO:0020003	4	symbiont-containing vacuole	0.32166	A0A0C4WUV7	390	0.655	Down	0.00148142	K	60 kDa chaperonin OS=Azotobacter chroococcum NCIMB 8003 OX=1328314 GN=groEL PE=3 SV=1	groEL	1	3.23e-22	163.43	VGAATEVEMK(1)EK	2	-1.6796	18	1.113	1.252	1.322	0.83	0.807	0.777	0.939	0.774	0.862
Cellular Component	GO:0020003	4	symbiont-containing vacuole	0.32166	A0A0C4WUV7	51	0.516	Down	2.2352e-05	K	60 kDa chaperonin OS=Azotobacter chroococcum NCIMB 8003 OX=1328314 GN=groEL PE=3 SV=1	groEL	1	1.41e-26	188.88	SFGAPTITK(1)DGVSVAK	2	-1.1021	15	1.37	1.419	1.318	0.678	0.725	0.718	0.741	0.714	0.774
Cellular Component	GO:0020003	4	symbiont-containing vacuole	0.32166	A0A0C4WUV7	122	0.54	Down	0.03024	K	60 kDa chaperonin OS=Azotobacter chroococcum NCIMB 8003 OX=1328314 GN=groEL PE=3 SV=1	groEL	1	4.25e-25	199.3	RGIDK(1)ATHAIVAELK	3	-2.053	27	1.252	1.299	1.283	0.846	0.584	0.641	0.853	0.923	0.92
Cellular Component	GO:0020003	4	symbiont-containing vacuole	0.32166	A0A0C4WUV7	65	0.436	Down	0.0043243	K	60 kDa chaperonin OS=Azotobacter chroococcum NCIMB 8003 OX=1328314 GN=groEL PE=3 SV=1	groEL	1	1.11e-22	195.8	DK(1)FENMGAQLVK	2	-1.7315	24	1.632	1.374	1.404	0.648	0.643	0.633	0.665	0.636	0.667
Cellular Component	GO:0020003	4	symbiont-containing vacuole	0.32166	A0A0C4WUV7	242	0.621	Down	0.003796	K	60 kDa chaperonin OS=Azotobacter chroococcum NCIMB 8003 OX=1328314 GN=groEL PE=3 SV=1	groEL	1	2.84e-33	197.3	ELLPVLEAVAK(1)SGR	2	-2.9433	10	0.966	1.164	1.04	0.664	0.589	0.717	1.067	1.27	1.452
Cellular Component	GO:0033646	3	host intracellular part	0.32166	A0A0C4WM65	495	0.594	Down	0.000117765	K	Chaperone protein DnaK OS=Azotobacter chroococcum NCIMB 8003 OX=1328314 GN=dnaK PE=2 SV=1	dnaK	1	7.92e-12	139.7	ATGK(1)HQSIVIK	2	-1.9948	18	1.355	1.409	1.448	0.88	0.797	0.827	0.587	0.541	0.564
Cellular Component	GO:0033646	3	host intracellular part	0.32166	A0A0C4WM65	304	0.24	Down	0.039679	K	Chaperone protein DnaK OS=Azotobacter chroococcum NCIMB 8003 OX=1328314 GN=dnaK PE=2 SV=1	dnaK	1	1.32e-09	132.44	AK(1)LEALVEELVQR	2	0.039965	7	1.702	1.271	1.081		0.162	0.487		0.767	0.654
Cellular Component	GO:0033646	3	host intracellular part	0.32166	A0A0C4WM65	183	0.411	Down	0.0042402	K	Chaperone protein DnaK OS=Azotobacter chroococcum NCIMB 8003 OX=1328314 GN=dnaK PE=2 SV=1	dnaK	1	4.74e-20	139.94	IINEPTAAALAYGMDK(1)AK	2	-0.22684	21	1.342	1.499	1.809	0.498	0.643	0.769	0.473	0.547	0.626
Cellular Component	GO:0033646	3	host intracellular part	0.32166	A0A0C4WM65	618	0.554	Down	0.0056379	K	Chaperone protein DnaK OS=Azotobacter chroococcum NCIMB 8003 OX=1328314 GN=dnaK PE=2 SV=1	dnaK	1	7.98e-88	251.28	MYAEQAESGEAAQGGEK(1)AK	2	1.4203	18	1.771	1.37	1.276	0.829	0.753	0.864	0.436	0.541	0.436
Cellular Component	GO:0033646	3	host intracellular part	0.32166	A0A0C4WM65	620	0.382	Down	0.0152401	K	Chaperone protein DnaK OS=Azotobacter chroococcum NCIMB 8003 OX=1328314 GN=dnaK PE=2 SV=1	dnaK	1	5.44e-27	178.51	AK(1)AGDDVVDAEFEEVK	2	0.57322	15	1.568	1.565	1.558	0.468	0.708	0.618	0.538	0.582	0.561
Cellular Component	GO:0033646	3	host intracellular part	0.32166	A0A0C4WUV7	42	0.628	Down	1.60385e-05	K	60 kDa chaperonin OS=Azotobacter chroococcum NCIMB 8003 OX=1328314 GN=groEL PE=3 SV=1	groEL	1	5.39e-36	202.24	NVVLDK(1)SFGAPTITK	2	0.10036	10	1.252	1.184	1.23	0.76	0.767	0.776	0.915	0.864	0.925
Cellular Component	GO:0033646	3	host intracellular part	0.32166	A0A0C4WUV7	34	0.654	Down	0.00066499	K	60 kDa chaperonin OS=Azotobacter chroococcum NCIMB 8003 OX=1328314 GN=groEL PE=3 SV=1	groEL	1	0.00165	67.903	ATLGPK(1)GR	2	0.52563	8	1.132	1.25	1.289	0.833	0.778	0.79	0.729	0.711
Cellular Component	GO:0033646	3	host intracellular part	0.32166	A0A0C4WUV7	75	0.339	Down	3.9984e-05	K	60 kDa chaperonin OS=Azotobacter chroococcum NCIMB 8003 OX=1328314 GN=groEL PE=3 SV=1	groEL	1	1.89e-55	178.03	FENMGAQLVK(1)DVASK	2	-1.003	51	1.637	1.473	1.627	0.508	0.517	0.583	0.577	0.6	0.625
Cellular Component	GO:0033646	3	host intracellular part	0.32166	A0A0C4WUV7	390	0.655	Down	0.00148142	K	60 kDa chaperonin OS=Azotobacter chroococcum NCIMB 8003 OX=1328314 GN=groEL PE=3 SV=1	groEL	1	3.23e-22	163.43	VGAATEVEMK(1)EK	2	-1.6796	18	1.113	1.252	1.322	0.83	0.807	0.777	0.939	0.774	0.862
Cellular Component	GO:0033646	3	host intracellular part	0.32166	A0A0C4WUV7	51	0.516	Down	2.2352e-05	K	60 kDa chaperonin OS=Azotobacter chroococcum NCIMB 8003 OX=1328314 GN=groEL PE=3 SV=1	groEL	1	1.41e-26	188.88	SFGAPTITK(1)DGVSVAK	2	-1.1021	15	1.37	1.419	1.318	0.678	0.725	0.718	0.741	0.714	0.774
Cellular Component	GO:0033646	3	host intracellular part	0.32166	A0A0C4WUV7	122	0.54	Down	0.03024	K	60 kDa chaperonin OS=Azotobacter chroococcum NCIMB 8003 OX=1328314 GN=groEL PE=3 SV=1	groEL	1	4.25e-25	199.3	RGIDK(1)ATHAIVAELK	3	-2.053	27	1.252	1.299	1.283	0.846	0.584	0.641	0.853	0.923	0.92
Cellular Component	GO:0033646	3	host intracellular part	0.32166	A0A0C4WUV7	65	0.436	Down	0.0043243	K	60 kDa chaperonin OS=Azotobacter chroococcum NCIMB 8003 OX=1328314 GN=groEL PE=3 SV=1	groEL	1	1.11e-22	195.8	DK(1)FENMGAQLVK	2	-1.7315	24	1.632	1.374	1.404	0.648	0.643	0.633	0.665	0.636	0.667
Cellular Component	GO:0033646	3	host intracellular part	0.32166	A0A0C4WUV7	242	0.621	Down	0.003796	K	60 kDa chaperonin OS=Azotobacter chroococcum NCIMB 8003 OX=1328314 GN=groEL PE=3 SV=1	groEL	1	2.84e-33	197.3	ELLPVLEAVAK(1)SGR	2	-2.9433	10	0.966	1.164	1.04	0.664	0.589	0.717	1.067	1.27	1.452
Cellular Component	GO:0030880	3	RNA polymerase complex	0.182072	A0A0C4WVV1	8	0.435	Down	0.0050245	K	DNA-directed RNA polymerase subunit beta OS=Azotobacter chroococcum NCIMB 8003 OX=1328314 GN=rpoB PE=3 SV=1	rpoB	1	0.000986	79.809	AYSYTEK(1)K	2	-2.1962	9	1.463	1.447	1.476	0.565	0.653	0.689		0.404	0.449
Cellular Component	GO:0030880	3	RNA polymerase complex	0.182072	A0A0C4WVV1	778	0.606	Down	0.0039397	K	DNA-directed RNA polymerase subunit beta OS=Azotobacter chroococcum NCIMB 8003 OX=1328314 GN=rpoB PE=3 SV=1	rpoB	1	8.68e-38	160.04	SNQNTCINQRPLVSK(1)GDQVSR	3	-0.39026	14	1.153	1.429	1.366	0.72	0.86	0.811		0.551	0.478
Cellular Component	GO:0030880	3	RNA polymerase complex	0.182072	A0A0C4WVV1	905	0.609	Down	1.9486e-06	K	DNA-directed RNA polymerase subunit beta OS=Azotobacter chroococcum NCIMB 8003 OX=1328314 GN=rpoB PE=3 SV=1	rpoB	1	1.19e-13	153.33	GETQLTPEEK(1)LLR	2	-1.3512	9	1.354	1.358	1.323	0.834	0.822	0.802	0.671	0.646	0.681
Cellular Component	GO:0030880	3	RNA polymerase complex	0.182072	A0A0C4WVV1	265	2.112	Up	3.6574e-06	K	DNA-directed RNA polymerase subunit beta OS=Azotobacter chroococcum NCIMB 8003 OX=1328314 GN=rpoB PE=3 SV=1	rpoB	1	3.24e-16	173.07	DAAGK(1)VIVEQGR	2	-1.3369	9	0.623	0.651	0.672	1.385	1.387	1.338	1.174	1.143	1.143
Cellular Component	GO:0030880	3	RNA polymerase complex	0.182072	A0A0C4WVV1	996	1.575	Up	2.0598e-05	K	DNA-directed RNA polymerase subunit beta OS=Azotobacter chroococcum NCIMB 8003 OX=1328314 GN=rpoB PE=3 SV=1	rpoB	1	2.75e-32	160.62	AALVGAMCEGGAGLK(1)K	2	-1.6028	18	0.818	0.779	0.794	1.275	1.221	1.269	1.045	1.107	0.988
Cellular Component	GO:0030880	3	RNA polymerase complex	0.182072	A0A0C4WVV1	332	1.684	Up	0.00031673	K	DNA-directed RNA polymerase subunit beta OS=Azotobacter chroococcum NCIMB 8003 OX=1328314 GN=rpoB PE=3 SV=1	rpoB	1	0.000807	81.32	IAK(1)GQVVR	2	-1.7054	8	0.73	0.78	0.774	1.289	1.275		1.189	1.067	1.09
Cellular Component	GO:0030880	3	RNA polymerase complex	0.182072	A0A0C4WVV1	284	2.383	Up	5.7897e-05	K	DNA-directed RNA polymerase subunit beta OS=Azotobacter chroococcum NCIMB 8003 OX=1328314 GN=rpoB PE=3 SV=1	rpoB	1	7.64e-21	175.64	HINQLEK(1)AGIK	2	-1.7204	13	0.55	0.618	0.617	1.477	1.436	1.34	1.234
Cellular Component	GO:0030880	3	RNA polymerase complex	0.182072	A0A0C4WVV1	1065	0.432	Down	0.00023785	K	DNA-directed RNA polymerase subunit beta OS=Azotobacter chroococcum NCIMB 8003 OX=1328314 GN=rpoB PE=3 SV=1	rpoB	1	1.41e-26	174.72	LQQGDDLAPGVLK(1)IVK	2	-2.8744	9	1.477	1.72	1.653	0.644	0.689	0.763	0.435	0.351	0.368
Cellular Component	GO:0030880	3	RNA polymerase complex	0.182072	A0A0C4WQD8	74	1.647	Up	0.0039568	K	DNA-directed RNA polymerase subunit beta' OS=Azotobacter chroococcum NCIMB 8003 OX=1328314 GN=rpoC PE=3 SV=1	rpoC	1	0.000415	72.038	DYECLCGK(1)YK	2	-1.0772	9	0.749	0.675	0.693	1.163	1.17	1.153	1.256	1.262	1.312
Cellular Component	GO:0030880	3	RNA polymerase complex	0.182072	A0A0C4WQD8	1263	0.432	Down	0.0023788	K	DNA-directed RNA polymerase subunit beta' OS=Azotobacter chroococcum NCIMB 8003 OX=1328314 GN=rpoC PE=3 SV=1	rpoC	1	3.17e-13	123.92	K(1)VEVAEAGDSSFIK	2	-0.68608	11	1.685	1.742	1.549	0.57	0.719	0.861	0.335	0.208	0.351
Cellular Component	GO:0030880	3	RNA polymerase complex	0.182072	A0A0C4WQD8	370	0.661	Down	0.00085964	K	DNA-directed RNA polymerase subunit beta' OS=Azotobacter chroococcum NCIMB 8003 OX=1328314 GN=rpoC PE=3 SV=1	rpoC	1	4.32e-07	117.39	LHQCGLPK(1)K	2	-0.13743	9	1.142	1.042	1.065	0.759	0.668	0.721	1.467	0.947	1.079
Cellular Component	GO:0030880	3	RNA polymerase complex	0.182072	A0A0C4WQD8	996	0.61	Down	0.0030183	K	DNA-directed RNA polymerase subunit beta' OS=Azotobacter chroococcum NCIMB 8003 OX=1328314 GN=rpoC PE=3 SV=1	rpoC	1	0.00015	88.24	YK(1)LPYGAVISVK	2	-2.3383	9	1.24	1.37	1.564	0.792	0.897	0.857	0.501	0.646	0.563
Cellular Component	GO:0030880	3	RNA polymerase complex	0.182072	A0A0C4WQD8	1251	0.516	Down	0.00047521	K	DNA-directed RNA polymerase subunit beta' OS=Azotobacter chroococcum NCIMB 8003 OX=1328314 GN=rpoC PE=3 SV=1	rpoC	1	6.46e-05	112.7	INDK(1)HIETILR	2	-3.1926	14	1.437	1.617	1.52	0.736	0.751	0.872	0.428	0.441	0.426
Cellular Component	GO:0030880	3	RNA polymerase complex	0.182072	A0A0C4WQD8	681	0.532	Down	0.0075978	K	DNA-directed RNA polymerase subunit beta' OS=Azotobacter chroococcum NCIMB 8003 OX=1328314 GN=rpoC PE=3 SV=1	rpoC	1	0.000726	74.424	YNK(1)VIDLWSK	2	-8.2085	10	1.413	1.224	1.514	0.681	0.79		0.467	0.584	0.598
Cellular Component	GO:0030880	3	RNA polymerase complex	0.182072	A0A0C4WQD8	789	0.375	Down	0.0040188	K	DNA-directed RNA polymerase subunit beta' OS=Azotobacter chroococcum NCIMB 8003 OX=1328314 GN=rpoC PE=3 SV=1	rpoC	1	4.59e-46	169.52	GLADTALK(1)TANSGYLTR	2	-0.64486	10	1.591	1.765	1.618	0.482	0.546	0.836	0.35	0.383	0.462
Cellular Component	GO:0030880	3	RNA polymerase complex	0.182072	A0A0C4WQD8	321	2.118	Up	1.6671e-05	K	DNA-directed RNA polymerase subunit beta' OS=Azotobacter chroococcum NCIMB 8003 OX=1328314 GN=rpoC PE=3 SV=1	rpoC	1	0.000324	129.28	AITGSNK(1)RPLK	2	-2.0515	10	0.661	0.723	0.713	1.505	1.47	1.466	1.048	0.949	0.907
Cellular Component	GO:0030880	3	RNA polymerase complex	0.182072	A0A0C4WQD8	964	0.51	Down	0.00133646	K	DNA-directed RNA polymerase subunit beta' OS=Azotobacter chroococcum NCIMB 8003 OX=1328314 GN=rpoC PE=3 SV=1	rpoC	1	0.000456	92.732	LHNLK(1)HVER	3	1.2371	11	1.141	1.319	1.43	0.721	0.661	0.602			0.367
Cellular Component	GO:0030880	3	RNA polymerase complex	0.182072	A0A0C4WQD8	1348	0.468	Down	0.000156239	K	DNA-directed RNA polymerase subunit beta' OS=Azotobacter chroococcum NCIMB 8003 OX=1328314 GN=rpoC PE=3 SV=1	rpoC	1	0.000149	112.8	GLK(1)ENVVVGR	2	-2.6176	6	1.175	1.245	1.238	0.555	0.586			0.382
Cellular Component	GO:0030880	3	RNA polymerase complex	0.182072	A0A0C4WQD8	1340	0.57	Down	0.00042357	K	DNA-directed RNA polymerase subunit beta' OS=Azotobacter chroococcum NCIMB 8003 OX=1328314 GN=rpoC PE=3 SV=1	rpoC	1	1.22e-09	166.66	VLTEAAVTGK(1)R	2	-0.51373	8	1.242	1.383	1.442	0.731	0.797	0.79	0.519		0.417
Cellular Component	GO:0030880	3	RNA polymerase complex	0.182072	A0A0C4WWE2	35	0.564	Down	6.0778e-05	K	DNA-directed RNA polymerase subunit omega OS=Azotobacter chroococcum NCIMB 8003 OX=1328314 GN=rpoZ PE=3 SV=1	rpoZ	1	0.000126	99.855	QLATGGK(1)EPR	2	-1.1499	8	1.271	1.342	1.317	0.731	0.779	0.707	0.709	0.525
Cellular Component	GO:0045254	3	pyruvate dehydrogenase complex	0.32166	A0A0C4WLP4	787	0.471	Down	4.2441e-05	K	2-oxoglutarate dehydrogenase E1 component OS=Azotobacter chroococcum NCIMB 8003 OX=1328314 GN=sucA PE=4 SV=1	sucA	1	9.58e-05	110.88	KPLVVLTPK(1)SLLR	2	-1.3641	18	1.418	1.555	1.61	0.704	0.731	0.723	0.46	0.499	0.528
Cellular Component	GO:0045254	3	pyruvate dehydrogenase complex	0.32166	A0A0C4WLP4	206	0.437	Down	1.82068e-05	K	2-oxoglutarate dehydrogenase E1 component OS=Azotobacter chroococcum NCIMB 8003 OX=1328314 GN=sucA PE=4 SV=1	sucA	1	1.37e-07	154.81	EVK(1)SHLLER	2	-1.4227	9	1.473	1.641	1.598	0.68	0.681	0.699	0.46	0.463	0.473
Cellular Component	GO:0045254	3	pyruvate dehydrogenase complex	0.32166	A0A0C4WLP4	839	0.493	Down	0.0029795	K	2-oxoglutarate dehydrogenase E1 component OS=Azotobacter chroococcum NCIMB 8003 OX=1328314 GN=sucA PE=4 SV=1	sucA	1	1.02e-05	106.93	VYYDLLDK(1)R	2	0.39026	11	1.663	1.481	1.482	0.763	0.756	0.761	0.616	0.637	0.029
Cellular Component	GO:0045254	3	pyruvate dehydrogenase complex	0.32166	A0A0C4WLP4	279	0.601	Down	0.00040371	K	2-oxoglutarate dehydrogenase E1 component OS=Azotobacter chroococcum NCIMB 8003 OX=1328314 GN=sucA PE=4 SV=1	sucA	1	1.22e-42	195.58	LNLLVNALGK(1)NPR	2	-3.3604	17	1.326	1.305	1.465	0.805	0.869	0.788	0.619	0.632	0.658
Cellular Component	GO:0045254	3	pyruvate dehydrogenase complex	0.32166	A0A0C4WLP4	258	0.524	Down	0.00032278	K	2-oxoglutarate dehydrogenase E1 component OS=Azotobacter chroococcum NCIMB 8003 OX=1328314 GN=sucA PE=4 SV=1	sucA	1	2.19e-40	181.44	SGSYGTK(1)EVVIGMAHR	2	-1.756	27	1.455	1.301	1.267	0.653	0.718	0.737	0.615	0.576
Cellular Component	GO:0045254	3	pyruvate dehydrogenase complex	0.32166	A0A0C4WLP4	92	0.555	Down	0.000118598	K	2-oxoglutarate dehydrogenase E1 component OS=Azotobacter chroococcum NCIMB 8003 OX=1328314 GN=sucA PE=4 SV=1	sucA	1	3.04e-05	134.85	K(1)QVEVLR	2	-1.2036	9	1.357	1.332	1.498	0.766	0.797	0.759	0.678	0.614	0.621
Cellular Component	GO:0045254	3	pyruvate dehydrogenase complex	0.32166	A0A0C4WLP4	779	0.366	Down	0.008624	K	2-oxoglutarate dehydrogenase E1 component OS=Azotobacter chroococcum NCIMB 8003 OX=1328314 GN=sucA PE=4 SV=1	sucA	1	1.01e-05	112.8	K(1)PLVVLTPK	2	-1.0617	14	1.296	1.852	1.937	0.842	0.535	0.485	0.348	0.36	0.354
Cellular Component	GO:0045254	3	pyruvate dehydrogenase complex	0.32166	A0A0C4WLP4	72	0.419	Down	1.59252e-05	K	2-oxoglutarate dehydrogenase E1 component OS=Azotobacter chroococcum NCIMB 8003 OX=1328314 GN=sucA PE=4 SV=1	sucA	1	6.85e-07	167.06	DQFVLLAK(1)NQR	2	-1.3115	9	1.565	1.552	1.523	0.678	0.609	0.656	0.543	0.525	0.545
Cellular Component	GO:0045254	3	pyruvate dehydrogenase complex	0.32166	A0A0C4WLP4	584	1.702	Up	0.0043777	K	2-oxoglutarate dehydrogenase E1 component OS=Azotobacter chroococcum NCIMB 8003 OX=1328314 GN=sucA PE=4 SV=1	sucA	1	5.63e-79	269.01	QVAK(1)ILEDRDR	2	1.9036	32	0.691	0.74	0.852	1.439	1.307	1.14	1.151	1.076	0.961
Cellular Component	GO:0045254	3	pyruvate dehydrogenase complex	0.32166	A0A0C4WLX8	345	0.54	Down	0.0150399	K	Dihydrolipoyl dehydrogenase OS=Azotobacter chroococcum NCIMB 8003 OX=1328314 GN=lpdA PE=3 SV=1	lpdA	1	1.44e-05	89.684	IAGHK(1)AQMNYDLIPAVIYTHPEIATVGK	4	-1.018	13	1.095	1.33	1.569	0.581	0.725	0.849	0.596	0.62
Cellular Component	GO:0045254	3	pyruvate dehydrogenase complex	0.32166	A0A0C4WLX8	66	0.356	Down	4.2752e-06	K	Dihydrolipoyl dehydrogenase OS=Azotobacter chroococcum NCIMB 8003 OX=1328314 GN=lpdA PE=3 SV=1	lpdA	1	5.61e-09	102.57	ALLDSSYK(1)FHEAHESFK	3	0.58966	12	1.659	1.615	1.558	0.543	0.604	0.575	0.519	0.533	0.491
Cellular Component	GO:0045254	3	pyruvate dehydrogenase complex	0.32166	A0A0C4WLX8	266	0.533	Down	3.2635e-07	K	Dihydrolipoyl dehydrogenase OS=Azotobacter chroococcum NCIMB 8003 OX=1328314 GN=lpdA PE=3 SV=1	lpdA	1	2.48e-68	233.7	FTDAEGEK(1)SLTFDK	2	-1.584	9	1.37	1.371	1.339	0.714	0.735	0.726	0.725	0.745	0.743
Cellular Component	GO:0045254	3	pyruvate dehydrogenase complex	0.32166	A0A0C4WLX8	329	0.346	Down	3.2584e-06	K	Dihydrolipoyl dehydrogenase OS=Azotobacter chroococcum NCIMB 8003 OX=1328314 GN=lpdA PE=3 SV=1	lpdA	1	1.03e-19	151.08	GAMLAHK(1)ASEEGVMVAER	3	-0.90166	19	1.709	1.66	1.539	0.556	0.56	0.582	0.482	0.515	0.456
Cellular Component	GO:0045254	3	pyruvate dehydrogenase complex	0.32166	A0A0C4WLX8	111	0.288	Down	0.0073989	K	Dihydrolipoyl dehydrogenase OS=Azotobacter chroococcum NCIMB 8003 OX=1328314 GN=lpdA PE=3 SV=1	lpdA	1	1.02e-18	166.59	NLTGGVASLIK(1)ANGVTLFEGHGK	3	-1.2468	10	1.159	1.484	1.806	0.373		0.48	0.395	0.663	0.803
Cellular Component	GO:0045254	3	pyruvate dehydrogenase complex	0.32166	A0A0C4WLX8	230	2.162	Up	0.00046039	K	Dihydrolipoyl dehydrogenase OS=Azotobacter chroococcum NCIMB 8003 OX=1328314 GN=lpdA PE=3 SV=1	lpdA	1	0.00102	94.806	EAQK(1)ILTK	2	0.13234	9	0.719		0.705	1.518	1.457	1.642	1.396	0.003
Cellular Component	GO:0045254	3	pyruvate dehydrogenase complex	0.32166	A0A0C4WLX8	100	0.177	Down	0.0022626	K	Dihydrolipoyl dehydrogenase OS=Azotobacter chroococcum NCIMB 8003 OX=1328314 GN=lpdA PE=3 SV=1	lpdA	1	1.68e-79	240.82	DQIVK(1)NLTGGVASLIK	2	-2.1103	41	1.18	2.139	1.719	0.33	0.203	0.361	0.612	0.696	0.8
Cellular Component	GO:0045254	3	pyruvate dehydrogenase complex	0.32166	A0A0C4WLX8	404	0.26	Down	0.00045672	K	Dihydrolipoyl dehydrogenase OS=Azotobacter chroococcum NCIMB 8003 OX=1328314 GN=lpdA PE=3 SV=1	lpdA	1	1.44e-46	168.78	AMAANDTAGFVK(1)VIADAK	2	-1.0816	20	1.408	1.859	1.839	0.389	0.418	0.523	0.556	0.547	0.454
Cellular Component	GO:0045259	3	proton-transporting ATP synthase complex	0.0327592	A0A0C4WKT7	98	0.388	Down	1.3698e-06	K	ATP synthase epsilon chain OS=Azotobacter chroococcum NCIMB 8003 OX=1328314 GN=atpC PE=3 SV=1	atpC	1	4.94e-32	194.83	DLDEVAAQEAVK(1)AAQK	2	-0.75883	30	1.692	1.616	1.662	0.616	0.656	0.655	0.41	0.36	0.364
Cellular Component	GO:0045259	3	proton-transporting ATP synthase complex	0.0327592	A0A0C4WKT7	102	0.476	Down	0.0076643	K	ATP synthase epsilon chain OS=Azotobacter chroococcum NCIMB 8003 OX=1328314 GN=atpC PE=3 SV=1	atpC	1	0.000108	122.44	AAQK(1)ALNEK	2	-1.55	8	1.404	1.407	1.412	0.731	0.587	0.691	0.51	0.496
Cellular Component	GO:0045259	3	proton-transporting ATP synthase complex	0.0327592	A0A0C4WKT7	107	0.44	Down	6.1089e-07	K	ATP synthase epsilon chain OS=Azotobacter chroococcum NCIMB 8003 OX=1328314 GN=atpC PE=3 SV=1	atpC	1	3.52e-56	208.23	ALNEK(1)GAEFDYGSASAR	2	-0.71587	9	1.522	1.561	1.596	0.675	0.7	0.682	0.505	0.511	0.426
Cellular Component	GO:0045259	3	proton-transporting ATP synthase complex	0.0327592	A0A0C4WUC0	58	0.507	Down	0.0032847	K	ATP synthase gamma chain OS=Azotobacter chroococcum NCIMB 8003 OX=1328314 GN=atpG PE=3 SV=1	atpG	1	2.53e-13	149.58	QVIGHLAK(1)ANPEYK	2	0.67727	16	1.581	1.271	1.495	0.717	0.854	0.633	0.728	0.61	0.444
Cellular Component	GO:0045259	3	proton-transporting ATP synthase complex	0.0327592	A0A0C4WUC0	15	1.66	Up	0.0003028	K	ATP synthase gamma chain OS=Azotobacter chroococcum NCIMB 8003 OX=1328314 GN=atpG PE=3 SV=1	atpG	1	1.66e-07	133.68	IASIK(1)STQK	2	-0.49324	9	0.762	0.801	0.818	1.368	1.365	1.22	1.084	0.941	0.943
Cellular Component	GO:0045259	3	proton-transporting ATP synthase complex	0.0327592	A0A0C4WWV9	168	0.576	Down	1.63703e-05	K	ATP synthase subunit delta OS=Azotobacter chroococcum NCIMB 8003 OX=1328314 GN=atpH PE=3 SV=1	atpH	1	6.48e-05	105.94	GK(1)LSQLAESLK	2	-3.0105	19	1.373	1.334	1.432	0.801	0.793	0.788	0.684	0.609	0.631
Cellular Component	GO:0045259	3	proton-transporting ATP synthase complex	0.0327592	A0A0C4WWV9	58	0.56	Down	0.0033958	K	ATP synthase subunit delta OS=Azotobacter chroococcum NCIMB 8003 OX=1328314 GN=atpH PE=3 SV=1	atpH	1	0.0016	76.605	ESK(1)VEAVLR	2	0.99969	5	1.124	1.036	0.96	0.556		0.609
Cellular Component	GO:0045259	3	proton-transporting ATP synthase complex	0.0327592	A0A0C4WS16	228	0.321	Down	0.00145873	K	ATP synthase subunit beta OS=Azotobacter chroococcum NCIMB 8003 OX=1328314 GN=atpD PE=3 SV=1	atpD	1	4.64e-25	199.59	VALTGLTMAEK(1)FRDEGR	3	-0.88094	37	1.431	1.839	1.863	0.454	0.517	0.679	0.378	0.421	0.392
Cellular Component	GO:0045259	3	proton-transporting ATP synthase complex	0.0327592	A0A0C4WS16	140	0.545	Down	0.00028112	K	ATP synthase subunit beta OS=Azotobacter chroococcum NCIMB 8003 OX=1328314 GN=atpD PE=3 SV=1	atpD	1	3.32e-07	99.34	VIDLVCPFAK(1)GGK	2	-1.3046	9	1.367	1.454	1.554	0.74	0.825	0.818	0.527	0.521	0.525
Cellular Component	GO:0045259	3	proton-transporting ATP synthase complex	0.0327592	A0A0C4WS16	193	0.609	Down	0.00106206	K	ATP synthase subunit beta OS=Azotobacter chroococcum NCIMB 8003 OX=1328314 GN=atpD PE=3 SV=1	atpD	1	1.89e-13	120.75	TREGNDFYHEMK(1)DSNVLDK	3	-0.21322	17	1.417	1.219	1.218	0.767	0.751	0.828	0.58	0.622
Cellular Component	GO:0045259	3	proton-transporting ATP synthase complex	0.0327592	A0A0C4WS16	143	0.375	Down	2.0861e-05	K	ATP synthase subunit beta OS=Azotobacter chroococcum NCIMB 8003 OX=1328314 GN=atpD PE=3 SV=1	atpD	1	0.000651	79.311	GGK(1)VGLFGGAGVGK	2	-1.0624	9	1.897		1.903	0.694	0.734	0.71	0.485	0.511	0.487
Cellular Component	GO:0045259	3	proton-transporting ATP synthase complex	0.0327592	A0A0C4WKU2	139	2.48	Up	3.3449e-06	K	ATP synthase subunit b OS=Azotobacter chroococcum NCIMB 8003 OX=1328314 GN=atpF PE=3 SV=1	atpF	1	0.000497	90.761	ILESK(1)VDTK	2	0.28867	9	0.526	0.553	0.58	1.395	1.365	1.354	1.321	1.297	1.267
Cellular Component	GO:0045259	3	proton-transporting ATP synthase complex	0.0327592	A0A0C4WRV2	152	0.033	Down	0.0012156	K	ATP synthase subunit alpha OS=Azotobacter chroococcum NCIMB 8003 OX=1328314 GN=atpA PE=3 SV=1	atpA	1	9.61e-09	119.58	SVDQPVQTGYK(1)SVDAMIPVGR	3	-0.98398	12	1.06	1.693	1.846	0.039	0.062				0.065
Cellular Component	GO:0045259	3	proton-transporting ATP synthase complex	0.0327592	A0A0C4WRV2	385	1.652	Up	6.0219e-05	K	ATP synthase subunit alpha OS=Azotobacter chroococcum NCIMB 8003 OX=1328314 GN=atpA PE=3 SV=1	atpA	1	5.32e-10	143.39	VGGAAQTK(1)IIK	2	0.060018	19	0.716	0.758	0.785	1.267	1.236	1.228	1.146	1.115	1.112
Cellular Component	GO:0045259	3	proton-transporting ATP synthase complex	0.0327592	A0A0C4WRV2	188	0.462	Down	0.00099667	K	ATP synthase subunit alpha OS=Azotobacter chroococcum NCIMB 8003 OX=1328314 GN=atpA PE=3 SV=1	atpA	1	3.69e-95	215.93	TAMAIDAIINQK(1)NSGIR	2	8.4001	43	1.453	1.37	1.679	0.616	0.775	0.687	0.575	0.521	0.592
Cellular Component	GO:0045259	3	proton-transporting ATP synthase complex	0.0327592	A0A0C4WRV2	389	2.636	Up	0.0089845	K	ATP synthase subunit alpha OS=Azotobacter chroococcum NCIMB 8003 OX=1328314 GN=atpA PE=3 SV=1	atpA	1	0.00176	108.92	K(1)LSGGIR	2	1.7933	18	0.712	0.448	0.599	1.977	1.49	1.17	0.975	1.098	1.131
Cellular Component	GO:0045259	3	proton-transporting ATP synthase complex	0.0327592	A0A0C4WRV2	176	0.192	Down	0.029297	K	ATP synthase subunit alpha OS=Azotobacter chroococcum NCIMB 8003 OX=1328314 GN=atpA PE=3 SV=1	atpA	1	5.61e-125	285.28	QIGK(1)TAMAIDAIINQK	2	-1.4025	35	1.905	1.965	1.899	0.186	0.44	0.481	0.197	0.307	0.26
Cellular Component	GO:0045259	3	proton-transporting ATP synthase complex	0.0327592	A0A0C4WRV2	14	0.379	Down	0.0082963	K	ATP synthase subunit alpha OS=Azotobacter chroococcum NCIMB 8003 OX=1328314 GN=atpA PE=3 SV=1	atpA	1	7.35e-50	185.9	QQLNPAEISEIIK(1)QR	2	0.47895	33	1.491	1.838	1.677	0.412	0.727	0.76	0.338	0.443	0.333
Cellular Component	GO:0045259	3	proton-transporting ATP synthase complex	0.0327592	A0A0C4WRV2	315	0.666	Down	0.000121085	K	ATP synthase subunit alpha OS=Azotobacter chroococcum NCIMB 8003 OX=1328314 GN=atpA PE=3 SV=1	atpA	1	8.96e-103	277.22	VSEEYVEQFTK(1)GEVK	2	0.4841	15	1.262	1.273	1.321	0.817	0.867	0.884	0.686	0.722	0.749
Cellular Component	GO:0045259	3	proton-transporting ATP synthase complex	0.0327592	A0A0C4WRV2	141	0.565	Down	0.00135934	K	ATP synthase subunit alpha OS=Azotobacter chroococcum NCIMB 8003 OX=1328314 GN=atpA PE=3 SV=1	atpA	1	3.35e-97	278.37	K(1)SVDQPVQTGYK	2	6.1372	17	1.356	1.414	1.457	0.8	0.792	0.797	0.604	0.589	0.595
Cellular Component	GO:0045259	3	proton-transporting ATP synthase complex	0.0327592	A0A0C4WRV2	132	0.302	Down	0.00084287	K	ATP synthase subunit alpha OS=Azotobacter chroococcum NCIMB 8003 OX=1328314 GN=atpA PE=3 SV=1	atpA	1	2.11e-21	165.09	LTDAVEK(1)VAPGVIWR	3	-1.6825	14	1.543	1.602	2.023	0.429	0.519	0.613	0.412	0.406	0.407
Cellular Component	GO:0045259	3	proton-transporting ATP synthase complex	0.0327592	A0A0C4WRV2	433	0.444	Down	0.00120033	K	ATP synthase subunit alpha OS=Azotobacter chroococcum NCIMB 8003 OX=1328314 GN=atpA PE=3 SV=1	atpA	1	0.000998	97.033	VTELMK(1)QK	2	-1.0709	13	1.242	1.448	1.414		0.628	0.586	0.431	0.381
Cellular Component	GO:0045259	3	proton-transporting ATP synthase complex	0.0327592	A0A0C4WRV2	490	0.519	Down	0.00098201	K	ATP synthase subunit alpha OS=Azotobacter chroococcum NCIMB 8003 OX=1328314 GN=atpA PE=3 SV=1	atpA	1	1.99e-75	247.66	INEK(1)GDFNDEIDAGLK	2	-0.10872	12	1.448	1.3	1.145	0.642	0.661	0.717	0.847	0.841	0.95
Cellular Component	GO:0033655	4	host cell cytoplasm part	0.32166	A0A0C4WM65	495	0.594	Down	0.000117765	K	Chaperone protein DnaK OS=Azotobacter chroococcum NCIMB 8003 OX=1328314 GN=dnaK PE=2 SV=1	dnaK	1	7.92e-12	139.7	ATGK(1)HQSIVIK	2	-1.9948	18	1.355	1.409	1.448	0.88	0.797	0.827	0.587	0.541	0.564
Cellular Component	GO:0033655	4	host cell cytoplasm part	0.32166	A0A0C4WM65	304	0.24	Down	0.039679	K	Chaperone protein DnaK OS=Azotobacter chroococcum NCIMB 8003 OX=1328314 GN=dnaK PE=2 SV=1	dnaK	1	1.32e-09	132.44	AK(1)LEALVEELVQR	2	0.039965	7	1.702	1.271	1.081		0.162	0.487		0.767	0.654
Cellular Component	GO:0033655	4	host cell cytoplasm part	0.32166	A0A0C4WM65	183	0.411	Down	0.0042402	K	Chaperone protein DnaK OS=Azotobacter chroococcum NCIMB 8003 OX=1328314 GN=dnaK PE=2 SV=1	dnaK	1	4.74e-20	139.94	IINEPTAAALAYGMDK(1)AK	2	-0.22684	21	1.342	1.499	1.809	0.498	0.643	0.769	0.473	0.547	0.626
Cellular Component	GO:0033655	4	host cell cytoplasm part	0.32166	A0A0C4WM65	618	0.554	Down	0.0056379	K	Chaperone protein DnaK OS=Azotobacter chroococcum NCIMB 8003 OX=1328314 GN=dnaK PE=2 SV=1	dnaK	1	7.98e-88	251.28	MYAEQAESGEAAQGGEK(1)AK	2	1.4203	18	1.771	1.37	1.276	0.829	0.753	0.864	0.436	0.541	0.436
Cellular Component	GO:0033655	4	host cell cytoplasm part	0.32166	A0A0C4WM65	620	0.382	Down	0.0152401	K	Chaperone protein DnaK OS=Azotobacter chroococcum NCIMB 8003 OX=1328314 GN=dnaK PE=2 SV=1	dnaK	1	5.44e-27	178.51	AK(1)AGDDVVDAEFEEVK	2	0.57322	15	1.568	1.565	1.558	0.468	0.708	0.618	0.538	0.582	0.561
Cellular Component	GO:0033655	4	host cell cytoplasm part	0.32166	A0A0C4WUV7	42	0.628	Down	1.60385e-05	K	60 kDa chaperonin OS=Azotobacter chroococcum NCIMB 8003 OX=1328314 GN=groEL PE=3 SV=1	groEL	1	5.39e-36	202.24	NVVLDK(1)SFGAPTITK	2	0.10036	10	1.252	1.184	1.23	0.76	0.767	0.776	0.915	0.864	0.925
Cellular Component	GO:0033655	4	host cell cytoplasm part	0.32166	A0A0C4WUV7	34	0.654	Down	0.00066499	K	60 kDa chaperonin OS=Azotobacter chroococcum NCIMB 8003 OX=1328314 GN=groEL PE=3 SV=1	groEL	1	0.00165	67.903	ATLGPK(1)GR	2	0.52563	8	1.132	1.25	1.289	0.833	0.778	0.79	0.729	0.711
Cellular Component	GO:0033655	4	host cell cytoplasm part	0.32166	A0A0C4WUV7	75	0.339	Down	3.9984e-05	K	60 kDa chaperonin OS=Azotobacter chroococcum NCIMB 8003 OX=1328314 GN=groEL PE=3 SV=1	groEL	1	1.89e-55	178.03	FENMGAQLVK(1)DVASK	2	-1.003	51	1.637	1.473	1.627	0.508	0.517	0.583	0.577	0.6	0.625
Cellular Component	GO:0033655	4	host cell cytoplasm part	0.32166	A0A0C4WUV7	390	0.655	Down	0.00148142	K	60 kDa chaperonin OS=Azotobacter chroococcum NCIMB 8003 OX=1328314 GN=groEL PE=3 SV=1	groEL	1	3.23e-22	163.43	VGAATEVEMK(1)EK	2	-1.6796	18	1.113	1.252	1.322	0.83	0.807	0.777	0.939	0.774	0.862
Cellular Component	GO:0033655	4	host cell cytoplasm part	0.32166	A0A0C4WUV7	51	0.516	Down	2.2352e-05	K	60 kDa chaperonin OS=Azotobacter chroococcum NCIMB 8003 OX=1328314 GN=groEL PE=3 SV=1	groEL	1	1.41e-26	188.88	SFGAPTITK(1)DGVSVAK	2	-1.1021	15	1.37	1.419	1.318	0.678	0.725	0.718	0.741	0.714	0.774
Cellular Component	GO:0033655	4	host cell cytoplasm part	0.32166	A0A0C4WUV7	122	0.54	Down	0.03024	K	60 kDa chaperonin OS=Azotobacter chroococcum NCIMB 8003 OX=1328314 GN=groEL PE=3 SV=1	groEL	1	4.25e-25	199.3	RGIDK(1)ATHAIVAELK	3	-2.053	27	1.252	1.299	1.283	0.846	0.584	0.641	0.853	0.923	0.92
Cellular Component	GO:0033655	4	host cell cytoplasm part	0.32166	A0A0C4WUV7	65	0.436	Down	0.0043243	K	60 kDa chaperonin OS=Azotobacter chroococcum NCIMB 8003 OX=1328314 GN=groEL PE=3 SV=1	groEL	1	1.11e-22	195.8	DK(1)FENMGAQLVK	2	-1.7315	24	1.632	1.374	1.404	0.648	0.643	0.633	0.665	0.636	0.667
Cellular Component	GO:0033655	4	host cell cytoplasm part	0.32166	A0A0C4WUV7	242	0.621	Down	0.003796	K	60 kDa chaperonin OS=Azotobacter chroococcum NCIMB 8003 OX=1328314 GN=groEL PE=3 SV=1	groEL	1	2.84e-33	197.3	ELLPVLEAVAK(1)SGR	2	-2.9433	10	0.966	1.164	1.04	0.664	0.589	0.717	1.067	1.27	1.452
Cellular Component	GO:0070470	3	plasma membrane respiratory chain	0.0288454	A0A0C4WM56	39	0.39	Down	2.7946e-06	K	NADH dehydrogenase I chain E OS=Azotobacter chroococcum NCIMB 8003 OX=1328314 GN=nuoE PE=4 SV=1	nuoE	1	3.04e-07	136.84	AASIEALK(1)IVQK	2	-2.4379	9	1.527	1.597	1.627	0.618	0.594	0.642	0.52	0.494	0.527
Cellular Component	GO:0070470	3	plasma membrane respiratory chain	0.0288454	A0A0C4WM56	110	0.621	Down	0.000178232	K	NADH dehydrogenase I chain E OS=Azotobacter chroococcum NCIMB 8003 OX=1328314 GN=nuoE PE=4 SV=1	nuoE	1	1.45e-05	142.71	QK(1)LGIAPGQTTR	2	-2.2557	9	1.252	1.344	1.405	0.816	0.846	0.821	0.69	0.678	0.66
Cellular Component	GO:0070470	3	plasma membrane respiratory chain	0.0288454	A0A0C4WHT3	225	0.588	Down	0.00089681	K	Succinate dehydrogenase iron-sulfur subunit OS=Azotobacter chroococcum NCIMB 8003 OX=1328314 GN=sdhB PE=4 SV=1	sdhB	1	1.15e-10	151.22	GLNPTK(1)AIGHVR	2	-2.647	10	1.305	1.54	1.421	0.876	0.855	0.779	0.565	0.54	0.499
Cellular Component	GO:0070470	3	plasma membrane respiratory chain	0.0288454	A0A0C4WHT3	118	0.159	Down	0.00088246	K	Succinate dehydrogenase iron-sulfur subunit OS=Azotobacter chroococcum NCIMB 8003 OX=1328314 GN=sdhB PE=4 SV=1	sdhB	1	3.47e-37	193.96	QYEK(1)VQPYLQNNTPAPAIER	3	0.071968	5	1.311	1.243	1.087	0.223		0.163
Cellular Component	GO:0070470	3	plasma membrane respiratory chain	0.0288454	A0A0C4WHT3	219	0.5	Down	3.8603e-05	K	Succinate dehydrogenase iron-sulfur subunit OS=Azotobacter chroococcum NCIMB 8003 OX=1328314 GN=sdhB PE=4 SV=1	sdhB	1	1.76e-38	209.7	GIMNCVYVCPK(1)GLNPTK	2	8.5815	23	1.566	1.451	1.583	0.734	0.781	0.784	0.414	0.441	0.457
Cellular Component	GO:0070470	3	plasma membrane respiratory chain	0.0288454	A0A0C4WSU9	165	0.287	Down	3.5172e-06	K	NADH-quinone oxidoreductase subunit I OS=Azotobacter chroococcum NCIMB 8003 OX=1328314 GN=nuoI PE=3 SV=1	nuoI	1	1.13e-32	193.62	PK(1)GTAQNEAEPINVK	2	-0.25882	16	1.709	1.731	1.627	0.495	0.509	0.451	0.142		0.154
Cellular Component	GO:0070470	3	plasma membrane respiratory chain	0.0288454	A0A0C4WSV5	498	0.515	Down	0.00061713	K	NADH-quinone oxidoreductase subunit C/D OS=Azotobacter chroococcum NCIMB 8003 OX=1328314 GN=nuocd PE=3 SV=1	nuocd	1	4.96e-24	162.21	ADHPLTTPPPK(1)ER	2	-1.6729	7	1.298	1.457	1.393		0.714	0.711		0.289	0.233
Cellular Component	GO:0070470	3	plasma membrane respiratory chain	0.0288454	A0A0C4WSV5	292	1.526	Up	7.8646e-05	K	NADH-quinone oxidoreductase subunit C/D OS=Azotobacter chroococcum NCIMB 8003 OX=1328314 GN=nuocd PE=3 SV=1	nuocd	1	0.000501	97.033	LAGIK(1)VPQR	2	-2.0163	9	0.813	0.838	0.855	1.284	1.315	1.225	1.069	0.957	0.885
Cellular Component	GO:0070470	3	plasma membrane respiratory chain	0.0288454	A0A0C4WLY3	520	1.544	Up	5.8818e-05	K	Proton-translocating NADH-quinone oxidoreductase, chain L OS=Azotobacter chroococcum NCIMB 8003 OX=1328314 GN=nuoL PE=4 SV=1	nuoL	1	4.11e-09	128.57	K(1)LLDGIAQSEPAR	2	-1.8164	9	0.797	0.795	0.751	1.194	1.183	1.241	1.056	1.119	1.18
Cellular Component	GO:0070470	3	plasma membrane respiratory chain	0.0288454	A0A0C4WP96	159	1.532	Up	3.5458e-05	K	NADH-quinone oxidoreductase subunit F OS=Azotobacter chroococcum NCIMB 8003 OX=1328314 GN=nuoF PE=3 SV=1	nuoF	1	0.000224	84.309	AIAEAK(1)AAGLLGK	2	-1.9701	9	0.791	0.818	0.83	1.277	1.246	1.214	1.023	0.983	1.091
Cellular Component	GO:0070470	3	plasma membrane respiratory chain	0.0288454	A0A0C4WP96	208	1.817	Up	0.00031903	K	NADH-quinone oxidoreductase subunit F OS=Azotobacter chroococcum NCIMB 8003 OX=1328314 GN=nuoF PE=3 SV=1	nuoF	1	0.000164	84.309	SK(1)PPFPAAVGVWGK	2	-1.8356	9	0.759	0.722	0.745	1.222	1.439	1.384	1.067	1.034	0.996
Cellular Component	GO:0070470	3	plasma membrane respiratory chain	0.0288454	A0A0C4WSI9	578	0.602	Down	5.9722e-05	K	Succinate dehydrogenase flavoprotein subunit OS=Azotobacter chroococcum NCIMB 8003 OX=1328314 GN=sdhA PE=3 SV=1	sdhA	1	3.94e-08	112.95	AVNFAPK(1)TVPAFEPK	2	-0.59837	9	1.426	1.453	1.344	0.868	0.852	0.821	0.559	0.533	0.538
Cellular Component	GO:0070470	3	plasma membrane respiratory chain	0.0288454	A0A0C4WSI9	39	0.393	Down	0.00021678	K	Succinate dehydrogenase flavoprotein subunit OS=Azotobacter chroococcum NCIMB 8003 OX=1328314 GN=sdhA PE=3 SV=1	sdhA	1	2.78e-29	195.3	TAVVTK(1)VFPTR	2	-3.1534	9	1.465	1.585	1.711	0.574	0.601	0.695	0.43	0.541	0.542
Cellular Component	GO:0070470	3	plasma membrane respiratory chain	0.0288454	A0A0C4WSI9	298	0.474	Down	0.00085953	K	Succinate dehydrogenase flavoprotein subunit OS=Azotobacter chroococcum NCIMB 8003 OX=1328314 GN=sdhA PE=3 SV=1	sdhA	1	1.63e-73	195.66	SMVK(1)EIIAGNGCGPDGDHVLLK	3	1.1566	26	1.349	1.311	1.505	0.57	0.727	0.678		0.514	0.604
Cellular Component	GO:0070470	3	plasma membrane respiratory chain	0.0288454	A0A0C4WSI9	463	0.378	Down	0.0020612	K	Succinate dehydrogenase flavoprotein subunit OS=Azotobacter chroococcum NCIMB 8003 OX=1328314 GN=sdhA PE=3 SV=1	sdhA	1	2.99e-21	143.22	K(1)ELQNCMQNYFGVFR	2	9.7808	12	1.711	1.548	1.574	0.459	0.653	0.716	0.405	0.489	0.531
Cellular Component	GO:0070470	3	plasma membrane respiratory chain	0.0288454	A0A0C4WSI9	504	0.491	Down	9.2568e-07	K	Succinate dehydrogenase flavoprotein subunit OS=Azotobacter chroococcum NCIMB 8003 OX=1328314 GN=sdhA PE=3 SV=1	sdhA	1	5.35e-52	232.19	INDK(1)SQAFNTDR	2	1.6868	12	1.451	1.531	1.505	0.735	0.742	0.728	0.561	0.528	0.494
Cellular Component	GO:0070470	3	plasma membrane respiratory chain	0.0288454	A0A0C4WSI9	126	0.561	Down	0.00154277	K	Succinate dehydrogenase flavoprotein subunit OS=Azotobacter chroococcum NCIMB 8003 OX=1328314 GN=sdhA PE=3 SV=1	sdhA	1	2.15e-112	265.89	PFGGQSK(1)DYGNGGQAAR	2	0.16265	52	1.486	1.473	1.489	0.795	0.852	0.849	0.456	0.489	0.393
Cellular Component	GO:0070470	3	plasma membrane respiratory chain	0.0288454	A0A0C4WLZ1	44	0.569	Down	0.00024367	K	NADH-quinone oxidoreductase subunit A OS=Azotobacter chroococcum NCIMB 8003 OX=1328314 GN=nuoA PE=3 SV=1	nuoA	1	8.23e-09	109.47	SK(1)NEPFESGIVPTGGAR	2	-1.1565	7	1.216	1.28	1.245		0.728	0.691	0.571		0.575
Cellular Component	GO:0070470	3	plasma membrane respiratory chain	0.0288454	A0A0C4WLY6	514	0.403	Down	7.8192e-05	K	NADH-quinone oxidoreductase OS=Azotobacter chroococcum NCIMB 8003 OX=1328314 GN=nuoG PE=3 SV=1	nuoG	1	3.92e-11	108.2	AILEAAANIAK(1)ALHK	2	-1.5962	13	1.586	1.549	1.795	0.624	0.676	0.687	0.382	0.359	0.401
Cellular Component	GO:0070470	3	plasma membrane respiratory chain	0.0288454	A0A0C4WLY6	51	0.419	Down	4.1633e-05	K	NADH-quinone oxidoreductase OS=Azotobacter chroococcum NCIMB 8003 OX=1328314 GN=nuoG PE=3 SV=1	nuoG	1	3.11e-11	187.85	QCAVK(1)QYNDENDK	2	-1.506	12	1.284	1.311	1.417	0.534	0.55	0.598		0.478
Cellular Component	GO:0070470	3	plasma membrane respiratory chain	0.0288454	A0A0C4WLY6	490	0.647	Down	0.0092412	K	NADH-quinone oxidoreductase OS=Azotobacter chroococcum NCIMB 8003 OX=1328314 GN=nuoG PE=3 SV=1	nuoG	1	1.12e-15	149.57	IADALLAAK(1)RPLLVSGTSLGSR	3	-0.53243	17	1.3	1.538	1.469		0.969	0.89	0.295	0.347	0.378
Cellular Component	GO:0070470	3	plasma membrane respiratory chain	0.0288454	A0A0C4WLY6	288	2.021	Up	2.271e-05	K	NADH-quinone oxidoreductase OS=Azotobacter chroococcum NCIMB 8003 OX=1328314 GN=nuoG PE=3 SV=1	nuoG	1	0.000515	88.181	QPLLGSDK(1)K	2	-0.09344	9	0.629	0.686	0.677	1.364	1.366	1.296	1.23	1.142	1.102
Cellular Component	GO:0016469	3	proton-transporting two-sector ATPase complex	0.0327592	A0A0C4WKT7	98	0.388	Down	1.3698e-06	K	ATP synthase epsilon chain OS=Azotobacter chroococcum NCIMB 8003 OX=1328314 GN=atpC PE=3 SV=1	atpC	1	4.94e-32	194.83	DLDEVAAQEAVK(1)AAQK	2	-0.75883	30	1.692	1.616	1.662	0.616	0.656	0.655	0.41	0.36	0.364
Cellular Component	GO:0016469	3	proton-transporting two-sector ATPase complex	0.0327592	A0A0C4WKT7	102	0.476	Down	0.0076643	K	ATP synthase epsilon chain OS=Azotobacter chroococcum NCIMB 8003 OX=1328314 GN=atpC PE=3 SV=1	atpC	1	0.000108	122.44	AAQK(1)ALNEK	2	-1.55	8	1.404	1.407	1.412	0.731	0.587	0.691	0.51	0.496
Cellular Component	GO:0016469	3	proton-transporting two-sector ATPase complex	0.0327592	A0A0C4WKT7	107	0.44	Down	6.1089e-07	K	ATP synthase epsilon chain OS=Azotobacter chroococcum NCIMB 8003 OX=1328314 GN=atpC PE=3 SV=1	atpC	1	3.52e-56	208.23	ALNEK(1)GAEFDYGSASAR	2	-0.71587	9	1.522	1.561	1.596	0.675	0.7	0.682	0.505	0.511	0.426
Cellular Component	GO:0016469	3	proton-transporting two-sector ATPase complex	0.0327592	A0A0C4WUC0	58	0.507	Down	0.0032847	K	ATP synthase gamma chain OS=Azotobacter chroococcum NCIMB 8003 OX=1328314 GN=atpG PE=3 SV=1	atpG	1	2.53e-13	149.58	QVIGHLAK(1)ANPEYK	2	0.67727	16	1.581	1.271	1.495	0.717	0.854	0.633	0.728	0.61	0.444
Cellular Component	GO:0016469	3	proton-transporting two-sector ATPase complex	0.0327592	A0A0C4WUC0	15	1.66	Up	0.0003028	K	ATP synthase gamma chain OS=Azotobacter chroococcum NCIMB 8003 OX=1328314 GN=atpG PE=3 SV=1	atpG	1	1.66e-07	133.68	IASIK(1)STQK	2	-0.49324	9	0.762	0.801	0.818	1.368	1.365	1.22	1.084	0.941	0.943
Cellular Component	GO:0016469	3	proton-transporting two-sector ATPase complex	0.0327592	A0A0C4WWV9	168	0.576	Down	1.63703e-05	K	ATP synthase subunit delta OS=Azotobacter chroococcum NCIMB 8003 OX=1328314 GN=atpH PE=3 SV=1	atpH	1	6.48e-05	105.94	GK(1)LSQLAESLK	2	-3.0105	19	1.373	1.334	1.432	0.801	0.793	0.788	0.684	0.609	0.631
Cellular Component	GO:0016469	3	proton-transporting two-sector ATPase complex	0.0327592	A0A0C4WWV9	58	0.56	Down	0.0033958	K	ATP synthase subunit delta OS=Azotobacter chroococcum NCIMB 8003 OX=1328314 GN=atpH PE=3 SV=1	atpH	1	0.0016	76.605	ESK(1)VEAVLR	2	0.99969	5	1.124	1.036	0.96	0.556		0.609
Cellular Component	GO:0016469	3	proton-transporting two-sector ATPase complex	0.0327592	A0A0C4WS16	228	0.321	Down	0.00145873	K	ATP synthase subunit beta OS=Azotobacter chroococcum NCIMB 8003 OX=1328314 GN=atpD PE=3 SV=1	atpD	1	4.64e-25	199.59	VALTGLTMAEK(1)FRDEGR	3	-0.88094	37	1.431	1.839	1.863	0.454	0.517	0.679	0.378	0.421	0.392
Cellular Component	GO:0016469	3	proton-transporting two-sector ATPase complex	0.0327592	A0A0C4WS16	140	0.545	Down	0.00028112	K	ATP synthase subunit beta OS=Azotobacter chroococcum NCIMB 8003 OX=1328314 GN=atpD PE=3 SV=1	atpD	1	3.32e-07	99.34	VIDLVCPFAK(1)GGK	2	-1.3046	9	1.367	1.454	1.554	0.74	0.825	0.818	0.527	0.521	0.525
Cellular Component	GO:0016469	3	proton-transporting two-sector ATPase complex	0.0327592	A0A0C4WS16	193	0.609	Down	0.00106206	K	ATP synthase subunit beta OS=Azotobacter chroococcum NCIMB 8003 OX=1328314 GN=atpD PE=3 SV=1	atpD	1	1.89e-13	120.75	TREGNDFYHEMK(1)DSNVLDK	3	-0.21322	17	1.417	1.219	1.218	0.767	0.751	0.828	0.58	0.622
Cellular Component	GO:0016469	3	proton-transporting two-sector ATPase complex	0.0327592	A0A0C4WS16	143	0.375	Down	2.0861e-05	K	ATP synthase subunit beta OS=Azotobacter chroococcum NCIMB 8003 OX=1328314 GN=atpD PE=3 SV=1	atpD	1	0.000651	79.311	GGK(1)VGLFGGAGVGK	2	-1.0624	9	1.897		1.903	0.694	0.734	0.71	0.485	0.511	0.487
Cellular Component	GO:0016469	3	proton-transporting two-sector ATPase complex	0.0327592	A0A0C4WKU2	139	2.48	Up	3.3449e-06	K	ATP synthase subunit b OS=Azotobacter chroococcum NCIMB 8003 OX=1328314 GN=atpF PE=3 SV=1	atpF	1	0.000497	90.761	ILESK(1)VDTK	2	0.28867	9	0.526	0.553	0.58	1.395	1.365	1.354	1.321	1.297	1.267
Cellular Component	GO:0016469	3	proton-transporting two-sector ATPase complex	0.0327592	A0A0C4WRV2	152	0.033	Down	0.0012156	K	ATP synthase subunit alpha OS=Azotobacter chroococcum NCIMB 8003 OX=1328314 GN=atpA PE=3 SV=1	atpA	1	9.61e-09	119.58	SVDQPVQTGYK(1)SVDAMIPVGR	3	-0.98398	12	1.06	1.693	1.846	0.039	0.062				0.065
Cellular Component	GO:0016469	3	proton-transporting two-sector ATPase complex	0.0327592	A0A0C4WRV2	385	1.652	Up	6.0219e-05	K	ATP synthase subunit alpha OS=Azotobacter chroococcum NCIMB 8003 OX=1328314 GN=atpA PE=3 SV=1	atpA	1	5.32e-10	143.39	VGGAAQTK(1)IIK	2	0.060018	19	0.716	0.758	0.785	1.267	1.236	1.228	1.146	1.115	1.112
Cellular Component	GO:0016469	3	proton-transporting two-sector ATPase complex	0.0327592	A0A0C4WRV2	188	0.462	Down	0.00099667	K	ATP synthase subunit alpha OS=Azotobacter chroococcum NCIMB 8003 OX=1328314 GN=atpA PE=3 SV=1	atpA	1	3.69e-95	215.93	TAMAIDAIINQK(1)NSGIR	2	8.4001	43	1.453	1.37	1.679	0.616	0.775	0.687	0.575	0.521	0.592
Cellular Component	GO:0016469	3	proton-transporting two-sector ATPase complex	0.0327592	A0A0C4WRV2	389	2.636	Up	0.0089845	K	ATP synthase subunit alpha OS=Azotobacter chroococcum NCIMB 8003 OX=1328314 GN=atpA PE=3 SV=1	atpA	1	0.00176	108.92	K(1)LSGGIR	2	1.7933	18	0.712	0.448	0.599	1.977	1.49	1.17	0.975	1.098	1.131
[truncated: 3,200 more rows]

## Sheet: CK22vsCK0 KEGG Pathway Protein
KEGG pathway	Fisher's exact test p value	Mapping	Fold enrichment	Protein accession	Position	Ratio	Regulated Type	P value	Amino acid	Protein description	Gene name	Localization probability	PEP	Score	Modified sequence	Charge	Mass error [ppm]	MS/MS Count	CK0_rep1	CK0_rep2	CK0_rep3	CK22_rep1	CK22_rep2	CK22_rep3	RL22_rep1	RL22_rep2	RL22_rep3
[truncated: 1,576 more rows]

[truncated: 7 more sheets: CK22vsCK0 Domain Protein, RL22vsRL0 GO Protein, RL22vsRL0 KEGG Pathway Protein, RL22vsRL0 Domain Protein, RL22vsCK22 GO Protein, RL22vsCK22 KEGG Pathway Protein, RL22vsCK22 Domain Protein]
