# Supplementary material for: Rhamnolipid Enhances the Nitrogen Fixation Activity of Azotobacter chroococcum by Influencing Lysine Succinylation
Source: Front Microbiol. 2021 Jul 30;12:697963. doi: 10.3389/fmicb.2021.697963 (PMC8360865; doi:10.3389/fmicb.2021.697963)
Supplement: Supplementary file 9 [file Data_Sheet_9.xlsx]

## Sheet: CK22vsCK0
Degree	No.Sites	Log2Ratio	Protein accession	Position	Ratio	Regulated Type	P value	Amino acid	Protein description	Gene name	String Name	NO.M	Localization probability	PEP	Score	Modified sequence	Charge	Mass error [ppm]	MS/MS Count	CK0_rep1	CK0_rep2	CK0_rep3	CK22_rep1	CK22_rep2	CK22_rep3	RL22_rep1	RL22_rep2	RL22_rep3
100	4	-1.81097	A0A0C4WNM6	42	0.285	Down	2.2479e-06	K	Elongation factor P OS=Azotobacter chroococcum NCIMB 8003 OX=1328314 GN=efp PE=3 SV=1	efp	efp	2	1	7.53e-71	213.77	LK(1)NLLTGAGTETVYR	2	-0.79697	10	1.806	1.605	1.711	0.499	0.475	0.485	0.479	0.447	0.449
36	4	-0.836501	A0A0C4WWV9	58	0.56	Down	0.0033958	K	ATP synthase subunit delta OS=Azotobacter chroococcum NCIMB 8003 OX=1328314 GN=atpH PE=3 SV=1	atpH	atpH	2	1	0.0016	76.605	ESK(1)VEAVLR	2	0.99969	5	1.124	1.036	0.96	0.556		0.609
116	7	0.851999	A0A0C4WIM0	765	1.805	Up	0.0075818	K	DNA polymerase I OS=Azotobacter chroococcum NCIMB 8003 OX=1328314 GN=polA PE=3 SV=1	polA	polA	1	1	0.000178	98.009	K(1)QAQAYIDR	2	-1.8463	8	0.646	0.77	0.725	1.278	1.305	1.281		1.055	1.178
34	1	-1.52699	A0A0C4WRN1	10	0.347	Down	2.2804e-07	K	Acyl carrier protein OS=Azotobacter chroococcum NCIMB 8003 OX=1328314 GN=acp PE=3 SV=1	acp	fabA	1	1	5.92e-14	150.53	K(1)IVAEQLGVK	2	-1.293	9	1.572	1.62	1.586	0.568	0.553	0.539	0.585	0.554	0.554
22	4	0.834307	A0A0C4WS28	28	1.783	Up	2.5147e-07	K	Ribonuclease P protein component OS=Azotobacter chroococcum NCIMB 8003 OX=1328314 GN=rnpA PE=3 SV=1	rnpA	rnpA	1	1	2.06e-12	157.77	AVFDSPTAK(1)VPGK	2	-0.55098	13	0.647	0.666	0.663	1.18	1.165	1.178	1.369	1.318	1.32
118	1	-0.9771	A0A0C4WUC7	11	0.508	Down	0.00027884	K	50S ribosomal protein L34 OS=Azotobacter chroococcum NCIMB 8003 OX=1328314 GN=rpmH PE=3 SV=1	rpmH	rpmH	1	1	6.11e-08	96.311	TFQPSTLK(1)R	2	-2.5722	9	1.373	1.517	1.486	0.68	0.802	0.743	0.649	0.595	0.483
32	5	-1.74178	A0A0C4WIT5	20	0.299	Down	8.1078e-05	K	10 kDa chaperonin OS=Azotobacter chroococcum NCIMB 8003 OX=1328314 GN=groES PE=3 SV=1	groES	groES	5	1	7.67e-64	213.56	SEEETK(1)TAGGIVLPGSAAEKPNR	3	-0.82968	37	1.548	1.782	1.608	0.527	0.514	0.434	0.585	0.559	0.498
112	5	-1.47393	A0A0C4WTV4	21	0.36	Down	1.0671e-06	K	50S ribosomal protein L33 OS=Azotobacter chroococcum NCIMB 8003 OX=1328314 GN=rpmG PE=3 SV=1	rpmG	rpmG	3	1	1.2e-19	181.9	LVSSAGTGHFYTTDK(1)NK	3	-0.15494	19	1.57	1.64	1.603	0.554	0.587	0.594	0.55	0.515	0.499
146	6	-2.05289	A0A0C4WTE1	23	0.241	Down	8.1069e-05	K	50S ribosomal protein L14 OS=Azotobacter chroococcum NCIMB 8003 OX=1328314 GN=rplN PE=3 SV=1	rplN	rplN	2	1	1.63e-22	195.58	VMCIK(1)VLGGSHR	3	-0.42566	43	1.575	1.499	1.521	0.392	0.407	0.309	0.905	0.873	0.742
140	7	-1.79086	A0A0C4WJU3	39	0.289	Down	2.6595e-07	K	50S ribosomal protein L23 OS=Azotobacter chroococcum NCIMB 8003 OX=1328314 GN=rplW PE=3 SV=1	rplW	rplW	5	1	6.2e-10	172.1	VATDATK(1)LEIK	2	-2.7947	15	1.622	1.728	1.699	0.496	0.483	0.48	0.519	0.508	0.469
150	6	-0.76366	A0A0C4WQF5	57	0.589	Down	5.9185e-05	K	50S ribosomal protein L18 OS=Azotobacter chroococcum NCIMB 8003 OX=1328314 GN=rplR PE=3 SV=1	rplR	rplR	4	1	4.92e-55	224.13	VLASASTLDK(1)ELR	2	-0.13544	8	1.15	1.201	1.27	0.701	0.717	0.716	0.889	0.897
150	4	-1.63487	A0A0C4WJT0	44	0.322	Down	2.3905e-06	K	30S ribosomal protein S13 OS=Azotobacter chroococcum NCIMB 8003 OX=1328314 GN=rpsM PE=3 SV=1	rpsM	rpsM	3	1	1.5e-74	227.47	TTAQAICAATGVNPAAK(1)IK	2	-0.88046	16	1.664	1.616	1.615	0.496	0.555	0.526	0.553	0.499	0.547
18	1	0.650765	A0A0C4WIP3	195	1.57	Up	0.0174175	K	Phosphate acyltransferase OS=Azotobacter chroococcum NCIMB 8003 OX=1328314 GN=plsX PE=3 SV=1	plsX	plsX	1	1	5.09e-32	136.94	GNQQVK(1)QAAVLLQQAR	2	-0.97529	8	0.716	0.91		1.213	1.328	1.288	0.977	0.99	1.056
118	5	-0.741783	A0A0C4WGV2	162	0.598	Down	0.0041956	K	Peptide chain release factor 1 OS=Azotobacter chroococcum NCIMB 8003 OX=1328314 GN=prfA PE=3 SV=1	prfA	prfA	1	1	9.9e-15	84.266	IEILSENPGEHGGYK(1)EIITR	3	-0.81596	7	1.141	1.166	1.323	0.699	0.748			0.604	0.681
44	3	-1.1976	A0A0C4WGZ2	11	0.436	Down	4.4807e-06	K	Nucleoside diphosphate kinase OS=Azotobacter chroococcum NCIMB 8003 OX=1328314 GN=ndk PE=3 SV=1	ndk	ndk	2	1	1.08e-08	171.34	TLSIIK(1)PDAVAK	2	-2.1075	16	1.511	1.59	1.569	0.648	0.706	0.68	0.5	0.479	0.5
28	4	-1.36587	A0A0C4WKT7	98	0.388	Down	1.3698e-06	K	ATP synthase epsilon chain OS=Azotobacter chroococcum NCIMB 8003 OX=1328314 GN=atpC PE=3 SV=1	atpC	atpC	3	1	4.94e-32	194.83	DLDEVAAQEAVK(1)AAQK	2	-0.75883	30	1.692	1.616	1.662	0.616	0.656	0.655	0.41	0.36	0.364
24	5	1.58928	A0A0C4WM75	86	3.009	Up	0.030285	K	Serine--tRNA ligase OS=Azotobacter chroococcum NCIMB 8003 OX=1328314 GN=serS PE=3 SV=1	serS	serS	3	1	0.000368	98.009	MGSDLEAGK(1)R	2	-0.88255	10		0.391	0.527	1.205		1.557		1.472	1.406
152	11	-3.39593	A0A0C4WUY1	72	0.095	Down	0.0055163	K	50S ribosomal protein L13 OS=Azotobacter chroococcum NCIMB 8003 OX=1328314 GN=rplM PE=3 SV=1	rplM	rplM	5	1	1.45e-25	137.58	SSDK(1)MYYSHSGFPGGIK	3	0.80443	14	2.072	2.018	2.022	0.143	0.262	0.176	0.318	0.354	0.111
20	1	-0.85726	A0A0C4WMS6	215	0.552	Down	0.0070644	K	Uridylate kinase OS=Azotobacter chroococcum NCIMB 8003 OX=1328314 GN=pyrH PE=3 SV=1	pyrH	pyrH	1	1	0.00133	104.76	DHK(1)MPLR	2	-1.4356	20	1.339	1.447	1.524	0.79	0.948	0.641	0.511	0.502	0.658
64	6	-2.04097	A0A0C4WQN6	141	0.243	Down	1.84042e-05	K	Adenylate kinase OS=Azotobacter chroococcum NCIMB 8003 OX=1328314 GN=adk PE=3 SV=1	adk	adk	2	1	5.99e-36	123.83	VYHVLHNPPK(1)VSGK	3	-1.1284	16	1.48	1.577	1.431	0.33	0.392	0.37	0.366
128	14	-1.95456	A0A0C4WJR6	359	0.258	Down	1.8708e-06	K	Translation initiation factor IF-2 OS=Azotobacter chroococcum NCIMB 8003 OX=1328314 GN=infB PE=3 SV=1	infB	infB	5	1	9.19e-52	144.55	TK(1)VATGEAGGITQHIGAYHVETDR	4	-0.70148	11	1.172	1.17	1.154		0.295	0.307
6	4	0.621993	A0A0C4WIK5	111	1.539	Up	0.00035894	K	Phosphoserine aminotransferase OS=Azotobacter chroococcum NCIMB 8003 OX=1328314 GN=serC PE=3 SV=1	serC	serC	1	1	2.77e-05	133.9	K(1)AMEEAR	2	-0.40821	9	0.709	0.78	0.758	1.211	1.11	1.137	1.301	1.19	1.179
36	8	-1.76611	A0A0C4WJ98	344	0.294	Down	0.0025407	K	RNA polymerase sigma factor RpoD OS=Azotobacter chroococcum NCIMB 8003 OX=1328314 GN=rpoD PE=3 SV=1	rpoD	rpoD	0	1	1.98e-05	117.3	LADDIK(1)QCQQK	2	-0.7905	6	1.579	1.618		0.442		0.499		0.635	0.582
14	2	-1.83136	A0A0C4WJK3	167	0.281	Down	0.007636	K	Replicative DNA helicase OS=Azotobacter chroococcum NCIMB 8003 OX=1328314 GN=dnaB PE=3 SV=1	dnaB	dnaB	1	1	2.34e-09	91.939	PK(1)AGGPLAINDILVK	2	-1.3267	5	0.998	1.244	1.228		0.249	0.402
134	4	-0.628162	A0A0C4WVL5	104	0.647	Down	0.0181185	K	30S ribosomal protein S6 OS=Azotobacter chroococcum NCIMB 8003 OX=1328314 GN=rpsF PE=3 SV=1	rpsF	rpsF	1	1	6.64e-67	233.59	RDEAITGQSEMLK(1)AEENR	3	-0.43559	45	1.193	1.2	1.194	0.688	0.842	0.792	0.998	0.959	0.847
126	3	-3.60823	A0A0C4WR09	10	0.082	Down	0.041055	K	50S ribosomal protein L28 OS=Azotobacter chroococcum NCIMB 8003 OX=1328314 GN=rpmB PE=3 SV=1	rpmB	rpmB	1	1	5.65e-49	182.52	VCQVTGK(1)GPVTGNNISHANNK	3	-0.31421	14	1.561	1.776	1.833	0.035	0.207	0.183	0.75	0.79	0.821
114	4	-2.1016	A0A0C4WQ47	48	0.233	Down	0.0080797	K	50S ribosomal protein L25 OS=Azotobacter chroococcum NCIMB 8003 OX=1328314 GN=rplY PE=3 SV=1	rplY	ctc	2	1	1.72e-13	165.09	APLSISVLAK(1)EIAK	2	-1.7386	13	1.836	1.753	1.264	0.616	0.254	0.262	0.629	0.674	0.792
104	1	1.42492	A0A0C4WJV5	79	2.685	Up	3.5361e-05	K	Protein translocase subunit SecE OS=Azotobacter chroococcum NCIMB 8003 OX=1328314 GN=secE PE=3 SV=1	secE	secE	1	1	0.00271	85.813	K(1)VVWPTR	2	-1.3312	9	0.534	0.487	0.56	1.383	1.482	1.38	1.359	1.039	1.469
78	2	0.906891	A0A0C4WGP7	97	1.875	Up	0.0002567	K	SsrA-binding protein OS=Azotobacter chroococcum NCIMB 8003 OX=1328314 GN=smpB PE=3 SV=1	smpB	smpB	1	1	2.14e-07	135.63	ELGK(1)LFGAVQQK	2	-2.1006	8	0.655	0.635		1.206	1.165	1.257	1.247	1.241	1.245
126	38	-1.41504	A0A0C4WQD8	789	0.375	Down	0.0040188	K	DNA-directed RNA polymerase subunit beta' OS=Azotobacter chroococcum NCIMB 8003 OX=1328314 GN=rpoC PE=3 SV=1	rpoC	rpoC	10	1	4.59e-46	169.52	GLADTALK(1)TANSGYLTR	2	-0.64486	10	1.591	1.765	1.618	0.482	0.546	0.836	0.35	0.383	0.462
110	4	-1.2723	A0A0C4WJL6	49	0.414	Down	1.82276e-05	K	50S ribosomal protein L31 OS=Azotobacter chroococcum NCIMB 8003 OX=1328314 GN=rpmE PE=3 SV=1	rpmE	rpmE	1	1	6.35e-06	125.98	QK(1)VLDTGGR	2	0.71075	9	1.497	1.536	1.571	0.62	0.678	0.609	0.578	0.565	0.564
154	7	-1.01742	A0A0C4WJT4	72	0.494	Down	0.0186041	K	50S ribosomal protein L5 OS=Azotobacter chroococcum NCIMB 8003 OX=1328314 GN=rplE PE=3 SV=1	rplE	rplE	3	1	0.00526	56.378	K(1)SIAGFK	2	0.93704	5	1.206	1.321		0.678		0.57		0.761
26	2	1.0635	A0A0C4WIJ8	403	2.09	Up	0.00120168	K	Chromosomal replication initiator protein DnaA OS=Azotobacter chroococcum NCIMB 8003 OX=1328314 GN=dnaA PE=3 SV=1	dnaA	dnaA	1	1	0.00672	53.517	IK(1)IADLLSK	2	-0.58637	7	0.666	0.731	0.776	1.555	1.473			0.816	1.049
102	9	-1.78588	A0A0C4WU10	70	0.29	Down	1.9204e-06	K	Translation initiation factor IF-3 OS=Azotobacter chroococcum NCIMB 8003 OX=1328314 GN=infC PE=3 SV=1	infC	infC	0	1	6.56e-05	86.243	IMDYGK(1)HLFEK	2	-0.92459	13	1.711	1.594	1.586	0.451	0.492	0.473	0.516	0.625	0.621
134	7	-1.3474	A0A0C4WQF9	16	0.393	Down	0.0039408	K	50S ribosomal protein L24 OS=Azotobacter chroococcum NCIMB 8003 OX=1328314 GN=rplX PE=3 SV=1	rplX	rplX	4	1	8.17e-42	220.81	RDDEIIVIAGK(1)DK	2	-2.5361	9	1.572	1.543	1.553	0.595	0.559	0.682	0.546	0.452	0.679
6	5	-1.85204	A0A0C4WP54	92	0.277	Down	0.00036219	K	Cell division protein ZapE OS=Azotobacter chroococcum NCIMB 8003 OX=1328314 GN=zapE PE=3 SV=1	zapE	zapE	1	1	0.000119	127.93	KPQSLQK(1)GPVK	2	-1.1919	5	1.089	1.139	1.246	0.3	0.342
144	6	-0.859876	A0A0C4WQD0	25	0.551	Down	0.0022029	K	30S ribosomal protein S19 OS=Azotobacter chroococcum NCIMB 8003 OX=1328314 GN=rpsS PE=3 SV=1	rpsS	rpsS	3	1	6.11e-09	136.94	VEVAVEK(1)NDR	2	-1.2095	18	1.376	1.385	1.248	0.79	0.793	0.624	0.704	0.789	0.791
82	7	-0.813499	A0A0C4WKP5	195	0.569	Down	0.0132421	K	CTP synthase OS=Azotobacter chroococcum NCIMB 8003 OX=1328314 GN=pyrG PE=3 SV=1	pyrG	pyrG	3	1	0.000145	99.174	PTQHSVK(1)ELR	2	-2.876	11	1.29	1.114	1.467		0.759	0.709	0.38		0.518
16	3	1.04124	A0A0C4WIU7	358	2.058	Up	0.0059002	K	UDP-N-acetylmuramate--L-alanine ligase OS=Azotobacter chroococcum NCIMB 8003 OX=1328314 GN=murC PE=3 SV=1	murC	murC	1	1	0.000132	102.46	EVAAVIK(1)AVR	2	-2.5997	13	0.607	0.446	0.709	1.26	1.205	1.161	1.345	1.459	1.42
146	4	-1.03209	A0A0C4WQA9	77	0.489	Down	3.4021e-07	K	30S ribosomal protein S4 OS=Azotobacter chroococcum NCIMB 8003 OX=1328314 GN=rpsD PE=3 SV=1	rpsD	rpsD	1	1	2.08e-14	162.8	QFSGYYK(1)EASR	2	-1.1984	9	1.342	1.29	1.338	0.651	0.644	0.645	0.845	0.901	0.869
4	4	-1.19429	A0A0C4WPX6	30	0.437	Down	0.0049578	K	Ribosomal silencing factor RsfS OS=Azotobacter chroococcum NCIMB 8003 OX=1328314 GN=rsfS PE=3 SV=1	rsfS	rsfS	1	1	3.42e-19	123.24	GK(1)TSVTDFMVVASGTSSR	2	0.7224	9	1.361	1.087	1.374		0.52	0.593	0.588	0.738
14	14	-0.9771	A0A0C4WK48	298	0.508	Down	0.00131957	K	Transcription termination factor Rho OS=Azotobacter chroococcum NCIMB 8003 OX=1328314 GN=rho PE=3 SV=1	rho	rho	7	0.948545	2.62e-06	73.891	VLTGGVDAHALEK(0.051)PK(0.949)R	3	-0.76097	7		1.444	1.558	0.808	0.773	0.708	0.777		0.683
60	8	-2.01742	A0A0C4WIB6	95	0.247	Down	3.9664e-05	K	Trigger factor OS=Azotobacter chroococcum NCIMB 8003 OX=1328314 GN=tig PE=3 SV=1	tig	tig	3	1	4.68e-09	139.7	LKPAGAPSVEPK(1)VFEK	3	-1.5323	11	1.648	1.716	1.816		0.425	0.429	0.2	0.212	0.325
14	4	-1.28983	A0A0C4WQD4	96	0.409	Down	5.9058e-07	K	Preprotein translocase subunit YajC OS=Azotobacter chroococcum NCIMB 8003 OX=1328314 GN=yajC PE=4 SV=1	yajC	yajC	2	1	2.66e-05	94.791	IQK(1)GAIVASLPK	2	-2.0383	9	1.572	1.581	1.51	0.641	0.621	0.646	0.534	0.521	0.555
8	18	1.19849	A0A0C4WNU6	489	2.295	Up	9.8931e-07	K	DNA topoisomerase 1 OS=Azotobacter chroococcum NCIMB 8003 OX=1328314 GN=topA PE=3 SV=1	topA	topA	1	1	4.6e-40	207.6	YSEASLVK(1)EMEK	2	-2.3915	19	0.595	0.628	0.613	1.383	1.439	1.391	1.153	1.155	1.207
74	7	0.809826	A0A0C4WH60	231	1.753	Up	0.00010321	K	Protein RecA OS=Azotobacter chroococcum NCIMB 8003 OX=1328314 GN=recA PE=3 SV=1	recA	recA	2	1	8.46e-26	150.85	TGAVK(1)EGDEVVGSETR	2	-0.34224	10	0.684	0.766	0.729	1.243	1.314	1.262	1.144	1.215	1.045
38	19	-1.56064	A0A0C4WUV7	75	0.339	Down	3.9984e-05	K	60 kDa chaperonin OS=Azotobacter chroococcum NCIMB 8003 OX=1328314 GN=groEL PE=3 SV=1	groEL	groEL	8	1	1.89e-55	178.03	FENMGAQLVK(1)DVASK	2	-1.003	51	1.637	1.473	1.627	0.508	0.517	0.583	0.577	0.6	0.625
38	16	-1.45403	A0A0C4WGQ7	419	0.365	Down	0.0066584	K	Polyribonucleotide nucleotidyltransferase OS=Azotobacter chroococcum NCIMB 8003 OX=1328314 GN=pnp PE=3 SV=1	pnp	pnp	7	1	4.67e-06	76.196	GVQAMLPK(1)GDEFPYTVR	2	0.74492	9	1.507	1.465	1.454	0.455	0.561	0.598	0.615		0.485
148	5	-0.630394	A0A0C4WQP1	22	0.646	Down	0.003341	K	50S ribosomal protein L20 OS=Azotobacter chroococcum NCIMB 8003 OX=1328314 GN=rplT PE=3 SV=1	rplT	rplT	1	1	0.00043	67.903	LAK(1)GYYGAR	2	0.073412	8	1.066	1.166	1.214	0.73		0.753	0.994	0.928	0.794
138	4	-1.75633	A0A0C4WPY2	8	0.296	Down	0.000159688	K	30S ribosomal protein S15 OS=Azotobacter chroococcum NCIMB 8003 OX=1328314 GN=rpsO PE=3 SV=1	rpsO	rpsO	1	1	5.25e-17	175.68	ALTVEEK(1)AQIVNEYK	2	3.9969	9	1.665	1.755	1.625	0.417	0.524	0.551	0.342	0.479	0.635
158	5	-2.07097	A0A0C4WVU0	106	0.238	Down	0.000181525	K	30S ribosomal protein S11 OS=Azotobacter chroococcum NCIMB 8003 OX=1328314 GN=rpsK PE=3 SV=1	rpsK	rpsK	2	1	7e-74	194.01	ALNACGYK(1)IASITDVTPIPHNGCRPPK	3	-1.0294	18	1.418	1.371	1.747	0.318	0.413	0.35	0.773	0.927	0.948
112	13	-1.71312	A0A0C4WQI2	28	0.305	Down	2.17e-06	K	Elongation factor Tu OS=Azotobacter chroococcum NCIMB 8003 OX=1328314 GN=tuf PE=3 SV=1	tuf	tuf	1	1	7.99e-116	297.5	NKPHVNVGTIGHVDHGK(1)TTLTAALTK	4	-1.0152	18	1.703	1.725	1.867	0.529	0.56	0.528	0.344	0.323	0.302
48	7	-0.971431	A0A0C4WW63	353	0.51	Down	1.9445e-06	K	Signal recognition particle receptor FtsY OS=Azotobacter chroococcum NCIMB 8003 OX=1328314 GN=ftsY PE=3 SV=1	ftsY	ftsY	1	1	1.92e-06	103.76	LHTK(1)DNLMEELKK	3	-1.6328	12	1.492	1.436	1.418	0.755	0.726	0.736	0.649	0.522	0.605
24	8	1.37573	A0A0C4WRD3	338	2.595	Up	2.7057e-07	K	3-phosphoshikimate 1-carboxyvinyltransferase OS=Azotobacter chroococcum NCIMB 8003 OX=1328314 GN=aroA PE=3 SV=1	aroA	aroA	2	1	1.6e-05	146.27	VPGDK(1)SISHR	2	-0.97135	9	0.576	0.574	0.569	1.53	1.447	1.484	1.222	1.136	1.086
68	6	-0.957356	A0A0C4WSV5	498	0.515	Down	0.00061713	K	NADH-quinone oxidoreductase subunit C/D OS=Azotobacter chroococcum NCIMB 8003 OX=1328314 GN=nuocd PE=3 SV=1	nuocd	nuocd	2	1	4.96e-24	162.21	ADHPLTTPPPK(1)ER	2	-1.6729	7	1.298	1.457	1.393		0.714	0.711		0.289	0.233
18	2	0.637842	A0A0C4WNS6	122	1.556	Up	0.000103257	K	3-ketoacyl-(Acyl-carrier-protein) reductase OS=Azotobacter chroococcum NCIMB 8003 OX=1328314 GN=fabG PE=4 SV=1	fabG	fabG	1	1	0.00152	81.32	LSK(1)AVLR	2	-6.1528	8	0.802		0.83	1.289	1.264	1.257	1.055	1.006	0.991
34	13	-0.979942	A0A0C4WUC0	58	0.507	Down	0.0032847	K	ATP synthase gamma chain OS=Azotobacter chroococcum NCIMB 8003 OX=1328314 GN=atpG PE=3 SV=1	atpG	atpG	2	1	2.53e-13	149.58	QVIGHLAK(1)ANPEYK	2	0.67727	16	1.581	1.271	1.495	0.717	0.854	0.633	0.728	0.61	0.444
36	12	-1.85726	A0A0C4WIE9	136	0.276	Down	0.0023445	K	Threonine--tRNA ligase OS=Azotobacter chroococcum NCIMB 8003 OX=1328314 GN=thrS PE=3 SV=1	thrS	thrS	3	1	1.11e-06	143.22	ELIDKDYDVVK(1)K	2	-0.30378	10	1.774	1.378	1.453	0.33	0.58	0.361		0.649	0.496
20	5	0.996389	A0A0C4WUX3	286	1.995	Up	8.7348e-07	K	Ribosomal RNA small subunit methyltransferase H OS=Azotobacter chroococcum NCIMB 8003 OX=1328314 GN=rsmH PE=3 SV=1	rsmH	mraW	1	1	1.72e-07	117.21	LIGK(1)PQYASESEIK	2	-2.4565	9	0.653	0.625	0.654	1.286	1.271	1.298	1.283	1.286	1.165
42	9	-2.02915	A0A0C4WH09	481	0.245	Down	0.00063648	K	Inosine-5'-monophosphate dehydrogenase OS=Azotobacter chroococcum NCIMB 8003 OX=1328314 GN=guaB PE=3 SV=1	guaB	guaB	3	1	2.77e-79	222.28	ITGAGMAESHVHDVQITK(1)EAPNYR	3	1.2243	14	1.545	1.517	1.383	0.323		0.403	0.181		0.614
146	4	-1.47794	A0A0C4WQD3	59	0.359	Down	2.8315e-09	K	30S ribosomal protein S10 OS=Azotobacter chroococcum NCIMB 8003 OX=1328314 GN=rpsJ PE=3 SV=1	rpsJ	rpsJ	3	1	2.02e-68	224.49	YTVLVSPHVNK(1)DAR	2	-1.8684	13	1.578	1.574	1.552	0.565	0.561	0.561	0.626	0.575	0.573
162	6	-0.875672	A0A0C4WTD1	303	0.545	Down	0.00156019	K	DNA-directed RNA polymerase subunit alpha OS=Azotobacter chroococcum NCIMB 8003 OX=1328314 GN=rpoA PE=3 SV=1	rpoA	rpoA	2	1	6.97e-31	224.13	SLTEIK(1)DVLASR	2	-3.1422	9	1.332	1.359	1.54	0.675	0.787	0.842	0.66	0.581	0.627
138	7	-0.739372	A0A0C4WQK9	51	0.599	Down	0.0392	K	50S ribosomal protein L19 OS=Azotobacter chroococcum NCIMB 8003 OX=1328314 GN=rplS PE=3 SV=1	rplS	rplS	3	1	8.5e-08	142.71	LQAFEGVVIGK(1)R	2	-3.9972	10	1.326	1.145	0.96	0.61		0.759	0.835	0.928	1.063
58	15	-0.813499	A0A0C4WP28	750	0.569	Down	0.00112072	K	Protein translocase subunit SecA OS=Azotobacter chroococcum NCIMB 8003 OX=1328314 GN=secA PE=3 SV=1	secA	secA	4	1	3.65e-05	94.66	EK(1)EEIAGAEALR	2	-3.3262	8	1.405	1.33	1.368	0.82	0.679	0.835		0.503	0.344
56	8	-1.49005	A0A0C4WMU3	178	0.356	Down	2.1482e-05	K	Glutamine--tRNA ligase OS=Azotobacter chroococcum NCIMB 8003 OX=1328314 GN=glnS PE=3 SV=1	glnS	glnS	2	1	4.94e-06	103.69	AK(1)IDMASPNMNLR	2	-1.0661	10	1.619	1.462	1.543	0.519	0.585	0.54		0.375	0.385
140	5	-1.31473	A0A0C4WQ10	24	0.402	Down	8.3865e-05	K	30S ribosomal protein S18 OS=Azotobacter chroococcum NCIMB 8003 OX=1328314 GN=rpsR PE=3 SV=1	rpsR	rpsR	3	1	1.47e-09	171.34	EIDFK(1)DLNTLK	2	-1.2546	9	1.526	1.504	1.668	0.572	0.658	0.658	0.559	0.448	0.578
140	7	-3.29336	A0A0C4WQB5	84	0.102	Down	0.00100424	K	50S ribosomal protein L15 OS=Azotobacter chroococcum NCIMB 8003 OX=1328314 GN=rplO PE=3 SV=1	rplO	rplO	2	1	5.25e-26	121.39	TSELAK(1)VDGDVVTLQALK	2	-1.9477	6	1.219	1.517	1.687		0.125	0.176			0.107
120	6	-1.32554	A0A0C4WGX5	50	0.399	Down	0.0144418	K	30S ribosomal protein S20 OS=Azotobacter chroococcum NCIMB 8003 OX=1328314 GN=rpsT PE=3 SV=1	rpsT	rpsT	2	1	1.33e-18	163.93	AK(1)TAYTAAVPVIDR	2	-3.2083	7	1.715	1.389			0.641	0.598	0.788	0.811	0.608
20	6	-2.1016	A0A0C4WM66	22	0.233	Down	0.000101546	K	Transcription elongation factor GreA OS=Azotobacter chroococcum NCIMB 8003 OX=1328314 GN=greA PE=3 SV=1	greA	greA	2	1	4.62e-09	98.328	HLK(1)TELRPQITQAIAEAR	3	-1.1539	5	1.149	1.152	1.238	0.259		0.29
166	11	-1.80591	A0A0C4WQG5	4	0.286	Down	1.3631e-06	K	30S ribosomal protein S3 OS=Azotobacter chroococcum NCIMB 8003 OX=1328314 GN=rpsC PE=3 SV=1	rpsC	rpsC	4	1	1.11e-09	121.67	GQK(1)VHPVGIR	2	-2.2428	9	1.622	1.734	1.664	0.488	0.455	0.495	0.531	0.517	0.51
24	4	1.19409	A0A0C4WSY1	760	2.288	Up	0.00153579	K	Cell division protein FtsK OS=Azotobacter chroococcum NCIMB 8003 OX=1328314 GN=ftsK PE=3 SV=1	ftsK	ftsK	1	1	0.00164	74.486	K(1)VEELIAR	2	-1.0692	7	0.572	0.581	0.661		1.466	1.301	1.356		1.307
88	6	0.867106	A0A0C4WQJ8	32	1.824	Up	3.7929e-06	K	Phosphoglycerate kinase OS=Azotobacter chroococcum NCIMB 8003 OX=1328314 GN=pgk PE=3 SV=1	pgk	pgk	2	1	3.57e-46	254.47	DGVVK(1)SDAR	2	-1.1148	24	0.651	0.683	0.683	1.246	1.237	1.197	1.302	1.232	1.253
140	5	-0.883635	A0A0C4WTD5	251	0.542	Down	0.000183044	K	Protein translocase subunit SecY OS=Azotobacter chroococcum NCIMB 8003 OX=1328314 GN=secY PE=3 SV=1	secY	secY	1	1	7.87e-05	95.138	K(1)VFAAQTSHLPLK	2	-1.429	6	1.053	1.194	1.186	0.608	0.647	0.606
98	19	-1.67577	A0A0C4WPS3	1306	0.313	Down	0.00086014	K	Glutamate synthase subunit alpha OS=Azotobacter chroococcum NCIMB 8003 OX=1328314 GN=gltB PE=4 SV=1	gltB	gltB	4	1	3.17e-06	85.081	GMTGGK(1)LVITPPQGSAFK	2	0.84326	7	1.345	1.231	1.326		0.45	0.365			0.338
56	4	-1.12658	A0A0C4WUX8	165	0.458	Down	2.5375e-07	K	Ubiquinol--cytochrome c reductase, cytochrome c1 OS=Azotobacter chroococcum NCIMB 8003 OX=1328314 GN=petC PE=4 SV=1	petC	petC	1	1	1.54e-16	205.09	QVFGCK(1)QVQVVEDGKK	3	-1.3419	11	1.431	1.488	1.478	0.666	0.671	0.679	0.706	0.593	0.608
62	25	-2.05889	A0A0C4WM65	304	0.24	Down	0.039679	K	Chaperone protein DnaK OS=Azotobacter chroococcum NCIMB 8003 OX=1328314 GN=dnaK PE=2 SV=1	dnaK	dnaK	5	1	1.32e-09	132.44	AK(1)LEALVEELVQR	2	0.039965	7	1.702	1.271	1.081		0.162	0.487		0.767	0.654
32	8	-1.69432	A0A0C4WQM7	143	0.309	Down	0.000115886	K	Lysine--tRNA ligase OS=Azotobacter chroococcum NCIMB 8003 OX=1328314 GN=lysS PE=3 SV=1	lysS	lysS	4	1	5.82e-05	144.27	LLTK(1)SLRPLPDK	2	-2.1576	9	1.67	1.907	1.828	0.585	0.599	0.484	0.165	0.331	0.254
88	3	-1.23447	A0A0C4WHX3	64	0.425	Down	0.0046768	K	Translation initiation factor IF-1 OS=Azotobacter chroococcum NCIMB 8003 OX=1328314 GN=infA PE=3 SV=1	infA	infA	1	1	0.000191	92.445	VELTPYDLSK(1)GR	2	-2.109	6	1.594		1.463	0.676		0.624	0.552		0.57
6	8	0.685267	A0A0C4WQ46	251	1.608	Up	1.3695e-06	K	Ribonuclease R OS=Azotobacter chroococcum NCIMB 8003 OX=1328314 GN=rnr PE=3 SV=1	rnr	rnr	3	1	1.94e-21	177.47	EACK(1)LKPEVEEK	2	-1.2055	21	0.707	0.722	0.708	1.166	1.145	1.125	1.33	1.273	1.25
96	8	1.53854	A0A0C4WK78	382	2.905	Up	6.3144e-05	K	GMP synthase [glutamine-hydrolyzing] OS=Azotobacter chroococcum NCIMB 8003 OX=1328314 GN=guaA PE=3 SV=1	guaA	guaA	3	1	3.66e-05	122.44	LVEPLRELFK(1)DEVR	3	-0.044436	21	0.433	0.465	0.531	1.349	1.375	1.427	1.41	1.436	1.348
10	3	-1.23107	A0A0C4WPZ2	40	0.426	Down	0.000177769	K	RNA polymerase-binding transcription factor DksA OS=Azotobacter chroococcum NCIMB 8003 OX=1328314 GN=dksA PE=3 SV=1	dksA	dksA	1	1	6.47e-05	81.335	AHFTNILNK(1)WK	2	-1.4352	6	1.355	1.15	1.127	0.492	0.528	0.529
66	23	1.42277	A0A0C4WLQ6	1460	2.681	Up	5.3826e-07	K	Type I fatty acid synthase ArsA OS=Azotobacter chroococcum NCIMB 8003 OX=1328314 GN=arsA PE=4 SV=1	arsA	arsA	10	1	1.37e-36	181.08	VK(1)VLPVSAAFHSPAMASAR	3	-1.151	17	0.619	0.586	0.6	1.582	1.606	1.652	1	0.953	0.975
124	15	-2.75633	A0A0C4WKD6	52	0.148	Down	0.020824	K	Elongation factor Ts OS=Azotobacter chroococcum NCIMB 8003 OX=1328314 GN=tsf PE=3 SV=1	tsf	tsf	9	1	1.77e-05	91.245	K(1)AGNIAAEGSIAVK	2	-3.4648	8		1.744	3.024	0.192	0.327	0.542	0.299	0.405	0.569
160	8	-1.48197	A0A0C4WQH4	35	0.358	Down	2.1577e-06	K	30S ribosomal protein S7 OS=Azotobacter chroococcum NCIMB 8003 OX=1328314 GN=rpsG PE=3 SV=1	rpsG	rpsG	2	1	2.03e-09	145.75	FMNHVMESGK(1)K	2	-1.7767	22	1.668	1.569	1.543	0.562	0.559	0.592	0.499	0.6	0.529
154	3	-0.943416	A0A0C4WQG9	193	0.52	Down	0.00035855	K	50S ribosomal protein L4 OS=Azotobacter chroococcum NCIMB 8003 OX=1328314 GN=rplD PE=3 SV=1	rplD	rplD	1	1	0.00015	83.623	VLITVPAVK(1)K	2	-1.2864	8	1.113	1.193	1.218	0.616		0.606	0.946	0.906	1.007
102	4	0.702214	A0A0C4WH14	28	1.627	Up	0.023315	K	Signal recognition particle protein OS=Azotobacter chroococcum NCIMB 8003 OX=1328314 GN=ffh PE=3 SV=1	ffh	ffh	1	1	1.55e-14	167.06	LTEDNIK(1)DTLR	2	-1.4512	9	0.678	0.812	0.593	1.325	1.13	0.935	1.216	1.403	1.358
152	10	-1.59946	A0A0C4WH44	73	0.33	Down	5.5567e-07	K	30S ribosomal protein S2 OS=Azotobacter chroococcum NCIMB 8003 OX=1328314 GN=rpsB PE=3 SV=1	rpsB	rpsB	2	1	0.000162	130	ILFVGTK(1)R	2	-2.1351	9	1.666	1.708	1.621	0.548	0.534	0.567	0.485	0.413	0.482
138	6	-1.662	A0A0C4WGX3	33	0.316	Down	0.00010243	K	50S ribosomal protein L21 OS=Azotobacter chroococcum NCIMB 8003 OX=1328314 GN=rplU PE=3 SV=1	rplU	rplU	3	1	6.84e-05	116.13	QYK(1)VAEGEFLK	2	-1.3639	9	1.612	1.626	1.48	0.564	0.483	0.446	0.67	0.71	0.568
164	37	1.07861	A0A0C4WVV1	265	2.112	Up	3.6574e-06	K	DNA-directed RNA polymerase subunit beta OS=Azotobacter chroococcum NCIMB 8003 OX=1328314 GN=rpoB PE=3 SV=1	rpoB	rpoB	8	1	3.24e-16	173.07	DAAGK(1)VIVEQGR	2	-1.3369	9	0.623	0.651	0.672	1.385	1.387	1.338	1.174	1.143	1.143
60	13	-1.61264	A0A0C4WII7	306	0.327	Down	0.0020599	K	DNA gyrase subunit B OS=Azotobacter chroococcum NCIMB 8003 OX=1328314 GN=gyrB PE=3 SV=1	gyrB	gyrB	1	1	7.45e-10	121.96	NLNAYIEQEGLAK(1)K	2	-1.1588	7	1.36	1.482	1.384	0.592	0.447	0.342		0.462
8	6	0.742437	A0A0C4WNZ0	244	1.673	Up	0.0020049	K	GTPase Era OS=Azotobacter chroococcum NCIMB 8003 OX=1328314 GN=era PE=3 SV=1	era	era	1	1	0.00171	90.308	K(1)IIIGEK	2	-0.52805	8	0.666		0.756	1.223	1.175	1.17	1.263	1.267	1.089
72	2	-0.826233	A0A0C4WWE2	35	0.564	Down	6.0778e-05	K	DNA-directed RNA polymerase subunit omega OS=Azotobacter chroococcum NCIMB 8003 OX=1328314 GN=rpoZ PE=3 SV=1	rpoZ	rpoZ	1	1	0.000126	99.855	QLATGGK(1)EPR	2	-1.1499	8	1.271	1.342	1.317	0.731	0.779	0.707	0.709	0.525
140	5	-1.51457	A0A0C4WK21	62	0.35	Down	0.00034123	K	50S ribosomal protein L27 OS=Azotobacter chroococcum NCIMB 8003 OX=1328314 GN=rpmA PE=3 SV=1	rpmA	rpmA	2	1	1.34e-17	156.14	DHTLFAK(1)VEGVVK	2	-2.8	10	1.884	1.491	1.577	0.648	0.545	0.539	0.433	0.432	0.482
136	2	-2.68966	A0A0C4WVU4	28	0.155	Down	3.5588e-05	K	30S ribosomal protein S14 OS=Azotobacter chroococcum NCIMB 8003 OX=1328314 GN=rpsN PE=3 SV=1	rpsN	rpsN	2	1	1.34e-08	105.78	RAELK(1)AIIANPNSAPEQR	3	-4.203	13	1.811	1.863	1.639	0.245	0.32	0.261	0.26		0.299
166	11	-1.56064	A0A0C4WVU8	150	0.339	Down	1.60397e-05	K	50S ribosomal protein L2 OS=Azotobacter chroococcum NCIMB 8003 OX=1328314 GN=rplB PE=3 SV=1	rplB	rplB	5	0.989794	1.56e-14	132.4	NIPVGSTIHAIELK(0.01)PGK(0.99)GAQIAR	3	-2.2371	9	1.404	1.552	1.585	0.511	0.528	0.499	0.728	0.707	0.743
132	4	-1.89432	A0A0C4WVU6	48	0.269	Down	4.6951e-06	K	50S ribosomal protein L29 OS=Azotobacter chroococcum NCIMB 8003 OX=1328314 GN=rpmC PE=3 SV=1	rpmC	rpmC	2	1	9.11e-125	278.73	ATGQLGQSHLLSQVK(1)R	3	-1.1718	19	1.637	1.812	1.722	0.495	0.461	0.437	0.505	0.44	0.436
46	4	0.876566	A0A0C4WN15	34	1.836	Up	2.2751e-06	K	Phenylalanine--tRNA ligase alpha subunit OS=Azotobacter chroococcum NCIMB 8003 OX=1328314 GN=pheS PE=3 SV=1	pheS	pheS	1	1	0.00788	84.064	VHYLGK(1)K	2	-0.67226	8	0.703	0.701	0.73	1.29	1.289	1.338	1.12	1.086
130	3	-0.657445	A0A0C4WNQ8	31	0.634	Down	0.0032182	K	50S ribosomal protein L32 OS=Azotobacter chroococcum NCIMB 8003 OX=1328314 GN=rpmF PE=3 SV=1	rpmF	rpmF	1	1	5.8e-50	257.12	SHDALEANALSVEK(1)STGEVHLR	3	3.8157	23	1.227	1.33	1.409	0.742	0.902	0.872	0.652	0.648	0.747
6	5	-0.780909	A0A0C4WK27	194	0.582	Down	0.0024232	K	4-hydroxy-3-methylbut-2-enyl diphosphate reductase OS=Azotobacter chroococcum NCIMB 8003 OX=1328314 GN=ispH PE=3 SV=1	ispH	ispH	1	1	1.23e-09	160.98	K(1)DDICYATQNR	2	-1.2769	9	1.313	1.379	1.356	0.667	0.856	0.833	0.654	0.75	0.676
134	2	-1.08009	A0A0C4WQ43	18	0.473	Down	2.1329e-05	K	50S ribosomal protein L9 OS=Azotobacter chroococcum NCIMB 8003 OX=1328314 GN=rplI PE=3 SV=1	rplI	rplI	1	1	1.04e-10	136.06	IANLGNLGDK(1)VSVK	2	-1.1136	9	1.414	1.467	1.552	0.723	0.677	0.697	0.575	0.604	0.595
142	7	-1.25843	A0A0C4WQC5	39	0.418	Down	4.5146e-06	K	30S ribosomal protein S17 OS=Azotobacter chroococcum NCIMB 8003 OX=1328314 GN=rpsQ PE=3 SV=1	rpsQ	rpsQ	1	1	0.00035	101.41	HPIYGK(1)YVK	2	-1.6968	19	1.461	1.517	1.614	0.644	0.628	0.648	0.557	0.558	0.599
50	7	1.31034	A0A0C4WKU2	139	2.48	Up	3.3449e-06	K	ATP synthase subunit b OS=Azotobacter chroococcum NCIMB 8003 OX=1328314 GN=atpF PE=3 SV=1	atpF	atpF	1	1	0.000497	90.761	ILESK(1)VDTK	2	0.28867	9	0.526	0.553	0.58	1.395	1.365	1.354	1.321	1.297	1.267
6	1	0.916859	A0A0C4WQS8	39	1.888	Up	8.9003e-07	K	Ditrans,polycis-undecaprenyl-diphosphate synthase ((2E,6E)-farnesyl-diphosphate specific) OS=Azotobacter chroococcum NCIMB 8003 OX=1328314 GN=uppS PE=3 SV=1	uppS	uppS	1	1	9.31e-09	128.57	LLPGIAGHK(1)AGVDAVR	2	-1.5598	12	0.715	0.693	0.685	1.299	1.333	1.32	1.086	1.155	1.152
4	1	-1.75633	A0A0C4WKP1	104	0.296	Down	0.000156429	K	Peptidoglycan-associated protein OS=Azotobacter chroococcum NCIMB 8003 OX=1328314 GN=oprL PE=3 SV=1	oprL	oprL	1	1	2.49e-08	101.45	ALDVHAGDLK(1)GNGAR	2	-3.9263	15	1.139	1.223	1.079		0.332	0.348
146	8	-1.63487	A0A0C4WTF0	201	0.322	Down	0.00103883	K	50S ribosomal protein L3 OS=Azotobacter chroococcum NCIMB 8003 OX=1328314 GN=rplC PE=3 SV=1	rplC	rplC	6	1	5.1e-32	205.45	NLLLVK(1)GAVPGATGGDVIVRPAAK	3	-1.3039	9	1.439	1.509	1.905	0.421	0.563	0.577	0.484	0.578	0.635
40	4	-0.761213	A0A0C4WWW7	410	0.59	Down	0.0041798	K	Membrane protein insertase YidC OS=Azotobacter chroococcum NCIMB 8003 OX=1328314 GN=yidC PE=3 SV=1	yidC	yidC	1	1	7.12e-05	103.69	LQALK(1)EQHGEDR	2	-1.3205	7	1.144	1.047	1.159	0.558	0.67	0.747
132	8	0.899176	A0A0C4WUU8	225	1.865	Up	0.044361	K	Elongation factor 4 OS=Azotobacter chroococcum NCIMB 8003 OX=1328314 GN=lepA PE=3 SV=1	lepA	lepA	1	0.992207	0.00224	96.311	K(0.008)GDK(0.992)ILVK	2	0.1767	5	0.587		0.771	1.291	1.241		1.272
16	8	-1.30757	A0A0C4WGQ5	113	0.404	Down	4.3251e-07	K	Transcription termination/antitermination protein NusA OS=Azotobacter chroococcum NCIMB 8003 OX=1328314 GN=nusA PE=3 SV=1	nusA	nusA	1	1	1.54e-12	169.81	IAAQTAK(1)QVIVQK	2	-1.6801	14	1.591	1.626	1.535	0.641	0.633	0.645	0.492	0.506	0.471
132	8	-1.98279	A0A0C4WJV0	118	0.253	Down	0.0051566	K	50S ribosomal protein L7/L12 OS=Azotobacter chroococcum NCIMB 8003 OX=1328314 GN=rplL PE=3 SV=1	rplL	rplL	4	1	7.85e-07	112.95	ALEEAGAK(1)VELK	2	-1.3805	13	1.881		1.846		0.518	0.425	0.619	0.507	0.497
8	6	-1.2723	A0A0C4WIS2	316	0.414	Down	0.00028277	K	Glycine--tRNA ligase beta subunit OS=Azotobacter chroococcum NCIMB 8003 OX=1328314 GN=glyS PE=3 SV=1	glyS	glyS	2	1	5.63e-16	132.9	DPAQIVAGNEK(1)VVRPR	3	-0.027436	9	1.2		1.236	0.503	0.505
14	8	-1.152	A0A0C4WGY6	275	0.45	Down	0.00198188	K	Protein translocase subunit SecD OS=Azotobacter chroococcum NCIMB 8003 OX=1328314 GN=secD PE=3 SV=1	secD	secD	4	1	9.38e-13	91.939	IVVELPGVQDTAEAK(1)R	2	-0.5519	7	1.73		1.615	0.759	0.745		0.429	0.543	0.66
128	4	-2.41889	A0A0C4WQE4	56	0.187	Down	0.00050388	K	50S ribosomal protein L17 OS=Azotobacter chroococcum NCIMB 8003 OX=1328314 GN=rplQ PE=3 SV=1	rplQ	rplQ	1	1	4.7e-26	148.57	VAEPLITLAK(1)EDSVSNRR	3	-1.4175	16	1.73	1.63	1.882	0.245	0.426	0.309	0.538	0.551	0.598
18	4	1.24671	A0A0C4WMT7	99	2.373	Up	0.00045631	K	GTP cyclohydrolase 1 OS=Azotobacter chroococcum NCIMB 8003 OX=1328314 GN=folE PE=3 SV=1	folE	folE	3	1	0.00226	60.589	VLGLSK(1)VAR	2	-1.5547	8	0.607	0.582	0.568	1.307	1.473		1.219	1.224	1.462
58	8	-2.74662	A0A0C4WQ79	220	0.149	Down	0.0032438	K	Pyruvate kinase OS=Azotobacter chroococcum NCIMB 8003 OX=1328314 GN=pykA-1 PE=3 SV=1	pykA-1	pykA-1	3	1	7.53e-47	199.04	LMQEAGGNAGLVAK(1)IER	2	-1.9046	29	1.811	1.526	1.959	0.297	0.133	0.361	0.47		0.167
128	5	-2.22432	A0A0C4WVU2	49	0.214	Down	0.00178309	K	50S ribosomal protein L30 OS=Azotobacter chroococcum NCIMB 8003 OX=1328314 GN=rpmD PE=3 SV=1	rpmD	rpmD	3	1	7.06e-05	106.93	GMINK(1)AYYLLR	2	-3.6237	11	1.426	1.344	1.862		0.302	0.359	0.283	0.308
84	16	-4.92139	A0A0C4WRV2	152	0.033	Down	0.0012156	K	ATP synthase subunit alpha OS=Azotobacter chroococcum NCIMB 8003 OX=1328314 GN=atpA PE=3 SV=1	atpA	atpA	11	1	9.61e-09	119.58	SVDQPVQTGYK(1)SVDAMIPVGR	3	-0.98398	12	1.06	1.693	1.846	0.039	0.062				0.065
48	7	-1.02034	A0A0C4WSX0	616	0.493	Down	0.000164544	K	Leucine--tRNA ligase OS=Azotobacter chroococcum NCIMB 8003 OX=1328314 GN=leuS PE=3 SV=1	leuS	leuS	1	1	1.91e-18	187.47	LK(1)TDGLPVEIGGTEK	2	-0.65993	9	1.397	1.443	1.492	0.646	0.76	0.728	0.672	0.605	0.608
122	5	-2.25843	A0A0C4WN41	56	0.209	Down	0.0042404	K	50S ribosomal protein L35 OS=Azotobacter chroococcum NCIMB 8003 OX=1328314 GN=rpmI PE=3 SV=1	rpmI	rpmI	2	1	3.59e-10	121.86	GTSLMHPSDVAK(1)VER	3	-0.69681	10		1.374	1.401		0.319	0.26
150	9	-1.29336	A0A0C4WTF6	71	0.408	Down	4.1982e-06	K	50S ribosomal protein L1 OS=Azotobacter chroococcum NCIMB 8003 OX=1328314 GN=rplA PE=3 SV=1	rplA	rplA	5	1	3.84e-10	150.44	GATVLPNGTGK(1)SVR	2	-1.5984	19	1.46	1.543	1.53	0.629	0.636	0.586	0.652	0.605	0.614
140	4	-1.99424	A0A0C4WTF3	43	0.251	Down	0.00022142	K	30S ribosomal protein S12 OS=Azotobacter chroococcum NCIMB 8003 OX=1328314 GN=rpsL PE=3 SV=1	rpsL	rpsL	3	0.984002	4.87e-06	108.2	VYTTTPK(0.984)K(0.016)PNSALR	2	-0.47297	10	1.286	1.348	1.365		0.307	0.361	0.738		0.789
130	9	0.92524	A0A0C4WKL8	6	1.899	Up	0.0025161	K	Ribosome-recycling factor OS=Azotobacter chroococcum NCIMB 8003 OX=1328314 GN=frr PE=3 SV=1	frr	frr	5	1	0.00395	93.561	MINEIK(1)K	2	-1.8129	17	0.678	0.732	0.755	1.359	1.374	1.378	1.074	1.009	1.051
26	13	-1.18115	A0A0C4WHC8	525	0.441	Down	0.0068829	K	Alanine--tRNA ligase OS=Azotobacter chroococcum NCIMB 8003 OX=1328314 GN=alaS PE=3 SV=1	alaS	alaS	3	1	9.55e-10	115.24	DTTK(1)AGGAYLHHGVVAEGGLR	3	-1.2504	7	1.329	1.494	1.089	0.556	0.594			0.619	0.531
26	13	0.898402	A0A0C4WMC9	162	1.864	Up	0.00071705	K	Ribosome-binding ATPase YchF OS=Azotobacter chroococcum NCIMB 8003 OX=1328314 GN=ychF PE=3 SV=1	ychF	ychF	1	1	2.53e-12	130.79	EALAQK(1)ALLEK	2	-0.77925	34	0.587	0.677	0.731	1.275	1.2	1.243	1.195	1.296	1.297
132	20	-2.21759	A0A0C4WIK2	196	0.215	Down	0.00048421	K	30S ribosomal protein S1 OS=Azotobacter chroococcum NCIMB 8003 OX=1328314 GN=rpsA PE=3 SV=1	rpsA	rpsA	9	1	5.67e-221	305.67	EALLESLQEGQQVK(1)GIVK	2	-0.36579	11	1.439	1.88	2.3	0.413	0.36	0.434	0.301	0.355	0.273
144	6	-1.93236	A0A0C4WQE2	72	0.262	Down	0.0035961	K	50S ribosomal protein L11 OS=Azotobacter chroococcum NCIMB 8003 OX=1328314 GN=rplK PE=3 SV=1	rplK	rplK	2	1	2.2e-61	219.16	SFTFETK(1)STPASVLLK	2	-0.39284	8	1.308	1.856	1.879		0.416	0.465	0.219	0.312	0.401
76	8	1.13816	A0A0C4WN31	256	2.201	Up	1.3685e-06	K	Glutamate--tRNA ligase OS=Azotobacter chroococcum NCIMB 8003 OX=1328314 GN=gltX PE=3 SV=1	gltX	gltX	4	1	1.98e-09	136.84	K(1)NPTSITFYQR	2	-1.911	9	0.651	0.631	0.661	1.419	1.391	1.466	1.158	1.068	1.069
142	5	-1.12658	A0A0C4WJT8	133	0.458	Down	1.50557e-05	K	50S ribosomal protein L16 OS=Azotobacter chroococcum NCIMB 8003 OX=1328314 GN=rplP PE=3 SV=1	rplP	rplP	2	1	5.84e-21	194.22	LPLATTFVK(1)R	2	-1.7831	9	1.433	1.435	1.362	0.646	0.67	0.62	0.745	0.729	0.757
44	6	-1.63935	A0A0C4WS16	228	0.321	Down	0.00145873	K	ATP synthase subunit beta OS=Azotobacter chroococcum NCIMB 8003 OX=1328314 GN=atpD PE=3 SV=1	atpD	atpD	4	1	4.64e-25	199.59	VALTGLTMAEK(1)FRDEGR	3	-0.88094	37	1.431	1.839	1.863	0.454	0.517	0.679	0.378	0.421	0.392
136	2	-1.82113	A0A0C4WK88	13	0.283	Down	2.423e-05	K	30S ribosomal protein S16 OS=Azotobacter chroococcum NCIMB 8003 OX=1328314 GN=rpsP PE=3 SV=1	rpsP	rpsP	1	1	5.54e-06	150.21	K(1)RPFYHLTVTNSR	3	1.1654	16	1.672	1.81	1.862	0.51	0.543	0.458	0.42	0.335	0.248
158	6	-1.62149	A0A0C4WJT2	15	0.325	Down	0.00174176	K	30S ribosomal protein S5 OS=Azotobacter chroococcum NCIMB 8003 OX=1328314 GN=rpsE PE=3 SV=1	rpsE	rpsE	4	1	2.76e-32	187.33	RDEGYIEK(1)LVQVNR	3	-1.2735	25	1.435	1.584	1.711	0.411	0.462	0.665	0.542	0.661	0.693
162	19	-1.72738	A0A0C4WJU7	354	0.302	Down	0.0033624	K	Elongation factor G OS=Azotobacter chroococcum NCIMB 8003 OX=1328314 GN=fusA PE=3 SV=1	fusA	fusA	1	1	1.02e-226	290.23	VYSGVLSSGDSVINSVK(1)GK	2	-1.2023	15	1.301	1.641	1.395	0.43	0.444	0.434		0.374
104	10	-1.49411	A0A0C4WHH9	387	0.355	Down	0.00258	K	Methionine--tRNA ligase OS=Azotobacter chroococcum NCIMB 8003 OX=1328314 GN=metG PE=3 SV=1	metG	metG	1	1	1.01e-12	137.4	VNSDLVGK(1)VVNIASR	2	-1.6658	5	1.054	1.233	1.077		0.35	0.447
30	9	-1.20423	A0A0C4WKN7	403	0.434	Down	0.0033374	K	Aspartate--tRNA(Asp/Asn) ligase OS=Azotobacter chroococcum NCIMB 8003 OX=1328314 GN=aspS PE=3 SV=1	aspS	aspS	2	1	2.03e-07	118.91	AK(1)IVSEALGALR	2	0.085693	6	1.035	1.239	1.306	0.494	0.541				0.62
30	7	-1.56918	A0A0C4WVR5	362	0.337	Down	8.2005e-09	K	Phosphoribosylamine--glycine ligase OS=Azotobacter chroococcum NCIMB 8003 OX=1328314 GN=purD PE=3 SV=1	purD	purD	2	1	3.4e-13	171.2	LDGK(1)VFHAGTALK	2	-2.1484	9	1.659	1.632	1.637	0.557	0.547	0.557	0.501	0.511	0.45
124	3	-0.836501	A0A0C4WJE2	25	0.56	Down	0.036197	K	30S ribosomal protein S21 OS=Azotobacter chroococcum NCIMB 8003 OX=1328314 GN=rpsU PE=3 SV=1	rpsU	rpsU	1	1	4.26e-40	188.6	SCEK(1)AGVLAEVR	2	-1.1637	9	1.023	1.174			0.56	0.671	1.132	1.226	1.244

## Sheet: RL22vsRL0
Degree	No.Sites	Log2Ratio	Protein accession	Position	Ratio	Regulated Type	P value	Amino acid	Protein description	Gene name	String Name	NO.M	Localization probability	PEP	Score	Modified sequence	Charge	Mass error [ppm]	MS/MS Count	RL0_rep1	RL0_rep2	RL0_rep3	CK22_rep1	CK22_rep2	CK22_rep3	RL22_rep1	RL22_rep2	RL22_rep3
100	4	-1.8997	A0A0C4WNM6	42	0.268	Down	2.7583e-06	K	Elongation factor P OS=Azotobacter chroococcum NCIMB 8003 OX=1328314 GN=efp PE=3 SV=1	efp	efp	3	1	7.53e-71	213.77	LK(1)NLLTGAGTETVYR	2	-0.79697	10	1.806	1.605	1.711	0.499	0.475	0.485	0.479	0.447	0.449
36	4	-1.1047	A0A0C4WWV9	168	0.465	Down	4.1934e-05	K	ATP synthase subunit delta OS=Azotobacter chroococcum NCIMB 8003 OX=1328314 GN=atpH PE=3 SV=1	atpH	atpH	1	1	6.48e-05	105.94	GK(1)LSQLAESLK	2	-3.0105	19	1.373	1.334	1.432	0.801	0.793	0.788	0.684	0.609	0.631
110	7	0.645241	A0A0C4WIM0	765	1.564	Up	0.0105037	K	DNA polymerase I OS=Azotobacter chroococcum NCIMB 8003 OX=1328314 GN=polA PE=3 SV=1	polA	polA	1	1	0.000178	98.009	K(1)QAQAYIDR	2	-1.8463	8	0.646	0.77	0.725	1.278	1.305	1.281		1.055	1.178
34	1	-1.49818	A0A0C4WRN1	10	0.354	Down	4.316e-07	K	Acyl carrier protein OS=Azotobacter chroococcum NCIMB 8003 OX=1328314 GN=acp PE=3 SV=1	acp	fabA	1	1	5.92e-14	150.53	K(1)IVAEQLGVK	2	-1.293	9	1.572	1.62	1.586	0.568	0.553	0.539	0.585	0.554	0.554
22	4	1.02006	A0A0C4WS28	28	2.028	Up	6.6049e-07	K	Ribonuclease P protein component OS=Azotobacter chroococcum NCIMB 8003 OX=1328314 GN=rnpA PE=3 SV=1	rnpA	rnpA	2	1	2.06e-12	157.77	AVFDSPTAK(1)VPGK	2	-0.55098	13	0.647	0.666	0.663	1.18	1.165	1.178	1.369	1.318	1.32
114	1	-1.34008	A0A0C4WUC7	11	0.395	Down	0.00054115	K	50S ribosomal protein L34 OS=Azotobacter chroococcum NCIMB 8003 OX=1328314 GN=rpmH PE=3 SV=1	rpmH	rpmH	1	1	6.11e-08	96.311	TFQPSTLK(1)R	2	-2.5722	9	1.373	1.517	1.486	0.68	0.802	0.743	0.649	0.595	0.483
34	5	-1.58641	A0A0C4WIT5	20	0.333	Down	6.2925e-05	K	10 kDa chaperonin OS=Azotobacter chroococcum NCIMB 8003 OX=1328314 GN=groES PE=3 SV=1	groES	groES	2	1	7.67e-64	213.56	SEEETK(1)TAGGIVLPGSAAEKPNR	3	-0.82968	37	1.548	1.782	1.608	0.527	0.514	0.434	0.585	0.559	0.498
112	5	-1.62149	A0A0C4WTV4	21	0.325	Down	1.7922e-06	K	50S ribosomal protein L33 OS=Azotobacter chroococcum NCIMB 8003 OX=1328314 GN=rpmG PE=3 SV=1	rpmG	rpmG	3	1	1.2e-19	181.9	LVSSAGTGHFYTTDK(1)NK	3	-0.15494	19	1.57	1.64	1.603	0.554	0.587	0.594	0.55	0.515	0.499
144	6	-0.867752	A0A0C4WTE1	23	0.548	Down	0.00065684	K	50S ribosomal protein L14 OS=Azotobacter chroococcum NCIMB 8003 OX=1328314 GN=rplN PE=3 SV=1	rplN	rplN	1	1	1.63e-22	195.58	VMCIK(1)VLGGSHR	3	-0.42566	43	1.575	1.499	1.521	0.392	0.407	0.309	0.905	0.873	0.742
138	7	-2.08314	A0A0C4WJU3	44	0.236	Down	0.00023609	K	50S ribosomal protein L23 OS=Azotobacter chroococcum NCIMB 8003 OX=1328314 GN=rplW PE=3 SV=1	rplW	rplW	5	1	0.000712	58.889	K(1)AVEALFEVK	2	-2.8928	5	1.071	1.267	1.2				0.269	0.287
48	7	0.619178	A0A0C4WK81	1231	1.536	Up	0.00021858	K	Phosphoribosylformylglycinamidine synthase OS=Azotobacter chroococcum NCIMB 8003 OX=1328314 GN=purL PE=3 SV=1	purL	purL	1	1	4.41e-21	188.6	FVDNHGK(1)VTER	3	-0.31904	18	0.778	0.795	0.782	1.242	1.127	0.981	1.27	1.134	1.214
150	6	-1.40354	A0A0C4WQF5	97	0.378	Down	3.7117e-05	K	50S ribosomal protein L18 OS=Azotobacter chroococcum NCIMB 8003 OX=1328314 GN=rplR PE=3 SV=1	rplR	rplR	2	1	0.000398	109.36	SGFK(1)YHGR	2	-0.34482	6	1.187	1.25	1.309				0.504	0.47	0.441
146	4	-1.61264	A0A0C4WJT0	44	0.327	Down	2.5474e-06	K	30S ribosomal protein S13 OS=Azotobacter chroococcum NCIMB 8003 OX=1328314 GN=rpsM PE=3 SV=1	rpsM	rpsM	2	1	1.5e-74	227.47	TTAQAICAATGVNPAAK(1)IK	2	-0.88046	16	1.664	1.616	1.615	0.496	0.555	0.526	0.553	0.499	0.547
116	5	-1.38082	A0A0C4WGV2	57	0.384	Down	0.0071386	K	Peptide chain release factor 1 OS=Azotobacter chroococcum NCIMB 8003 OX=1328314 GN=prfA PE=3 SV=1	prfA	prfA	2	1	6.01e-10	140.57	K(1)VQDDLAGAQALLK	2	-1.2756	8	1.392	1.413	1.444	0.733	0.614		0.572	0.6	0.461
122	5	-0.62371	A0A0C4WQH8	97	0.649	Down	0.00099877	K	50S ribosomal protein L10 OS=Azotobacter chroococcum NCIMB 8003 OX=1328314 GN=rplJ PE=3 SV=1	rplJ	rplJ	1	1	0.00385	73.637	IFK(1)EFAK	2	-0.76021	7	1.061	1.115	1.137		0.888	0.879	0.736		0.697
42	3	-1.65745	A0A0C4WGZ2	11	0.317	Down	3.2784e-07	K	Nucleoside diphosphate kinase OS=Azotobacter chroococcum NCIMB 8003 OX=1328314 GN=ndk PE=3 SV=1	ndk	ndk	2	1	1.08e-08	171.34	TLSIIK(1)PDAVAK	2	-2.1075	16	1.511	1.59	1.569	0.648	0.706	0.68	0.5	0.479	0.5
28	4	-2.13289	A0A0C4WKT7	98	0.228	Down	2.2775e-06	K	ATP synthase epsilon chain OS=Azotobacter chroococcum NCIMB 8003 OX=1328314 GN=atpC PE=3 SV=1	atpC	atpC	3	1	4.94e-32	194.83	DLDEVAAQEAVK(1)AAQK	2	-0.75883	30	1.692	1.616	1.662	0.616	0.656	0.655	0.41	0.36	0.364
26	5	-2.1976	A0A0C4WM75	255	0.218	Down	3.1637e-06	K	Serine--tRNA ligase OS=Azotobacter chroococcum NCIMB 8003 OX=1328314 GN=serS PE=3 SV=1	serS	serS	2	1	0.000131	83.775	QLPLK(1)FVAHTPCFR	3	-1.6448	9	1.452	1.445	1.485		0.532	0.44	0.326	0.31
150	11	-2.96578	A0A0C4WUY1	72	0.128	Down	0.02782	K	50S ribosomal protein L13 OS=Azotobacter chroococcum NCIMB 8003 OX=1328314 GN=rplM PE=3 SV=1	rplM	rplM	4	1	1.45e-25	137.58	SSDK(1)MYYSHSGFPGGIK	3	0.80443	14	2.072	2.018	2.022	0.143	0.262	0.176	0.318	0.354	0.111
20	1	-1.36587	A0A0C4WMS6	215	0.388	Down	0.00055808	K	Uridylate kinase OS=Azotobacter chroococcum NCIMB 8003 OX=1328314 GN=pyrH PE=3 SV=1	pyrH	pyrH	1	1	0.00133	104.76	DHK(1)MPLR	2	-1.4356	20	1.339	1.447	1.524	0.79	0.948	0.641	0.511	0.502	0.658
64	6	0.698663	A0A0C4WQN6	13	1.623	Up	0.0105586	K	Adenylate kinase OS=Azotobacter chroococcum NCIMB 8003 OX=1328314 GN=adk PE=3 SV=1	adk	adk	1	1	9.07e-13	126.48	MILLGAPGAGK(1)GTQAR	2	-2.7161	24	0.84	0.656	0.594	1.292	1.294	1.362	1.052	1.168	1.172
126	14	-0.954557	A0A0C4WJR6	630	0.516	Down	0.00118387	K	Translation initiation factor IF-2 OS=Azotobacter chroococcum NCIMB 8003 OX=1328314 GN=infB PE=3 SV=1	infB	infB	4	1	2.6e-19	181.44	LENIFETMGQDEK(1)K	2	-1.1087	16	1.428	1.277	1.332	0.674	0.888	0.799	0.604	0.699	0.78
8	4	0.75873	A0A0C4WIK5	315	1.692	Up	0.0039828	K	Phosphoserine aminotransferase OS=Azotobacter chroococcum NCIMB 8003 OX=1328314 GN=serC PE=3 SV=1	serC	serC	4	1	6.13e-31	142.71	LDK(1)AFLAGAEAR	2	-1.1532	35	0.848	0.837	0.663	1.04	1.01	0.949	1.295	1.251	1.426
30	8	-1.39214	A0A0C4WJ98	344	0.381	Down	0.0021821	K	RNA polymerase sigma factor RpoD OS=Azotobacter chroococcum NCIMB 8003 OX=1328314 GN=rpoD PE=3 SV=1	rpoD	rpoD	1	1	1.98e-05	117.3	LADDIK(1)QCQQK	2	-0.7905	6	1.579	1.618		0.442		0.499		0.635	0.582
134	4	-0.771027	A0A0C4WVL5	56	0.586	Down	0.0032023	K	30S ribosomal protein S6 OS=Azotobacter chroococcum NCIMB 8003 OX=1328314 GN=rpsF PE=3 SV=1	rpsF	rpsF	1	1	4.17e-25	118.91	QLAYAINNVHK(1)AHYVMLNVECSGK	3	-0.31001	11	1.061	1.154	1.137		0.793	1.036	0.609	0.7
126	3	-1.12973	A0A0C4WR09	10	0.457	Down	0.000144553	K	50S ribosomal protein L28 OS=Azotobacter chroococcum NCIMB 8003 OX=1328314 GN=rpmB PE=3 SV=1	rpmB	rpmB	1	1	5.65e-49	182.52	VCQVTGK(1)GPVTGNNISHANNK	3	-0.31421	14	1.561	1.776	1.833	0.035	0.207	0.183	0.75	0.79	0.821
112	4	-2.49818	A0A0C4WQ47	102	0.177	Down	9.5251e-05	K	50S ribosomal protein L25 OS=Azotobacter chroococcum NCIMB 8003 OX=1328314 GN=rplY PE=3 SV=1	rplY	ctc	3	1	3.19e-24	119.26	VVADHK(1)LTAHVPLHFVNAENSVGVK	4	-1.8045	19	1.534	1.791	1.718	0.383	0.418	0.405	0.296	0.298
100	1	1.29042	A0A0C4WJV5	79	2.446	Up	0.00141745	K	Protein translocase subunit SecE OS=Azotobacter chroococcum NCIMB 8003 OX=1328314 GN=secE PE=3 SV=1	secE	secE	1	1	0.00271	85.813	K(1)VVWPTR	2	-1.3312	9	0.534	0.487	0.56	1.383	1.482	1.38	1.359	1.039	1.469
78	2	0.947853	A0A0C4WGP7	97	1.929	Up	0.0150795	K	SsrA-binding protein OS=Azotobacter chroococcum NCIMB 8003 OX=1328314 GN=smpB PE=3 SV=1	smpB	smpB	1	1	2.14e-07	135.63	ELGK(1)LFGAVQQK	2	-2.1006	8	0.655	0.635		1.206	1.165	1.257	1.247	1.241	1.245
124	38	-2.47393	A0A0C4WQD8	1263	0.18	Down	0.00052047	K	DNA-directed RNA polymerase subunit beta' OS=Azotobacter chroococcum NCIMB 8003 OX=1328314 GN=rpoC PE=3 SV=1	rpoC	rpoC	10	1	3.17e-13	123.92	K(1)VEVAEAGDSSFIK	2	-0.68608	11	1.685	1.742	1.549	0.57	0.719	0.861	0.335	0.208	0.351
110	4	-2.20423	A0A0C4WJL6	47	0.217	Down	0.00051884	K	50S ribosomal protein L31 OS=Azotobacter chroococcum NCIMB 8003 OX=1328314 GN=rpmE PE=3 SV=1	rpmE	rpmE	2	1	1.22e-19	135.5	NLSIDVCSECHPFYTGK(1)QK	3	-1.1959	6	1.331	1.4	1.435	0.178				0.265	0.338
12	6	-0.859876	A0A0C4WUZ3	246	0.551	Down	0.0078621	K	RNA polymerase sigma-54 factor OS=Azotobacter chroococcum NCIMB 8003 OX=1328314 GN=rpoN PE=3 SV=1	rpoN	rpoN	1	1	0.000279	64.266	LAK(1)DYLDLLGNR	2	-0.95148	4		1.127	1.184				0.607	0.667
156	7	-1.43051	A0A0C4WJT4	33	0.371	Down	0.0021645	K	50S ribosomal protein L5 OS=Azotobacter chroococcum NCIMB 8003 OX=1328314 GN=rplE PE=3 SV=1	rplE	rplE	3	1	9.67e-09	113.48	VTK(1)ITLNMGLGEAIGDK	2	0.20119	10		1.812	1.779		0.403	0.48	0.615	0.61	0.773
98	9	-1.47393	A0A0C4WU10	70	0.36	Down	0.000104812	K	Translation initiation factor IF-3 OS=Azotobacter chroococcum NCIMB 8003 OX=1328314 GN=infC PE=3 SV=1	infC	infC	5	1	6.56e-05	86.243	IMDYGK(1)HLFEK	2	-0.92459	13	1.711	1.594	1.586	0.451	0.492	0.473	0.516	0.625	0.621
132	7	-1.47794	A0A0C4WQF9	16	0.359	Down	0.0126229	K	50S ribosomal protein L24 OS=Azotobacter chroococcum NCIMB 8003 OX=1328314 GN=rplX PE=3 SV=1	rplX	rplX	4	1	8.17e-42	220.81	RDDEIIVIAGK(1)DK	2	-2.5361	9	1.572	1.543	1.553	0.595	0.559	0.682	0.546	0.452	0.679
140	6	-0.810966	A0A0C4WQD0	25	0.57	Down	0.00038294	K	30S ribosomal protein S19 OS=Azotobacter chroococcum NCIMB 8003 OX=1328314 GN=rpsS PE=3 SV=1	rpsS	rpsS	3	1	6.11e-09	136.94	VEVAVEK(1)NDR	2	-1.2095	18	1.376	1.385	1.248	0.79	0.793	0.624	0.704	0.789	0.791
40	6	-2.13924	A0A0C4WNJ1	277	0.227	Down	0.0012377	K	DNA gyrase subunit A OS=Azotobacter chroococcum NCIMB 8003 OX=1328314 GN=gyrA PE=3 SV=1	gyrA	gyrA	1	1	0.000395	95.311	LIEK(1)IAELVK	2	-2.7086	8	1.196	1.3	1.465	0.588	0.946	1.259		0.339	0.261
80	7	-1.52284	A0A0C4WKP5	195	0.348	Down	0.0063187	K	CTP synthase OS=Azotobacter chroococcum NCIMB 8003 OX=1328314 GN=pyrG PE=3 SV=1	pyrG	pyrG	1	1	0.000145	99.174	PTQHSVK(1)ELR	2	-2.876	11	1.29	1.114	1.467		0.759	0.709	0.38		0.518
14	3	1.26123	A0A0C4WIU7	358	2.397	Up	0.0029785	K	UDP-N-acetylmuramate--L-alanine ligase OS=Azotobacter chroococcum NCIMB 8003 OX=1328314 GN=murC PE=3 SV=1	murC	murC	1	1	0.000132	102.46	EVAAVIK(1)AVR	2	-2.5997	13	0.607	0.446	0.709	1.26	1.205	1.161	1.345	1.459	1.42
142	4	-1.68038	A0A0C4WQA9	83	0.312	Down	0.035682	K	30S ribosomal protein S4 OS=Azotobacter chroococcum NCIMB 8003 OX=1328314 GN=rpsD PE=3 SV=1	rpsD	rpsD	3	1	8.7e-36	169.52	RK(1)GSTGENLLQLLECR	3	-2.3602	7	1.051	1.641	0.736				0.386		0.328
2	4	-0.943416	A0A0C4WPX6	30	0.52	Down	0.0151971	K	Ribosomal silencing factor RsfS OS=Azotobacter chroococcum NCIMB 8003 OX=1328314 GN=rsfS PE=3 SV=1	rsfS	rsfS	1	1	3.42e-19	123.24	GK(1)TSVTDFMVVASGTSSR	2	0.7224	9	1.361	1.087	1.374		0.52	0.593	0.588	0.738
14	14	-1.04097	A0A0C4WK48	298	0.486	Down	0.0105637	K	Transcription termination factor Rho OS=Azotobacter chroococcum NCIMB 8003 OX=1328314 GN=rho PE=3 SV=1	rho	rho	4	0.948545	2.62e-06	73.891	VLTGGVDAHALEK(0.051)PK(0.949)R	3	-0.76097	7		1.444	1.558	0.808	0.773	0.708	0.777		0.683
64	8	-2.81604	A0A0C4WIB6	95	0.142	Down	0.00022132	K	Trigger factor OS=Azotobacter chroococcum NCIMB 8003 OX=1328314 GN=tig PE=3 SV=1	tig	tig	3	1	4.68e-09	139.7	LKPAGAPSVEPK(1)VFEK	3	-1.5323	11	1.648	1.716	1.816		0.425	0.429	0.2	0.212	0.325
10	18	0.936591	A0A0C4WNU6	489	1.914	Up	3.6656e-06	K	DNA topoisomerase 1 OS=Azotobacter chroococcum NCIMB 8003 OX=1328314 GN=topA PE=3 SV=1	topA	topA	1	1	4.6e-40	207.6	YSEASLVK(1)EMEK	2	-2.3915	19	0.595	0.628	0.613	1.383	1.439	1.391	1.153	1.155	1.207
72	7	0.80653	A0A0C4WH60	296	1.749	Up	0.00042119	K	Protein RecA OS=Azotobacter chroococcum NCIMB 8003 OX=1328314 GN=recA PE=3 SV=1	recA	recA	2	1	3.44e-26	163.93	SGAWYSYQGNK(1)IGQGK	2	-1.0471	9	0.649	0.754	0.697	1.258	1.235	1.179	1.158	1.277	1.237
38	19	-1.39593	A0A0C4WUV7	75	0.38	Down	1.98728e-05	K	60 kDa chaperonin OS=Azotobacter chroococcum NCIMB 8003 OX=1328314 GN=groEL PE=3 SV=1	groEL	groEL	4	1	1.89e-55	178.03	FENMGAQLVK(1)DVASK	2	-1.003	51	1.637	1.473	1.627	0.508	0.517	0.583	0.577	0.6	0.625
34	16	-1.53116	A0A0C4WGQ7	338	0.346	Down	0.00072415	K	Polyribonucleotide nucleotidyltransferase OS=Azotobacter chroococcum NCIMB 8003 OX=1328314 GN=pnp PE=3 SV=1	pnp	pnp	5	1	6.53e-26	146.37	IEVGVLPK(1)THGSALFTR	3	-1.5649	15	1.472	1.988	1.406	0.527	0.517	0.499	0.593	0.54	0.549
134	4	-1.79086	A0A0C4WPY2	8	0.289	Down	0.0194592	K	30S ribosomal protein S15 OS=Azotobacter chroococcum NCIMB 8003 OX=1328314 GN=rpsO PE=3 SV=1	rpsO	rpsO	1	1	5.25e-17	175.68	ALTVEEK(1)AQIVNEYK	2	3.9969	9	1.665	1.755	1.625	0.417	0.524	0.551	0.342	0.479	0.635
148	5	1.02786	A0A0C4WQP1	112	2.039	Up	4.384e-05	K	50S ribosomal protein L20 OS=Azotobacter chroococcum NCIMB 8003 OX=1328314 GN=rplT PE=3 SV=1	rplT	rplT	1	1	0.000232	83.358	AAFAAIVEK(1)AK	2	-1.4406	10	0.728	0.68	0.7	0.971	1.023	1.042	1.428	1.355	1.516
154	5	-0.897006	A0A0C4WVU0	87	0.537	Down	4.3588e-06	K	30S ribosomal protein S11 OS=Azotobacter chroococcum NCIMB 8003 OX=1328314 GN=rpsK PE=3 SV=1	rpsK	rpsK	2	1	2.86e-54	236.95	NLDVNVK(1)GPGPGR	2	-2.3349	13	1.474	1.528	1.464	0.49	0.454	0.481	0.825	0.796	0.778
108	13	-1.76121	A0A0C4WQI2	244	0.295	Down	5.5256e-05	K	Elongation factor Tu OS=Azotobacter chroococcum NCIMB 8003 OX=1328314 GN=tuf PE=3 SV=1	tuf	ACO76861.1	1	1	1.5e-13	137.58	GIVK(1)VGEEVEIVGIRPTTK	3	-1.7323	8	1.519	1.592	1.484	0.457		0.66	0.47	0.397	0.487
46	7	-1.28983	A0A0C4WW63	353	0.409	Down	0.000164052	K	Signal recognition particle receptor FtsY OS=Azotobacter chroococcum NCIMB 8003 OX=1328314 GN=ftsY PE=3 SV=1	ftsY	ftsY	1	1	1.92e-06	103.76	LHTK(1)DNLMEELKK	3	-1.6328	12	1.492	1.436	1.418	0.755	0.726	0.736	0.649	0.522	0.605
20	8	-1.20091	A0A0C4WRD3	531	0.435	Down	7.9773e-05	K	3-phosphoshikimate 1-carboxyvinyltransferase OS=Azotobacter chroococcum NCIMB 8003 OX=1328314 GN=aroA PE=3 SV=1	aroA	aroA	2	1	6.22e-24	148.76	VEGSK(1)VTVESGHK	3	-0.70657	12	1.335	1.488	1.434	0.761	0.763	0.757	0.627	0.652	0.571
64	6	-2.40354	A0A0C4WSV5	498	0.189	Down	0.00035743	K	NADH-quinone oxidoreductase subunit C/D OS=Azotobacter chroococcum NCIMB 8003 OX=1328314 GN=nuocd PE=3 SV=1	nuocd	nuocd	2	1	4.96e-24	162.21	ADHPLTTPPPK(1)ER	2	-1.6729	7	1.298	1.457	1.393		0.714	0.711		0.289	0.233
36	13	-1.2863	A0A0C4WUC0	58	0.41	Down	0.0046242	K	ATP synthase gamma chain OS=Azotobacter chroococcum NCIMB 8003 OX=1328314 GN=atpG PE=3 SV=1	atpG	atpG	2	1	2.53e-13	149.58	QVIGHLAK(1)ANPEYK	2	0.67727	16	1.581	1.271	1.495	0.717	0.854	0.633	0.728	0.61	0.444
36	12	-1.42275	A0A0C4WIE9	136	0.373	Down	0.0059571	K	Threonine--tRNA ligase OS=Azotobacter chroococcum NCIMB 8003 OX=1328314 GN=thrS PE=3 SV=1	thrS	thrS	2	1	1.11e-06	143.22	ELIDKDYDVVK(1)K	2	-0.30378	10	1.774	1.378	1.453	0.33	0.58	0.361		0.649	0.496
18	5	0.950842	A0A0C4WUX3	286	1.933	Up	5.5737e-05	K	Ribosomal RNA small subunit methyltransferase H OS=Azotobacter chroococcum NCIMB 8003 OX=1328314 GN=rsmH PE=3 SV=1	rsmH	mraW	1	1	1.72e-07	117.21	LIGK(1)PQYASESEIK	2	-2.4565	9	0.653	0.625	0.654	1.286	1.271	1.298	1.283	1.286	1.165
40	9	-1.04097	A0A0C4WH09	202	0.486	Down	7.7607e-05	K	Inosine-5'-monophosphate dehydrogenase OS=Azotobacter chroococcum NCIMB 8003 OX=1328314 GN=guaB PE=3 SV=1	guaB	guaB	2	1	2.23e-11	138.23	GMMTVNDIEK(1)AK	2	-1.6341	32	1.311	1.472	1.441	0.666	0.748	0.717	0.716	0.677	0.659
144	4	-1.40736	A0A0C4WQD3	59	0.377	Down	2.4496e-06	K	30S ribosomal protein S10 OS=Azotobacter chroococcum NCIMB 8003 OX=1328314 GN=rpsJ PE=3 SV=1	rpsJ	rpsJ	3	1	2.02e-68	224.49	YTVLVSPHVNK(1)DAR	2	-1.8684	13	1.578	1.574	1.552	0.565	0.561	0.561	0.626	0.575	0.573
158	6	-1.17788	A0A0C4WTD1	303	0.442	Down	0.00015673	K	DNA-directed RNA polymerase subunit alpha OS=Azotobacter chroococcum NCIMB 8003 OX=1328314 GN=rpoA PE=3 SV=1	rpoA	rpoA	1	1	6.97e-31	224.13	SLTEIK(1)DVLASR	2	-3.1422	9	1.332	1.359	1.54	0.675	0.787	0.842	0.66	0.581	0.627
56	15	0.799087	A0A0C4WP28	482	1.74	Up	0.00057894	K	Protein translocase subunit SecA OS=Azotobacter chroococcum NCIMB 8003 OX=1328314 GN=secA PE=3 SV=1	secA	secA	4	1	3e-09	142.51	EGIAHQVLNAK(1)YHEK	3	-0.71524	17	0.687	0.752	0.737	1.118	1.199	1.126	1.349	1.291	1.147
56	8	-2.01742	A0A0C4WMU3	178	0.247	Down	4.4313e-05	K	Glutamine--tRNA ligase OS=Azotobacter chroococcum NCIMB 8003 OX=1328314 GN=glnS PE=3 SV=1	glnS	glnS	1	1	4.94e-06	103.69	AK(1)IDMASPNMNLR	2	-1.0661	10	1.619	1.462	1.543	0.519	0.585	0.54		0.375	0.385
136	5	-1.56918	A0A0C4WQ10	24	0.337	Down	0.00022211	K	30S ribosomal protein S18 OS=Azotobacter chroococcum NCIMB 8003 OX=1328314 GN=rpsR PE=3 SV=1	rpsR	rpsR	4	1	1.47e-09	171.34	EIDFK(1)DLNTLK	2	-1.2546	9	1.526	1.504	1.668	0.572	0.658	0.658	0.559	0.448	0.578
140	7	-1.34373	A0A0C4WQB5	63	0.394	Down	0.00037893	K	50S ribosomal protein L15 OS=Azotobacter chroococcum NCIMB 8003 OX=1328314 GN=rplO PE=3 SV=1	rplO	rplO	1	1	7.43e-09	144.47	RLPK(1)FGFTSLK	2	-2.0715	15	1.689	1.625	1.503	0.269	0.298	0.287		0.609	0.655
116	6	-1.07704	A0A0C4WGX5	50	0.474	Down	0.0132789	K	30S ribosomal protein S20 OS=Azotobacter chroococcum NCIMB 8003 OX=1328314 GN=rpsT PE=3 SV=1	rpsT	rpsT	2	1	1.33e-18	163.93	AK(1)TAYTAAVPVIDR	2	-3.2083	7	1.715	1.389			0.641	0.598	0.788	0.811	0.608
16	6	-1.47393	A0A0C4WM66	19	0.36	Down	7.6749e-05	K	Transcription elongation factor GreA OS=Azotobacter chroococcum NCIMB 8003 OX=1328314 GN=greA PE=3 SV=1	greA	greA	1	1	0.000115	83.358	ALEEELK(1)HLK	2	-1.4378	9	1.385	1.582	1.642	0.641	0.654	0.662	0.572	0.568	0.518
162	11	-1.81097	A0A0C4WQG5	26	0.285	Down	5.8417e-05	K	30S ribosomal protein S3 OS=Azotobacter chroococcum NCIMB 8003 OX=1328314 GN=rpsC PE=3 SV=1	rpsC	rpsC	3	1	7.57e-64	207.88	EHTSVWYADK(1)R	2	-0.5412	11	1.81	1.59	1.534	0.562	0.491	0.645	0.447	0.516	0.445
28	4	1.13881	A0A0C4WSY1	760	2.202	Up	0.00097798	K	Cell division protein FtsK OS=Azotobacter chroococcum NCIMB 8003 OX=1328314 GN=ftsK PE=3 SV=1	ftsK	ftsK	1	1	0.00164	74.486	K(1)VEELIAR	2	-1.0692	7	0.572	0.581	0.661		1.466	1.301	1.356		1.307
86	6	0.909197	A0A0C4WQJ8	32	1.878	Up	1.51679e-05	K	Phosphoglycerate kinase OS=Azotobacter chroococcum NCIMB 8003 OX=1328314 GN=pgk PE=3 SV=1	pgk	pgk	2	1	3.57e-46	254.47	DGVVK(1)SDAR	2	-1.1148	24	0.651	0.683	0.683	1.246	1.237	1.197	1.302	1.232	1.253
100	19	-1.08009	A0A0C4WPS3	1073	0.473	Down	0.00023546	K	Glutamate synthase subunit alpha OS=Azotobacter chroococcum NCIMB 8003 OX=1328314 GN=gltB PE=4 SV=1	gltB	gltB	9	1	9.91e-10	132.93	VQTDGGLK(1)TGLDVIK	2	-1.4442	8	1.321	1.338	1.422	0.668	0.614	0.66	0.627	0.661
48	4	-1.20423	A0A0C4WUX8	165	0.434	Down	0.000117101	K	Ubiquinol--cytochrome c reductase, cytochrome c1 OS=Azotobacter chroococcum NCIMB 8003 OX=1328314 GN=petC PE=4 SV=1	petC	petC	1	1	1.54e-16	205.09	QVFGCK(1)QVQVVEDGKK	3	-1.3419	11	1.431	1.488	1.478	0.666	0.671	0.679	0.706	0.593	0.608
64	25	-1.31473	A0A0C4WM65	495	0.402	Down	3.6884e-06	K	Chaperone protein DnaK OS=Azotobacter chroococcum NCIMB 8003 OX=1328314 GN=dnaK PE=2 SV=1	dnaK	dnaK	6	1	7.92e-12	139.7	ATGK(1)HQSIVIK	2	-1.9948	18	1.355	1.409	1.448	0.88	0.797	0.827	0.587	0.541	0.564
32	8	-2.84684	A0A0C4WQM7	143	0.139	Down	0.00062074	K	Lysine--tRNA ligase OS=Azotobacter chroococcum NCIMB 8003 OX=1328314 GN=lysS PE=3 SV=1	lysS	lysS	2	1	5.82e-05	144.27	LLTK(1)SLRPLPDK	2	-2.1576	9	1.67	1.907	1.828	0.585	0.599	0.484	0.165	0.331	0.254
86	3	-1.44615	A0A0C4WHX3	64	0.367	Down	0.0020815	K	Translation initiation factor IF-1 OS=Azotobacter chroococcum NCIMB 8003 OX=1328314 GN=infA PE=3 SV=1	infA	infA	1	1	0.000191	92.445	VELTPYDLSK(1)GR	2	-2.109	6	1.594		1.463	0.676		0.624	0.552		0.57
4	8	0.850399	A0A0C4WQ46	251	1.803	Up	3.6591e-06	K	Ribonuclease R OS=Azotobacter chroococcum NCIMB 8003 OX=1328314 GN=rnr PE=3 SV=1	rnr	rnr	3	1	1.94e-21	177.47	EACK(1)LKPEVEEK	2	-1.2055	21	0.707	0.722	0.708	1.166	1.145	1.125	1.33	1.273	1.25
98	8	1.55336	A0A0C4WK78	382	2.935	Up	6.3258e-05	K	GMP synthase [glutamine-hydrolyzing] OS=Azotobacter chroococcum NCIMB 8003 OX=1328314 GN=guaA PE=3 SV=1	guaA	guaA	3	1	3.66e-05	122.44	LVEPLRELFK(1)DEVR	3	-0.044436	21	0.433	0.465	0.531	1.349	1.375	1.427	1.41	1.436	1.348
66	23	-1.16812	A0A0C4WLQ6	2282	0.445	Down	0.000158321	K	Type I fatty acid synthase ArsA OS=Azotobacter chroococcum NCIMB 8003 OX=1328314 GN=arsA PE=4 SV=1	arsA	arsA	10	0.999997	7.01e-13	137.58	GEGDAK(1)VKPAEVDR	2	-1.2832	24	1.303	1.376	1.309	0.846	0.948	0.952	0.64	0.53	0.605
118	15	-2.49005	A0A0C4WKD6	52	0.178	Down	0.0120801	K	Elongation factor Ts OS=Azotobacter chroococcum NCIMB 8003 OX=1328314 GN=tsf PE=3 SV=1	tsf	tsf	9	1	1.77e-05	91.245	K(1)AGNIAAEGSIAVK	2	-3.4648	8		1.744	3.024	0.192	0.327	0.542	0.299	0.405	0.569
156	8	-1.55216	A0A0C4WQH4	35	0.341	Down	5.6809e-05	K	30S ribosomal protein S7 OS=Azotobacter chroococcum NCIMB 8003 OX=1328314 GN=rpsG PE=3 SV=1	rpsG	rpsG	2	1	2.03e-09	145.75	FMNHVMESGK(1)K	2	-1.7767	22	1.668	1.569	1.543	0.562	0.559	0.592	0.499	0.6	0.529
152	3	-1.699	A0A0C4WQG9	131	0.308	Down	0.0002781	K	50S ribosomal protein L4 OS=Azotobacter chroococcum NCIMB 8003 OX=1328314 GN=rplD PE=3 SV=1	rplD	rplD	1	1	0.00255	79.059	TK(1)SLVSK	2	0.2344	6	1.246	1.253	1.425	0.338				0.412	0.394
98	4	0.932817	A0A0C4WH14	28	1.909	Up	0.0029228	K	Signal recognition particle protein OS=Azotobacter chroococcum NCIMB 8003 OX=1328314 GN=ffh PE=3 SV=1	ffh	ffh	1	1	1.55e-14	167.06	LTEDNIK(1)DTLR	2	-1.4512	9	0.678	0.812	0.593	1.325	1.13	0.935	1.216	1.403	1.358
148	10	-1.85726	A0A0C4WH44	73	0.276	Down	1.961e-05	K	30S ribosomal protein S2 OS=Azotobacter chroococcum NCIMB 8003 OX=1328314 GN=rpsB PE=3 SV=1	rpsB	rpsB	2	1	0.000162	130	ILFVGTK(1)R	2	-2.1351	9	1.666	1.708	1.621	0.548	0.534	0.567	0.485	0.413	0.482
156	5	-1.85726	A0A0C4WTE5	49	0.276	Down	0.0014247	K	50S ribosomal protein L22 OS=Azotobacter chroococcum NCIMB 8003 OX=1328314 GN=rplV PE=3 SV=1	rplV	rplV	2	1	1.7e-84	215.67	K(1)VLESAVANAEHNEGADVDDLK	3	-0.63795	8	1.648	1.687	1.656	0.216		0.291	0.437	0.435	0.504
138	6	-1.27579	A0A0C4WGX3	33	0.413	Down	0.00026298	K	50S ribosomal protein L21 OS=Azotobacter chroococcum NCIMB 8003 OX=1328314 GN=rplU PE=3 SV=1	rplU	rplU	3	1	6.84e-05	116.13	QYK(1)VAEGEFLK	2	-1.3639	9	1.612	1.626	1.48	0.564	0.483	0.446	0.67	0.71	0.568
160	37	-2.07097	A0A0C4WVV1	1065	0.238	Down	5.7434e-05	K	DNA-directed RNA polymerase subunit beta OS=Azotobacter chroococcum NCIMB 8003 OX=1328314 GN=rpoB PE=3 SV=1	rpoB	rpoB	9	1	1.41e-26	174.72	LQQGDDLAPGVLK(1)IVK	2	-2.8744	9	1.477	1.72	1.653	0.644	0.689	0.763	0.435	0.351	0.368
62	13	-1.8997	A0A0C4WII7	13	0.268	Down	5.7619e-05	K	DNA gyrase subunit B OS=Azotobacter chroococcum NCIMB 8003 OX=1328314 GN=gyrB PE=3 SV=1	gyrB	gyrB	1	1	4.06e-28	144.2	SENQTYDSSSIK(1)VLK	2	-4.0246	6	1.352	1.282	1.371			0.306	0.371		0.344
8	6	0.762987	A0A0C4WNZ0	244	1.697	Up	0.0070573	K	GTPase Era OS=Azotobacter chroococcum NCIMB 8003 OX=1328314 GN=era PE=3 SV=1	era	era	1	1	0.00171	90.308	K(1)IIIGEK	2	-0.52805	8	0.666		0.756	1.223	1.175	1.17	1.263	1.267	1.089
140	5	-1.87832	A0A0C4WK21	62	0.272	Down	8.0622e-05	K	50S ribosomal protein L27 OS=Azotobacter chroococcum NCIMB 8003 OX=1328314 GN=rpmA PE=3 SV=1	rpmA	rpmA	2	1	1.34e-17	156.14	DHTLFAK(1)VEGVVK	2	-2.8	10	1.884	1.491	1.577	0.648	0.545	0.539	0.433	0.432	0.482
132	2	-2.662	A0A0C4WVU4	28	0.158	Down	0.000135776	K	30S ribosomal protein S14 OS=Azotobacter chroococcum NCIMB 8003 OX=1328314 GN=rpsN PE=3 SV=1	rpsN	rpsN	1	1	1.34e-08	105.78	RAELK(1)AIIANPNSAPEQR	3	-4.203	13	1.811	1.863	1.639	0.245	0.32	0.261	0.26		0.299
164	11	-1.05889	A0A0C4WVU8	150	0.48	Down	5.6237e-05	K	50S ribosomal protein L2 OS=Azotobacter chroococcum NCIMB 8003 OX=1328314 GN=rplB PE=3 SV=1	rplB	rplB	4	0.989794	1.56e-14	132.4	NIPVGSTIHAIELK(0.01)PGK(0.99)GAQIAR	3	-2.2371	9	1.404	1.552	1.585	0.511	0.528	0.499	0.728	0.707	0.743
130	4	-1.90509	A0A0C4WVU6	48	0.267	Down	1.94456e-05	K	50S ribosomal protein L29 OS=Azotobacter chroococcum NCIMB 8003 OX=1328314 GN=rpmC PE=3 SV=1	rpmC	rpmC	2	1	9.11e-125	278.73	ATGQLGQSHLLSQVK(1)R	3	-1.1718	19	1.637	1.812	1.722	0.495	0.461	0.437	0.505	0.44	0.436
42	4	0.633199	A0A0C4WN15	34	1.551	Up	0.00022011	K	Phenylalanine--tRNA ligase alpha subunit OS=Azotobacter chroococcum NCIMB 8003 OX=1328314 GN=pheS PE=3 SV=1	pheS	pheS	1	1	0.00788	84.064	VHYLGK(1)K	2	-0.67226	8	0.703	0.701	0.73	1.29	1.289	1.338	1.12	1.086
120	3	-0.954557	A0A0C4WNQ8	31	0.516	Down	0.00041897	K	50S ribosomal protein L32 OS=Azotobacter chroococcum NCIMB 8003 OX=1328314 GN=rpmF PE=3 SV=1	rpmF	rpmF	1	1	5.8e-50	257.12	SHDALEANALSVEK(1)STGEVHLR	3	3.8157	23	1.227	1.33	1.409	0.742	0.902	0.872	0.652	0.648	0.747
10	5	-1.52284	A0A0C4WK27	90	0.348	Down	0.00067683	K	4-hydroxy-3-methylbut-2-enyl diphosphate reductase OS=Azotobacter chroococcum NCIMB 8003 OX=1328314 GN=ispH PE=3 SV=1	ispH	ispH	2	1	0.000266	68.108	GLK(1)VFDATCPLVTK	2	-1.3376	7	1.363	1.232	1.598			0.452	0.449	0.443	0.568
130	2	-1.97143	A0A0C4WQ43	22	0.255	Down	0.000164142	K	50S ribosomal protein L9 OS=Azotobacter chroococcum NCIMB 8003 OX=1328314 GN=rplI PE=3 SV=1	rplI	rplI	2	1	0.000984	75.243	VSVK(1)GGYAR	2	-1.9355	5	1.141	1.149	1.22				0.319	0.278
138	7	-1.55216	A0A0C4WQC5	72	0.341	Down	1.6002e-05	K	30S ribosomal protein S17 OS=Azotobacter chroococcum NCIMB 8003 OX=1328314 GN=rpsQ PE=3 SV=1	rpsQ	rpsQ	2	1	0.000546	121.8	ETRPLAK(1)TK	2	-1.9137	9	1.65	1.609	1.705	0.198	0.602	0.578	0.578	0.591	0.524
52	7	1.22774	A0A0C4WKU2	139	2.342	Up	1.50181e-05	K	ATP synthase subunit b OS=Azotobacter chroococcum NCIMB 8003 OX=1328314 GN=atpF PE=3 SV=1	atpF	atpF	1	1	0.000497	90.761	ILESK(1)VDTK	2	0.28867	9	0.526	0.553	0.58	1.395	1.365	1.354	1.321	1.297	1.267
6	1	0.696884	A0A0C4WQS8	39	1.621	Up	3.754e-05	K	Ditrans,polycis-undecaprenyl-diphosphate synthase ((2E,6E)-farnesyl-diphosphate specific) OS=Azotobacter chroococcum NCIMB 8003 OX=1328314 GN=uppS PE=3 SV=1	uppS	uppS	1	1	9.31e-09	128.57	LLPGIAGHK(1)AGVDAVR	2	-1.5598	12	0.715	0.693	0.685	1.299	1.333	1.32	1.086	1.155	1.152
144	8	-1.51457	A0A0C4WTF0	201	0.35	Down	0.00087754	K	50S ribosomal protein L3 OS=Azotobacter chroococcum NCIMB 8003 OX=1328314 GN=rplC PE=3 SV=1	rplC	rplC	6	1	5.1e-32	205.45	NLLLVK(1)GAVPGATGGDVIVRPAAK	3	-1.3039	9	1.439	1.509	1.905	0.421	0.563	0.577	0.484	0.578	0.635
132	8	1.08134	A0A0C4WUU8	546	2.116	Up	0.0177414	K	Elongation factor 4 OS=Azotobacter chroococcum NCIMB 8003 OX=1328314 GN=lepA PE=3 SV=1	lepA	lepA	1	1	0.00546	56.091	TTVK(1)ALR	2	-0.69747	5	0.619		0.601			1.402		1.163	1.419
16	8	-1.69432	A0A0C4WGQ5	113	0.309	Down	8.0821e-07	K	Transcription termination/antitermination protein NusA OS=Azotobacter chroococcum NCIMB 8003 OX=1328314 GN=nusA PE=3 SV=1	nusA	nusA	3	1	1.54e-12	169.81	IAAQTAK(1)QVIVQK	2	-1.6801	14	1.591	1.626	1.535	0.641	0.633	0.645	0.492	0.506	0.471
132	8	-1.78588	A0A0C4WJV0	118	0.29	Down	0.0008423	K	50S ribosomal protein L7/L12 OS=Azotobacter chroococcum NCIMB 8003 OX=1328314 GN=rplL PE=3 SV=1	rplL	rplL	3	1	7.85e-07	112.95	ALEEAGAK(1)VELK	2	-1.3805	13	1.881		1.846		0.518	0.425	0.619	0.507	0.497
8	6	-0.803393	A0A0C4WIS2	97	0.573	Down	0.00096248	K	Glycine--tRNA ligase beta subunit OS=Azotobacter chroococcum NCIMB 8003 OX=1328314 GN=glyS PE=3 SV=1	glyS	glyS	1	1	5.62e-36	187.47	K(1)CGVELSEIDSSGAK	2	-1.1125	9	1.265	1.284	1.162	0.944	0.991	0.871	0.632	0.758	0.736
126	4	-1.63487	A0A0C4WQE4	56	0.322	Down	2.3709e-05	K	50S ribosomal protein L17 OS=Azotobacter chroococcum NCIMB 8003 OX=1328314 GN=rplQ PE=3 SV=1	rplQ	rplQ	2	1	4.7e-26	148.57	VAEPLITLAK(1)EDSVSNRR	3	-1.4175	16	1.73	1.63	1.882	0.245	0.426	0.309	0.538	0.551	0.598
18	4	1.15251	A0A0C4WMT7	99	2.223	Up	0.00022318	K	GTP cyclohydrolase 1 OS=Azotobacter chroococcum NCIMB 8003 OX=1328314 GN=folE PE=3 SV=1	folE	folE	3	1	0.00226	60.589	VLGLSK(1)VAR	2	-1.5547	8	0.607	0.582	0.568	1.307	1.473		1.219	1.224	1.462
54	8	-2.47393	A0A0C4WQ79	220	0.18	Down	0.0190794	K	Pyruvate kinase OS=Azotobacter chroococcum NCIMB 8003 OX=1328314 GN=pykA-1 PE=3 SV=1	pykA-1	pykA-1	3	1	7.53e-47	199.04	LMQEAGGNAGLVAK(1)IER	2	-1.9046	29	1.811	1.526	1.959	0.297	0.133	0.361	0.47		0.167
124	5	-1.51457	A0A0C4WVU2	20	0.35	Down	0.00102074	K	50S ribosomal protein L30 OS=Azotobacter chroococcum NCIMB 8003 OX=1328314 GN=rpmD PE=3 SV=1	rpmD	rpmD	5	1	0.000541	105.81	LANHK(1)ACVK	2	-1.7749	8	1.525	1.401	1.167			0.601	0.504	0.394	0.536
84	16	-1.24127	A0A0C4WRV2	141	0.423	Down	1.2971e-06	K	ATP synthase subunit alpha OS=Azotobacter chroococcum NCIMB 8003 OX=1328314 GN=atpA PE=3 SV=1	atpA	atpA	10	1	3.35e-97	278.37	K(1)SVDQPVQTGYK	2	6.1372	17	1.356	1.414	1.457	0.8	0.792	0.797	0.604	0.589	0.595
50	7	-1.20091	A0A0C4WSX0	616	0.435	Down	2.4405e-05	K	Leucine--tRNA ligase OS=Azotobacter chroococcum NCIMB 8003 OX=1328314 GN=leuS PE=3 SV=1	leuS	leuS	1	1	1.91e-18	187.47	LK(1)TDGLPVEIGGTEK	2	-0.65993	9	1.397	1.443	1.492	0.646	0.76	0.728	0.672	0.605	0.608
150	9	-1.27579	A0A0C4WTF6	71	0.413	Down	3.2561e-06	K	50S ribosomal protein L1 OS=Azotobacter chroococcum NCIMB 8003 OX=1328314 GN=rplA PE=3 SV=1	rplA	rplA	4	1	3.84e-10	150.44	GATVLPNGTGK(1)SVR	2	-1.5984	19	1.46	1.543	1.53	0.629	0.636	0.586	0.652	0.605	0.614
138	4	-0.883635	A0A0C4WTF3	18	0.542	Down	1.83686e-05	K	30S ribosomal protein S12 OS=Azotobacter chroococcum NCIMB 8003 OX=1328314 GN=rpsL PE=3 SV=1	rpsL	rpsL	2	1	5.06e-40	169.57	LVDK(1)SDVPALQNCPQR	3	0.10868	10	1.454	1.475	1.388	0.56	0.581	0.558	0.755	0.801	0.782
130	9	0.826193	A0A0C4WKL8	166	1.773	Up	3.9358e-05	K	Ribosome-recycling factor OS=Azotobacter chroococcum NCIMB 8003 OX=1328314 GN=frr PE=3 SV=1	frr	frr	3	1	1.11e-06	160.98	LTDK(1)AIAEVDK	2	-0.51766	9	0.66	0.698	0.681	1.298	1.266	1.255	1.254	1.207	1.154
26	13	-1.18115	A0A0C4WHC8	525	0.441	Down	0.0086352	K	Alanine--tRNA ligase OS=Azotobacter chroococcum NCIMB 8003 OX=1328314 GN=alaS PE=3 SV=1	alaS	alaS	4	1	9.55e-10	115.24	DTTK(1)AGGAYLHHGVVAEGGLR	3	-1.2504	7	1.329	1.494	1.089	0.556	0.594			0.619	0.531
24	13	0.92524	A0A0C4WMC9	162	1.899	Up	0.00076192	K	Ribosome-binding ATPase YchF OS=Azotobacter chroococcum NCIMB 8003 OX=1328314 GN=ychF PE=3 SV=1	ychF	ychF	1	1	2.53e-12	130.79	EALAQK(1)ALLEK	2	-0.77925	34	0.587	0.677	0.731	1.275	1.2	1.243	1.195	1.296	1.297
88	4	-1.699	A0A0C4WKH1	209	0.308	Down	3.7694e-06	K	Peptide chain release factor 2 OS=Azotobacter chroococcum NCIMB 8003 OX=1328314 GN=prfB PE=3 SV=1	prfB	prfB	1	1	0.00077	83.358	AK(1)LYELEVQK	2	-3.1186	6	1.24	1.299	1.271			0.526	0.393	0.389
26	5	-0.678072	A0A0C4WND0	74	0.625	Down	0.0065158	K	Beta sliding clamp OS=Azotobacter chroococcum NCIMB 8003 OX=1328314 GN=dnaN PE=3 SV=1	dnaN	dnaN	3	1	0.00265	79.809	K(1)LMDICK	2	-0.03403	9	1.054	1.212	1.167	0.786	0.825		0.757		0.674
130	20	-2.59946	A0A0C4WIK2	196	0.165	Down	0.00033532	K	30S ribosomal protein S1 OS=Azotobacter chroococcum NCIMB 8003 OX=1328314 GN=rpsA PE=3 SV=1	rpsA	rpsA	11	1	5.67e-221	305.67	EALLESLQEGQQVK(1)GIVK	2	-0.36579	11	1.439	1.88	2.3	0.413	0.36	0.434	0.301	0.355	0.273
142	6	-1.66658	A0A0C4WQE2	113	0.315	Down	2.3742e-06	K	50S ribosomal protein L11 OS=Azotobacter chroococcum NCIMB 8003 OX=1328314 GN=rplK PE=3 SV=1	rplK	rplK	3	1	8.63e-09	113.86	AK(1)QADLTAADLEAAVR	2	-1.0775	6	1.266	1.263	1.344				0.403	0.389	0.428
74	8	0.762136	A0A0C4WN31	256	1.696	Up	6.1085e-05	K	Glutamate--tRNA ligase OS=Azotobacter chroococcum NCIMB 8003 OX=1328314 GN=gltX PE=3 SV=1	gltX	gltX	3	1	1.98e-09	136.84	K(1)NPTSITFYQR	2	-1.911	9	0.651	0.631	0.661	1.419	1.391	1.466	1.158	1.068	1.069
142	5	-0.924125	A0A0C4WJT8	133	0.527	Down	3.0566e-06	K	50S ribosomal protein L16 OS=Azotobacter chroococcum NCIMB 8003 OX=1328314 GN=rplP PE=3 SV=1	rplP	rplP	2	1	5.84e-21	194.22	LPLATTFVK(1)R	2	-1.7831	9	1.433	1.435	1.362	0.646	0.67	0.62	0.745	0.729	0.757
44	6	-2.1078	A0A0C4WS16	228	0.232	Down	9.5747e-05	K	ATP synthase subunit beta OS=Azotobacter chroococcum NCIMB 8003 OX=1328314 GN=atpD PE=3 SV=1	atpD	atpD	5	1	4.64e-25	199.59	VALTGLTMAEK(1)FRDEGR	3	-0.88094	37	1.431	1.839	1.863	0.454	0.517	0.679	0.378	0.421	0.392
132	2	-2.4112	A0A0C4WK88	13	0.188	Down	0.00040345	K	30S ribosomal protein S16 OS=Azotobacter chroococcum NCIMB 8003 OX=1328314 GN=rpsP PE=3 SV=1	rpsP	rpsP	2	1	5.54e-06	150.21	K(1)RPFYHLTVTNSR	3	1.1654	16	1.672	1.81	1.862	0.51	0.543	0.458	0.42	0.335	0.248
40	4	0.745883	A0A0C4WK92	408	1.677	Up	0.00069604	K	Isoleucine--tRNA ligase OS=Azotobacter chroococcum NCIMB 8003 OX=1328314 GN=ileS PE=3 SV=1	ileS	ileS	1	1	1.03e-06	137.88	HK(1)TPLIYR	2	-0.35432	9	0.721	0.767	0.763	1.167	1.172	1.004	1.347	1.291	1.138
162	19	-1.61264	A0A0C4WJU7	697	0.327	Down	1.65476e-05	K	Elongation factor G OS=Azotobacter chroococcum NCIMB 8003 OX=1328314 GN=fusA PE=3 SV=1	fusA	fusA	1	1	1.27e-35	187.47	YSEAPANIAEAIVK(1)K	2	-0.90509	12	1.714	1.517	1.508	0.617	0.617	0.614	0.507	0.524	0.521
156	6	-1.59074	A0A0C4WJT2	157	0.332	Down	0.00034453	K	30S ribosomal protein S5 OS=Azotobacter chroococcum NCIMB 8003 OX=1328314 GN=rpsE PE=3 SV=1	rpsE	rpsE	4	1	1.63e-15	151.22	EMQSPESVAAK(1)R	2	-1.7789	16	1.418	1.655	1.691	0.623	0.604	0.578	0.613	0.501	0.469
34	9	-1.62149	A0A0C4WKN7	362	0.325	Down	1.87536e-05	K	Aspartate--tRNA(Asp/Asn) ligase OS=Azotobacter chroococcum NCIMB 8003 OX=1328314 GN=aspS PE=3 SV=1	aspS	aspS	1	1	3.06e-09	117.21	AK(1)GVEGLQSPIVK	2	-1.7134	15	1.416	1.576	1.622	0.702	0.676	0.726	0.486	0.521	0.492
32	7	-1.75147	A0A0C4WVR5	362	0.297	Down	0.0010646	K	Phosphoribosylamine--glycine ligase OS=Azotobacter chroococcum NCIMB 8003 OX=1328314 GN=purD PE=3 SV=1	purD	purD	1	1	3.4e-13	171.2	LDGK(1)VFHAGTALK	2	-2.1484	9	1.659	1.632	1.637	0.557	0.547	0.557	0.501	0.511	0.45
120	3	0.937344	A0A0C4WJE2	7	1.915	Up	2.5002e-06	K	30S ribosomal protein S21 OS=Azotobacter chroococcum NCIMB 8003 OX=1328314 GN=rpsU PE=3 SV=1	rpsU	rpsU	1	1	1.85e-11	169.81	VK(1)ENEPFDVALRR	3	-1.7983	19	0.733	0.766	0.72	0.953	1.004	0.963	1.434	1.415	1.4

## Sheet: RL22vsCK22
Degree	No.Sites	Log2Ratio	Protein accession	Position	Ratio	Regulated Type	P value	Amino acid	Protein description	Gene name	String Name	No.m	Localization probability	PEP	Score	Modified sequence	Charge	Mass error [ppm]	MS/MS Count	CK0_rep1	CK0_rep2	CK0_rep3	CK22_rep1	CK22_rep2	CK22_rep3	RL22_rep1	RL22_rep2	RL22_rep3
16	2	-1.71312	A0A0C4WSU9	165	0.305	Down	0.00023545	K	NADH-quinone oxidoreductase subunit I OS=Azotobacter chroococcum NCIMB 8003 OX=1328314 GN=nuoI PE=3 SV=1	nuoI	nuoI	1	1	1.13e-32	193.62	PK(1)GTAQNEAEPINVK	2	-0.25882	16	1.709	1.731	1.627	0.495	0.509	0.451	0.142		0.154
12	15	-0.878321	A0A0C4WP28	750	0.544	Down	0.032864	K	Protein translocase subunit SecA OS=Azotobacter chroococcum NCIMB 8003 OX=1328314 GN=secA PE=3 SV=1	secA	secA	1	1	3.65e-05	94.66	EK(1)EEIAGAEALR	2	-3.3262	8	1.405	1.33	1.368	0.82	0.679	0.835		0.503	0.344
34	5	-2.25154	A0A0C4WQ10	30	0.21	Down	0.00090219	K	30S ribosomal protein S18 OS=Azotobacter chroococcum NCIMB 8003 OX=1328314 GN=rpsR PE=3 SV=1	rpsR	rpsR	1	1	4.85e-25	181.44	DLNTLK(1)AYISETGK	2	-2.0178	9	2.326	1.124	1.177	0.953	1.181	0.761	0.165	0.191	0.251
40	7	1.15056	A0A0C4WQB5	63	2.22	Up	0.00045529	K	50S ribosomal protein L15 OS=Azotobacter chroococcum NCIMB 8003 OX=1328314 GN=rplO PE=3 SV=1	rplO	rplO	1	1	7.43e-09	144.47	RLPK(1)FGFTSLK	2	-2.0715	15	1.689	1.625	1.503	0.269	0.298	0.287		0.609	0.655
12	26	-1.21759	A0A0C4WJV8	293	0.43	Down	0.0096575	K	Pyruvate dehydrogenase E1 component OS=Azotobacter chroococcum NCIMB 8003 OX=1328314 GN=aceE PE=4 SV=1	aceE	aceE	3	1	3.04e-24	162.8	GAQWNVNK(1)VVWGR	2	1.9368	14	2.001	1.68	1.66	0.358	0.278	0.397	0.141	0.155
20	4	-0.808437	A0A0C4WHT3	219	0.571	Down	9.9e-05	K	Succinate dehydrogenase iron-sulfur subunit OS=Azotobacter chroococcum NCIMB 8003 OX=1328314 GN=sdhB PE=4 SV=1	sdhB	sdhB	2	1	1.76e-38	209.7	GIMNCVYVCPK(1)GLNPTK	2	8.5815	23	1.566	1.451	1.583	0.734	0.781	0.784	0.414	0.441	0.457
4	8	-0.586406	A0A0C4WQ29	105	0.666	Down	0.0186044	K	Inorganic pyrophosphatase OS=Azotobacter chroococcum NCIMB 8003 OX=1328314 GN=ppa PE=3 SV=1	ppa	ppa	1	1	8.19e-56	166.29	ARPVGVLHMTDEGGGDAK(1)LIAVPHDK	4	-1.1345	22	1.345	1.284	1.386	0.719	0.744	0.84	0.468		0.554
38	6	1.50792	A0A0C4WTE1	90	2.844	Up	1.82e-05	K	50S ribosomal protein L14 OS=Azotobacter chroococcum NCIMB 8003 OX=1328314 GN=rplN PE=3 SV=1	rplN	rplN	2	1	5.27e-118	272.81	FDGNAAVLLNNK(1)QEPIGTR	2	0.49982	23	2.065	0.921	1.012	0.404	0.377	0.382	1.046	1.183	1.079
28	19	0.77989	A0A0C4WPS3	1122	1.717	Up	0.00158355	K	Glutamate synthase subunit alpha OS=Azotobacter chroococcum NCIMB 8003 OX=1328314 GN=gltB PE=4 SV=1	gltB	gltB	1	1	6.05e-21	174.72	ICHLNNCATGVATQNDK(1)LR	3	-0.75682	9	0.71	0.813	0.821	0.813	0.951	0.808	1.584	1.485	1.348
20	25	-0.790859	A0A0C4WM65	618	0.578	Down	0.0026035	K	Chaperone protein DnaK OS=Azotobacter chroococcum NCIMB 8003 OX=1328314 GN=dnaK PE=2 SV=1	dnaK	dnaK	1	1	7.98e-88	251.28	MYAEQAESGEAAQGGEK(1)AK	2	1.4203	18	1.771	1.37	1.276	0.829	0.753	0.864	0.436	0.541	0.436
4	3	-0.701342	A0A0C4WLU6	293	0.615	Down	0.00031792	K	DNA-binding transcriptional regulator NtrC OS=Azotobacter chroococcum NCIMB 8003 OX=1328314 GN=ntrC PE=4 SV=1	ntrC	ntrC	1	1	1.7e-19	122.2	IIAATHQHLENLVQAGK(1)FR	3	-0.87988	10	0.991	1.081	1.117	1.15	1.214	1.177	0.781	0.685	0.711
2	8	-1.152	A0A0C4WQM7	143	0.45	Down	0.0174965	K	Lysine--tRNA ligase OS=Azotobacter chroococcum NCIMB 8003 OX=1328314 GN=lysS PE=3 SV=1	lysS	lysS	1	1	5.82e-05	144.27	LLTK(1)SLRPLPDK	2	-2.1576	9	1.67	1.907	1.828	0.585	0.599	0.484	0.165	0.331	0.254
2	11	1.09963	A0A0C4WRN8	458	2.143	Up	0.00027675	K	Ribonuclease E OS=Azotobacter chroococcum NCIMB 8003 OX=1328314 GN=rne PE=3 SV=1	rne	rne	4	1	3.06e-05	138.26	RNSITK(1)IELR	2	-1.1747	15	0.579	0.61	0.619	0.882	0.727	0.871	1.733	1.773	1.809
2	7	0.620117	A0A0C4WK81	101	1.537	Up	0.0115602	K	Phosphoribosylformylglycinamidine synthase OS=Azotobacter chroococcum NCIMB 8003 OX=1328314 GN=purL PE=3 SV=1	purL	purL	1	1	0.000751	83.623	NCGLAK(1)IER	2	-2.9258	6		1.322		0.773	0.93	0.779	1.283	1.261
40	6	0.621056	A0A0C4WQF5	103	1.538	Up	0.0025578	K	50S ribosomal protein L18 OS=Azotobacter chroococcum NCIMB 8003 OX=1328314 GN=rplR PE=3 SV=1	rplR	rplR	1	1	1.32e-05	114.64	VK(1)ALADAAR	2	-0.5142	10	1.302	1.406	1.458	0.577	0.544	0.564	0.963	0.78	0.849
24	23	1.54745	A0A0C4WLQ6	597	2.923	Up	0.0056229	K	Type I fatty acid synthase ArsA OS=Azotobacter chroococcum NCIMB 8003 OX=1328314 GN=arsA PE=4 SV=1	arsA	arsA	4	1	2.69e-18	177.47	RDMLLALETPEK(1)VLK	3	-2.5477	33	0.905	0.775	1.03	0.371	0.535	0.739	1.741	1.475	1.592
12	4	-0.766112	A0A0C4WKT7	98	0.588	Down	0.00033714	K	ATP synthase epsilon chain OS=Azotobacter chroococcum NCIMB 8003 OX=1328314 GN=atpC PE=3 SV=1	atpC	atpC	1	1	4.94e-32	194.83	DLDEVAAQEAVK(1)AAQK	2	-0.75883	30	1.692	1.616	1.662	0.616	0.656	0.655	0.41	0.36	0.364
8	10	-0.625934	A0A0C4WQD9	15	0.648	Down	0.0166577	K	Citrate synthase OS=Azotobacter chroococcum NCIMB 8003 OX=1328314 GN=prpC PE=3 SV=1	prpC	prpC	1	0.995853	2.21e-20	177.47	SATAETTTVGFK(0.004)PK(0.996)K	2	-0.23031	10	1.338	1.463	1.479	0.721		0.776	0.521	0.423	0.511
34	11	0.653519	A0A0C4WUY1	106	1.573	Up	0.00028478	K	50S ribosomal protein L13 OS=Azotobacter chroococcum NCIMB 8003 OX=1328314 GN=rplM PE=3 SV=1	rplM	rplM	1	1	6.32e-05	108.93	VIETAVK(1)GMLPK	2	-2.9455	19	1.313	1.488	1.922	0.444	0.445	0.456	0.654	0.729	0.733
8	6	0.667211	A0A0C4WKU8	55	1.588	Up	0.031695	K	Aspartokinase OS=Azotobacter chroococcum NCIMB 8003 OX=1328314 GN=lysC PE=3 SV=1	lysC	lysC	1	1	1.15e-71	240.52	LIGLAK(1)QISEQPVPR	2	-0.88691	35	1.429	1.07	1.268	0.617	0.671	0.587	1.109	1.12	0.749
38	3	0.641546	A0A0C4WQG9	193	1.56	Up	0.00157961	K	50S ribosomal protein L4 OS=Azotobacter chroococcum NCIMB 8003 OX=1328314 GN=rplD PE=3 SV=1	rplD	rplD	1	1	0.00015	83.623	VLITVPAVK(1)K	2	-1.2864	8	1.113	1.193	1.218	0.616		0.606	0.946	0.906	1.007
44	5	0.855192	A0A0C4WTE5	49	1.809	Up	0.0179829	K	50S ribosomal protein L22 OS=Azotobacter chroococcum NCIMB 8003 OX=1328314 GN=rplV PE=3 SV=1	rplV	rplV	1	1	1.7e-84	215.67	K(1)VLESAVANAEHNEGADVDDLK	3	-0.63795	8	1.648	1.687	1.656	0.216		0.291	0.437	0.435	0.504
50	37	-1.38836	A0A0C4WVV1	1207	0.382	Down	0.00145561	K	DNA-directed RNA polymerase subunit beta OS=Azotobacter chroococcum NCIMB 8003 OX=1328314 GN=rpoB PE=3 SV=1	rpoB	rpoB	3	1	9.88e-06	81.908	GGVPMATPVFDGAK(1)ESEIK	2	-0.49383	8	1.388	0.97	1.404	0.928	1.099	0.909	0.357	0.39
2	13	-0.641604	A0A0C4WSX5	100	0.641	Down	0.00039769	K	ATP-dependent Clp protease ATP-binding subunit ClpA OS=Azotobacter chroococcum NCIMB 8003 OX=1328314 GN=clpA PE=3 SV=1	clpA	clpA	1	1	9.29e-05	112.8	AVFHVQSSGK(1)R	2	-1.7343	9	1.044	1.099	1.144	1.177	1.122	1.096	0.777	0.698	0.702
4	6	-0.798366	A0A0C4WMJ6	87	0.575	Down	0.005705	K	Chaperone protein HscA homolog OS=Azotobacter chroococcum NCIMB 8003 OX=1328314 GN=hscA PE=3 SV=1	hscA	hscA	1	1	4.97e-16	132.9	AAAAVDPLNTVLSVK(1)R	2	-1.7839	7	1.226	1.616	1.467		0.525	0.568		0.31	0.319
40	11	0.772308	A0A0C4WVU8	36	1.708	Up	0.003945	K	50S ribosomal protein L2 OS=Azotobacter chroococcum NCIMB 8003 OX=1328314 GN=rplB PE=3 SV=1	rplB	rplB	1	1	8.94e-05	85.716	GAPYAPLLEK(1)K	2	-2.2204	7	1.24	1.231	1.199	0.496	0.488			0.813	0.868
22	3	-0.744197	A0A0C4WP48	86	0.597	Down	0.00026219	K	Ubiquinol-cytochrome c reductase iron-sulfur subunit OS=Azotobacter chroococcum NCIMB 8003 OX=1328314 GN=petA PE=4 SV=1	petA	petA	1	1	4.35e-05	153.33	TEETLANLK(1)K	2	-3.7525	15	1.558	1.67	1.714	0.656	0.677	0.614	0.402	0.397	0.364
2	36	-1.2863	A0A0C4WM01	161	0.41	Down	0.0036591	K	Isocitrate dehydrogenase [NADP] OS=Azotobacter chroococcum NCIMB 8003 OX=1328314 GN=icd PE=3 SV=1	icd	icd	1	1	1.58e-11	168.43	HPHK(1)MGAWSADSK	3	0.76571	11	1.446	1.158	1.4		0.952	1.099	0.367	0.471	0.424
36	38	-1.26534	A0A0C4WQD8	1263	0.416	Down	0.0123403	K	DNA-directed RNA polymerase subunit beta' OS=Azotobacter chroococcum NCIMB 8003 OX=1328314 GN=rpoC PE=3 SV=1	rpoC	rpoC	7	1	3.17e-13	123.92	K(1)VEVAEAGDSSFIK	2	-0.68608	11	1.685	1.742	1.549	0.57	0.719	0.861	0.335	0.208	0.351
14	10	-0.798366	A0A0C4WLY6	514	0.575	Down	0.00022147	K	NADH-quinone oxidoreductase OS=Azotobacter chroococcum NCIMB 8003 OX=1328314 GN=nuoG PE=3 SV=1	nuoG	nuoG	3	1	3.92e-11	108.2	AILEAAANIAK(1)ALHK	2	-1.5962	13	1.586	1.549	1.795	0.624	0.676	0.687	0.382	0.359	0.401
24	7	1.07451	A0A0C4WKU2	147	2.106	Up	0.00121531	K	ATP synthase subunit b OS=Azotobacter chroococcum NCIMB 8003 OX=1328314 GN=atpF PE=3 SV=1	atpF	atpF	1	1	0.0001	125.98	AHNK(1)LVEK	2	-0.3568	16	0.432	0.284	1.236	0.891	0.771	0.789	1.823	1.463	1.876
44	7	0.592636	A0A0C4WJT4	33	1.508	Up	0.041844	K	50S ribosomal protein L5 OS=Azotobacter chroococcum NCIMB 8003 OX=1328314 GN=rplE PE=3 SV=1	rplE	rplE	1	1	9.67e-09	113.48	VTK(1)ITLNMGLGEAIGDK	2	0.20119	10		1.812	1.779		0.403	0.48	0.615	0.61	0.773
4	6	-0.746616	A0A0C4WHV1	48	0.596	Down	3.65e-05	K	3-hydroxydecanoyl-[acyl-carrier-protein] dehydratase OS=Azotobacter chroococcum NCIMB 8003 OX=1328314 GN=fabA PE=3 SV=1	fabA	fabA	2	1	2.74e-32	148.76	ITHISDTGGK(1)YGK	3	-0.026025	17	1.22	1.22	1.264	1.027	1.071	0.999	0.619	0.629	0.598
4	10	-1.0619	A0A0C4WRZ5	917	0.479	Down	0.0189374	K	Ribonucleoside-diphosphate reductase OS=Azotobacter chroococcum NCIMB 8003 OX=1328314 GN=nrdA PE=3 SV=1	nrdA	nrdA	1	1	9.88e-07	117.45	YEYYEALTQYGK(1)IK	2	0.98115	8	1.501	1.215	1.174	0.84	1.015	0.784	0.351	0.492
6	2	-1.52284	A0A0C4WTR3	81	0.348	Down	2.02e-05	K	PHB synthase OS=Azotobacter chroococcum NCIMB 8003 OX=1328314 GN=phbC PE=4 SV=1	phbC	phbC	1	1	4.38e-07	134.66	KPFSFTDK(1)R	2	-0.62135	8	0.268	0.253		2.132	2.123	2.048	0.773	0.751	0.67
6	16	0.803227	A0A0C4WNN2	300	1.745	Up	0.039556	K	Nitrogenase molybdenum-iron protein beta chain OS=Azotobacter chroococcum NCIMB 8003 OX=1328314 GN=nifK PE=3 SV=1	nifK	nifK	1	0.969368	2.6e-15	147.64	DAPNALSTVLLQPWQLEK(0.969)TK(0.031)K	3	-0.50307	10	1.049	1.694	1.349	0.481	0.5	0.62	0.673	0.956	1.165
34	4	0.783247	A0A0C4WQE4	56	1.721	Up	0.025502	K	50S ribosomal protein L17 OS=Azotobacter chroococcum NCIMB 8003 OX=1328314 GN=rplQ PE=3 SV=1	rplQ	rplQ	1	1	4.7e-26	148.57	VAEPLITLAK(1)EDSVSNRR	3	-1.4175	16	1.73	1.63	1.882	0.245	0.426	0.309	0.538	0.551	0.598
16	6	-1.63487	A0A0C4WNJ1	277	0.322	Down	0.036439	K	DNA gyrase subunit A OS=Azotobacter chroococcum NCIMB 8003 OX=1328314 GN=gyrA PE=3 SV=1	gyrA	gyrA	1	1	0.000395	95.311	LIEK(1)IAELVK	2	-2.7086	8	1.196	1.3	1.465	0.588	0.946	1.259		0.339	0.261
4	3	0.621993	A0A0C4WP11	82	1.539	Up	0.0038971	K	Type III polyketide synthase OS=Azotobacter chroococcum NCIMB 8003 OX=1328314 GN=arsB PE=4 SV=1	arsB	arsB	1	1	2.76e-07	148.9	QLIFFPK(1)VSDIR	2	-3.4913	9	0.998	1.385	1.347	0.625	0.693	0.626	0.909	0.961	1.121
22	12	-1.97143	A0A0C4WLP0	167	0.255	Down	0.032483	K	Citrate synthase OS=Azotobacter chroococcum NCIMB 8003 OX=1328314 GN=gltA PE=3 SV=1	gltA	gltA	1	1	3.96e-05	88.734	LVAK(1)MPTLAAMVYK	2	-1.965	24	1.885	1.471	1.564		0.923	0.478	0.119	0.178	0.239
14	10	1.06764	A0A0C4WNZ3	381	2.096	Up	0.021644	K	Dihydrolipoyllysine-residue succinyltransferase component of 2-oxoglutarate dehydrogenase complex OS=Azotobacter chroococcum NCIMB 8003 OX=1328314 GN=sucB PE=3 SV=1	sucB	sucB	2	1	1.55e-21	148.69	LIDGK(1)EAVTFLVTMK	3	-1.5606	23	1.355	2.119	0.017	0.37	0.586	0.732	1.031	1.22	1.287
4	3	-0.687335	A0A0C4WSJ8	208	0.621	Down	0.00112354	K	Enoyl-[acyl-carrier-protein] reductase [NADH] OS=Azotobacter chroococcum NCIMB 8003 OX=1328314 GN=fabI PE=3 SV=1	fabI	fabI	1	1	0.000307	94.806	K(1)MLAANER	2	-0.48662	9	1.479	1.498	1.675	0.55	0.543	0.587		0.337	0.358
4	3	-0.657445	A0A0C4WLY8	326	0.634	Down	0.025858	K	Type III polyketide synthase OS=Azotobacter chroococcum NCIMB 8003 OX=1328314 GN=arsC PE=4 SV=1	arsC	arsC	1	1	1.52e-16	154.09	DK(1)DALSFAVHPGGPK	2	-1.5501	11	1.847	1.425	1.367	0.627	0.903	0.628	0.429	0.491	0.449
14	17	-0.899695	A0A0C4WSI9	126	0.536	Down	0.00077992	K	Succinate dehydrogenase flavoprotein subunit OS=Azotobacter chroococcum NCIMB 8003 OX=1328314 GN=sdhA PE=3 SV=1	sdhA	sdhA	4	1	2.15e-112	265.89	PFGGQSK(1)DYGNGGQAAR	2	0.16265	52	1.486	1.473	1.489	0.795	0.852	0.849	0.456	0.489	0.393
34	5	0.60027	A0A0C4WVU2	24	1.516	Up	0.00133877	K	50S ribosomal protein L30 OS=Azotobacter chroococcum NCIMB 8003 OX=1328314 GN=rpmD PE=3 SV=1	rpmD	rpmD	1	1	1.11e-05	113.1	ACVK(1)GLGLR	2	-1.8023	9	1.573	1.689	1.669	0.435	0.412	0.399	0.687	0.61	0.592
2	2	0.657183	A0A0C4WQD5	49	1.577	Up	0.0035839	K	4-hydroxy-4-methyl-2-oxoglutarate aldolase OS=Azotobacter chroococcum NCIMB 8003 OX=1328314 GN=rraA PE=3 SV=1	rraA	rraA	1	1	6.2e-95	232.35	CFEDNSLVK(1)DQVDADGK	2	0.1561	9	0.685	0.804	0.789	0.856	0.935	0.958	1.279	1.603	1.452
10	9	0.981122	A0A0C4WMT9	238	1.974	Up	0.015415	K	3-ketoacyl-CoA thiolase Acetyl-CoA acetyltransferase OS=Azotobacter chroococcum NCIMB 8003 OX=1328314 GN=phbA PE=3 SV=1	phbA	phbA	1	1	4.29e-53	209.03	K(1)DGSVTAGNASSLNDGAAAVLLMSAEK	3	-0.75212	23	0.793	0.817	0.778	0.554	0.769	1.004	1.499	1.47	1.625
38	4	1.19283	A0A0C4WTF3	43	2.286	Up	0.010979	K	30S ribosomal protein S12 OS=Azotobacter chroococcum NCIMB 8003 OX=1328314 GN=rpsL PE=3 SV=1	rpsL	rpsL	1	0.984002	4.87e-06	108.2	VYTTTPK(0.984)K(0.016)PNSALR	2	-0.47297	10	1.286	1.348	1.365		0.307	0.361	0.738		0.789
4	14	0.878921	A0A0C4WK48	258	1.839	Up	0.02086	K	Transcription termination factor Rho OS=Azotobacter chroococcum NCIMB 8003 OX=1328314 GN=rho PE=3 SV=1	rho	rho	1	1	5.64e-05	97.594	K(1)DVVILLDSITR	2	-3.2319	9	1.029	1.473	1.04	0.436	0.627	0.769	1.045	1.112	1.212
32	9	1.19849	A0A0C4WKL8	140	2.295	Up	0.0067205	K	Ribosome-recycling factor OS=Azotobacter chroococcum NCIMB 8003 OX=1328314 GN=frr PE=3 SV=1	frr	frr	3	1	0.000206	97.594	RDALAQLK(1)DLVK	2	-1.8414	15	0.844	1.069	1.054		0.475	0.628	1.135	1.329	1.333
2	2	-0.595097	A0A0C4WN79	198	0.662	Down	0.00152033	K	DNA ligase OS=Azotobacter chroococcum NCIMB 8003 OX=1328314 GN=ligA PE=3 SV=1	ligA	ligA	1	1	1.34e-05	81.799	AVESGAK(1)PFANPR	2	-1.6208	6			0.795	1.29	1.358	1.388	0.862	0.919
2	13	-0.608232	A0A0C4WHC8	841	0.656	Down	0.0027955	K	Alanine--tRNA ligase OS=Azotobacter chroococcum NCIMB 8003 OX=1328314 GN=alaS PE=3 SV=1	alaS	alaS	1	1	7.1e-24	127.38	QAAAAVGGK(1)GGGRPDMAQGGGTEAGK	3	0.10561	9	1.111	1.133	1.103	1.08	1.04	1.189	0.779	0.656	0.736
2	6	-0.732165	A0A0C4WKW8	125	0.602	Down	0.0156614	K	ATP-dependent Clp protease ATP-binding subunit ClpX OS=Azotobacter chroococcum NCIMB 8003 OX=1328314 GN=clpX PE=3 SV=1	clpX	clpX	1	1	1.41e-13	118.87	SNILMAGPSGTGK(1)TLLVR	2	0.079872	13	1.707	1.618	2.163	0.391	0.53	0.52	0.248	0.297	0.322
12	7	0.840765	A0A0C4WIY8	352	1.791	Up	0.0105395	K	Pyruvate carboxylase subunit A OS=Azotobacter chroococcum NCIMB 8003 OX=1328314 GN=pycA PE=4 SV=1	pycA	pycA	1	1	9.92e-05	60.547	NNFLPSFGK(1)ITR	2	-1.2537	8	0.866			0.83		0.79	1.53		1.371
2	2	-0.72261	A0A0C4WVZ7	170	0.606	Down	0.036818	K	Imidazoleglycerol-phosphate dehydratase OS=Azotobacter chroococcum NCIMB 8003 OX=1328314 GN=hisB PE=3 SV=1	hisB	hisB	1	1	0.000109	81.48	GSNTHHQIETVFK(1)AFGR	3	1.5202	7	0.956	0.863	0.811	1.284	1.332			0.715	0.87
10	16	0.757023	A0A0C4WGQ7	330	1.69	Up	0.0163839	K	Polyribonucleotide nucleotidyltransferase OS=Azotobacter chroococcum NCIMB 8003 OX=1328314 GN=pnp PE=3 SV=1	pnp	pnp	1	1	3.19e-06	117.21	TVRPLK(1)IEVGVLPK	2	-0.71804	26	0.955	0.916	0.834	1.013	0.706	0.679	1.451	1.363	1.238
8	19	0.943359	A0A0C4WUV7	242	1.923	Up	0.0035959	K	60 kDa chaperonin OS=Azotobacter chroococcum NCIMB 8003 OX=1328314 GN=groEL PE=3 SV=1	groEL	groEL	1	1	2.84e-33	197.3	ELLPVLEAVAK(1)SGR	2	-2.9433	10	0.966	1.164	1.04	0.664	0.589	0.717	1.067	1.27	1.452
42	5	1.29278	A0A0C4WVU0	106	2.45	Up	0.00085637	K	30S ribosomal protein S11 OS=Azotobacter chroococcum NCIMB 8003 OX=1328314 GN=rpsK PE=3 SV=1	rpsK	rpsK	2	1	7e-74	194.01	ALNACGYK(1)IASITDVTPIPHNGCRPPK	3	-1.0294	18	1.418	1.371	1.747	0.318	0.413	0.35	0.773	0.927	0.948
34	13	-2.32193	A0A0C4WQI2	197	0.2	Down	0.00053744	K	Elongation factor Tu OS=Azotobacter chroococcum NCIMB 8003 OX=1328314 GN=tuf PE=3 SV=1	tuf	ACO76861.1	1	1	6.69e-86	208.35	K(1)LVETLDSYIPEPVR	2	-1.0687	12	2.37	1.46	1.655	0.582	0.786	0.509	0.114	0.112	0.149
28	8	-0.60165	A0A0C4WN31	430	0.659	Down	1.7e-06	K	Glutamate--tRNA ligase OS=Azotobacter chroococcum NCIMB 8003 OX=1328314 GN=gltX PE=3 SV=1	gltX	gltX	1	1	0.000514	76.605	TSEHLGYK(1)LR	2	-1.4921	7	0.676			1.402	1.428	1.447	0.928	0.942	0.95
22	6	-0.599462	A0A0C4WS16	140	0.66	Down	0.0070972	K	ATP synthase subunit beta OS=Azotobacter chroococcum NCIMB 8003 OX=1328314 GN=atpD PE=3 SV=1	atpD	atpD	1	1	3.32e-07	99.34	VIDLVCPFAK(1)GGK	2	-1.3046	9	1.367	1.454	1.554	0.74	0.825	0.818	0.527	0.521	0.525
24	6	-0.734563	A0A0C4WSV5	342	0.601	Down	0.0115181	K	NADH-quinone oxidoreductase subunit C/D OS=Azotobacter chroococcum NCIMB 8003 OX=1328314 GN=nuocd PE=3 SV=1	nuocd	nuocd	1	1	2.52e-05	106	AYK(1)VVEAITGFR	2	-1.2753	11	0.989	1.131	1.206	0.994	1.097	1.351	0.601	0.761	0.708
10	3	0.762987	A0A0C4WNW2	327	1.697	Up	0.030221	K	3-ketoacyl-CoA thiolase OS=Azotobacter chroococcum NCIMB 8003 OX=1328314 GN=fadA PE=3 SV=1	fadA	fadA	1	1	1.39e-06	153.33	DLK(1)LLDALDDK	2	-2.1717	8	0.826	0.892	0.756	0.867		0.725	1.176	1.281	1.596
8	18	-0.625934	A0A0C4WJI2	250	0.648	Down	0.00028212	K	Glutamine synthetase OS=Azotobacter chroococcum NCIMB 8003 OX=1328314 GN=glnA PE=3 SV=1	glnA	glnA	1	1	2.72e-13	137.4	YCVHNVADAYGK(1)TVTFMPK	3	7.0379	20	1.957	1.269	1.799		0.461	0.451	0.305	0.292	0.29
8	19	1.23756	A0A0C4WLX8	100	2.358	Up	0.0106038	K	Dihydrolipoyl dehydrogenase OS=Azotobacter chroococcum NCIMB 8003 OX=1328314 GN=lpdA PE=3 SV=1	lpdA	lpdA	1	1	1.68e-79	240.82	DQIVK(1)NLTGGVASLIK	2	-2.1103	41	1.18	2.139	1.719	0.33	0.203	0.361	0.612	0.696	0.8
22	13	-0.761213	A0A0C4WUC0	74	0.59	Down	0.0011208	K	ATP synthase gamma chain OS=Azotobacter chroococcum NCIMB 8003 OX=1328314 GN=atpG PE=3 SV=1	atpG	atpG	1	1	5.45e-05	112.8	HPFMVERPVK(1)R	3	-0.8936	14	1.331		1.384	1.226	1.022	1.052	0.68	0.618	0.649
8	9	-0.625934	A0A0C4WJZ6	148	0.648	Down	0.034339	K	Chaperone protein DnaJ OS=Azotobacter chroococcum NCIMB 8003 OX=1328314 GN=dnaJ PE=3 SV=1	dnaJ	dnaJ	1	1	1.1e-20	122.2	VPTLVHCK(1)TCDGSGAK	2	-0.84359	13	0.975	0.912	0.93	1.205	1.238	1.356	0.622	1.001	0.837
32	3	0.964214	A0A0C4WJE2	25	1.951	Up	0.0032154	K	30S ribosomal protein S21 OS=Azotobacter chroococcum NCIMB 8003 OX=1328314 GN=rpsU PE=3 SV=1	rpsU	rpsU	1	1	4.26e-40	188.6	SCEK(1)AGVLAEVR	2	-1.1637	9	1.023	1.174			0.56	0.671	1.132	1.226	1.244
